# Supplementary material for: SEQ2MGS: an effective tool for generating realistic artificial metagenomes from the existing sequencing data
Source: NAR Genom Bioinform. 2022 Jul 25;4(3):lqac050. doi: 10.1093/nargab/lqac050 (PMC9310082; doi:10.1093/nargab/lqac050)
Supplement: lqac050_Supplemental_Files [file lqac050_supplemental_files.zip]

Archive with 32 entries (27 files):
- S1_toolScripts/
- S1_toolScripts/camisim_config.ini
- S1_toolScripts/camisim_genome_to_id.tsv
- S1_toolScripts/camisim_metadata.tsv
- S1_toolScripts/camisim_RA.tsv
- S1_toolScripts/generateData.sh
- S1_toolScripts/grinder_ASF-ranks.txt
- S1_toolScripts/grinder_relAb.txt
- S1_toolScripts/SEQ2MGS_ASF.csv
- S2_MTC_reports/
- S2_MTC_reports/experiment1/
- S2_MTC_reports/experiment1/ASF_camisim.cf
- S2_MTC_reports/experiment1/ASF_camisim.kr
- S2_MTC_reports/experiment1/ASF_camisim.mp
- S2_MTC_reports/experiment1/ASF_grinder.cf
- S2_MTC_reports/experiment1/ASF_grinder.kr
- S2_MTC_reports/experiment1/ASF_grinder.mp
- S2_MTC_reports/experiment1/ASF_SEQ2MGS_250Mbp.cf
- S2_MTC_reports/experiment1/ASF_SEQ2MGS_250Mbp.kr
- S2_MTC_reports/experiment1/ASF_SEQ2MGS_250Mbp.mp
- S2_MTC_reports/experiment1/ASF_SEQ2MGS_25Mbp.cf
- S2_MTC_reports/experiment1/ASF_SEQ2MGS_25Mbp.kr
- S2_MTC_reports/experiment1/ASF_SEQ2MGS_25Mbp.mp
- S2_MTC_reports/experiment2/
- S2_MTC_reports/experiment2/BG_KP.cf
- S2_MTC_reports/experiment2/BG_KP.kr
- S2_MTC_reports/experiment2/BG_KP.mp
- S3_MG-RAST/
- S3_MG-RAST/SEQ2MGS_SRR12344432_SRR13130411.json
- S3_MG-RAST/SEQ2MGS_SRR12344432_SRR13130411.mhtml
- S3_MG-RAST/SRR12344432.json
- S3_MG-RAST/SRR12344432.mhtml
