# Supplementary material for: SEQ2MGS: an effective tool for generating realistic artificial metagenomes from the existing sequencing data
Source: NAR Genom Bioinform. 2022 Jul 25;4(3):lqac050. doi: 10.1093/nargab/lqac050 (PMC9310082; doi:10.1093/nargab/lqac050)
Supplement: lqac050_Supplemental_Files [file lqac050_supplemental_files.zip › S1_toolScripts/camisim_genome_to_id.tsv]

ASF356	/data/ASF_genomes/ASF356.fna
ASF360	/data/ASF_genomes/ASF360.fna
ASF361	/data/ASF_genomes/ASF361.fna
ASF457	/data/ASF_genomes/ASF457.fna
ASF492	/data/ASF_genomes/ASF492.fna
ASF500	/data/ASF_genomes/ASF500.fna
ASF502	/data/ASF_genomes/ASF502.fna
ASF519	/data/ASF_genomes/ASF519.fna
