# Supplementary material for: SEQ2MGS: an effective tool for generating realistic artificial metagenomes from the existing sequencing data
Source: NAR Genom Bioinform. 2022 Jul 25;4(3):lqac050. doi: 10.1093/nargab/lqac050 (PMC9310082; doi:10.1093/nargab/lqac050)
Supplement: lqac050_Supplemental_Files [file lqac050_supplemental_files.zip › S1_toolScripts/camisim_metadata.tsv]

genome_ID	OTU	NCBI_ID	novelty_category
ASF356	1	97138	known_strain
ASF360	2	97137	known_strain
ASF361	3	1235801	known_strain
ASF457	4	1379858	known_strain
ASF492	5	1235802	known_strain
ASF500	6	1378168	known_strain
ASF502	7	97139	known_strain
ASF519	8	1235803	known_strain
