# Supplementary material for: SEQ2MGS: an effective tool for generating realistic artificial metagenomes from the existing sequencing data
Source: NAR Genom Bioinform. 2022 Jul 25;4(3):lqac050. doi: 10.1093/nargab/lqac050 (PMC9310082; doi:10.1093/nargab/lqac050)
Supplement: lqac050_Supplemental_Files [file lqac050_supplemental_files.zip › S1_toolScripts/camisim_RA.tsv]

ASF356	0.137834
ASF360	0.000255
ASF361	0.002548
ASF457	0.216306
ASF492	0.229045
ASF500	0.018854
ASF502	0.332484
ASF519	0.062675
