# Supplementary material for: SEQ2MGS: an effective tool for generating realistic artificial metagenomes from the existing sequencing data
Source: NAR Genom Bioinform. 2022 Jul 25;4(3):lqac050. doi: 10.1093/nargab/lqac050 (PMC9310082; doi:10.1093/nargab/lqac050)
Supplement: lqac050_Supplemental_Files [file lqac050_supplemental_files.zip › S1_toolScripts/grinder_ASF-ranks.txt]

# rank	seq_id	rel_abund_perc
1	NZ_KI530573.1	8.52069765643273
2	NZ_KB822571.1	6.26317304913243
3	NZ_KB822565.1	5.05435357232171
4	NZ_KB822566.1	4.92065686446753
5	NZ_KI530584.1	4.91645452122106
6	NZ_KB822441.1	4.65697828590813
7	NZ_KI530588.1	4.06909345063859
8	NZ_KB822471.1	3.67684615735571
9	NZ_KB822452.1	3.45521649238516
10	NZ_KB822482.1	3.15436745080685
11	NZ_KB822463.1	2.99932061999209
12	NZ_KB822465.1	2.57974025915178
13	NZ_KB822466.1	2.44620034091053
14	NZ_KB822493.1	2.37218719015891
15	NZ_KB822467.1	2.36699774409417
16	NZ_KB822499.1	2.03697512186122
17	NZ_KB822468.1	2.0318269647045
18	NZ_KB822500.1	1.79543156260159
19	NZ_KB822501.1	1.78812965576208
20	NZ_KB822469.1	1.72780062247217
21	NZ_KI530589.1	1.54345403708456
22	NZ_KB822443.1	1.4235588188067
23	NZ_KB822470.1	1.39700576218895
24	NZ_KB822567.1	1.36879061446082
25	NZ_KB822442.1	1.3636656704272
26	NZ_KB822444.1	1.3066504711904
27	NZ_KB822445.1	1.27506485109853
28	NZ_KB822568.1	1.08461708598386
29	NZ_KI530590.1	1.06641694736203
30	NZ_KB822446.1	1.06576971897119
31	NZ_KB822569.1	0.986813540946871
32	NZ_KI530591.1	0.948537266009386
33	NZ_KB822502.1	0.942357704272353
34	NZ_KB822503.1	0.879983584402351
35	NZ_KB822472.1	0.847404763428785
36	NZ_KB822504.1	0.793662729090016
37	NZ_KB822447.1	0.768504761712237
38	NZ_KB822473.1	0.641962535381926
39	NZ_KB822474.1	0.620014586968431
40	KI535318.1	0.595429164769854
41	NZ_KB822448.1	0.521832200968796
42	NZ_KB822449.1	0.487194210574076
43	NZ_KB822475.1	0.43527810342454
44	NZ_KB822478.1	0.394503551834486
45	KI535329.1	0.39338223592015
46	NZ_KB822570.1	0.368154538433
47	NZ_KB822480.1	0.356276749907951
48	NZ_KB822476.1	0.347366664068129
49	NZ_KB822477.1	0.346997169987094
50	NZ_KB822450.1	0.309659119698769
51	KI535333.1	0.278246170358419
52	NZ_KB822479.1	0.219891206110961
53	NZ_KB822485.1	0.219511155056182
54	KI535334.1	0.216789340978736
55	NZ_KB822451.1	0.214363605840309
56	NZ_KB822453.1	0.201512870363596
57	NZ_KI530592.1	0.195730353679486
58	NZ_KB822481.1	0.177008778763382
59	NZ_KB822454.1	0.173082221257029
60	NZ_KB822483.1	0.156215059479217
61	NZ_KB822455.1	0.155614455070118
62	NZ_KB822486.1	0.153354119594628
63	KI535335.1	0.144653461863026
64	NZ_KB822484.1	0.121151830684593
65	NZ_KB822487.1	0.118181802071319
66	NZ_KB822457.1	0.104739906677873
67	NZ_KB822456.1	0.0852662971490879
68	NZ_KB822402.1	0.0815826596233856
69	NZ_KB822489.1	0.0794553033875749
70	KI535336.1	0.0661828292771591
71	NZ_KI530593.1	0.061991171531164
72	NZ_KB822490.1	0.0543332248684244
73	NZ_KB822458.1	0.0539884791045665
74	KI535337.1	0.0537387819485796
75	NZ_KB822491.1	0.053200109686583
76	NZ_KB822492.1	0.0465316212717083
77	NZ_KB822405.1	0.0436139744015047
78	NZ_KB822488.1	0.0430900478312084
79	NZ_KI530594.1	0.0422827275599306
80	NZ_KB822406.1	0.0388177138109059
81	NZ_KI530574.1	0.0357070631949404
82	KI535338.1	0.035221575372037
83	NZ_KB822459.1	0.0345302596781487
84	NZ_KI530575.1	0.0318952182668571
85	NZ_KI530576.1	0.031802472648169
86	NZ_KI530577.1	0.031199626126696
87	KI535339.1	0.0294156086661994
88	KI535319.1	0.0292980439476644
89	NZ_KB822407.1	0.0290482530066776
90	NZ_KB822408.1	0.0247645071862364
91	NZ_KI530578.1	0.0217302984586351
92	NZ_KI530579.1	0.0187809877843517
93	NZ_KI530580.1	0.0159244227287566
94	NZ_KB822460.1	0.0147898883749967
95	NZ_KI530581.1	0.0144961402009589
96	NZ_KI530582.1	0.0144312182678772
97	NZ_KI530583.1	0.0139211173650923
98	NZ_KI530585.1	0.0128359936264409
99	NZ_KB822409.1	0.0123303919794713
100	NZ_KI530586.1	0.0122331471049679
101	NZ_KB822495.1	0.0116795319519624
102	NZ_KB822410.1	0.0110683478247515
103	NZ_KI530587.1	0.0109625321289402
104	NZ_KB822461.1	0.010393449132065
105	KI535320.1	0.0088646851404523
106	NZ_KB822462.1	0.00862871739394536
107	NZ_KB822464.1	0.0084696863361497
108	NZ_KB822411.1	0.00818028954804336
109	NZ_KB822413.1	0.00797919351808603
110	KI535321.1	0.00785596967665757
111	NZ_KB822494.1	0.00765380596430203
112	KI535322.1	0.00644824668328916
113	NZ_KB822496.1	0.00560223406674428
114	KI535323.1	0.0052420632074095
115	NZ_KB822412.1	0.00501649644764689
116	NZ_KB822424.1	0.00438696705511845
117	KI535324.1	0.00417380197708401
118	NZ_KB822497.1	0.00396590313644523
119	NZ_KB822498.1	0.00390608028523
120	NZ_KB822434.1	0.00384446211871104
121	NZ_KB822435.1	0.00339464672258288
122	NZ_KB822436.1	0.00336945989835172
123	KI535325.1	0.00306635250724681
124	KI535326.1	0.00187187460940312
125	NZ_KB822572.1	0.00157886909860915
126	KI535327.1	0.00156752958046808
127	NZ_KB822573.1	0.00150407576175996
128	KI535328.1	0.00130695323462404
129	NZ_KB822574.1	0.00123773851346772
130	KI535330.1	0.00122450525019682
131	KI535331.1	0.000804122317253108
132	KI535332.1	0.000614797315975794
133	NZ_KB822437.1	0.000304116966219599
134	NZ_KB822438.1	0.000303800230502407
135	NZ_KB822439.1	0.000298960508743704
136	NZ_KB822440.1	0.000276991719399229
137	NZ_KB822414.1	0.000219763910016879
138	NZ_KB822403.1	0.000188555685815796
139	NZ_KB822404.1	0.000188555685815796
140	NZ_KB822415.1	0.000178613605639222
141	NZ_KB822416.1	0.000123450913132968
142	NZ_KB822417.1	0.000109869285579751
143	NZ_KB822418.1	0.000102445000368759
144	NZ_KB822419.1	9.59455834519673e-05
145	NZ_KB822420.1	7.37107361050502e-05
146	NZ_KB822421.1	6.96691883536732e-05
147	NZ_KB822422.1	5.97490256912026e-05
148	NZ_KB822423.1	5.94702982600731e-05
149	NZ_KB822425.1	4.20751726718583e-05
150	NZ_KB822426.1	3.43341517436725e-05
151	NZ_KB822427.1	3.3675341451912e-05
152	NZ_KB822428.1	3.21043322946369e-05
153	NZ_KB822429.1	3.11921334291224e-05
154	NZ_KB822430.1	2.98365045595382e-05
155	NZ_KB822431.1	1.72557618726501e-05
156	NZ_KB822432.1	1.50766201383654e-05
157	NZ_KB822433.1	1.31381975491469e-05
