# Supplementary material for: SEQ2MGS: an effective tool for generating realistic artificial metagenomes from the existing sequencing data
Source: NAR Genom Bioinform. 2022 Jul 25;4(3):lqac050. doi: 10.1093/nargab/lqac050 (PMC9310082; doi:10.1093/nargab/lqac050)
Supplement: lqac050_Supplemental_Files [file lqac050_supplemental_files.zip › S1_toolScripts/grinder_relAb.txt]

NZ_KB822565.1 0.0505435862667528
NZ_KB822566.1 0.0492066178512439
NZ_KB822567.1 0.0136879198325143
NZ_KB822568.1 0.0108461817060095
NZ_KB822569.1 0.00986814527760412
NZ_KB822570.1 0.00368154906587538
NZ_KB822413.1 7.97920149727955e-05
NZ_KB822414.1 2.19764129780789e-06
NZ_KB822415.1 1.78613784252828e-06
NZ_KB822416.1 1.23451036583881e-06
NZ_KB822417.1 1.09869395449037e-06
NZ_KB822418.1 1.02445102813759e-06
NZ_KB822419.1 9.59456793975507e-07
NZ_KB822420.1 7.37108098157863e-07
NZ_KB822421.1 6.96692580228616e-07
NZ_KB822422.1 5.97490854402283e-07
NZ_KB822423.1 5.94703577303714e-07
NZ_KB822424.1 4.3869714420855e-05
NZ_KB822425.1 4.2075214747031e-07
NZ_KB822426.1 3.43341860778242e-07
NZ_KB822427.1 3.36753751272534e-07
NZ_KB822428.1 3.21043643989692e-07
NZ_KB822429.1 3.11921646212558e-07
NZ_KB822430.1 2.98365343960428e-07
NZ_KB822431.1 1.7255779128412e-07
NZ_KB822432.1 1.50766352149855e-07
NZ_KB822433.1 1.31382106873445e-07
NZ_KB822434.1 3.84446596317316e-05
NZ_KB822435.1 3.3946501172296e-05
NZ_KB822436.1 3.36946326781162e-05
NZ_KB822437.1 3.04117270336565e-06
NZ_KB822438.1 3.03800534302637e-06
NZ_KB822439.1 2.98960807704213e-06
NZ_KB822440.1 2.76991996390948e-06
NZ_KB822402.1 0.000815827412060452
NZ_KB822403.1 1.88555874371482e-06
NZ_KB822404.1 1.88555874371482e-06
NZ_KB822405.1 0.000436140180154791
NZ_KB822406.1 0.000388177526286197
NZ_KB822407.1 0.000290482820549306
NZ_KB822408.1 0.000247645319507436
NZ_KB822409.1 0.000123304043098633
NZ_KB822410.1 0.000110683588930993
NZ_KB822411.1 8.18029772833291e-05
NZ_KB822412.1 5.01650146414334e-05
NZ_KI530573.1 0.0852070617713039
NZ_KI530574.1 0.000357070989020036
NZ_KI530575.1 0.000318952501620754
NZ_KI530576.1 0.000318025044506416
NZ_KI530577.1 0.000311996573263221
NZ_KI530578.1 0.000217303201889336
NZ_KI530579.1 0.000187810065653395
NZ_KI530580.1 0.000159244386531793
NZ_KI530581.1 0.000144961546970991
NZ_KI530582.1 0.000144312326990955
NZ_KI530583.1 0.000139211312862097
NZ_KI530584.1 0.0491645943767558
NZ_KI530585.1 0.000128360064624345
NZ_KI530586.1 0.00012233159338115
NZ_KI530587.1 0.000109625430914723
NZ_KI530588.1 0.0406909751973204
NZ_KI530589.1 0.015434555805386
NZ_KI530590.1 0.0106641801377898
NZ_KI530591.1 0.00948538214546652
NZ_KI530592.1 0.0019573054940984
NZ_KI530593.1 0.000619912335223355
NZ_KI530594.1 0.000422827698426582
NZ_KB822471.1 0.0367684983420187
NZ_KB822472.1 0.00847405610833548
NZ_KB822473.1 0.00641963177344461
NZ_KB822474.1 0.00620015206983018
NZ_KB822475.1 0.00435278538702643
NZ_KB822476.1 0.00347367011434793
NZ_KB822477.1 0.00346997516984264
NZ_KB822478.1 0.00394503946338038
NZ_KB822479.1 0.00219891426002167
NZ_KB822480.1 0.00356277106184701
NZ_KB822481.1 0.00177008955772161
NZ_KB822482.1 0.031543706051743
NZ_KB822483.1 0.00156215215694276
NZ_KB822484.1 0.00121151951836424
NZ_KB822485.1 0.00219511374567337
NZ_KB822486.1 0.00153354272948748
NZ_KB822487.1 0.00118181920253121
NZ_KB822488.1 0.000430900909212562
NZ_KB822489.1 0.000794553828428783
NZ_KB822490.1 0.000543332792016493
NZ_KB822491.1 0.000532001628866927
NZ_KB822492.1 0.000465316678033296
NZ_KB822493.1 0.023721895623461
NZ_KB822494.1 7.65381361810799e-05
NZ_KB822495.1 0.000116795436314944
NZ_KB822496.1 5.60223966897835e-05
NZ_KB822497.1 3.96590710234837e-05
NZ_KB822498.1 3.90608419131028e-05
NZ_KB822499.1 0.0203697715883634
NZ_KB822500.1 0.0179543335803315
NZ_KB822501.1 0.0178813144389174
NZ_KB822502.1 0.00942358646630057
NZ_KB822503.1 0.00879984464385935
NZ_KB822504.1 0.00793663522752745
KI535318.1 0.00595429760199019
KI535319.1 0.000292980732457083
KI535320.1 8.86469400513744e-05
KI535321.1 7.85597753262725e-05
KI535322.1 6.44825313153584e-05
KI535323.1 5.24206844947271e-05
KI535324.1 4.17380615088599e-05
KI535325.1 3.06635557359932e-05
KI535326.1 1.87187648127773e-05
KI535327.1 1.56753114799766e-05
KI535328.1 1.30695454157727e-05
KI535329.1 0.00393382629302386
KI535330.1 1.22450647470207e-05
KI535331.1 8.04123121375425e-06
KI535332.1 6.1479793077311e-06
KI535333.1 0.00278246448604589
KI535334.1 0.00216789557768077
KI535335.1 0.00144653606516488
KI535336.1 0.000661828954599884
KI535337.1 0.000537388356873615
KI535338.1 0.000352216105936124
KI535339.1 0.000294156380818081
NZ_KB822441.1 0.0465698294288642
NZ_KB822442.1 0.0136366703409287
NZ_KB822443.1 0.0142356024236552
NZ_KB822444.1 0.0130665177784087
NZ_KB822445.1 0.0127506612616338
NZ_KB822446.1 0.0106577078474091
NZ_KB822447.1 0.00768505530216999
NZ_KB822448.1 0.00521832722800997
NZ_KB822449.1 0.00487194697768287
NZ_KB822450.1 0.00309659429357889
NZ_KB822451.1 0.00214363820203915
NZ_KB822452.1 0.0345521994760165
NZ_KB822453.1 0.00201513071876466
NZ_KB822454.1 0.0017308239433925
NZ_KB822455.1 0.00155614610684573
NZ_KB822456.1 0.00085266382415385
NZ_KB822457.1 0.0010474001141778
NZ_KB822458.1 0.000539885330930456
NZ_KB822459.1 0.000345302942084084
NZ_KB822460.1 0.000147899031648851
NZ_KB822461.1 0.000103934595255141
NZ_KB822462.1 8.62872602266275e-05
NZ_KB822463.1 0.0299932361931271
NZ_KB822464.1 8.46969480583603e-05
NZ_KB822465.1 0.0257974283889204
NZ_KB822466.1 0.0244620278711087
NZ_KB822467.1 0.0236700011109191
NZ_KB822468.1 0.0203182899653146
NZ_KB822469.1 0.0172780235027279
NZ_KB822470.1 0.0139700715919471
NZ_KB822571.1 0.0626317931230548
NZ_KB822572.1 1.57887067747825e-05
NZ_KB822573.1 1.50407726583572e-05
NZ_KB822574.1 1.23773975120623e-05
