# Supplementary material for: SEQ2MGS: an effective tool for generating realistic artificial metagenomes from the existing sequencing data
Source: NAR Genom Bioinform. 2022 Jul 25;4(3):lqac050. doi: 10.1093/nargab/lqac050 (PMC9310082; doi:10.1093/nargab/lqac050)
Supplement: lqac050_Supplemental_Files [file lqac050_supplemental_files.zip › S1_toolScripts/SEQ2MGS_ASF.csv]

type	sampleName	relativeAbundance	genomeSize	readFile	readFile2	getFromSRA
I	ASF356	0.13783439	2.911e6			SRR769329
I	ASF360	0.00025478	2.01e6			SRR769347
I	ASF361	0.00254777	2.17e6			SRR769345
I	ASF457	0.21630573	2.33e6			SRR948561
I	ASF492	0.22904459	6.51e6			SRR769339
I	ASF500	0.0188535	3.7e6			SRR1010848
I	ASF502	0.33248408	6.48e6			SRR769334
I	ASF519	0.06267516	6.87e6			SRR769349
