# Supplementary material for: SEQ2MGS: an effective tool for generating realistic artificial metagenomes from the existing sequencing data
Source: NAR Genom Bioinform. 2022 Jul 25;4(3):lqac050. doi: 10.1093/nargab/lqac050 (PMC9310082; doi:10.1093/nargab/lqac050)
Supplement: lqac050_Supplemental_Files [file lqac050_supplemental_files.zip › S2_MTC_reports/experiment1/ASF_camisim.cf]

87.95	787096	787096	U	0	unclassified
12.05	107860	100	-	1	root
12.00	107389	589	-	131567	cellular organisms
10.88	97348	3852	D	2	Bacteria
7.17	64184	742	-	1783272	Terrabacteria group
6.42	57416	1162	P	1239	Firmicutes
4.95	44305	139	C	186801	Clostridia
4.83	43203	1764	O	186802	Clostridiales
2.94	26281	1105	F	186803	Lachnospiraceae
2.17	19465	48	G	1506553	Lachnoclostridium
2.06	18393	18393	S	1834196	Lachnoclostridium sp. YL32
0.08	726	0	S	84030	[Clostridium] saccharolyticum
0.08	726	726	-	610130	[Clostridium] saccharolyticum WM1
0.03	298	0	S	66219	Lachnoclostridium phytofermentans
0.03	298	298	-	357809	Lachnoclostridium phytofermentans ISDg
0.23	2037	0	G	841	Roseburia
0.23	2037	0	S	301301	Roseburia hominis
0.23	2037	2037	-	585394	Roseburia hominis A2-183
0.13	1205	0	G	572511	Blautia
0.13	1205	1205	S	1796616	Blautia sp. YL58
0.13	1184	0	-	186928	unclassified Lachnospiraceae
0.13	1184	0	S	39491	[Eubacterium] rectale
0.13	1184	1184	-	515619	[Eubacterium rectale] ATCC 33656
0.08	737	0	G	1506577	Tyzzerella
0.08	737	0	S	28446	[Clostridium] propionicum
0.08	737	737	-	991789	[Clostridium] propionicum DSM 1682
0.04	360	52	G	830	Butyrivibrio
0.02	169	0	S	43305	Butyrivibrio proteoclasticus
0.02	169	169	-	515622	Butyrivibrio proteoclasticus B316
0.02	139	139	S	185008	Butyrivibrio hungatei
0.02	188	0	G	698776	Cellulosilyticum
0.02	188	0	S	29360	Cellulosilyticum lentocellum
0.02	188	188	-	642492	Clostridium lentocellum DSM 5427
0.72	6419	2	F	541000	Ruminococcaceae
0.68	6077	9	G	1508657	Ruminiclostridium
0.64	5723	5723	S	1834198	Ruminiclostridium sp. KB18
0.01	79	0	S	288965	[Clostridium] clariflavum
0.01	79	79	-	720554	[Clostridium] clariflavum DSM 19732
0.01	73	69	S	1510	[Clostridium] stercorarium
0.00	4	0	-	160385	[Clostridium] stercorarium subsp. leptospartum
0.00	4	4	-	1346611	[Clostridium] stercorarium subsp. leptospartum DSM 9219
0.01	72	51	S	1515	Ruminiclostridium thermocellum
0.00	21	21	-	203119	Ruminiclostridium thermocellum ATCC 27405
0.01	68	0	S	1521	[Clostridium] cellulolyticum
0.01	68	68	-	394503	[Clostridium] cellulolyticum H10
0.01	53	53	S	29343	[Clostridium] cellulosi
0.02	161	0	G	253238	Ethanoligenens
0.02	161	0	S	253239	Ethanoligenens harbinense
0.02	161	161	-	663278	Ethanoligenens harbinense YUAN-3
0.01	129	2	G	1263	Ruminococcus
0.01	70	70	S	1160721	Ruminococcus bicirculans
0.01	57	0	S	1264	Ruminococcus albus
0.01	57	57	-	697329	Ruminococcus albus 7 = DSM 20455
0.01	50	0	G	1637257	Mageeibacillus
0.01	50	0	S	884684	Mageeibacillus indolicus
0.01	50	50	-	699246	Mageeibacillus indolicus UPII9-5
0.47	4227	13	F	31979	Clostridiaceae
0.43	3861	409	G	1485	Clostridium
0.08	750	750	S	1042156	Clostridium sp. SY8519
0.05	469	240	S	1491	Clostridium botulinum
0.01	78	78	-	929506	Clostridium botulinum BKT015925
0.01	45	45	-	1408283	Clostridium botulinum CDC_1436
0.00	40	8	-	36826	Clostridium botulinum A
0.00	31	31	-	498214	Clostridium botulinum A3 str. Loch Maree
0.00	1	1	-	536232	Clostridium botulinum A2 str. Kyoto
0.00	31	1	-	36827	Clostridium botulinum B
0.00	13	13	-	515621	Clostridium botulinum Ba4 str. 657
0.00	11	11	-	935198	Clostridium botulinum B str. Eklund 17B (NRP)
0.00	6	0	-	591968	Clostridium botulinum B1
0.00	6	6	-	498213	Clostridium botulinum B1 str. Okra
0.00	20	20	-	1415774	Clostridium botulinum 202F
0.00	8	8	-	36831	Clostridium botulinum F
0.00	7	7	-	941968	Clostridium botulinum H04402 065
0.03	301	137	S	1501	Clostridium pasteurianum
0.01	92	92	-	86416	Clostridium pasteurianum BC1
0.01	72	72	-	1428454	Clostridium pasteurianum NRRL B-598
0.01	134	0	S	36745	Clostridium saccharoperbutylacetonicum
0.01	134	0	-	1335640	Clostridium saccharoperbutylacetonicum N1-4
0.01	134	134	-	931276	Clostridium saccharoperbutylacetonicum N1-4(HMT)
0.01	129	129	S	1492	Clostridium butyricum
0.01	114	107	S	1502	Clostridium perfringens
0.00	4	4	-	195102	Clostridium perfringens str. 13
0.00	3	3	-	195103	Clostridium perfringens ATCC 13124
0.01	112	41	S	1513	Clostridium tetani
0.00	42	42	-	1231072	Clostridium tetani 12124569
0.00	29	29	-	212717	Clostridium tetani E88
0.01	105	105	S	1548	Clostridium scatologenes
0.01	101	0	S	1542	Clostridium novyi
0.01	101	101	-	386415	Clostridium novyi NT
0.01	100	100	S	1216932	Clostridium bornimense
0.01	97	0	S	1493	Clostridium cellulovorans
0.01	97	97	-	573061	Clostridium cellulovorans 743B
0.01	97	0	S	217159	Clostridium carboxidivorans
0.01	97	97	-	536227	Clostridium carboxidivorans P7
0.01	96	96	S	755731	Clostridium sp. BNL1100
0.01	92	92	S	394958	Clostridium taeniosporum
0.01	91	59	S	1520	Clostridium beijerinckii
0.00	32	32	-	290402	Clostridium beijerinckii NCIMB 8052
0.01	87	87	S	1488	Clostridium acetobutylicum
0.01	86	84	S	1534	Clostridium kluyveri
0.00	1	1	-	431943	Clostridium kluyveri DSM 555
0.00	1	1	-	583346	Clostridium kluyveri NBRC 12016
0.01	86	0	S	169679	Clostridium saccharobutylicum
0.01	86	86	-	1345695	Clostridium saccharobutylicum DSM 13864
0.01	77	0	S	238834	Clostridium estertheticum
0.01	77	77	-	1552	Clostridium estertheticum subsp. estertheticum
0.01	75	75	S	1519	Clostridium tyrobutyricum
0.01	72	72	S	1509	Clostridium sporogenes
0.01	67	0	S	1561	Clostridium baratii
0.01	67	67	-	1415775	Clostridium baratii str. Sullivan
0.01	45	45	S	1497	Clostridium formicaceticum
0.00	36	36	S	84022	Clostridium aceticum
0.00	18	0	S	84023	Clostridium autoethanogenum
0.00	18	18	-	1341692	Clostridium autoethanogenum DSM 10061
0.00	15	0	S	1538	Clostridium ljungdahlii
0.00	15	15	-	748727	Clostridium ljungdahlii DSM 13528
0.02	161	0	G	390805	Geosporobacter
0.02	161	161	S	1424294	Geosporobacter ferrireducens
0.01	118	1	G	114627	Alkaliphilus
0.01	66	0	S	208226	Alkaliphilus metalliredigens
0.01	66	66	-	293826	Alkaliphilus metalliredigens QYMF
0.01	51	0	S	461876	Alkaliphilus oremlandii
0.01	51	51	-	350688	Alkaliphilus oremlandii OhILAs
0.01	74	38	G	49082	Candidatus Arthromitus
0.00	35	35	S	1041504	Candidatus Arthromitus sp. SFB-rat-Yit
0.00	1	1	S	1508644	Candidatus Arthromitus sp. SFB-mouse-NL
0.21	1858	36	-	186813	unclassified Clostridiales
0.15	1333	0	G	946234	Flavonifractor
0.15	1333	1333	S	292800	Flavonifractor plautii
0.05	433	0	G	1392389	Intestinimonas
0.05	433	433	S	1297617	Intestinimonas butyriciproducens
0.01	56	0	G	1505664	Gottschalkia
0.01	56	0	S	1556	Gottschalkia acidurici
0.01	56	56	-	1128398	[Clostridium] acidurici 9a
0.09	848	39	F	186807	Peptococcaceae
0.03	236	3	G	1562	Desulfotomaculum
0.01	63	0	S	102134	Desulfotomaculum gibsoniae
0.01	63	63	-	767817	Desulfotomaculum gibsoniae DSM 7213
0.00	41	0	S	59610	Desulfotomaculum reducens
0.00	41	41	-	349161	Desulfotomaculum reducens MI-1
0.00	40	0	S	1564	Desulfotomaculum ruminis
0.00	40	40	-	696281	Desulfotomaculum ruminis DSM 2154
0.00	31	0	S	58135	Desulfotomaculum kuznetsovii
0.00	31	31	-	760568	Desulfotomaculum kuznetsovii DSM 6115
0.00	29	0	S	1565	Desulfotomaculum nigrificans
0.00	29	29	-	868595	Desulfotomaculum nigrificans CO-1-SRB
0.00	29	0	S	58138	Desulfotomaculum acetoxidans
0.00	29	29	-	485916	Desulfotomaculum acetoxidans DSM 771
0.02	199	11	G	36853	Desulfitobacterium
0.01	84	32	S	49338	Desulfitobacterium hafniense
0.00	38	38	-	138119	Desulfitobacterium hafniense Y51
0.00	14	14	-	272564	Desulfitobacterium hafniense DCB-2
0.00	44	0	S	36854	Desulfitobacterium dehalogenans
0.00	44	44	-	756499	Desulfitobacterium dehalogenans ATCC 51507
0.00	32	0	S	142877	Desulfitobacterium metallireducens
0.00	32	32	-	871968	Desulfitobacterium metallireducens DSM 15288
0.00	28	0	S	233055	Desulfitobacterium dichloroeliminans
0.00	28	28	-	871963	Desulfitobacterium dichloroeliminans LMG P-21439
0.01	115	0	G	79206	Desulfosporosinus
0.00	41	0	S	885581	Desulfosporosinus acidiphilus
0.00	41	41	-	646529	Desulfosporosinus acidiphilus SJ4
0.00	40	0	S	1563	Desulfosporosinus orientis
0.00	40	40	-	768706	Desulfosporosinus orientis DSM 765
0.00	34	0	S	79209	Desulfosporosinus meridiei
0.00	34	34	-	768704	Desulfosporosinus meridiei DSM 13257
0.01	92	50	G	56112	Dehalobacter
0.00	28	0	S	55583	Dehalobacter restrictus
0.00	28	28	-	871738	Dehalobacter restrictus DSM 9455
0.00	13	13	S	1131462	Dehalobacter sp. CF
0.00	1	1	S	1147129	Dehalobacter sp. DCA
0.01	53	0	G	51196	Syntrophobotulus
0.01	53	0	S	51197	Syntrophobotulus glycolicus
0.01	53	53	-	645991	Syntrophobotulus glycolicus DSM 8271
0.01	53	0	G	191373	Pelotomaculum
0.01	53	0	S	110500	Pelotomaculum thermopropionicum
0.01	53	53	-	370438	Pelotomaculum thermopropionicum SI
0.00	39	0	G	278993	Thermincola
0.00	39	0	S	863643	Thermincola potens
0.00	39	39	-	635013	Thermincola potens JR
0.00	22	0	G	471826	Candidatus Desulforudis
0.00	22	0	S	471827	Candidatus Desulforudis audaxviator
0.00	22	22	-	477974	Candidatus Desulforudis audaxviator MP104C
0.08	738	8	F	186804	Peptostreptococcaceae
0.06	566	0	G	1870884	Clostridioides
0.06	566	509	S	1496	Clostridioides difficile
0.00	41	41	-	699035	Clostridioides difficile M120
0.00	10	10	-	645462	Clostridioides difficile CD196
0.00	6	6	-	272563	Clostridioides difficile 630
0.01	61	0	G	1481960	Peptoclostridium
0.01	61	0	S	1731	Peptoclostridium acidaminophilum
0.01	61	61	-	1286171	Peptoclostridium acidaminophilum DSM 3953
0.01	57	0	G	44259	Filifactor
0.01	57	0	S	143361	Filifactor alocis
0.01	57	57	-	546269	Filifactor alocis ATCC 35896
0.01	46	0	G	186831	Acetoanaerobium
0.01	46	46	S	1511	Acetoanaerobium sticklandii
0.07	605	1	F	186806	Eubacteriaceae
0.06	544	0	G	1730	Eubacterium
0.03	303	0	S	39485	[Eubacterium] eligens
0.03	303	303	-	515620	[Eubacterium] eligens ATCC 27750
0.03	241	146	S	1736	Eubacterium limosum
0.01	95	95	-	903814	Eubacterium limosum KIST612
0.01	60	0	G	33951	Acetobacterium
0.01	60	0	S	33952	Acetobacterium woodii
0.01	60	60	-	931626	Acetobacterium woodii DSM 1030
0.03	244	0	F	216572	Oscillospiraceae
0.03	244	0	G	459786	Oscillibacter
0.03	244	0	S	351091	Oscillibacter valericigenes
0.03	244	244	-	693746	Oscillibacter valericigenes Sjm18-20
0.01	69	0	-	538999	Clostridiales incertae sedis
0.01	46	0	F	543314	Clostridiales Family XIII. Incertae Sedis
0.01	46	0	S	143393	[Eubacterium] sulci
0.01	46	46	-	888727	Eubacterium sulci ATCC 35585
0.00	23	0	F	539000	Clostridiales Family XVII. Incertae Sedis
0.00	23	0	G	73918	Thermaerobacter
0.00	23	0	S	73919	Thermaerobacter marianensis
0.00	23	23	-	644966	Thermaerobacter marianensis DSM 12885
0.01	68	0	F	68298	Syntrophomonadaceae
0.00	44	0	G	862	Syntrophomonas
0.00	44	0	S	863	Syntrophomonas wolfei
0.00	44	0	-	370885	Syntrophomonas wolfei subsp. wolfei
0.00	44	44	-	335541	Syntrophomonas wolfei subsp. wolfei str. Goettingen G311
0.00	24	0	G	129001	Syntrophothermus
0.00	24	0	S	86170	Syntrophothermus lipocalidus
0.00	24	24	-	643648	Syntrophothermus lipocalidus DSM 12680
0.01	45	0	F	31984	Heliobacteriaceae
0.01	45	0	G	2697	Heliobacterium
0.01	45	0	S	35701	Heliobacterium modesticaldum
0.01	45	45	-	498761	Heliobacterium modesticaldum Ice1
0.00	37	0	F	543349	Symbiobacteriaceae
0.00	37	0	G	2733	Symbiobacterium
0.00	37	0	S	2734	Symbiobacterium thermophilum
0.00	37	37	-	292459	Symbiobacterium thermophilum IAM 14863
0.09	762	4	O	68295	Thermoanaerobacterales
0.04	356	0	F	543371	Thermoanaerobacterales Family III. Incertae Sedis
0.03	230	100	G	44000	Caldicellulosiruptor
0.00	43	0	S	44001	Caldicellulosiruptor saccharolyticus
0.00	43	43	-	351627	Caldicellulosiruptor saccharolyticus DSM 8903
0.00	20	0	S	717609	Caldicellulosiruptor obsidiansis
0.00	20	20	-	608506	Caldicellulosiruptor obsidiansis OB47
0.00	15	0	S	31899	Caldicellulosiruptor bescii
0.00	15	15	-	521460	Caldicellulosiruptor bescii DSM 6725
0.00	15	0	S	413888	Caldicellulosiruptor hydrothermalis
0.00	15	15	-	632292	Caldicellulosiruptor hydrothermalis 108
0.00	13	0	S	55205	Caldicellulosiruptor owensensis
0.00	13	13	-	632518	Caldicellulosiruptor owensensis OL
0.00	9	0	S	413889	Caldicellulosiruptor kronotskyensis
0.00	9	9	-	632348	Caldicellulosiruptor kronotskyensis 2002
0.00	8	0	S	52766	Caldicellulosiruptor lactoaceticus
0.00	8	8	-	632516	Caldicellulosiruptor lactoaceticus 6A
0.00	7	0	S	52765	Caldicellulosiruptor kristjanssonii
0.00	7	7	-	632335	Caldicellulosiruptor kristjanssonii I77R1B
0.01	109	6	G	28895	Thermoanaerobacterium
0.01	58	18	S	1517	Thermoanaerobacterium thermosaccharolyticum
0.00	22	22	-	580327	Thermoanaerobacterium thermosaccharolyticum DSM 571
0.00	18	18	-	698948	Thermoanaerobacterium thermosaccharolyticum M0795
0.01	45	0	S	29329	Thermoanaerobacterium xylanolyticum
0.01	45	45	-	858215	Thermoanaerobacterium xylanolyticum LX-11
0.00	17	0	G	291988	Thermosediminibacter
0.00	17	0	S	291990	Thermosediminibacter oceani
0.00	17	17	-	555079	Thermosediminibacter oceani DSM 16646
0.04	343	5	F	186814	Thermoanaerobacteraceae
0.02	170	111	G	1754	Thermoanaerobacter
0.00	24	24	S	2325	Thermoanaerobacter kivui
0.00	13	0	S	46354	Thermoanaerobacter wiegelii
0.00	13	13	-	697303	Thermoanaerobacter wiegelii Rt8.B1
0.00	9	9	S	399726	Thermoanaerobacter sp. X514
0.00	9	9	S	573062	Thermoanaerobacter sp. X513
0.00	3	0	S	108150	Thermoanaerobacter italicus
0.00	3	3	-	580331	Thermoanaerobacter italicus Ab9
0.00	1	0	S	583357	Thermoanaerobacter mathranii
0.00	1	0	-	57481	Thermoanaerobacter mathranii subsp. mathranii
0.00	1	1	-	583358	Thermoanaerobacter mathranii subsp. mathranii str. A3
0.00	40	0	G	249529	Caldanaerobacter
0.00	40	0	S	911092	Caldanaerobacter subterraneus
0.00	40	0	-	119072	Caldanaerobacter subterraneus subsp. tengcongensis
0.00	40	40	-	273068	Caldanaerobacter subterraneus subsp. tengcongensis MB4
0.00	38	0	-	42857	Moorella group
0.00	20	0	G	44260	Moorella
0.00	20	20	S	1525	Moorella thermoacetica
0.00	18	0	G	42837	Ammonifex
0.00	18	0	S	42838	Ammonifex degensii
0.00	18	18	-	429009	Ammonifex degensii KC4
0.00	35	0	G	499228	Tepidanaerobacter
0.00	35	0	S	499229	Tepidanaerobacter acetatoxydans
0.00	35	35	-	1209989	Tepidanaerobacter acetatoxydans Re1
0.00	32	0	G	129957	Carboxydothermus
0.00	32	0	S	129958	Carboxydothermus hydrogenoformans
0.00	32	32	-	246194	Carboxydothermus hydrogenoformans Z-2901
0.00	23	0	G	140458	Thermacetogenium
0.00	23	0	S	85874	Thermacetogenium phaeum
0.00	23	23	-	1089553	Thermacetogenium phaeum DSM 12270
0.00	33	0	F	543372	Thermoanaerobacterales Family IV. Incertae Sedis
0.00	33	0	G	252965	Mahella
0.00	33	0	S	252966	Mahella australiensis
0.00	33	33	-	697281	Mahella australiensis 50-1 BON
0.00	26	0	F	227387	Thermodesulfobiaceae
0.00	21	0	G	227388	Thermodesulfobium
0.00	21	0	S	184064	Thermodesulfobium narugense
0.00	21	21	-	747365	Thermodesulfobium narugense DSM 14796
0.00	5	0	G	68335	Coprothermobacter
0.00	5	0	S	35786	Coprothermobacter proteolyticus
0.00	5	5	-	309798	Coprothermobacter proteolyticus DSM 5265
0.02	181	0	O	53433	Halanaerobiales
0.01	107	0	F	972	Halanaerobiaceae
0.01	82	1	G	2330	Halanaerobium
0.01	45	45	S	656519	Halanaerobium hydrogeniformans
0.00	36	0	S	2331	Halanaerobium praevalens
0.00	36	36	-	572479	Halanaerobium praevalens DSM 2228
0.00	25	0	G	32636	Halothermothrix
0.00	25	0	S	31909	Halothermothrix orenii
0.00	25	25	-	373903	Halothermothrix orenii H 168
0.01	74	0	F	53434	Halobacteroidaceae
0.01	49	0	G	42417	Halobacteroides
0.01	49	0	S	42422	Halobacteroides halobius
0.01	49	49	-	748449	Halobacteroides halobius DSM 5150
0.00	25	0	G	28186	Acetohalobium
0.00	25	0	S	28187	Acetohalobium arabaticum
0.00	25	25	-	574087	Acetohalobium arabaticum DSM 5501
0.00	20	0	O	485256	Natranaerobiales
0.00	20	0	F	485255	Natranaerobiaceae
0.00	20	0	G	375928	Natranaerobius
0.00	20	0	S	375929	Natranaerobius thermophilus
0.00	20	20	-	457570	Natranaerobius thermophilus JW/NM-WN-LF
1.05	9438	134	C	91061	Bacilli
0.67	5979	125	O	1385	Bacillales
0.32	2820	70	F	186817	Bacillaceae
0.23	2081	319	G	1386	Bacillus
0.07	652	215	S	86661	Bacillus cereus group
0.02	173	90	S	1428	Bacillus thuringiensis
0.00	25	25	-	412694	Bacillus thuringiensis str. Al Hakam
0.00	12	12	-	180850	Bacillus thuringiensis serovar indiana
0.00	10	10	-	527021	Bacillus thuringiensis Bt407
0.00	7	7	-	529122	Bacillus thuringiensis YBT-1518
0.00	7	7	-	1195464	Bacillus thuringiensis MC28
0.00	5	5	-	1442	Bacillus thuringiensis serovar tolworthi
0.00	5	0	-	29339	Bacillus thuringiensis serovar kurstaki
0.00	5	5	-	714359	Bacillus thuringiensis BMB171
0.00	3	3	-	1452729	Bacillus thuringiensis HD1002
0.00	2	0	-	1432	Bacillus thuringiensis serovar thuringiensis
0.00	2	2	-	1286404	Bacillus thuringiensis serovar thuringiensis str. IS5056
0.00	2	0	-	29337	Bacillus thuringiensis serovar finitimus
0.00	2	2	-	930170	Bacillus thuringiensis serovar finitimus YBT-020
0.00	2	2	-	29338	Bacillus thuringiensis serovar galleriae
0.00	1	1	-	1440	Bacillus thuringiensis serovar alesti
0.00	1	1	-	1441	Bacillus thuringiensis serovar morrisoni
0.00	1	0	-	180856	[Bacillus thuringiensis] serovar konkukian
0.00	1	1	-	281309	[Bacillus thuringiensis] serovar konkukian str. 97-27
0.02	169	93	S	1396	Bacillus cereus
0.00	17	17	-	1217984	Bacillus cereus FRI-35
0.00	12	12	-	222523	Bacillus cereus ATCC 10987
0.00	12	12	-	526977	Bacillus cereus ATCC 4342
0.00	8	8	-	288681	Bacillus cereus E33L
0.00	6	6	-	451709	Bacillus cereus 03BB108
0.00	5	5	-	1454382	Bacillus cereus D17
0.00	4	4	-	572264	Bacillus cereus 03BB102
0.00	3	0	-	1179100	Bacillus cereus biovar anthracis
0.00	3	3	-	637380	Bacillus cereus biovar anthracis str. CI
0.00	2	2	-	269801	Bacillus cereus G9241
0.00	2	2	-	347495	Bacillus cereus F837/76
0.00	2	2	-	361100	Bacillus cereus Q1
0.00	1	1	-	226900	Bacillus cereus ATCC 14579
0.00	1	1	-	405531	Bacillus cereus G9842
0.00	1	1	-	405534	Bacillus cereus AH187
0.00	34	34	S	1405	Bacillus mycoides
0.00	27	0	S	580165	Bacillus cytotoxicus
0.00	27	27	-	315749	Bacillus cytotoxicus NVH 391-98
0.00	23	12	S	86662	Bacillus weihenstephanensis
0.00	11	11	-	315730	Bacillus weihenstephanensis KBAB4
0.00	7	0	S	155322	Bacillus toyonensis
0.00	7	7	-	1415784	Bacillus toyonensis BCT-7112
0.00	4	3	S	1392	Bacillus anthracis
0.00	1	1	-	260799	Bacillus anthracis str. Sterne
0.03	270	77	S	653685	Bacillus subtilis group
0.01	82	31	S	1423	Bacillus subtilis
0.00	15	15	-	1496303	Bacillus subtilis subsp. globigii
0.00	14	12	-	135461	Bacillus subtilis subsp. subtilis
0.00	2	2	-	1052588	Bacillus subtilis subsp. subtilis str. RO-NN-1
0.00	11	11	-	483913	Bacillus subtilis subsp. inaquosorum
0.00	7	0	-	96241	Bacillus subtilis subsp. spizizenii
0.00	7	7	-	1052585	Bacillus subtilis subsp. spizizenii TU-B-10
0.00	4	4	-	936156	Bacillus subtilis BSn5
0.00	38	36	S	1402	Bacillus licheniformis
0.00	2	2	-	279010	Bacillus licheniformis DSM 13 = ATCC 14580
0.00	23	13	S	1390	Bacillus amyloliquefaciens
0.00	5	5	-	1333538	Bacillus amyloliquefaciens UMAF6639
0.00	2	2	-	1091041	Bacillus amyloliquefaciens IT-45
0.00	1	1	-	692420	Bacillus amyloliquefaciens DSM 7
0.00	1	1	-	1001582	Bacillus amyloliquefaciens LL3
0.00	1	1	-	1415165	Bacillus amyloliquefaciens LFB112
0.00	22	19	S	492670	Bacillus velezensis
0.00	1	1	-	1150475	Bacillus velezensis UCMB5036
0.00	1	1	-	1385727	Bacillus velezensis NAU-B3
0.00	1	1	-	1458206	Bacillus velezensis NJN-6
0.00	18	18	S	1452	Bacillus atrophaeus
0.00	10	10	S	1648923	Bacillus paralicheniformis
0.01	85	79	S	1398	Bacillus coagulans
0.00	3	3	-	941639	Bacillus coagulans 2-6
0.00	2	2	-	345219	Bacillus coagulans 36D1
0.00	1	1	-	1121088	Bacillus coagulans DSM 1 = ATCC 7050
0.01	81	13	S	1404	Bacillus megaterium
0.00	30	30	-	1006007	Bacillus megaterium WSH-002
0.00	12	12	-	545693	Bacillus megaterium QM B1551
0.00	12	12	-	1452722	Bacillus megaterium Q3
0.00	11	11	-	1348623	Bacillus megaterium NBRC 15308 = ATCC 14581
0.00	3	3	-	592022	Bacillus megaterium DSM 319
0.01	59	54	S	1408	Bacillus pumilus
0.00	5	5	-	315750	Bacillus pumilus SAFR-032
0.01	49	49	S	135735	Bacillus endophyticus
0.01	49	0	S	324767	Bacillus infantis
0.01	49	49	-	1367477	Bacillus infantis NRRL B-14911
0.00	38	0	S	79885	Bacillus pseudofirmus
0.00	38	38	-	398511	Bacillus pseudofirmus OF4
0.00	37	37	S	264697	Bacillus muralis
0.00	37	0	S	665099	Bacillus oceanisediminis
0.00	37	37	-	1196031	Bacillus oceanisediminis 2691
0.00	35	0	S	1413	Bacillus cellulosilyticus
0.00	35	35	-	649639	Bacillus cellulosilyticus DSM 2522
0.00	35	35	S	1478	Bacillus simplex
0.00	35	25	S	79880	Bacillus clausii
0.00	10	10	-	66692	Bacillus clausii KSM-K16
0.00	34	34	S	666686	Bacillus sp. 1NLA3E
0.00	32	32	S	1565991	Bacillus sp. X1(2014)
0.00	28	0	S	1471	Bacillus methanolicus
0.00	28	28	-	796606	Bacillus methanolicus MGA3
0.00	27	27	S	1664069	Bacillus glycinifermentans
0.00	26	0	S	300825	Bacillus lehensis
0.00	26	26	-	1246626	Bacillus lehensis G1
0.00	25	25	S	632773	Bacillus beveridgei
0.00	24	24	S	1178537	Bacillus xiamenensis
0.00	23	23	S	1479	Bacillus smithii
0.00	19	19	S	1774743	Bacillus sp. SDLI1
0.00	16	0	S	86665	Bacillus halodurans
0.00	16	16	-	272558	Bacillus halodurans C-125
0.00	14	14	S	756828	Bacillus sp. WP8
0.00	12	12	S	98228	Bacillus sp. OxB-1
0.00	7	7	S	1127744	Bacillus sp. JS
0.00	6	6	S	1827146	Bacillus sp. IHB B 7164
0.00	3	3	S	1892404	Bacillus sp. ABP14
0.00	2	2	S	1837130	Bacillus sp. FJAT-14266
0.00	1	1	S	79881	Bacillus gibsonii
0.00	1	0	S	658666	Bacillus bombysepticus
0.00	1	1	-	1330043	Bacillus bombysepticus str. Wang
0.01	127	15	G	400634	Lysinibacillus
0.01	51	51	S	1145276	Lysinibacillus varians
0.01	49	49	S	1421	Lysinibacillus sphaericus
0.00	12	12	S	28031	Lysinibacillus fusiformis
0.01	122	52	G	129337	Geobacillus
0.00	23	23	S	471223	Geobacillus sp. WCH70
0.00	20	20	S	129338	Geobacillus subterraneus
0.00	8	0	S	33940	Geobacillus thermodenitrificans
0.00	8	8	-	420246	Geobacillus thermodenitrificans NG80-2
0.00	5	0	S	1505648	Geobacillus thermoleovorans group
0.00	5	5	S	33941	Geobacillus thermoleovorans
0.00	4	4	S	581103	Geobacillus sp. Y4.1MC1
0.00	3	3	S	1629723	Geobacillus sp. 12AMOR1
0.00	2	2	S	1813182	Geobacillus sp. JS12
0.00	1	0	S	1422	Geobacillus stearothermophilus
0.00	1	1	-	272567	Geobacillus stearothermophilus 10
0.00	1	0	S	1462	Geobacillus kaustophilus
0.00	1	1	-	235909	Geobacillus kaustophilus HTA426
0.00	1	1	S	691437	Geobacillus sp. C56-T3
0.00	1	1	S	1233873	Geobacillus sp. GHH01
0.00	1	1	S	1519377	Geobacillus sp. LC300
0.01	96	10	G	150247	Anoxybacillus
0.00	24	0	S	33934	Anoxybacillus flavithermus
0.00	24	24	-	491915	Anoxybacillus flavithermus WK1
0.00	18	18	S	1490052	Anoxybacillus sp. B2M1
0.00	17	17	S	294699	Anoxybacillus amylolyticus
0.00	16	16	S	1490057	Anoxybacillus sp. B7M1
0.00	11	11	S	198467	Anoxybacillus gonensis
0.01	88	14	G	84406	Virgibacillus
0.01	45	45	S	1482	Virgibacillus halodenitrificans
0.00	29	29	S	403957	Virgibacillus sp. SK37
0.01	58	1	G	1329200	Fictibacillus
0.00	30	30	S	255247	Fictibacillus arsenicus
0.00	27	27	S	1221500	Fictibacillus phosphorivorans
0.00	42	0	G	182709	Oceanobacillus
0.00	42	0	S	182710	Oceanobacillus iheyensis
0.00	42	42	-	221109	Oceanobacillus iheyensis HTE831
0.00	33	0	G	1906945	Parageobacillus
0.00	33	29	S	1426	Parageobacillus thermoglucosidans
0.00	4	4	-	634956	Geobacillus thermoglucosidasius C56-YS93
0.00	32	0	G	45667	Halobacillus
0.00	32	0	S	1570	Halobacillus halophilus
0.00	32	32	-	866895	Halobacillus halophilus DSM 2266
0.00	31	0	G	175304	Lentibacillus
0.00	31	31	S	1472767	Lentibacillus amyloliquefaciens
0.00	24	0	G	29331	Amphibacillus
0.00	24	0	S	1449	Amphibacillus xylanus
0.00	24	24	-	698758	Amphibacillus xylanus NBRC 15112
0.00	16	0	G	459532	Terribacillus
0.00	16	16	S	586416	Terribacillus aidingensis
0.17	1558	8	F	186822	Paenibacillaceae
0.16	1457	184	G	44249	Paenibacillus
0.01	117	84	S	1406	Paenibacillus polymyxa
0.00	12	12	-	1413214	Paenibacillus polymyxa SQR-21
0.00	10	10	-	349520	Paenibacillus polymyxa E681
0.00	9	9	-	1429244	Paenibacillus polymyxa CR1
0.00	2	2	-	1052684	Paenibacillus polymyxa M1
0.01	99	83	S	61624	Paenibacillus mucilaginosus
0.00	10	10	-	997761	Paenibacillus mucilaginosus K02
0.00	5	5	-	1116391	Paenibacillus mucilaginosus 3016
0.00	1	1	-	1036673	Paenibacillus mucilaginosus KNP414
0.01	68	41	S	44251	Paenibacillus durus
0.00	27	27	-	1333534	Paenibacillus durus ATCC 35681
0.01	63	0	S	483937	Paenibacillus riograndensis
0.01	63	63	-	1073571	Paenibacillus riograndensis SBR5
0.01	63	63	S	1536772	Paenibacillus sp. FSL R7-0273
0.01	59	59	S	481743	Paenibacillus sp. Y412MC10
0.01	49	49	S	162209	Paenibacillus naphthalenovorans
0.01	47	47	S	169760	Paenibacillus stellifer
0.01	47	47	S	1536775	Paenibacillus sp. FSL H7-0737
0.01	47	47	S	1763538	Paenibacillus sp. LPB0068
0.01	46	46	S	160799	Paenibacillus borealis
0.01	46	46	S	324057	Paenibacillus sp. JDR-2
0.00	44	44	S	1616788	Paenibacillus bovis
0.00	40	40	S	189425	Paenibacillus graminis
0.00	40	40	S	1536773	Paenibacillus sp. FSL R7-0331
0.00	37	37	S	1462996	Paenibacillus yonginensis
0.00	36	36	S	1178515	Paenibacillus swuensis
0.00	35	0	S	1464	Paenibacillus larvae
0.00	35	0	-	147375	Paenibacillus larvae subsp. larvae
0.00	35	35	-	697284	Paenibacillus larvae subsp. larvae DSM 25430
0.00	35	35	S	1695218	Paenibacillus sp. 32O-W
0.00	34	34	S	1536769	Paenibacillus sp. FSL P4-0081
0.00	33	0	S	159743	Paenibacillus terrae
0.00	33	33	-	985665	Paenibacillus terrae HPL-003
0.00	33	33	S	1536774	Paenibacillus sp. FSL H7-0357
0.00	31	31	S	1126833	Paenibacillus beijingensis
0.00	29	0	S	365617	Paenibacillus sabinae
0.00	29	29	-	1268072	Paenibacillus sabinae T27
0.00	26	26	S	1536771	Paenibacillus sp. FSL R5-0912
0.00	25	25	S	189426	Paenibacillus odorifer
0.00	22	22	S	1566358	Paenibacillus sp. IHBB 10380
0.00	21	21	S	1536770	Paenibacillus sp. FSL R5-0345
0.00	1	1	S	59893	Paenibacillus peoriae
0.01	52	0	G	55080	Brevibacillus
0.00	31	0	S	1465	Brevibacillus laterosporus
0.00	31	31	-	1042163	Brevibacillus laterosporus LMG 15441
0.00	21	0	S	1393	Brevibacillus brevis
0.00	21	21	-	358681	Brevibacillus brevis NBRC 100599
0.00	21	0	-	85151	Aneurinibacillus group
0.00	21	0	G	55079	Aneurinibacillus
0.00	21	21	S	1450761	Aneurinibacillus sp. XH2
0.00	20	0	G	76632	Thermobacillus
0.00	20	0	S	377615	Thermobacillus composti
0.00	20	20	-	717605	Thermobacillus composti KWC4
0.08	687	0	F	90964	Staphylococcaceae
0.07	645	61	G	1279	Staphylococcus
0.01	110	95	S	1280	Staphylococcus aureus
0.00	14	5	-	46170	Staphylococcus aureus subsp. aureus
0.00	4	4	-	685039	Staphylococcus aureus subsp. aureus ED133
0.00	3	3	-	548473	Staphylococcus aureus subsp. aureus TCH60
0.00	1	1	-	869816	Staphylococcus aureus subsp. aureus JKD6159
0.00	1	1	-	1368166	Staphylococcus aureus subsp. aureus SA268
0.00	1	1	-	273036	Staphylococcus aureus RF122
0.01	61	61	S	1288	Staphylococcus xylosus
0.01	46	23	S	1283	Staphylococcus haemolyticus
0.00	23	23	-	279808	Staphylococcus haemolyticus JCSC1435
0.00	40	19	S	1281	Staphylococcus carnosus
0.00	21	0	-	147448	Staphylococcus carnosus subsp. carnosus
0.00	21	21	-	396513	Staphylococcus carnosus subsp. carnosus TM300
0.00	36	27	S	283734	Staphylococcus pseudintermedius
0.00	9	9	-	937773	Staphylococcus pseudintermedius HKU10-03
0.00	32	29	S	1282	Staphylococcus epidermidis
0.00	2	2	-	176280	Staphylococcus epidermidis ATCC 12228
0.00	1	1	-	1449752	Staphylococcus epidermidis PM221
0.00	29	29	S	28035	Staphylococcus lugdunensis
0.00	28	0	S	1292	Staphylococcus warneri
0.00	28	28	-	1194526	Staphylococcus warneri SG1
0.00	26	0	S	45972	Staphylococcus pasteuri
0.00	26	26	-	1276282	Staphylococcus pasteuri SP1
0.00	26	26	S	985762	Staphylococcus agnetis
0.00	23	23	S	1295	Staphylococcus schleiferi
0.00	23	22	S	29385	Staphylococcus saprophyticus
0.00	1	0	-	147452	Staphylococcus saprophyticus subsp. saprophyticus
0.00	1	1	-	342451	Staphylococcus saprophyticus subsp. saprophyticus ATCC 15305
0.00	19	19	S	246432	Staphylococcus equorum
0.00	19	19	S	1715860	Staphylococcus sp. AntiMn-1
0.00	18	0	S	29388	Staphylococcus capitis
0.00	18	18	-	72758	Staphylococcus capitis subsp. capitis
0.00	15	15	S	985002	Staphylococcus argenteus
0.00	14	14	S	70255	Staphylococcus condimenti
0.00	12	12	S	1284	Staphylococcus hyicus
0.00	7	7	S	1286	Staphylococcus simulans
0.00	22	0	G	45669	Salinicoccus
0.00	22	22	S	407035	Salinicoccus halodurans
0.00	20	0	G	69965	Macrococcus
0.00	20	0	S	69966	Macrococcus caseolyticus
0.00	20	20	-	458233	Macrococcus caseolyticus JCSC5402
0.04	361	2	F	186818	Planococcaceae
0.02	175	7	G	1372	Planococcus
0.00	27	0	S	161360	Planococcus antarcticus
0.00	27	27	-	1185653	Planococcus antarcticus DSM 14505
0.00	26	26	S	1038856	Planococcus plakortidis
0.00	22	22	S	1374	Planococcus kocurii
0.00	22	22	S	1215089	Planococcus halocryophilus
0.00	20	20	S	200991	Planococcus rifietoensis
0.00	17	17	S	414778	Planococcus donghaensis
0.00	15	15	S	1526927	Planococcus sp. PAMC 21323
0.00	12	12	S	192421	Planococcus maritimus
0.00	7	7	S	1302659	Planococcus sp. L10.15
0.01	74	0	G	648800	Solibacillus
0.01	74	43	S	76853	Solibacillus silvestris
0.00	31	31	-	1002809	Solibacillus silvestris StLB046
0.00	35	0	G	1649	Kurthia
0.00	35	35	S	1750719	Kurthia sp. 11kri321
0.00	32	0	G	157226	Jeotgalibacillus
0.00	32	32	S	1508404	Jeotgalibacillus malaysiensis
0.00	26	0	G	1569	Sporosarcina
0.00	26	26	S	1476	Sporosarcina psychrophila
0.00	17	0	G	648802	Rummeliibacillus
0.00	17	17	S	241244	Rummeliibacillus stabekisii
0.03	241	0	F	186820	Listeriaceae
0.03	241	17	G	1637	Listeria
0.01	119	105	S	1639	Listeria monocytogenes
0.00	8	8	-	552536	Listeria monocytogenes HCC23
0.00	4	4	-	879090	Listeria monocytogenes SLCC7179
0.00	1	1	-	393130	Listeria monocytogenes J0161
0.00	1	1	-	879089	Listeria monocytogenes SLCC2540
0.00	43	27	S	1638	Listeria ivanovii
0.00	16	16	-	202752	Listeria ivanovii subsp. londoniensis
0.00	27	0	S	1640	Listeria seeligeri
0.00	27	27	-	683837	Listeria seeligeri serovar 1/2b str. SLCC3954
0.00	20	0	S	1643	Listeria welshimeri
0.00	20	20	-	386043	Listeria welshimeri serovar 6b str. SLCC5334
0.00	15	0	S	1642	Listeria innocua
0.00	15	15	-	272626	Listeria innocua Clip11262
0.01	110	0	-	539002	Bacillales incertae sedis
0.01	63	0	-	539742	Bacillales Family XII. Incertae Sedis
0.01	63	7	G	33986	Exiguobacterium
0.00	16	0	S	332410	Exiguobacterium sibiricum
0.00	16	16	-	262543	Exiguobacterium sibiricum 255-15
0.00	15	15	S	1849031	Exiguobacterium sp. U13-1
0.00	9	9	S	360911	Exiguobacterium sp. AT1b
0.00	8	0	S	132920	Exiguobacterium antarcticum
0.00	8	8	-	1087448	Exiguobacterium antarcticum B7
0.00	8	8	S	1399115	Exiguobacterium sp. MH3
0.01	47	0	-	539738	Bacillales Family XI. Incertae Sedis
0.01	47	0	G	1378	Gemella
0.01	47	47	S	1785995	Gemella sp. oral taxon 928
0.01	51	0	F	186823	Alicyclobacillaceae
0.00	33	0	G	1129704	Kyrpidia
0.00	33	0	S	33943	Kyrpidia tusciae
0.00	33	33	-	562970	Kyrpidia tusciae DSM 2912
0.00	18	0	G	29330	Alicyclobacillus
0.00	18	0	S	405212	Alicyclobacillus acidocaldarius
0.00	18	4	-	1388	Alicyclobacillus acidocaldarius subsp. acidocaldarius
0.00	9	9	-	1048834	Alicyclobacillus acidocaldarius subsp. acidocaldarius Tc-4-1
0.00	5	5	-	521098	Alicyclobacillus acidocaldarius subsp. acidocaldarius DSM 446
0.00	26	0	F	186821	Sporolactobacillaceae
0.00	26	0	-	663587	unclassified Sporolactobacillaceae
0.00	26	0	S	85683	[Bacillus] selenitireducens
0.00	26	26	-	439292	[Bacillus] selenitireducens MLS10
0.37	3325	69	O	186826	Lactobacillales
0.15	1339	2	F	1300	Streptococcaceae
0.14	1227	202	G	1301	Streptococcus
0.03	306	287	S	1307	Streptococcus suis
0.00	5	5	-	1004952	Streptococcus suis D12
0.00	3	3	-	1214179	Streptococcus suis 6407
0.00	3	3	-	1276647	Streptococcus suis TL13
0.00	3	3	-	1340847	Streptococcus suis T15
0.00	2	2	-	568814	Streptococcus suis BM407
0.00	2	2	-	672190	Streptococcus suis 05HAS68
0.00	1	1	-	1005041	Streptococcus suis SS12
0.02	140	3	S	671232	Streptococcus anginosus group
0.01	63	0	S	76860	Streptococcus constellatus
0.01	63	63	-	184250	Streptococcus constellatus subsp. pharyngis
0.01	45	34	S	1328	Streptococcus anginosus
0.00	6	6	-	862971	Streptococcus anginosus C238
0.00	4	0	-	1272910	Streptococcus anginosus subsp. whileyi
0.00	4	4	-	1353243	Streptococcus anginosus subsp. whileyi MAS624
0.00	1	1	-	862970	Streptococcus anginosus C1051
0.00	29	8	S	1338	Streptococcus intermedius
0.00	8	8	-	591365	Streptococcus intermedius JTH08
0.00	8	8	-	862967	Streptococcus intermedius B196
0.00	5	5	-	862966	Streptococcus intermedius C270
0.01	76	73	S	1311	Streptococcus agalactiae
0.00	3	3	-	1309807	Streptococcus agalactiae ILRI005
0.01	72	40	S	1314	Streptococcus pyogenes
0.00	30	0	-	342023	Streptococcus pyogenes serotype M12
0.00	30	30	-	370553	Streptococcus pyogenes MGAS2096
0.00	1	0	-	301452	Streptococcus pyogenes serotype M49
0.00	1	1	-	471876	Streptococcus pyogenes NZ131
0.00	1	0	-	404331	Streptococcus pyogenes serotype M4
0.00	1	1	-	370554	Streptococcus pyogenes MGAS10750
0.01	59	56	S	1309	Streptococcus mutans
0.00	3	3	-	1155071	Streptococcus mutans LJ23
0.01	55	7	S	119603	Streptococcus dysgalactiae group
0.00	37	9	S	1336	Streptococcus equi
0.00	20	11	-	40041	Streptococcus equi subsp. zooepidemicus
0.00	4	4	-	552526	Streptococcus equi subsp. zooepidemicus MGCS10565
0.00	3	3	-	1051072	Streptococcus equi subsp. zooepidemicus ATCC 35246
0.00	2	2	-	1403449	Streptococcus equi subsp. zooepidemicus CY
0.00	8	0	-	148942	Streptococcus equi subsp. equi
0.00	8	8	-	553482	Streptococcus equi subsp. equi 4047
0.00	11	0	S	1334	Streptococcus dysgalactiae
0.00	11	2	-	119602	Streptococcus dysgalactiae subsp. equisimilis
0.00	6	6	-	617121	Streptococcus dysgalactiae subsp. equisimilis RE378
0.00	1	1	-	486410	Streptococcus dysgalactiae subsp. equisimilis GGS_124
0.00	1	1	-	663954	Streptococcus dysgalactiae subsp. equisimilis ATCC 12394
0.00	1	1	-	759913	Streptococcus dysgalactiae subsp. equisimilis AC-2713
0.00	30	20	S	1302	Streptococcus gordonii
0.00	10	0	-	29390	Streptococcus gordonii str. Challis
0.00	10	10	-	467705	Streptococcus gordonii str. Challis substr. CH1
0.00	29	17	S	1304	Streptococcus salivarius
0.00	7	7	-	347253	Streptococcus salivarius JIM8777
0.00	5	5	-	1048332	Streptococcus salivarius CCHSS3
0.00	24	8	S	315405	Streptococcus gallolyticus
0.00	16	4	-	53354	Streptococcus gallolyticus subsp. gallolyticus
0.00	11	11	-	637909	Streptococcus gallolyticus UCN34
0.00	1	1	-	990317	Streptococcus gallolyticus subsp. gallolyticus ATCC BAA-2069
0.00	20	6	S	1318	Streptococcus parasanguinis
0.00	8	8	-	1114965	Streptococcus parasanguinis FW213
0.00	6	6	-	760570	Streptococcus parasanguinis ATCC 15912
0.00	20	20	S	1811193	Streptococcus pantholopis
0.00	18	18	S	1825069	Streptococcus marmotae
0.00	17	15	S	28037	Streptococcus mitis
0.00	2	2	-	365659	Streptococcus mitis B6
0.00	16	16	S	1308	Streptococcus thermophilus
0.00	16	16	S	1313	Streptococcus pneumoniae
0.00	14	14	S	1346	Streptococcus iniae
0.00	14	0	S	1348	Streptococcus parauberis
0.00	14	14	-	936154	Streptococcus parauberis KCTC 11537
0.00	14	14	S	1888195	Streptococcus himalayensis
0.00	13	13	S	1814128	Streptococcus halotolerans
0.00	11	0	S	45634	Streptococcus cristatus
0.00	11	11	-	1302863	Streptococcus cristatus AS 1.3089
0.00	10	0	S	1305	Streptococcus sanguinis
0.00	10	10	-	388919	Streptococcus sanguinis SK36
0.00	10	0	S	102684	Streptococcus infantarius
0.00	10	0	-	150054	Streptococcus infantarius subsp. infantarius
0.00	10	10	-	1069533	Streptococcus infantarius subsp. infantarius CJ18
0.00	8	0	S	1349	Streptococcus uberis
0.00	8	8	-	218495	Streptococcus uberis 0140J
0.00	8	8	S	1759399	Streptococcus sp. A12
0.00	6	0	S	1303	Streptococcus oralis
0.00	6	6	-	927666	Streptococcus oralis Uo5
0.00	6	6	S	712633	Streptococcus sp. oral taxon 431
0.00	5	5	S	1156431	Streptococcus sp. I-G2
0.00	4	0	S	59310	Streptococcus macedonicus
0.00	4	4	-	1116231	Streptococcus macedonicus ACA-DC 198
0.00	3	0	S	197614	Streptococcus pasteurianus
0.00	3	3	-	981540	Streptococcus pasteurianus ATCC 43144
0.00	1	0	S	257758	Streptococcus pseudopneumoniae
0.00	1	1	-	1054460	Streptococcus pseudopneumoniae IS7493
0.01	110	2	G	1357	Lactococcus
0.01	81	28	S	1358	Lactococcus lactis
0.00	36	26	-	1359	Lactococcus lactis subsp. cremoris
0.00	6	6	-	1295826	Lactococcus lactis subsp. cremoris KW2
0.00	3	3	-	1104322	Lactococcus lactis subsp. cremoris A76
0.00	1	1	-	272622	Lactococcus lactis subsp. cremoris SK11
0.00	17	14	-	1360	Lactococcus lactis subsp. lactis
0.00	2	2	-	1046624	Lactococcus lactis subsp. lactis IO-1
0.00	1	1	-	684738	Lactococcus lactis subsp. lactis KF147
0.00	16	14	S	1363	Lactococcus garvieae
0.00	2	2	-	420889	Lactococcus garvieae ATCC 49156
0.00	11	0	S	1364	Lactococcus piscium
0.00	11	11	-	297352	Lactococcus piscium MKFS47
0.09	840	2	F	81852	Enterococcaceae
0.08	756	11	G	1350	Enterococcus
0.05	416	36	S	1351	Enterococcus faecalis
0.04	373	373	-	226185	Enterococcus faecalis V583
0.00	5	5	-	1206105	Enterococcus faecalis D32
0.00	2	2	-	1201292	Enterococcus faecalis ATCC 29212
0.02	198	89	S	1352	Enterococcus faecium
0.01	48	48	-	1155766	Enterococcus faecium Aus0004
0.01	45	45	-	1305849	Enterococcus faecium Aus0085
0.00	16	16	-	1344042	Enterococcus faecium T110
0.00	41	22	S	1354	Enterococcus hirae
0.00	19	19	-	768486	Enterococcus hirae ATCC 9790
0.00	26	0	S	37734	Enterococcus casseliflavus
0.00	26	26	-	565655	Enterococcus casseliflavus EC20
0.00	25	25	S	53345	Enterococcus durans
0.00	21	0	S	53346	Enterococcus mundtii
0.00	21	21	-	1300150	Enterococcus mundtii QU 25
0.00	18	18	S	1353	Enterococcus gallinarum
0.00	39	0	G	33969	Melissococcus
0.00	39	16	S	33970	Melissococcus plutonius
0.00	15	15	-	1385937	Melissococcus plutonius S1
0.00	8	8	-	1090974	Melissococcus plutonius DAT561
0.00	25	0	G	2737	Vagococcus
0.00	25	25	S	519472	Vagococcus teuberi
0.00	18	0	G	51668	Tetragenococcus
0.00	18	15	S	51669	Tetragenococcus halophilus
0.00	3	3	-	945021	Tetragenococcus halophilus NBRC 12172
0.09	771	6	F	33958	Lactobacillaceae
0.08	691	72	G	1578	Lactobacillus
0.01	57	0	S	1623	Lactobacillus ruminis
0.01	57	57	-	1069534	Lactobacillus ruminis ATCC 27782
0.01	55	51	S	1624	Lactobacillus salivarius
0.00	3	3	-	1194971	Lactobacillus salivarius str. Ren
0.00	1	1	-	712961	Lactobacillus salivarius CECT 5713
0.01	48	0	S	1193095	Lactobacillus hokkaidonensis
0.01	48	48	-	1291742	Lactobacillus hokkaidonensis JCM 18461
0.00	44	37	S	1598	Lactobacillus reuteri
0.00	4	4	-	1358027	Lactobacillus reuteri TD1
0.00	3	3	-	491077	Lactobacillus reuteri SD2112
0.00	38	12	S	655183	Lactobacillus casei group
0.00	14	4	S	1582	Lactobacillus casei
0.00	10	10	-	219334	Lactobacillus casei subsp. casei ATCC 393
0.00	12	12	S	1597	Lactobacillus paracasei
0.00	33	19	S	33959	Lactobacillus johnsonii
0.00	7	7	-	257314	Lactobacillus johnsonii NCC 533
0.00	5	5	-	633699	Lactobacillus johnsonii FI9785
0.00	1	1	-	909954	Lactobacillus johnsonii DPC 6026
0.00	1	1	-	1408186	Lactobacillus johnsonii N6.2
0.00	25	25	S	1590	Lactobacillus plantarum
0.00	24	21	S	47715	Lactobacillus rhamnosus
0.00	2	2	-	568703	Lactobacillus rhamnosus GG
0.00	1	1	-	1316933	Lactobacillus rhamnosus LOCK900
0.00	22	22	S	1600	Lactobacillus acetotolerans
0.00	20	13	S	1579	Lactobacillus acidophilus
0.00	7	7	-	891391	Lactobacillus acidophilus 30SC
0.00	20	0	S	1584	Lactobacillus delbrueckii
0.00	20	9	-	1585	Lactobacillus delbrueckii subsp. bulgaricus
0.00	7	7	-	390333	Lactobacillus delbrueckii subsp. bulgaricus ATCC 11842 = JCM 1002
0.00	2	2	-	353496	Lactobacillus delbrueckii subsp. bulgaricus 2038
0.00	2	2	-	767455	Lactobacillus delbrueckii subsp. bulgaricus ND02
0.00	19	19	S	375175	Lactobacillus backii
0.00	17	11	S	1587	Lactobacillus helveticus
0.00	3	3	-	767456	Lactobacillus helveticus H9
0.00	1	1	-	326425	Lactobacillus helveticus CNRZ32
0.00	1	1	-	405566	Lactobacillus helveticus DPC 4571
0.00	1	1	-	880633	Lactobacillus helveticus R0052
0.00	17	15	S	1613	Lactobacillus fermentum
0.00	1	1	-	767453	Lactobacillus fermentum F-6
0.00	1	1	-	1381124	Lactobacillus fermentum 3872
0.00	17	0	S	1625	Lactobacillus sanfranciscensis
0.00	17	17	-	714313	Lactobacillus sanfranciscensis TMW 1.1304
0.00	16	16	S	1074467	Lactobacillus heilongjiangensis
0.00	16	16	S	1545702	Lactobacillus sp. wkB8
0.00	14	0	S	97478	Lactobacillus mucosae
0.00	14	14	-	1130798	Lactobacillus mucosae LM1
0.00	14	14	S	240427	Lactobacillus paracollinoides
0.00	13	0	S	267818	Lactobacillus kefiranofaciens
0.00	13	13	-	1033837	Lactobacillus kefiranofaciens ZW3
0.00	12	12	S	1007676	Lactobacillus ginsenosidimutans
0.00	11	5	S	1581	Lactobacillus buchneri
0.00	3	3	-	511437	Lactobacillus buchneri NRRL B-30929
0.00	3	3	-	1071400	Lactobacillus buchneri CD034
0.00	11	11	S	53444	Lactobacillus lindneri
0.00	10	8	S	1580	Lactobacillus brevis
0.00	1	1	-	387344	Lactobacillus brevis ATCC 367
0.00	1	1	-	1001583	Lactobacillus brevis KB290
0.00	10	0	S	1599	Lactobacillus sakei
0.00	10	0	-	214326	Lactobacillus sakei subsp. sakei
0.00	10	10	-	314315	Lactobacillus sakei subsp. sakei 23K
0.00	9	9	S	60520	Lactobacillus paraplantarum
0.00	7	0	S	1596	Lactobacillus gasseri
0.00	7	7	-	324831	Lactobacillus gasseri ATCC 33323 = JCM 1131
0.00	6	6	S	148814	Lactobacillus kunkeei
0.00	5	5	S	637971	Lactobacillus koreensis
0.00	4	4	S	52242	Lactobacillus gallinarum
0.00	3	3	S	28038	Lactobacillus curvatus
0.00	2	0	S	1604	Lactobacillus amylovorus
0.00	2	2	-	695562	Lactobacillus amylovorus GRL1118
0.01	74	2	G	1253	Pediococcus
0.00	24	24	S	51663	Pediococcus damnosus
0.00	23	16	S	1255	Pediococcus pentosaceus
0.00	5	5	-	1408206	Pediococcus pentosaceus SL4
0.00	2	2	-	278197	Pediococcus pentosaceus ATCC 25745
0.00	20	0	-	1670797	Pediococcus acidilactici group
0.00	20	20	S	1254	Pediococcus acidilactici
0.00	5	5	S	187452	Pediococcus claussenii
0.01	112	1	F	81850	Leuconostocaceae
0.01	76	6	G	1243	Leuconostoc
0.00	21	15	S	1245	Leuconostoc mesenteroides
0.00	3	0	-	33967	Leuconostoc mesenteroides subsp. mesenteroides
0.00	2	2	-	203120	Leuconostoc mesenteroides subsp. mesenteroides ATCC 8293
0.00	1	1	-	1107880	Leuconostoc mesenteroides subsp. mesenteroides J18
0.00	3	3	-	427140	Leuconostoc mesenteroides KFRI-MG
0.00	15	3	S	1244	Leuconostoc gelidum
0.00	7	7	-	1229756	Leuconostoc gelidum JB7
0.00	5	5	-	115778	Leuconostoc gelidum subsp. gasicomitatum
0.00	13	0	S	1252	Leuconostoc carnosum
0.00	13	13	-	1229758	Leuconostoc carnosum JB16
0.00	6	0	S	136609	Leuconostoc kimchii
0.00	6	6	-	762051	Leuconostoc kimchii IMSNU 11154
0.00	6	6	S	979982	Leuconostoc sp. C2
0.00	5	5	S	1246	Leuconostoc lactis
0.00	4	0	S	33964	Leuconostoc citreum
0.00	4	4	-	349519	Leuconostoc citreum KM20
0.00	21	3	G	46255	Weissella
0.00	10	0	S	165096	Weissella koreensis
0.00	10	10	-	1045854	Weissella koreensis KACC 15510
0.00	6	6	S	137591	Weissella cibaria
0.00	2	2	S	759620	Weissella ceti
0.00	14	0	G	46254	Oenococcus
0.00	14	0	S	1247	Oenococcus oeni
0.00	14	14	-	203123	Oenococcus oeni PSU-1
0.01	101	0	F	186828	Carnobacteriaceae
0.01	101	3	G	2747	Carnobacterium
0.00	26	0	S	2751	Carnobacterium maltaromaticum
0.00	26	26	-	1234679	Carnobacterium maltaromaticum LMA28
0.00	26	0	S	147709	Carnobacterium inhibens
0.00	26	26	-	1266845	Carnobacterium inhibens subsp. gilichinskyi
0.00	26	26	S	1564681	Carnobacterium sp. CP1
0.00	20	20	S	208596	Carnobacterium sp. 17-4
0.01	93	0	F	186827	Aerococcaceae
0.01	93	4	G	1375	Aerococcus
0.00	19	19	S	51665	Aerococcus urinaeequi
0.00	19	19	S	119206	Aerococcus sanguinicola
0.00	18	18	S	87541	Aerococcus christensenii
0.00	14	8	S	1376	Aerococcus urinae
0.00	6	6	-	866775	Aerococcus urinae ACS-120-V-Col10a
0.00	12	12	S	1377	Aerococcus viridans
0.00	7	7	S	128944	Aerococcus urinaehominis
0.17	1535	0	C	526524	Erysipelotrichia
0.17	1535	0	O	526525	Erysipelotrichales
0.17	1535	1	F	128827	Erysipelotrichaceae
0.15	1363	0	-	433334	unclassified Erysipelotrichaceae
0.15	1363	0	-	544447	unclassified Erysipelotrichaceae (miscellaneous)
0.15	1363	1363	S	1834207	Erysipelotrichaceae bacterium I46
0.01	59	0	G	191303	Turicibacter
0.01	59	59	S	1712675	Turicibacter sp. H121
0.01	58	0	G	1647	Erysipelothrix
0.00	31	31	S	1648	Erysipelothrix rhusiopathiae
0.00	27	27	S	1514105	Erysipelothrix sp. LV19
0.01	54	0	G	1729679	Faecalibaculum
0.01	54	54	S	1702221	Faecalibaculum rodentium
0.08	740	0	C	909932	Negativicutes
0.04	366	0	O	909929	Selenomonadales
0.03	245	0	F	1843491	Selenomonadaceae
0.03	245	13	G	970	Selenomonas
0.01	91	0	S	971	Selenomonas ruminantium
0.01	91	0	-	114197	Selenomonas ruminantium subsp. lactilytica
0.01	91	91	-	927704	Selenomonas ruminantium subsp. lactilytica TAM6421
0.01	45	45	S	1884263	Selenomonas sp. oral taxon 920
0.00	35	0	S	69823	Selenomonas sputigena
0.00	35	35	-	546271	Selenomonas sputigena ATCC 35185
0.00	34	34	S	713030	Selenomonas sp. oral taxon 136
0.00	27	27	S	712538	Selenomonas sp. oral taxon 478
0.01	121	0	F	1843490	Sporomusaceae
0.01	121	2	G	365348	Pelosinus
0.01	67	0	S	365349	Pelosinus fermentans
0.01	67	67	-	1192197	Pelosinus fermentans JBW45
0.01	52	52	S	484770	Pelosinus sp. UFO1
0.03	248	0	O	1843489	Veillonellales
0.03	248	0	F	31977	Veillonellaceae
0.02	195	0	G	906	Megasphaera
0.02	195	0	S	907	Megasphaera elsdenii
0.02	195	195	-	1458465	Megasphaera elsdenii 14-14
0.00	28	0	G	39948	Dialister
0.00	28	28	S	39950	Dialister pneumosintes
0.00	25	0	G	29465	Veillonella
0.00	25	0	S	29466	Veillonella parvula
0.00	25	25	-	479436	Veillonella parvula DSM 2008
0.01	126	0	O	1843488	Acidaminococcales
0.01	126	0	F	909930	Acidaminococcaceae
0.01	126	1	G	904	Acidaminococcus
0.01	79	0	S	905	Acidaminococcus fermentans
0.01	79	79	-	591001	Acidaminococcus fermentans DSM 20731
0.01	46	0	S	187327	Acidaminococcus intestini
0.01	46	46	-	568816	Acidaminococcus intestini RyC-MR95
0.02	220	0	C	1737404	Tissierellia
0.02	220	0	O	1737405	Tissierellales
0.02	220	3	F	1570339	Peptoniphilaceae
0.01	73	0	G	1161127	Murdochiella
0.01	73	73	S	1852373	Murdochiella sp. Marseille-P2341
0.01	47	0	G	543311	Parvimonas
0.01	47	47	S	33033	Parvimonas micra
0.00	43	0	G	150022	Finegoldia
0.00	43	0	S	1260	Finegoldia magna
0.00	43	43	-	334413	Finegoldia magna ATCC 29328
0.00	27	0	G	162289	Peptoniphilus
0.00	27	27	S	875453	Peptoniphilus sp. 1-1
0.00	27	0	G	165779	Anaerococcus
0.00	27	0	S	33034	Anaerococcus prevotii
0.00	27	27	-	525919	Anaerococcus prevotii DSM 20548
0.00	16	0	C	1676648	Limnochordia
0.00	16	0	O	1676649	Limnochordales
0.00	16	0	F	1676650	Limnochordaceae
0.00	16	0	G	1676651	Limnochorda
0.00	16	16	S	1555112	Limnochorda pilosa
0.43	3820	13	P	201174	Actinobacteria
0.39	3499	175	C	1760	Actinobacteria
0.09	771	12	O	85007	Corynebacteriales
0.03	257	0	F	1653	Corynebacteriaceae
0.03	257	17	G	1716	Corynebacterium
0.00	16	16	S	1719	Corynebacterium pseudotuberculosis
0.00	14	10	S	65058	Corynebacterium ulcerans
0.00	4	4	-	945712	Corynebacterium ulcerans BR-AD22
0.00	11	0	S	1727	Corynebacterium variabile
0.00	11	11	-	858619	Corynebacterium variabile DSM 44702
0.00	11	11	S	161899	Corynebacterium singulare
0.00	11	0	S	575200	Corynebacterium maris
0.00	11	11	-	1224163	Corynebacterium maris DSM 45190
0.00	10	10	S	146827	Corynebacterium simulans
0.00	9	9	S	1705	Corynebacterium stationis
0.00	9	0	S	152794	Corynebacterium efficiens
0.00	9	9	-	196164	Corynebacterium efficiens YS-314
0.00	9	0	S	349751	Corynebacterium marinum
0.00	9	9	-	1224162	Corynebacterium marinum DSM 44953
0.00	8	0	S	38305	Corynebacterium vitaeruminis
0.00	8	8	-	1224164	Corynebacterium vitaeruminis DSM 20294
0.00	8	0	S	89154	Corynebacterium terpenotabidum
0.00	8	8	-	1200352	Corynebacterium terpenotabidum Y-11
0.00	8	8	S	1050174	Corynebacterium epidermidicanis
0.00	7	3	S	1717	Corynebacterium diphtheriae
0.00	2	2	-	698968	Corynebacterium diphtheriae HC02
0.00	1	1	-	698964	Corynebacterium diphtheriae PW8
0.00	1	1	-	698973	Corynebacterium diphtheriae BH8
0.00	7	0	S	161879	Corynebacterium kroppenstedtii
0.00	7	7	-	645127	Corynebacterium kroppenstedtii DSM 44385
0.00	6	0	S	1721	Corynebacterium callunae
0.00	6	6	-	1121353	Corynebacterium callunae DSM 20147
0.00	6	6	S	156978	Corynebacterium imitans
0.00	6	0	S	160386	Corynebacterium casei
0.00	6	6	-	1285583	Corynebacterium casei LMG S-19264
0.00	6	0	S	225326	Corynebacterium halotolerans
0.00	6	6	-	1121362	Corynebacterium halotolerans YIM 70093 = DSM 44683
0.00	6	0	S	258224	Corynebacterium resistens
0.00	6	6	-	662755	Corynebacterium resistens DSM 45100
0.00	6	0	S	1231000	Corynebacterium lactis
0.00	6	6	-	1408189	Corynebacterium lactis RW2-5
0.00	5	5	S	35755	Corynebacterium kutscheri
0.00	5	4	S	43771	Corynebacterium urealyticum
0.00	1	1	-	1267754	Corynebacterium urealyticum DSM 7111
0.00	5	5	S	191610	Corynebacterium atypicum
0.00	5	0	S	1121358	Corynebacterium doosanense
0.00	5	5	-	558173	Corynebacterium doosanense CAU 212 = DSM 45436
0.00	5	5	S	1487956	Corynebacterium sp. ATCC 6931
0.00	4	4	S	161896	Corynebacterium camporealensis
0.00	4	4	S	571915	Corynebacterium mustelae
0.00	4	4	S	702967	Corynebacterium sp. NML98-0116
0.00	4	0	S	1223514	Corynebacterium humireducens
0.00	4	4	-	1223515	Corynebacterium humireducens NBRC 106098 = DSM 45392
0.00	4	0	S	1404244	Corynebacterium glyciniphilum
0.00	4	4	-	1404245	Corynebacterium glyciniphilum AJ 3170
0.00	3	3	S	1718	Corynebacterium glutamicum
0.00	3	0	S	169292	Corynebacterium aurimucosum
0.00	3	3	-	548476	Corynebacterium aurimucosum ATCC 700975
0.00	3	3	S	401472	Corynebacterium ureicelerivorans
0.00	3	0	S	1408191	Corynebacterium deserti
0.00	3	3	-	931089	Corynebacterium deserti GIMN1.010
0.00	3	3	S	1652495	Corynebacterium sp. JZ16
0.00	2	0	S	108486	Corynebacterium falsenii
0.00	2	2	-	1451189	Corynebacterium falsenii DSM 44353
0.00	2	2	S	1072256	Corynebacterium uterequi
0.00	1	0	S	42817	Corynebacterium argentoratense
0.00	1	1	-	1348662	Corynebacterium argentoratense DSM 44202
0.00	1	1	S	136857	Corynebacterium testudinoris
0.03	253	0	F	1762	Mycobacteriaceae
0.03	242	58	G	1763	Mycobacterium
0.00	27	2	S	120793	Mycobacterium avium complex (MAC)
0.00	20	10	S	1764	Mycobacterium avium
0.00	8	8	-	1770	Mycobacterium avium subsp. paratuberculosis
0.00	2	0	-	439334	Mycobacterium avium subsp. hominissuis
0.00	2	2	-	1229671	Mycobacterium avium subsp. hominissuis TH135
0.00	3	1	S	1767	Mycobacterium intracellulare
0.00	1	1	-	487521	Mycobacterium intracellulare ATCC 13950
0.00	1	1	-	1138383	Mycobacterium intracellulare MOTT-64
0.00	2	2	S	222805	Mycobacterium chimaera
0.00	22	0	S	670516	Mycobacterium chelonae group
0.00	12	0	S	670506	Mycobacterium abscessus subgroup
0.00	12	11	S	36809	Mycobacterium abscessus
0.00	1	1	-	319705	Mycobacterium abscessus subsp. bolletii
0.00	6	0	S	1774	Mycobacterium chelonae
0.00	6	6	-	1460372	Mycobacterium chelonae CCUG 47445
0.00	4	4	S	83262	Mycobacterium immunogenum
0.00	17	17	S	134601	Mycobacterium goodii
0.00	13	13	S	212767	Mycobacterium sp. JS623
0.00	10	10	S	1561223	Mycobacterium sp. QIA-37
0.00	9	0	S	1800	Mycobacterium chubuense
0.00	9	9	-	710421	Mycobacterium chubuense NBB4
0.00	9	9	S	875328	Mycobacterium sinense
0.00	9	9	S	1682113	Mycobacterium sp. YC-RL4
0.00	8	8	S	1771	Mycobacterium phlei
0.00	8	5	S	77643	Mycobacterium tuberculosis complex
0.00	2	2	S	1773	Mycobacterium tuberculosis
0.00	1	0	S	78331	Mycobacterium canettii
0.00	1	1	-	1048245	Mycobacterium canettii CIPT 140010059
0.00	8	8	S	1879023	Mycobacterium sp. djl-10
0.00	6	0	S	110539	Mycobacterium vanbaalenii
0.00	6	6	-	350058	Mycobacterium vanbaalenii PYR-1
0.00	6	6	S	1545728	Mycobacterium sp. EPa45
0.00	5	3	S	1781	Mycobacterium marinum
0.00	1	1	-	216594	Mycobacterium marinum M
0.00	1	1	-	1131442	Mycobacterium marinum E11
0.00	5	0	S	1810	Mycobacterium vaccae
0.00	5	5	-	1354275	Mycobacterium vaccae 95051
0.00	4	4	S	1768	Mycobacterium kansasii
0.00	4	2	S	1804	Mycobacterium gilvum
0.00	2	2	-	350054	Mycobacterium gilvum PYR-GCK
0.00	4	4	S	164757	Mycobacterium sp. JLS
0.00	3	3	S	1772	Mycobacterium smegmatis
0.00	2	2	S	1769	Mycobacterium leprae
0.00	2	0	S	36814	Mycobacterium rhodesiae
0.00	2	2	-	710685	Mycobacterium rhodesiae NBB3
0.00	2	0	S	261524	Mycobacterium liflandii
0.00	2	2	-	459424	Mycobacterium liflandii 128FXT
0.00	1	0	S	29311	Mycobacterium haemophilum
0.00	1	1	-	1202450	Mycobacterium haemophilum DSM 44634
0.00	11	0	G	697025	Hoyosella
0.00	11	0	S	639313	Hoyosella subflava
0.00	11	11	-	443218	Hoyosella subflava DQS3-9A1
0.02	205	0	F	85025	Nocardiaceae
0.01	122	27	G	1827	Rhodococcus
0.00	16	5	S	37919	Rhodococcus opacus
0.00	6	6	-	543736	Rhodococcus opacus PD630
0.00	5	5	-	632772	Rhodococcus opacus B4
0.00	12	12	S	1033922	Rhodococcus sp. WB1
0.00	9	2	S	1833	Rhodococcus erythropolis
0.00	4	4	-	1136179	Rhodococcus erythropolis CCM2595
0.00	3	3	-	1289591	Rhodococcus erythropolis R138
0.00	9	9	S	1653478	Rhodococcus sp. PBTS 1
0.00	9	9	S	1723645	Rhodococcus sp. 008
0.00	7	7	S	1653479	Rhodococcus sp. PBTS 2
0.00	6	0	S	43767	Rhodococcus equi
0.00	6	6	-	685727	Rhodococcus equi 103S
0.00	6	6	S	191292	Rhodococcus aetherivorans
0.00	6	6	S	679318	Rhodococcus sp. WMMA185
0.00	6	6	S	1564114	Rhodococcus sp. B7740
0.00	5	0	S	132919	Rhodococcus jostii
0.00	5	5	-	101510	Rhodococcus jostii RHA1
0.00	3	0	S	1828	Rhodococcus fascians
0.00	3	3	-	1051973	Rhodococcus fascians D188
0.00	1	0	S	103816	Rhodococcus pyridinivorans
0.00	1	1	-	1435356	Rhodococcus pyridinivorans SB3094
0.01	83	5	G	1817	Nocardia
0.00	28	28	S	37332	Nocardia seriolae
0.00	19	12	S	37329	Nocardia farcinica
0.00	7	7	-	247156	Nocardia farcinica IFM 10152
0.00	13	0	S	37330	Nocardia nova
0.00	13	13	-	1415166	Nocardia nova SH22a
0.00	12	0	S	135487	Nocardia cyriacigeorgica
0.00	12	12	-	1127134	Nocardia cyriacigeorgica GUH-2
0.00	6	0	S	37326	Nocardia brasiliensis
0.00	6	6	-	1133849	Nocardia brasiliensis ATCC 700358
0.00	30	0	F	85026	Gordoniaceae
0.00	30	5	G	2053	Gordonia
0.00	7	0	S	2054	Gordonia bronchialis
0.00	7	7	-	526226	Gordonia bronchialis DSM 43247
0.00	7	7	S	1136941	Gordonia sp. QH-11
0.00	5	5	S	337191	Gordonia sp. KTR9
0.00	3	3	S	2055	Gordonia terrae
0.00	3	0	S	84595	Gordonia polyisoprenivorans
0.00	3	3	-	1112204	Gordonia polyisoprenivorans VH2
0.00	10	0	F	85028	Tsukamurellaceae
0.00	10	0	G	2060	Tsukamurella
0.00	10	0	S	2061	Tsukamurella paurometabola
0.00	10	10	-	521096	Tsukamurella paurometabola DSM 20162
0.00	3	0	F	316606	Segniliparaceae
0.00	3	0	G	286801	Segniliparus
0.00	3	0	S	286802	Segniliparus rotundus
0.00	3	3	-	640132	Segniliparus rotundus DSM 44985
0.00	1	0	-	697024	unclassified Corynebacteriales
0.00	1	0	G	1847725	Lawsonella
0.00	1	1	S	1528099	Lawsonella clevelandensis
0.08	685	0	O	85004	Bifidobacteriales
0.08	685	1	F	31953	Bifidobacteriaceae
0.07	641	58	G	1678	Bifidobacterium
0.02	203	34	S	1685	Bifidobacterium breve
0.02	165	165	-	1385942	Bifidobacterium breve 689b
0.00	2	2	-	1385939	Bifidobacterium breve JCM 7017
0.00	1	1	-	936351	Bifidobacterium breve S27
0.00	1	1	-	1385940	Bifidobacterium breve JCM 7019
0.02	157	0	S	28026	Bifidobacterium pseudocatenulatum
0.02	157	157	-	547043	Bifidobacterium pseudocatenulatum DSM 20438 = JCM 1200 = LMG 10505
0.01	71	40	S	216816	Bifidobacterium longum
0.00	22	19	-	1682	Bifidobacterium longum subsp. infantis
0.00	3	3	-	391904	Bifidobacterium longum subsp. infantis ATCC 15697 = JCM 1222 = DSM 20088
0.00	8	3	-	1679	Bifidobacterium longum subsp. longum
0.00	4	4	-	890402	Bifidobacterium longum subsp. longum BBMN68
0.00	1	1	-	1035817	Bifidobacterium longum subsp. longum KACC 91563
0.00	1	1	-	205913	Bifidobacterium longum DJO10A
0.00	29	6	S	1681	Bifidobacterium bifidum
0.00	22	22	-	702459	Bifidobacterium bifidum PRL2010
0.00	1	1	-	883062	Bifidobacterium bifidum S17
0.00	24	1	S	630129	Bifidobacterium kashiwanohense
0.00	18	18	-	1150460	Bifidobacterium kashiwanohense JCM 15439 = DSM 21854
0.00	5	5	-	1447716	Bifidobacterium kashiwanohense PV20-2
0.00	16	0	S	1684	Bifidobacterium asteroides
0.00	16	16	-	1147128	Bifidobacterium asteroides PRL2011
0.00	16	11	S	28025	Bifidobacterium animalis
0.00	4	4	-	302912	Bifidobacterium animalis subsp. animalis
0.00	1	0	-	302911	Bifidobacterium animalis subsp. lactis
0.00	1	1	-	1167629	Bifidobacterium animalis subsp. lactis ATCC 27673
0.00	15	15	S	1683	Bifidobacterium angulatum
0.00	12	10	S	1680	Bifidobacterium adolescentis
0.00	2	2	-	367928	Bifidobacterium adolescentis ATCC 15703
0.00	10	0	S	158787	Bifidobacterium scardovii
0.00	10	10	-	1150461	Bifidobacterium scardovii JCM 12489 = DSM 13734
0.00	9	9	S	1689	Bifidobacterium dentium
0.00	9	0	S	33905	Bifidobacterium thermophilum
0.00	9	9	-	1254439	Bifidobacterium thermophilum RBL67
0.00	4	4	S	1687	Bifidobacterium coryneforme
0.00	4	0	S	638619	Bifidobacterium actinocoloniiforme
0.00	4	4	-	1437605	Bifidobacterium actinocoloniiforme DSM 22766
0.00	2	0	S	1691	Bifidobacterium indicum
0.00	2	2	-	1341694	Bifidobacterium indicum LMG 11587 = DSM 20214
0.00	1	0	S	1686	Bifidobacterium catenulatum
0.00	1	1	-	566552	Bifidobacterium catenulatum DSM 16992 = JCM 1194 = LMG 11043
0.00	1	0	S	1694	Bifidobacterium pseudolongum
0.00	1	1	-	1447715	Bifidobacterium pseudolongum PV8-2
0.00	19	0	G	196081	Scardovia
0.00	19	0	S	78259	Scardovia inopinata
0.00	19	19	-	1150468	Scardovia inopinata JCM 12537
0.00	14	0	G	2701	Gardnerella
0.00	14	3	S	2702	Gardnerella vaginalis
0.00	9	9	-	553190	Gardnerella vaginalis 409-05
0.00	2	2	-	1009464	Gardnerella vaginalis HMP9231
0.00	10	0	G	196082	Parascardovia
0.00	10	0	S	78258	Parascardovia denticolens
0.00	10	10	-	864564	Parascardovia denticolens DSM 10105 = JCM 12538
0.06	581	0	O	85011	Streptomycetales
0.06	581	3	F	2062	Streptomycetaceae
0.06	562	93	G	1883	Streptomyces
0.00	22	22	S	1915	Streptomyces lincolnensis
0.00	22	6	S	47763	Streptomyces lydicus
0.00	16	16	-	1403539	Streptomyces lydicus A02
0.00	21	21	S	1725411	Streptomyces sp. CdTB01
0.00	19	19	S	1901	Streptomyces clavuligerus
0.00	18	18	S	1926	Streptomyces reticuli
0.00	18	18	S	465541	Streptomyces sp. Mg1
0.00	17	17	S	38300	Streptomyces pristinaespiralis
0.00	17	17	S	1841249	Streptomyces sp. RTd22
0.00	15	6	S	1912	Streptomyces hygroscopicus
0.00	6	6	-	264445	Streptomyces hygroscopicus subsp. limoneus
0.00	3	2	-	311982	Streptomyces hygroscopicus subsp. jinggangensis
0.00	1	1	-	1133850	Streptomyces hygroscopicus subsp. jinggangensis 5008
0.00	15	0	S	1930	Streptomyces scabiei
0.00	15	15	-	680198	Streptomyces scabiei 87.22
0.00	15	15	S	68214	Streptomyces griseochromogenes
0.00	15	0	S	1852274	Streptomyces albus group
0.00	15	14	S	1888	Streptomyces albus
0.00	1	1	-	457425	Streptomyces albus J1074
0.00	14	14	S	1561022	Streptomyces sp. CCM_MD2014
0.00	13	13	S	54571	Streptomyces venezuelae
0.00	13	0	S	68280	Streptomyces violaceusniger
0.00	13	13	-	653045	Streptomyces violaceusniger Tu 4113
0.00	13	0	S	629295	Streptomyces griseus group
0.00	7	0	-	1482596	Streptomyces griseus subgroup
0.00	7	0	S	1911	Streptomyces griseus
0.00	7	0	-	67263	Streptomyces griseus subsp. griseus
0.00	7	7	-	455632	Streptomyces griseus subsp. griseus NBRC 13350
0.00	6	0	-	1482558	Streptomyces albovinaceus subgroup
0.00	6	0	S	1908	Streptomyces globisporus
0.00	6	6	-	1172567	Streptomyces globisporus C-1027
0.00	13	13	S	1783515	Streptomyces sp. S10(2016)
0.00	12	12	S	1649184	Streptomyces sp. CFMR 7
0.00	10	0	S	68192	Streptomyces cyaneogriseus
0.00	10	10	-	477245	Streptomyces cyaneogriseus subsp. noncyanogenus
0.00	9	8	S	1889	Streptomyces ambofaciens
0.00	1	1	-	278992	Streptomyces ambofaciens ATCC 23877
0.00	9	9	S	1907	Streptomyces glaucescens
0.00	9	9	S	362257	Streptomyces vietnamensis
0.00	9	0	S	379067	Streptomyces bingchenggensis
0.00	9	9	-	749414	Streptomyces bingchenggensis BCW-1
0.00	9	9	S	444103	Streptomyces sp. CNQ-509
0.00	9	9	S	1265601	Streptomyces sp. PAMC 26508
0.00	8	0	S	33903	Streptomyces avermitilis
0.00	8	8	-	227882	Streptomyces avermitilis MA-4680 = NBRC 14893
0.00	8	8	S	146923	Streptomyces parvulus
0.00	8	8	S	164348	Streptomyces puniciscabiei
0.00	8	8	S	408015	Streptomyces xiamenensis
0.00	8	8	S	1849967	Streptomyces sp. SAT1
0.00	7	0	S	1971	Streptomyces noursei
0.00	7	7	-	316284	Streptomyces noursei ATCC 11455
0.00	6	0	S	29303	Streptomyces cattleya
0.00	6	6	-	1003195	Streptomyces cattleya NRRL 8057 = DSM 46488
0.00	6	0	S	68202	Streptomyces fulvissimus
0.00	6	6	-	1303692	Streptomyces fulvissimus DSM 40593
0.00	6	6	S	68249	Streptomyces pactum
0.00	6	6	S	862751	Streptomyces sp. SirexAA-E
0.00	6	0	-	1477431	Streptomyces albidoflavus group
0.00	4	0	S	1902	Streptomyces coelicolor
0.00	4	4	-	100226	Streptomyces coelicolor A3(2)
0.00	2	2	S	42239	Streptomyces sampsonii
0.00	6	6	S	1751294	Streptomyces sp. 4F
0.00	5	0	S	1916	Streptomyces lividans
0.00	5	5	-	457428	Streptomyces lividans TK24
0.00	5	0	S	42684	Streptomyces collinus
0.00	5	5	-	1214242	Streptomyces collinus Tu 365
0.00	5	4	S	68570	Streptomyces albulus
0.00	1	1	-	1434306	Streptomyces albulus ZPM
0.00	5	0	S	1169025	Streptomyces pratensis
0.00	5	5	-	591167	Streptomyces pratensis ATCC 33331
0.00	5	5	S	1437453	Streptomyces leeuwenhoekii
0.00	4	4	S	285473	Streptomyces rubrolavendulae
0.00	1	1	S	1262452	Streptomyces sp. 769
0.00	16	0	G	2063	Kitasatospora
0.00	16	0	S	2066	Kitasatospora setae
0.00	16	16	-	452652	Kitasatospora setae KM-6054
0.06	498	18	O	85006	Micrococcales
0.03	257	10	F	1268	Micrococcaceae
0.02	138	8	G	1663	Arthrobacter
0.00	20	20	S	1704044	Arthrobacter sp. ERGS1:01
0.00	19	19	S	656366	Arthrobacter alpinus
0.00	16	16	S	290399	Arthrobacter sp. FB24
0.00	14	14	S	1652545	Arthrobacter sp. YC-RL1
0.00	12	12	S	595593	Arthrobacter sp. A3
0.00	11	11	S	1771959	Arthrobacter sp. ATCC 21022
0.00	10	10	S	1849032	Arthrobacter sp. U41
0.00	8	8	S	1494608	Arthrobacter sp. PAMC 25486
0.00	8	8	S	1618207	Arthrobacter sp. IHBB 11108
0.00	7	7	S	1806905	Arthrobacter sp. ZXY-2
0.00	3	3	S	1690248	Arthrobacter sp. LS16
0.00	2	2	S	1118963	Arthrobacter sp. Rue61a
0.00	43	2	G	1742993	Pseudarthrobacter
0.00	24	0	S	361575	Pseudarthrobacter phenanthrenivorans
0.00	24	24	-	930171	Pseudarthrobacter phenanthrenivorans Sphe3
0.00	12	0	S	85085	Pseudarthrobacter chlorophenolicus
0.00	12	12	-	452863	Pseudarthrobacter chlorophenolicus A6
0.00	5	5	S	121292	Pseudarthrobacter sulfonivorans
0.00	20	0	G	57493	Kocuria
0.00	8	8	S	71999	Kocuria palustris
0.00	8	0	S	72000	Kocuria rhizophila
0.00	8	8	-	378753	Kocuria rhizophila DC2201
0.00	4	4	S	446860	Kocuria flava
0.00	17	0	G	1742989	Glutamicibacter
0.00	17	12	S	256701	Glutamicibacter arilaitensis
0.00	5	5	-	861360	Glutamicibacter arilaitensis Re117
0.00	9	0	G	32207	Rothia
0.00	5	4	S	43675	Rothia mucilaginosa
0.00	1	1	-	680646	Rothia mucilaginosa DY-18
0.00	4	0	S	2047	Rothia dentocariosa
0.00	4	4	-	762948	Rothia dentocariosa ATCC 17931
0.00	7	0	G	1645	Renibacterium
0.00	7	0	S	1646	Renibacterium salmoninarum
0.00	7	7	-	288705	Renibacterium salmoninarum ATCC 33209
0.00	6	0	G	596707	Sinomonas
0.00	6	6	S	37927	Sinomonas atrocyanea
0.00	5	0	G	1269	Micrococcus
0.00	5	0	S	1270	Micrococcus luteus
0.00	5	5	-	465515	Micrococcus luteus NCTC 2665
0.00	2	0	G	1742992	Paenarthrobacter
0.00	2	0	S	43663	Paenarthrobacter aurescens
0.00	2	2	-	290340	Paenarthrobacter aurescens TC1
0.01	125	7	F	85023	Microbacteriaceae
0.00	31	2	G	33882	Microbacterium
0.00	7	7	S	1714373	Microbacterium sp. No. 7
0.00	6	6	S	84292	Microbacterium chocolatum
0.00	6	6	S	367477	Microbacterium sp. XT11
0.00	6	6	S	1696072	Microbacterium sp. CGR1
0.00	3	3	S	1795053	Microbacterium sp. PAMC 28756
0.00	1	1	S	1906742	Microbacterium sp. BH3-3-3
0.00	22	0	G	69578	Cryobacterium
0.00	22	22	S	670052	Cryobacterium arcticum
0.00	19	0	G	1573	Clavibacter
0.00	19	5	S	28447	Clavibacter michiganensis
0.00	5	0	-	33013	Clavibacter michiganensis subsp. michiganensis
0.00	5	5	-	443906	Clavibacter michiganensis subsp. michiganensis NCPPB 382
0.00	4	0	-	31963	Clavibacter michiganensis subsp. nebraskensis
0.00	4	4	-	1097677	Clavibacter michiganensis subsp. nebraskensis NCPPB 2581
0.00	4	4	-	33014	Clavibacter michiganensis subsp. insidiosus
0.00	1	1	-	31964	Clavibacter michiganensis subsp. sepedonicus
0.00	10	0	G	110932	Leifsonia
0.00	10	5	S	1575	Leifsonia xyli
0.00	3	0	-	59736	Leifsonia xyli subsp. xyli
0.00	3	3	-	281090	Leifsonia xyli subsp. xyli str. CTCB07
0.00	2	0	-	31966	Leifsonia xyli subsp. cynodontis
0.00	2	2	-	1389489	Leifsonia xyli subsp. cynodontis DSM 46306
0.00	9	0	-	1655488	Luna cluster
0.00	9	0	-	1655489	Luna-1 subcluster
0.00	9	0	G	529883	Rhodoluna
0.00	6	6	S	529884	Rhodoluna lacicola
0.00	3	3	S	535712	Candidatus Rhodoluna planktonica
0.00	8	0	G	518733	Microterricola
0.00	8	8	S	412690	Microterricola viridarii
0.00	6	0	G	33886	Rathayibacter
0.00	5	5	S	145458	Rathayibacter toxicus
0.00	1	1	S	33888	Rathayibacter tritici
0.00	6	0	G	447237	Frondihabitans
0.00	6	6	S	1795630	Frondihabitans sp. PAMC 28766
0.00	5	0	G	33877	Agromyces
0.00	5	5	S	453304	Agromyces sp. AR33
0.00	2	0	G	2034	Curtobacterium
0.00	2	2	S	1561023	Curtobacterium sp. MR_MD2014
0.00	21	0	F	85020	Dermabacteraceae
0.00	15	0	G	472568	Devriesea
0.00	15	15	S	472569	Devriesea agamarum
0.00	4	0	G	36739	Dermabacter
0.00	4	4	S	1630135	Dermabacter vaginalis
0.00	2	0	G	43668	Brachybacterium
0.00	2	0	S	43669	Brachybacterium faecium
0.00	2	2	-	446465	Brachybacterium faecium DSM 4810
0.00	16	0	F	85016	Cellulomonadaceae
0.00	16	0	G	1707	Cellulomonas
0.00	9	0	S	11	Cellulomonas gilvus
0.00	9	9	-	593907	Cellulomonas gilvus ATCC 13127
0.00	7	0	S	1708	Cellulomonas fimi
0.00	7	7	-	590998	Cellulomonas fimi ATCC 484
0.00	14	6	F	145357	Dermacoccaceae
0.00	4	0	G	745364	Luteipulveratus
0.00	4	4	S	571913	Luteipulveratus mongoliensis
0.00	3	0	G	57499	Kytococcus
0.00	3	0	S	1276	Kytococcus sedentarius
0.00	3	3	-	478801	Kytococcus sedentarius DSM 20547
0.00	1	0	G	57495	Dermacoccus
0.00	1	1	S	1274	Dermacoccus nishinomiyaensis
0.00	11	0	F	85019	Brevibacteriaceae
0.00	11	0	G	1696	Brevibacterium
0.00	11	11	S	1703	Brevibacterium linens
0.00	11	0	F	85021	Intrasporangiaceae
0.00	5	0	G	265976	Serinicoccus
0.00	5	5	S	1758689	Serinicoccus sp. JLT9
0.00	5	0	G	267408	Arsenicicoccus
0.00	5	5	S	1658671	Arsenicicoccus sp. oral taxon 190
0.00	1	0	G	53357	Intrasporangium
0.00	1	0	S	53358	Intrasporangium calvum
0.00	1	1	-	710696	Intrasporangium calvum DSM 43043
0.00	10	0	F	85017	Promicromonosporaceae
0.00	6	0	G	186188	Xylanimonas
0.00	6	0	S	186189	Xylanimonas cellulosilytica
0.00	6	6	-	446471	Xylanimonas cellulosilytica DSM 15894
0.00	4	0	G	254250	Isoptericola
0.00	4	0	S	372663	Isoptericola dokdonensis
0.00	4	4	-	1300344	Isoptericola dokdonensis DS-3
0.00	8	0	F	85022	Jonesiaceae
0.00	8	0	G	43673	Jonesia
0.00	8	0	S	43674	Jonesia denitrificans
0.00	8	8	-	471856	Jonesia denitrificans DSM 20603
0.00	5	0	F	125316	Beutenbergiaceae
0.00	5	0	G	84756	Beutenbergia
0.00	5	0	S	84757	Beutenbergia cavernae
0.00	5	5	-	471853	Beutenbergia cavernae DSM 12333
0.00	2	0	-	577468	unclassified Micrococcales
0.00	2	0	G	2038	Tropheryma
0.00	2	1	S	2039	Tropheryma whipplei
0.00	1	1	-	203267	Tropheryma whipplei str. Twist
0.03	265	0	O	85010	Pseudonocardiales
0.03	265	3	F	2070	Pseudonocardiaceae
0.01	62	5	G	1813	Amycolatopsis
0.00	22	8	S	31958	Amycolatopsis orientalis
0.00	14	14	-	1156913	Amycolatopsis orientalis HCCB10007
0.00	21	21	S	33910	Amycolatopsis mediterranei
0.00	9	9	S	208439	Amycolatopsis japonica
0.00	5	0	S	1814	Amycolatopsis methanolica
0.00	5	5	-	1068978	Amycolatopsis methanolica 239
0.01	58	15	G	1847	Pseudonocardia
0.00	15	15	S	1690815	Pseudonocardia sp. HH130630-07
0.00	10	10	S	445576	Pseudonocardia sp. AL041005-10
0.00	8	8	S	1641402	Pseudonocardia sp. HH130629-09
0.00	5	0	S	240495	Pseudonocardia dioxanivorans
0.00	5	5	-	675635	Pseudonocardia dioxanivorans CB1190
0.00	4	4	S	1096868	Pseudonocardia sp. EC080625-04
0.00	1	1	S	1096856	Pseudonocardia sp. EC080619-01
0.00	24	0	G	2029	Kibdelosporangium
0.00	24	24	S	860235	Kibdelosporangium phytohabitans
0.00	23	0	G	1851	Saccharomonospora
0.00	23	0	S	1852	Saccharomonospora viridis
0.00	23	23	-	471857	Saccharomonospora viridis DSM 43017
0.00	22	0	G	43356	Kutzneria
0.00	22	0	S	43357	Kutzneria albida
0.00	22	22	-	1449976	Kutzneria albida DSM 43870
0.00	19	0	G	2071	Saccharothrix
0.00	19	0	S	103731	Saccharothrix espanaensis
0.00	19	19	-	1179773	Saccharothrix espanaensis DSM 44229
0.00	16	0	G	40566	Actinosynnema
0.00	16	0	S	40567	Actinosynnema mirum
0.00	16	16	-	446462	Actinosynnema mirum DSM 43827
0.00	12	0	G	1835	Saccharopolyspora
0.00	12	0	S	1836	Saccharopolyspora erythraea
0.00	12	12	-	405948	Saccharopolyspora erythraea NRRL 2338
0.00	10	0	G	674734	Alloactinosynnema
0.00	10	10	S	1653480	Alloactinosynnema sp. L-07
0.00	8	0	G	65496	Actinoalloteichus
0.00	8	8	S	340345	Actinoalloteichus hymeniacidonis
0.00	8	0	G	165301	Lentzea
0.00	8	8	S	1586287	Lentzea sp. DHS C013
0.01	132	0	O	85009	Propionibacteriales
0.01	92	0	F	31957	Propionibacteriaceae
0.00	31	0	G	1743	Propionibacterium
0.00	17	13	S	1747	Propionibacterium acnes
0.00	3	0	-	1905725	Propionibacterium acnes subsp. defendens
0.00	3	3	-	1091045	Propionibacterium acnes subsp. defendens ATCC 11828
0.00	1	1	-	1134454	Propionibacterium acnes HL096PA1
0.00	8	5	S	1744	Propionibacterium freudenreichii
0.00	2	1	-	1752	Propionibacterium freudenreichii subsp. shermanii
0.00	1	1	-	754252	Propionibacterium freudenreichii subsp. shermanii CIRM-BIA1
0.00	1	1	-	66712	Propionibacterium freudenreichii subsp. freudenreichii
0.00	6	6	S	671223	Propionibacterium sp. oral taxon 193
0.00	25	0	G	29404	Microlunatus
0.00	25	0	S	29405	Microlunatus phosphovorus
0.00	25	25	-	1032480	Microlunatus phosphovorus NM-1
0.00	17	0	G	1912215	Acidipropionibacterium
0.00	17	13	S	1748	Acidipropionibacterium acidipropionici
0.00	4	4	-	1171373	Acidipropionibacterium acidipropionici ATCC 4875
0.00	13	0	G	1912217	Pseudopropionibacterium
0.00	13	0	S	1750	Pseudopropionibacterium propionicum
0.00	13	13	-	767029	Pseudopropionibacterium propionicum F0230a
0.00	6	0	G	1912216	Cutibacterium
0.00	6	4	S	33010	Cutibacterium avidum
0.00	2	2	-	1170318	Cutibacterium avidum 44067
0.00	40	0	F	85015	Nocardioidaceae
0.00	16	0	G	182639	Kribbella
0.00	16	0	S	182640	Kribbella flavida
0.00	16	16	-	479435	Kribbella flavida DSM 17836
0.00	13	0	G	1839	Nocardioides
0.00	9	0	S	450734	Nocardioides dokdonensis
0.00	9	9	-	1300347	Nocardioides dokdonensis FR1436
0.00	4	4	S	196162	Nocardioides sp. JS614
0.00	8	0	G	2044	Pimelobacter
0.00	8	8	S	2045	Pimelobacter simplex
0.00	3	0	G	2040	Aeromicrobium
0.00	3	3	S	2041	Aeromicrobium erythreum
0.01	108	0	O	85008	Micromonosporales
0.01	108	3	F	28056	Micromonosporaceae
0.01	75	0	G	1865	Actinoplanes
0.00	25	0	S	196914	Actinoplanes friuliensis
0.00	25	25	-	1246995	Actinoplanes friuliensis DSM 7358
0.00	24	24	S	134676	Actinoplanes sp. SE50/110
0.00	14	0	S	1866	Actinoplanes missouriensis
0.00	14	14	-	512565	Actinoplanes missouriensis 431
0.00	12	12	S	649831	Actinoplanes sp. N902-109
0.00	17	1	G	1873	Micromonospora
0.00	10	10	S	648999	Micromonospora sp. L5
0.00	6	0	S	47850	Micromonospora aurantiaca
0.00	6	6	-	644283	Micromonospora aurantiaca ATCC 27029
0.00	10	1	G	168694	Salinispora
0.00	6	0	S	168695	Salinispora tropica
0.00	6	6	-	369723	Salinispora tropica CNB-440
0.00	3	0	S	168697	Salinispora arenicola
0.00	3	3	-	391037	Salinispora arenicola CNS-205
0.00	3	0	G	84593	Verrucosispora
0.00	3	0	S	1003110	Verrucosispora maris
0.00	3	3	-	263358	Verrucosispora maris AB-18-032
0.01	73	0	O	2037	Actinomycetales
0.01	73	0	F	2049	Actinomycetaceae
0.00	44	0	G	1654	Actinomyces
0.00	13	13	S	1912795	Actinomyces sp. VUL4_3
0.00	11	11	S	544580	Actinomyces oris
0.00	8	8	S	52773	Actinomyces meyeri
0.00	7	7	S	712122	Actinomyces sp. oral taxon 414
0.00	5	5	S	111015	Actinomyces radicidentis
0.00	11	0	G	1069494	Trueperella
0.00	11	11	S	1661	Trueperella pyogenes
0.00	9	0	G	2050	Mobiluncus
0.00	9	0	S	2051	Mobiluncus curtisii
0.00	9	9	-	548479	Mobiluncus curtisii ATCC 43063
0.00	5	0	G	1653174	Actinotignum
0.00	5	5	S	59505	Actinotignum schaalii
0.00	4	0	G	28263	Arcanobacterium
0.00	4	0	S	28264	Arcanobacterium haemolyticum
0.00	4	4	-	644284	Arcanobacterium haemolyticum DSM 20595
0.01	61	0	O	85013	Frankiales
0.01	61	0	F	74712	Frankiaceae
0.01	61	2	G	1854	Frankia
0.00	15	15	S	656024	Frankia symbiont of Datisca glomerata
0.00	14	14	S	298654	Frankia inefficax
0.00	13	13	S	106370	Frankia casuarinae
0.00	9	9	S	298653	Frankia sp. EAN1pec
0.00	8	0	S	1859	Frankia alni
0.00	8	8	-	326424	Frankia alni ACN14a
0.01	51	0	O	85012	Streptosporangiales
0.00	25	1	F	83676	Nocardiopsaceae
0.00	19	0	G	2013	Nocardiopsis
0.00	10	10	S	2014	Nocardiopsis dassonvillei
0.00	9	0	S	53437	Nocardiopsis alba
0.00	9	9	-	1205910	Nocardiopsis alba ATCC BAA-2165
0.00	5	0	G	83677	Thermobifida
0.00	5	0	S	2021	Thermobifida fusca
0.00	5	5	-	269800	Thermobifida fusca YX
0.00	14	0	F	2004	Streptosporangiaceae
0.00	14	0	G	2000	Streptosporangium
0.00	14	0	S	2001	Streptosporangium roseum
0.00	14	14	-	479432	Streptosporangium roseum DSM 43021
0.00	12	0	F	2012	Thermomonosporaceae
0.00	12	0	G	2019	Thermomonospora
0.00	12	0	S	2020	Thermomonospora curvata
0.00	12	12	-	471852	Thermomonospora curvata DSM 43183
0.00	19	0	O	1643682	Geodermatophilales
0.00	19	0	F	85030	Geodermatophilaceae
0.00	8	0	G	88138	Modestobacter
0.00	8	8	S	477641	Modestobacter marinus
0.00	6	0	G	1860	Geodermatophilus
0.00	6	0	S	1861	Geodermatophilus obscurus
0.00	6	6	-	526225	Geodermatophilus obscurus DSM 43160
0.00	5	0	G	38501	Blastococcus
0.00	5	0	S	138336	Blastococcus saxobsidens
0.00	5	5	-	1146883	Blastococcus saxobsidens DD2
0.00	17	0	O	85014	Glycomycetales
0.00	17	0	F	85034	Glycomycetaceae
0.00	17	0	G	283810	Stackebrandtia
0.00	17	0	S	283811	Stackebrandtia nassauensis
0.00	17	17	-	446470	Stackebrandtia nassauensis DSM 44728
0.00	17	0	O	414714	Catenulisporales
0.00	17	0	F	414877	Catenulisporaceae
0.00	17	0	G	414878	Catenulispora
0.00	17	0	S	304895	Catenulispora acidiphila
0.00	17	17	-	479433	Catenulispora acidiphila DSM 44928
0.00	12	0	-	1643818	Actinobacteria incertae sedis
0.00	12	0	G	147067	Thermobispora
0.00	12	0	S	2006	Thermobispora bispora
0.00	12	12	-	469371	Thermobispora bispora DSM 43833
0.00	10	0	O	1643683	Acidothermales
0.00	10	0	F	85032	Acidothermaceae
0.00	10	0	G	28048	Acidothermus
0.00	10	0	S	28049	Acidothermus cellulolyticus
0.00	10	10	-	351607	Acidothermus cellulolyticus 11B
0.00	10	0	O	1643684	Nakamurellales
0.00	10	0	F	85031	Nakamurellaceae
0.00	10	0	G	53460	Nakamurella
0.00	10	0	S	53461	Nakamurella multipartita
0.00	10	10	-	479431	Nakamurella multipartita DSM 44233
0.00	9	0	O	622452	Kineosporiales
0.00	9	0	F	83778	Kineosporiaceae
0.00	9	0	G	33981	Kineococcus
0.00	9	0	S	131568	Kineococcus radiotolerans
0.00	9	9	-	266940	Kineococcus radiotolerans SRS30216 = ATCC BAA-149
0.00	5	0	-	52018	unclassified Actinobacteria (class)
0.00	5	0	-	78537	unclassified Actinobacteria (class) (miscellaneous)
0.00	5	5	S	1650658	Actinobacteria bacterium IMCC26256
0.03	272	2	C	84998	Coriobacteriia
0.02	162	0	O	1643822	Eggerthellales
0.02	162	16	F	1643826	Eggerthellaceae
0.01	45	1	G	84111	Eggerthella
0.00	22	0	S	84112	Eggerthella lenta
0.00	22	22	-	479437	Eggerthella lenta DSM 2243
0.00	22	22	S	502558	Eggerthella sp. YY7918
0.00	40	0	G	84108	Slackia
0.00	40	0	S	84110	Slackia heliotrinireducens
0.00	40	40	-	471855	Slackia heliotrinireducens DSM 20476
0.00	35	0	G	447020	Adlercreutzia
0.00	35	0	S	446660	Adlercreutzia equolifaciens
0.00	35	35	-	1384484	Adlercreutzia equolifaciens DSM 19450
0.00	15	0	G	79603	Denitrobacterium
0.00	15	15	S	79604	Denitrobacterium detoxificans
0.00	11	0	G	84162	Cryptobacterium
0.00	11	0	S	84163	Cryptobacterium curtum
0.00	11	11	-	469378	Cryptobacterium curtum DSM 15641
0.01	108	6	O	84999	Coriobacteriales
0.01	59	0	F	1643824	Atopobiaceae
0.01	45	1	G	133925	Olsenella
0.00	24	0	S	133926	Olsenella uli
0.00	24	24	-	633147	Olsenella uli DSM 7084
0.00	20	20	S	712411	Olsenella sp. oral taxon 807
0.00	14	0	G	1380	Atopobium
0.00	14	0	S	1382	Atopobium parvulum
0.00	14	14	-	521095	Atopobium parvulum DSM 20469
0.00	43	0	F	84107	Coriobacteriaceae
0.00	26	0	-	84113	unclassified Coriobacteriaceae
0.00	26	26	S	1531429	Coriobacteriaceae bacterium 68-1-3
0.00	17	0	G	33870	Coriobacterium
0.00	17	0	S	33871	Coriobacterium glomerans
0.00	17	17	-	700015	Coriobacterium glomerans PW2
0.00	23	0	C	84995	Rubrobacteria
0.00	23	0	O	84996	Rubrobacterales
0.00	23	0	F	84997	Rubrobacteraceae
0.00	23	1	G	42255	Rubrobacter
0.00	11	11	S	42256	Rubrobacter radiotolerans
0.00	11	0	S	49319	Rubrobacter xylanophilus
0.00	11	11	-	266117	Rubrobacter xylanophilus DSM 9941
0.00	7	0	C	1497346	Thermoleophilia
0.00	7	0	O	588673	Solirubrobacterales
0.00	7	0	F	320583	Conexibacteraceae
0.00	7	0	G	191494	Conexibacter
0.00	7	0	S	191495	Conexibacter woesei
0.00	7	7	-	469383	Conexibacter woesei DSM 14684
0.00	6	0	C	84992	Acidimicrobiia
0.00	6	0	O	84993	Acidimicrobiales
0.00	6	0	F	84994	Acidimicrobiaceae
0.00	3	0	G	53634	Acidimicrobium
0.00	3	0	S	53635	Acidimicrobium ferrooxidans
0.00	3	3	-	525909	Acidimicrobium ferrooxidans DSM 10331
0.00	3	0	G	682522	Ilumatobacter
0.00	3	0	S	467094	Ilumatobacter coccineus
0.00	3	3	-	1313172	Ilumatobacter coccineus YM16-304
0.12	1036	0	-	1798711	Cyanobacteria/Melainabacteria group
0.12	1036	15	P	1117	Cyanobacteria
0.04	382	0	-	1301283	Oscillatoriophycideae
0.03	249	0	O	1150	Oscillatoriales
0.01	106	0	F	1892249	Cyanothecaceae
0.01	106	16	G	43988	Cyanothece
0.00	30	30	S	65393	Cyanothece sp. PCC 7424
0.00	29	29	S	43989	Cyanothece sp. ATCC 51142
0.00	15	15	S	497965	Cyanothece sp. PCC 7822
0.00	8	8	S	395961	Cyanothece sp. PCC 7425
0.00	5	5	S	395962	Cyanothece sp. PCC 8802
0.00	3	3	S	41431	Cyanothece sp. PCC 8801
0.01	65	0	F	1892252	Microcoleaceae
0.00	42	0	G	1205	Trichodesmium
0.00	42	0	S	1206	Trichodesmium erythraeum
0.00	42	42	-	203124	Trichodesmium erythraeum IMS101
0.00	23	0	G	44471	Microcoleus
0.00	23	23	S	1173027	Microcoleus sp. PCC 7113
0.01	49	0	F	1892254	Oscillatoriaceae
0.00	36	0	G	1158	Oscillatoria
0.00	21	0	S	482564	Oscillatoria nigro-viridis
0.00	21	21	-	179408	Oscillatoria nigro-viridis PCC 7112
0.00	15	0	S	118323	Oscillatoria acuminata
0.00	15	15	-	56110	Oscillatoria acuminata PCC 6304
0.00	13	0	G	1155738	Moorea
0.00	13	0	S	1155739	Moorea producens
0.00	13	13	-	1458985	Moorea producens PAL-8-15-08-1
0.00	21	0	F	1892255	Gomontiellaceae
0.00	21	0	G	241421	Crinalium
0.00	21	0	S	241425	Crinalium epipsammum
0.00	21	21	-	1173022	Crinalium epipsammum PCC 9333
0.00	8	0	F	1892251	Coleofasciculaceae
0.00	8	0	G	63132	Geitlerinema
0.00	8	8	S	1173025	Geitlerinema sp. PCC 7407
0.01	133	0	O	1118	Chroococcales
0.01	57	0	F	1890464	Chroococcaceae
0.00	41	0	G	669357	Geminocystis
0.00	23	23	S	1615909	Geminocystis sp. NIES-3708
0.00	18	18	S	1617448	Geminocystis sp. NIES-3709
0.00	16	0	G	102231	Gloeocapsa
0.00	16	16	S	1173026	Gloeocapsa sp. PCC 7428
0.00	29	0	F	1890450	Aphanothecaceae
0.00	17	0	-	92682	Halothece cluster
0.00	17	0	G	76023	Halothece
0.00	17	17	S	65093	Halothece sp. PCC 7418
0.00	12	0	G	1453359	Candidatus Atelocyanobacterium
0.00	12	0	S	713887	Candidatus Atelocyanobacterium thalassa
0.00	12	12	-	1453429	Candidatus Atelocyanobacterium thalassa isolate ALOHA
0.00	28	0	F	1890452	Cyanobacteriaceae
0.00	28	0	G	102234	Cyanobacterium
0.00	28	0	S	379064	Cyanobacterium aponinum
0.00	28	28	-	755178	Cyanobacterium aponinum PCC 10605
0.00	19	0	F	1890449	Microcystaceae
0.00	19	4	G	1125	Microcystis
0.00	12	7	S	1126	Microcystis aeruginosa
0.00	4	4	-	449447	Microcystis aeruginosa NIES-843
0.00	1	1	-	1698524	Microcystis aeruginosa NIES-2481
0.00	3	0	S	513223	Microcystis panniformis
0.00	3	3	-	1638788	Microcystis panniformis FACHB-1757
0.04	333	3	O	1890424	Synechococcales
0.01	125	1	F	1890426	Synechococcaceae
0.01	106	20	G	1129	Synechococcus
0.00	12	12	S	585423	Synechococcus sp. KORDI-49
0.00	11	11	S	316278	Synechococcus sp. RCC307
0.00	9	9	S	321332	Synechococcus sp. JA-2-3B'a(2-13)
0.00	8	8	S	321327	Synechococcus sp. JA-3-3Ab
0.00	8	8	S	1173263	Synechococcus sp. PCC 7502
0.00	5	5	S	166314	Synechococcus sp. WH 8109
0.00	5	5	S	374981	Synechococcus sp. PCC 7003
0.00	5	5	S	374982	Synechococcus sp. PCC 73109
0.00	4	4	S	32051	Synechococcus sp. WH 7803
0.00	4	4	S	110662	Synechococcus sp. CC9605
0.00	3	3	S	195253	Synechococcus sp. PCC 6312
0.00	3	3	S	195498	Synechococcus sp. PCC 7117
0.00	3	3	S	585425	Synechococcus sp. KORDI-52
0.00	2	2	S	32049	Synechococcus sp. PCC 7002
0.00	1	0	S	32046	Synechococcus elongatus
0.00	1	1	-	1140	Synechococcus elongatus PCC 7942
0.00	1	1	S	64471	Synechococcus sp. CC9311
0.00	1	1	S	316279	Synechococcus sp. CC9902
0.00	1	1	S	1350461	Synechococcus sp. UTEX 2973
0.00	12	0	G	167375	Cyanobium
0.00	12	0	S	59930	Cyanobium gracile
0.00	12	12	-	292564	Cyanobium gracile PCC 6307
0.00	6	0	G	13034	Dactylococcopsis
0.00	6	0	S	292566	Dactylococcopsis salina
0.00	6	6	-	13035	Dactylococcopsis salina PCC 8305
0.01	110	0	F	1213	Prochloraceae
0.01	110	8	G	1218	Prochlorococcus
0.01	84	4	S	1219	Prochlorococcus marinus
0.00	15	0	-	142554	Prochlorococcus marinus subsp. marinus
0.00	15	15	-	167539	Prochlorococcus marinus subsp. marinus str. CCMP1375
0.00	13	0	-	142479	Prochlorococcus marinus subsp. pastoris
0.00	13	13	-	59919	Prochlorococcus marinus subsp. pastoris str. CCMP1986
0.00	10	10	-	167542	Prochlorococcus marinus str. MIT 9515
0.00	9	9	-	93060	Prochlorococcus marinus str. MIT 9215
0.00	7	7	-	146891	Prochlorococcus marinus str. AS9601
0.00	6	6	-	74546	Prochlorococcus marinus str. MIT 9312
0.00	5	5	-	59920	Prochlorococcus marinus str. NATL2A
0.00	4	4	-	74547	Prochlorococcus marinus str. MIT 9313
0.00	4	4	-	167546	Prochlorococcus marinus str. MIT 9301
0.00	4	4	-	167555	Prochlorococcus marinus str. NATL1A
0.00	3	3	-	59922	Prochlorococcus marinus str. MIT 9303
0.00	13	13	S	1501268	Prochlorococcus sp. MIT 0604
0.00	5	5	S	1501269	Prochlorococcus sp. MIT 0801
0.01	46	0	F	1890438	Leptolyngbyaceae
0.01	46	0	G	47251	Leptolyngbya
0.00	17	17	S	111781	Leptolyngbya sp. PCC 7376
0.00	17	17	S	1080068	Leptolyngbya sp. O-77
0.00	12	12	S	1752064	Leptolyngbya sp. NIES-3755
0.00	18	0	F	1890429	Acaryochloridaceae
0.00	18	0	G	155977	Acaryochloris
0.00	18	0	S	155978	Acaryochloris marina
0.00	18	18	-	329726	Acaryochloris marina MBIC11017
0.00	16	0	F	1890428	Merismopediaceae
0.00	16	0	G	1142	Synechocystis
0.00	11	11	S	1148	Synechocystis sp. PCC 6803
0.00	5	5	S	1147	Synechocystis sp. PCC 6714
0.00	15	0	F	1890436	Pseudanabaenaceae
0.00	15	0	G	1152	Pseudanabaena
0.00	15	15	S	82654	Pseudanabaena sp. PCC 7367
0.03	238	6	O	1161	Nostocales
0.02	149	3	F	1162	Nostocaceae
0.01	83	2	G	1177	Nostoc
0.00	22	0	S	272131	Nostoc punctiforme
0.00	22	22	-	63737	Nostoc punctiforme PCC 73102
0.00	22	22	S	1751286	Nostoc sp. NIES-3756
0.00	14	14	S	103690	Nostoc sp. PCC 7120
0.00	13	13	S	317936	Nostoc sp. PCC 7107
0.00	10	10	S	28072	Nostoc sp. PCC 7524
0.01	50	1	G	1163	Anabaena
0.00	28	0	S	1165	Anabaena cylindrica
0.00	28	28	-	272123	Anabaena cylindrica PCC 7122
0.00	14	14	S	46234	Anabaena sp. 90
0.00	7	7	S	1647413	Anabaena sp. wa102
0.00	13	0	G	264688	Trichormus
0.00	13	0	S	1164	Trichormus azollae
0.00	13	13	-	551115	'Nostoc azollae' 0708
0.01	66	0	F	1185	Rivulariaceae
0.00	41	0	G	1186	Calothrix
0.00	15	0	S	32054	Calothrix parietina
0.00	15	15	-	1170562	Calothrix sp. PCC 6303
0.00	14	14	S	99598	Calothrix sp. PCC 7507
0.00	12	12	S	1337936	Calothrix sp. 336/3
0.00	25	0	G	373984	Rivularia
0.00	25	25	S	373994	Rivularia sp. PCC 7116
0.00	17	0	F	1892263	Hapalosiphonaceae
0.00	17	0	G	1190	Fischerella
0.00	17	17	S	1752063	Fischerella sp. NIES-3754
0.00	28	0	O	52604	Pleurocapsales
0.00	20	0	F	1890498	Dermocarpellaceae
0.00	20	0	G	102115	Stanieria
0.00	20	0	S	102116	Stanieria cyanosphaera
0.00	20	20	-	111780	Stanieria cyanosphaera PCC 7437
0.00	8	0	F	1890500	Hyellaceae
0.00	8	0	G	44474	Pleurocapsa
0.00	8	0	S	54308	Pleurocapsa minor
0.00	8	8	-	118163	Pleurocapsa sp. PCC 7327
0.00	16	0	C	307596	Gloeobacteria
0.00	16	0	O	307595	Gloeobacterales
0.00	16	0	F	1890422	Gloeobacteraceae
0.00	16	0	G	33071	Gloeobacter
0.00	9	0	S	1416614	Gloeobacter kilaueensis
0.00	9	9	-	1183438	Gloeobacter kilaueensis JS1
0.00	7	0	S	33072	Gloeobacter violaceus
0.00	7	7	-	251221	Gloeobacter violaceus PCC 7421
0.00	13	0	O	1890505	Chroococcidiopsidales
0.00	13	0	F	1890528	Chroococcidiopsidaceae
0.00	13	0	G	54298	Chroococcidiopsis
0.00	13	0	S	54299	Chroococcidiopsis thermalis
0.00	13	13	-	251229	Chroococcidiopsis thermalis PCC 7203
0.00	11	0	-	34079	unclassified Cyanobacteria
0.00	11	0	S	718217	cyanobacterium endosymbiont of Epithemia turgida
0.00	11	11	-	1228987	cyanobacterium endosymbiont of Epithemia turgida isolate EtSB Lake Yunoko
0.08	731	0	P	544448	Tenericutes
0.08	698	8	C	31969	Mollicutes
0.04	379	0	O	2085	Mycoplasmatales
0.04	379	0	F	2092	Mycoplasmataceae
0.04	347	10	G	2093	Mycoplasma
0.01	58	14	S	656088	Mycoplasma mycoides group
0.00	27	15	S	2102	Mycoplasma mycoides
0.00	11	10	-	40477	Mycoplasma mycoides subsp. capri
0.00	1	0	-	44100	Mycoplasma mycoides subsp. capri LC
0.00	1	1	-	862259	Mycoplasma mycoides subsp. capri LC str. 95010
0.00	1	1	-	2103	Mycoplasma mycoides subsp. mycoides
0.00	12	5	S	2095	Mycoplasma capricolum
0.00	4	4	-	40480	Mycoplasma capricolum subsp. capripneumoniae
0.00	3	0	-	40479	Mycoplasma capricolum subsp. capricolum
0.00	3	3	-	340047	Mycoplasma capricolum subsp. capricolum ATCC 27343
0.00	5	0	S	2105	Mycoplasma leachii
0.00	5	5	-	880447	Mycoplasma leachii PG50
0.00	18	0	S	2118	Mycoplasma mobile
0.00	18	18	-	267748	Mycoplasma mobile 163K
0.00	18	0	S	171284	Mycoplasma cynos
0.00	18	18	-	1246955	Mycoplasma cynos C142
0.00	17	13	S	2098	Mycoplasma hominis
0.00	3	3	-	347256	Mycoplasma hominis ATCC 23114
0.00	1	1	-	1267000	Mycoplasma hominis ATCC 27545
0.00	17	0	S	28227	Mycoplasma penetrans
0.00	17	17	-	272633	Mycoplasma penetrans HF-2
0.00	17	9	S	28903	Mycoplasma bovis
0.00	8	8	-	289397	Mycoplasma bovis PG45
0.00	17	12	S	29555	Mycoplasma canis
0.00	5	5	-	1117644	Mycoplasma canis PG 14
0.00	14	7	S	2100	Mycoplasma hyorhinis
0.00	5	5	-	936139	Mycoplasma hyorhinis MCLD
0.00	1	1	-	872331	Mycoplasma hyorhinis HUB-1
0.00	1	1	-	1118964	Mycoplasma hyorhinis SK76
0.00	14	6	S	2110	Mycoplasma agalactiae
0.00	8	8	-	347257	Mycoplasma agalactiae PG2
0.00	13	0	S	50052	Mycoplasma crocodyli
0.00	13	13	-	512564	Mycoplasma crocodyli MP145
0.00	13	11	S	57372	Mycoplasma suis
0.00	2	2	-	768700	Mycoplasma suis str. Illinois
0.00	12	11	S	2099	Mycoplasma hyopneumoniae
0.00	1	1	-	907287	Mycoplasma hyopneumoniae 168
0.00	11	0	S	51365	Mycoplasma yeatsii
0.00	11	11	-	743967	Mycoplasma yeatsii GM274B
0.00	10	0	S	2128	Mycoplasma flocculare
0.00	10	10	-	743971	Mycoplasma flocculare ATCC 27399
0.00	9	9	S	86660	Mycoplasma dispar
0.00	7	7	S	2094	Mycoplasma arginini
0.00	7	0	S	2111	Mycoplasma arthritidis
0.00	7	7	-	243272	Mycoplasma arthritidis 158L3-1
0.00	7	6	S	2113	Mycoplasma californicum
0.00	1	1	-	1397850	Mycoplasma californicum HAZ160_1
0.00	7	7	S	2115	Mycoplasma fermentans
0.00	7	4	S	2123	Mycoplasma putrefaciens
0.00	2	2	-	743965	Mycoplasma putrefaciens KS1
0.00	1	1	-	1292033	Mycoplasma putrefaciens Mput9231
0.00	6	5	S	2096	Mycoplasma gallisepticum
0.00	1	1	-	233150	Mycoplasma gallisepticum str. R
0.00	6	0	S	2107	Mycoplasma pulmonis
0.00	6	6	-	272635	Mycoplasma pulmonis UAB CTIP
0.00	6	6	S	29554	Mycoplasma canadense
0.00	5	3	S	2109	Mycoplasma synoviae
0.00	1	1	-	262723	Mycoplasma synoviae 53
0.00	1	1	-	1267001	Mycoplasma synoviae ATCC 25204
0.00	5	0	S	136241	Mycoplasma haemocanis
0.00	5	5	-	1111676	Mycoplasma haemocanis str. Illinois
0.00	4	4	S	2104	Mycoplasma pneumoniae
0.00	3	3	S	2097	Mycoplasma genitalium
0.00	3	1	S	29501	Mycoplasma haemofelis
0.00	1	1	-	859194	Mycoplasma haemofelis Ohio2
0.00	1	1	-	941640	Mycoplasma haemofelis str. Langford 1
0.00	3	0	S	65123	Mycoplasma wenyonii
0.00	3	3	-	1197325	Mycoplasma wenyonii str. Massachusetts
0.00	2	0	S	984991	Mycoplasma parvum
0.00	2	2	-	1403316	Mycoplasma parvum str. Indiana
0.00	1	0	S	45362	Mycoplasma bovoculi
0.00	1	1	-	743966	Mycoplasma bovoculi M165/69
0.00	32	3	G	2129	Ureaplasma
0.00	20	0	S	2130	Ureaplasma urealyticum
0.00	20	0	-	95664	Ureaplasma urealyticum serovar 10
0.00	20	20	-	565575	Ureaplasma urealyticum serovar 10 str. ATCC 33699
0.00	9	0	S	134821	Ureaplasma parvum
0.00	9	9	-	38504	Ureaplasma parvum serovar 3
0.02	179	1	O	186328	Entomoplasmatales
0.02	165	0	F	2131	Spiroplasmataceae
0.02	165	21	G	2132	Spiroplasma
0.00	23	23	S	216938	Spiroplasma helicoides
0.00	18	0	S	216944	Spiroplasma sabaudiense
0.00	18	18	-	1276257	Spiroplasma sabaudiense Ar-1343
0.00	15	0	S	2145	Spiroplasma taiwanense
0.00	15	15	-	1276220	Spiroplasma taiwanense CT-1
0.00	15	0	S	216936	Spiroplasma diminutum
0.00	15	15	-	1276221	Spiroplasma diminutum CUAS-1
0.00	12	12	S	1898044	Spiroplasma sp. TU-14
0.00	11	0	S	2137	Spiroplasma apis
0.00	11	11	-	1276258	Spiroplasma apis B31
0.00	11	0	S	216945	Spiroplasma syrphidicola
0.00	11	11	-	1276229	Spiroplasma syrphidicola EA-1
0.00	11	11	S	362837	Spiroplasma cantharicola
0.00	9	0	S	47834	Spiroplasma kunkelii
0.00	9	9	-	273035	Spiroplasma kunkelii CR2-3x
0.00	9	0	S	216933	Spiroplasma chrysopicola
0.00	9	9	-	1276227	Spiroplasma chrysopicola DF-1
0.00	6	0	S	216935	Spiroplasma culicicola
0.00	6	6	-	1276246	Spiroplasma culicicola AES-1
0.00	4	0	S	315358	Spiroplasma eriocheiris
0.00	4	4	-	743698	Spiroplasma eriocheiris CCTCC M 207170
0.00	13	0	F	33925	Entomoplasmataceae
0.00	13	0	G	46239	Mesoplasma
0.00	13	9	S	2151	Mesoplasma florum
0.00	3	3	-	265311	Mesoplasma florum L1
0.00	1	1	-	1406864	Mesoplasma florum W37
0.01	132	0	O	186329	Acholeplasmatales
0.01	132	0	F	2146	Acholeplasmataceae
0.01	87	1	G	2147	Acholeplasma
0.00	36	0	S	38986	Acholeplasma palmae
0.00	36	36	-	1318466	Acholeplasma palmae J233
0.00	19	19	S	35623	Acholeplasma oculi
0.00	16	16	S	61635	Acholeplasma brassicae
0.00	15	0	S	2148	Acholeplasma laidlawii
0.00	15	15	-	441768	Acholeplasma laidlawii PG-8A
0.01	45	0	G	33926	Candidatus Phytoplasma
0.00	22	17	S	85620	Candidatus Phytoplasma asteris
0.00	3	0	S	100379	Onion yellows phytoplasma
0.00	3	3	-	262768	Onion yellows phytoplasma OY-M
0.00	1	1	S	202462	Maize bushy stunt phytoplasma
0.00	1	0	S	229545	Aster yellows witches'-broom phytoplasma
0.00	1	1	-	322098	Aster yellows witches'-broom phytoplasma AYWB
0.00	13	0	S	85632	16SrXII (Stolbur group)
0.00	13	12	S	59748	Candidatus Phytoplasma australiense
0.00	1	0	-	359335	Strawberry lethal yellows phytoplasma (CPA)
0.00	1	1	-	980422	Strawberry lethal yellows phytoplasma (CPA) str. NZSb11
0.00	10	0	S	85630	16SrX (Apple proliferation group)
0.00	10	10	S	37692	Candidatus Phytoplasma mali
0.00	33	0	G	1912503	Candidatus Izimaplasma
0.00	33	33	S	1541959	Candidatus Izimaplasma sp. HR1
0.03	242	0	P	1297	Deinococcus-Thermus
0.03	242	3	C	188787	Deinococci
0.01	122	0	O	68933	Thermales
0.01	122	3	F	188786	Thermaceae
0.01	84	27	G	270	Thermus
0.00	20	10	S	274	Thermus thermophilus
0.00	6	6	-	762633	Thermus thermophilus SG0.5JP17-16
0.00	2	2	-	300852	Thermus thermophilus HB8
0.00	1	1	-	262724	Thermus thermophilus HB27
0.00	1	1	-	798128	Thermus thermophilus JL-18
0.00	9	0	S	37636	Thermus scotoductus
0.00	9	9	-	743525	Thermus scotoductus SA-01
0.00	8	0	S	56957	Thermus oshimai
0.00	8	8	-	751945	Thermus oshimai JL-2
0.00	6	6	S	1111069	Thermus sp. CCB_US3_UF1
0.00	5	0	S	271	Thermus aquaticus
0.00	5	5	-	498848	Thermus aquaticus Y51MC23
0.00	5	5	S	456163	Thermus parvatiensis
0.00	4	4	S	56956	Thermus brockianus
0.00	22	0	G	65551	Meiothermus
0.00	14	0	S	52022	Meiothermus silvanus
0.00	14	14	-	526227	Meiothermus silvanus DSM 9946
0.00	8	0	S	277	Meiothermus ruber
0.00	8	8	-	504728	Meiothermus ruber DSM 1279
0.00	7	0	G	186191	Marinithermus
0.00	7	0	S	186192	Marinithermus hydrothermalis
0.00	7	7	-	869210	Marinithermus hydrothermalis DSM 14884
0.00	6	0	G	208447	Oceanithermus
0.00	6	0	S	187137	Oceanithermus profundus
[truncated: 4,213 more rows]
