# Supplementary material for: SEQ2MGS: an effective tool for generating realistic artificial metagenomes from the existing sequencing data
Source: NAR Genom Bioinform. 2022 Jul 25;4(3):lqac050. doi: 10.1093/nargab/lqac050 (PMC9310082; doi:10.1093/nargab/lqac050)
Supplement: lqac050_Supplemental_Files [file lqac050_supplemental_files.zip › S2_MTC_reports/experiment1/ASF_camisim.kr]

95.12	1533649	1533649	U	0	unclassified
4.88	78755	0	R	1	root
4.88	78755	0	R1	131567	cellular organisms
4.88	78755	2020	D	2	Bacteria
3.84	61866	400	D1	1783272	Terrabacteria group
3.72	59927	900	P	1239	Firmicutes
3.37	54310	27	C	186801	Clostridia
3.35	54094	2571	O	186802	Eubacteriales
2.47	39746	2847	F	186803	Lachnospiraceae
0.91	14659	0	G	2719313	Enterocloster
0.91	14659	14659	S	208479	Enterocloster bolteae
0.41	6638	39	G	572511	Blautia
0.32	5186	5186	S	33035	Blautia producta
0.09	1413	0	G1	2648079	unclassified Blautia
0.09	1413	1413	S	2479767	Blautia sp. SC05B48
0.36	5816	68	G	1506553	Lachnoclostridium
0.20	3289	3289	S	29347	[Clostridium] scindens
0.15	2459	2459	S	1871021	Lachnoclostridium phocaeense
0.16	2515	0	G	2316020	Mediterraneibacter
0.16	2515	0	S	33038	[Ruminococcus] gnavus
0.16	2515	2515	S1	411470	[Ruminococcus] gnavus ATCC 29149
0.13	2122	0	G	33042	Coprococcus
0.13	2122	2122	S	410072	Coprococcus comes
0.11	1853	0	G	841	Roseburia
0.11	1853	0	S	166486	Roseburia intestinalis
0.11	1853	1853	S1	536231	Roseburia intestinalis L1-82
0.09	1403	8	G	207244	Anaerostipes
0.07	1085	1085	S	649756	Anaerostipes hadrus
0.02	310	310	S	1229621	Anaerostipes rhamnosivorans
0.05	830	0	G	2719231	Lacrimispora
0.05	830	0	S	84030	Lacrimispora saccharolytica
0.05	830	830	S1	717608	[Clostridium] cf. saccharolyticum K10
0.04	696	0	G	2039240	Anaerotignum
0.04	696	0	S	28446	Anaerotignum propionicum
0.04	696	696	S1	991789	Anaerotignum propionicum DSM 1682
0.01	189	0	G	1663717	Herbinix
0.01	189	189	S	1679721	Herbinix luporum
0.01	178	0	G	46205	Pseudobutyrivibrio
0.01	178	178	S	185007	Pseudobutyrivibrio xylanivorans
0.44	7175	22	F	216572	Oscillospiraceae
0.35	5720	0	G	1918385	Acutalibacter
0.35	5720	5720	S	1796620	Acutalibacter muris
0.05	865	0	G	946234	Flavonifractor
0.05	865	865	S	292800	Flavonifractor plautii
0.01	197	1	G	1263	Ruminococcus
0.01	123	123	S	1161942	Ruminococcus champanellensis
0.00	40	0	S	1264	Ruminococcus albus
0.00	40	40	S1	697329	Ruminococcus albus 7 = DSM 20455
0.00	33	0	G1	2608920	unclassified Ruminococcus
0.00	33	33	S	2564099	Ruminococcus sp. JE7A12
0.01	125	0	G	1905344	Ruthenibacterium
0.01	125	125	S	1550024	Ruthenibacterium lactatiformans
0.01	108	0	G	253238	Ethanoligenens
0.01	108	108	S	253239	Ethanoligenens harbinense
0.01	103	0	G	35829	Acetivibrio
0.00	64	64	S	1677857	Acetivibrio saccincola
0.00	39	0	S	1515	Acetivibrio thermocellus
0.00	39	39	S1	203119	Hungateiclostridium thermocellum ATCC 27405
0.00	35	0	G	2304691	Thermoclostridium
0.00	35	0	S	1510	Thermoclostridium stercorarium
0.00	35	0	S1	160385	Thermoclostridium stercorarium subsp. leptospartum
0.00	35	35	S2	1346611	Thermoclostridium stercorarium subsp. leptospartum DSM 9219
0.11	1798	6	F	31979	Clostridiaceae
0.07	1183	181	G	1485	Clostridium
0.01	147	97	S	1491	Clostridium botulinum
0.00	34	34	S1	1415774	Clostridium botulinum 202F
0.00	16	16	S1	929506	Clostridium botulinum BKT015925
0.01	99	99	S	1492	Clostridium butyricum
0.01	88	66	S	1520	Clostridium beijerinckii
0.00	22	22	S1	864803	Clostridium beijerinckii ATCC 35702
0.01	83	51	S	1534	Clostridium kluyveri
0.00	32	32	S1	583346	Clostridium kluyveri NBRC 12016
0.00	63	46	S	1513	Clostridium tetani
0.00	17	17	S1	1231072	Clostridium tetani 12124569
0.00	62	0	S	1538	Clostridium ljungdahlii
0.00	62	62	S1	748727	Clostridium ljungdahlii DSM 13528
0.00	51	51	S	36845	Clostridium intestinale
0.00	47	47	S	1497	Clostridium formicaceticum
0.00	46	46	S	1509	Clostridium sporogenes
0.00	42	42	S	1519	Clostridium tyrobutyricum
0.00	41	0	S	1501	Clostridium pasteurianum
0.00	41	41	S1	1262449	Clostridium pasteurianum DSM 525 = ATCC 6013
0.00	41	41	S	394958	Clostridium taeniosporum
0.00	38	0	S	169679	Clostridium saccharobutylicum
0.00	38	38	S1	1345695	Clostridium saccharobutylicum DSM 13864
0.00	36	36	S	1488	Clostridium acetobutylicum
0.00	32	32	S	1216932	Clostridium bornimense
0.00	31	31	S	1561	Clostridium baratii
0.00	31	31	S	94869	Clostridium gasigenes
0.00	23	23	S	1502	Clostridium perfringens
0.00	1	1	S	1542	Clostridium novyi
0.03	543	0	G	1649459	Hungatella
0.03	543	0	S	154046	Hungatella hathewayi
0.03	543	543	S1	742737	Hungatella hathewayi WAL-18680
0.00	66	0	G	44258	Caloramator
0.00	66	0	G1	2629145	unclassified Caloramator
0.00	66	66	S	2576307	Caloramator sp. E03
0.08	1369	0	F	186806	Eubacteriaceae
0.08	1313	76	G	1730	Eubacterium
0.05	774	774	S	2041044	Eubacterium maltosivorans
0.02	295	0	S	29322	[Eubacterium] cellulosolvens
0.02	295	295	S1	633697	[Eubacterium] cellulosolvens 6
0.01	111	0	G1	2624479	unclassified Eubacterium
0.01	111	111	S	2764325	Eubacterium sp. NSJ-61
0.00	57	57	S	1736	Eubacterium limosum
0.00	56	0	G	33951	Acetobacterium
0.00	56	0	G1	2638182	unclassified Acetobacterium
0.00	56	56	S	2184575	Acetobacterium sp. KB-1
0.04	657	1	F	186804	Peptostreptococcaceae
0.03	547	0	G	1870884	Clostridioides
0.03	547	540	S	1496	Clostridioides difficile
0.00	7	7	S1	645463	Clostridioides difficile R20291
0.00	52	0	G	1501226	Romboutsia
0.00	52	0	G1	2626894	unclassified Romboutsia
0.00	52	52	S	2724150	Romboutsia sp. CE17
0.00	37	0	G	44259	Filifactor
0.00	37	0	S	143361	Filifactor alocis
0.00	37	37	S1	546269	Filifactor alocis ATCC 35896
0.00	20	0	G	186831	Acetoanaerobium
0.00	20	20	S	1511	Acetoanaerobium sticklandii
0.04	594	0	O1	538999	Eubacteriales incertae sedis
0.02	378	0	G	1392389	Intestinimonas
0.02	378	378	S	1297617	Intestinimonas butyriciproducens
0.01	187	2	F	543314	Clostridiales Family XIII. Incertae Sedis
0.01	146	0	G	2060094	Aminipila
0.01	146	4	G1	2623050	unclassified Aminipila
0.01	98	98	S	2507160	Aminipila sp. JN-18
0.00	44	44	S	2697030	Aminipila sp. CBA3637
0.00	39	0	G	86331	Mogibacterium
0.00	39	39	S	114527	Mogibacterium diversum
0.00	29	0	G	2039302	Monoglobus
0.00	29	29	S	1981510	Monoglobus pectinilyticus
0.01	93	0	F	990719	Christensenellaceae
0.01	93	0	G	990721	Christensenella
0.00	53	0	G1	2649046	unclassified Christensenella
0.00	53	53	S	2086585	Christensenella sp. Marseille-P3954
0.00	40	40	S	626937	Christensenella minuta
0.00	60	0	F	186807	Peptococcaceae
0.00	34	0	G	2282740	Desulfallas
0.00	34	0	S	102134	Desulfallas gibsoniae
0.00	34	34	S1	767817	Desulfallas gibsoniae DSM 7213
0.00	26	0	G	1562	Desulfotomaculum
0.00	17	0	S	1564	Desulfotomaculum ruminis
0.00	17	17	S1	696281	Desulfotomaculum ruminis DSM 2154
0.00	6	6	S	1833852	Desulfotomaculum ferrireducens
0.00	3	0	S	1565	Desulfotomaculum nigrificans
0.00	3	3	S1	868595	Desulfotomaculum nigrificans CO-1-SRB
0.00	31	0	F	31984	Heliobacteriaceae
0.00	31	0	G	2697	Heliobacterium
0.00	31	0	S	35701	Heliobacterium modesticaldum
0.00	31	31	S1	498761	Heliobacterium modesticaldum Ice1
0.01	168	4	O	68295	Thermoanaerobacterales
0.01	99	1	F	543371	Thermoanaerobacterales Family III. Incertae Sedis
0.00	50	4	G	44000	Caldicellulosiruptor
0.00	23	0	S	413888	Caldicellulosiruptor hydrothermalis
0.00	23	23	S1	632292	Caldicellulosiruptor hydrothermalis 108
0.00	23	0	G1	2622462	unclassified Caldicellulosiruptor
0.00	23	23	S	2806205	Caldicellulosiruptor sp. YA01
0.00	48	0	G	28895	Thermoanaerobacterium
0.00	48	48	S	47490	Thermoanaerobacterium aotearoense
0.00	65	0	F	186814	Thermoanaerobacteraceae
0.00	62	23	G	1754	Thermoanaerobacter
0.00	21	0	G1	2636821	unclassified Thermoanaerobacter
0.00	21	21	S	399726	Thermoanaerobacter sp. X514
0.00	12	12	S	2325	Thermoanaerobacter kivui
0.00	4	0	S	108150	Thermoanaerobacter italicus
0.00	4	4	S1	580331	Thermoanaerobacter italicus Ab9
0.00	2	0	S	583357	Thermoanaerobacter mathranii
0.00	2	0	S1	57481	Thermoanaerobacter mathranii subsp. mathranii
0.00	2	2	S2	583358	Thermoanaerobacter mathranii subsp. mathranii str. A3
0.00	3	0	F1	42857	Moorella group
0.00	3	0	G	42837	Ammonifex
0.00	3	0	S	42838	Ammonifex degensii
0.00	3	3	S1	429009	Ammonifex degensii KC4
0.00	15	0	O	53433	Halanaerobiales
0.00	15	0	F	53434	Halobacteroidaceae
0.00	15	0	G	28186	Acetohalobium
0.00	15	0	S	28187	Acetohalobium arabaticum
0.00	15	15	S1	574087	Acetohalobium arabaticum DSM 5501
0.00	6	0	O	2770089	Thermosediminibacterales
0.00	6	0	F	2770092	Tepidanaerobacteraceae
0.00	6	0	G	499228	Tepidanaerobacter
0.00	6	0	S	499229	Tepidanaerobacter acetatoxydans
0.00	6	6	S1	1209989	Tepidanaerobacter acetatoxydans Re1
0.25	4037	139	C	91061	Bacilli
0.13	2031	104	O	1385	Bacillales
0.05	834	35	F	186817	Bacillaceae
0.03	459	77	G	1386	Bacillus
0.01	116	47	G1	86661	Bacillus cereus group
0.00	26	20	S	1428	Bacillus thuringiensis
0.00	6	0	S1	180869	Bacillus thuringiensis serovar pakistani
0.00	6	6	S2	527027	Bacillus thuringiensis serovar pakistani str. T13001
0.00	19	19	S	580165	Bacillus cytotoxicus
0.00	11	1	S	1396	Bacillus cereus
0.00	4	4	S1	1217984	Bacillus cereus FRI-35
0.00	3	3	S1	288681	Bacillus cereus E33L
0.00	2	2	S1	526988	Bacillus cereus Rock4-18
0.00	1	1	S1	526987	Bacillus cereus Rock4-2
0.00	7	7	S	1890302	Bacillus wiedmannii
0.00	6	6	S	1405	Bacillus mycoides
0.01	102	18	G1	653685	Bacillus subtilis group
0.00	30	15	G2	1938374	Bacillus amyloliquefaciens group
0.00	10	9	S	492670	Bacillus velezensis
0.00	1	1	S1	1458206	Bacillus velezensis NJN-6
0.00	5	5	S	1390	Bacillus amyloliquefaciens
0.00	16	16	S	1402	Bacillus licheniformis
0.00	16	4	G2	653388	Bacillus mojavensis subgroup
0.00	12	12	S	260554	Bacillus halotolerans
0.00	11	0	S	96241	Bacillus spizizenii
0.00	11	11	S1	1052585	Bacillus subtilis subsp. spizizenii TU-B-10
0.00	9	3	S	1423	Bacillus subtilis
0.00	3	1	S1	135461	Bacillus subtilis subsp. subtilis
0.00	2	2	S2	535026	Bacillus subtilis subsp. subtilis NCIB 3610 = ATCC 6051 = DSM 10
0.00	2	2	S1	86029	Bacillus subtilis subsp. natto
0.00	1	1	S1	936156	Bacillus subtilis BSn5
0.00	2	2	S	1648923	Bacillus paralicheniformis
0.00	39	39	S	1397	Bacillus circulans
0.00	30	0	G1	185979	unclassified Bacillus (in: Bacteria)
0.00	18	18	S	2682541	Bacillus sp. N1-1
0.00	7	7	S	2762327	Bacillus sp. PAMC28571
0.00	5	5	S	2666127	Bacillus sp. N3536
0.00	23	23	S	632773	Bacillus beveridgei
0.00	21	21	S	1476025	Bacillus vini
0.00	16	16	S	1670641	Bacillus ciccensis
0.00	10	10	S	1408	Bacillus pumilus
0.00	9	0	S	324767	Bacillus infantis
0.00	9	9	S1	1367477	Bacillus infantis NRRL B-14911
0.00	8	8	S	450367	[Brevibacterium] frigoritolerans
0.00	3	3	S	79883	Bacillus horikoshii
0.00	3	3	S	1178537	Bacillus xiamenensis
0.00	1	1	S	561879	Bacillus safensis
0.00	1	0	G1	1792192	Bacillus altitudinis complex
0.00	1	1	S	293387	Bacillus altitudinis
0.00	63	5	G	400634	Lysinibacillus
0.00	28	0	G1	2636778	unclassified Lysinibacillus
0.00	19	19	S	2169540	Lysinibacillus sp. 2017
0.00	9	9	S	2590012	Lysinibacillus sp. FJAT-51161
0.00	19	19	S	28031	Lysinibacillus fusiformis
0.00	11	11	S	1421	Lysinibacillus sphaericus
0.00	39	0	G	2675231	Mesobacillus
0.00	21	21	S	129985	Mesobacillus jeotgali
0.00	18	18	S	279826	Mesobacillus foraminis
0.00	32	7	G	2675234	Alkalihalobacillus
0.00	11	11	S	2598861	Alkalihalobacillus miscanthi
0.00	6	0	S	86665	Alkalihalobacillus halodurans
0.00	6	6	S1	272558	Bacillus halodurans C-125
0.00	5	0	S	300825	Alkalihalobacillus lehensis
0.00	5	5	S1	1246626	Bacillus lehensis G1
0.00	3	3	S	79880	Alkalihalobacillus clausii
0.00	30	0	G	84406	Virgibacillus
0.00	17	17	S	163877	Virgibacillus necropolis
0.00	13	0	G1	2620237	unclassified Virgibacillus
0.00	13	13	S	2812055	Virgibacillus sp. AGTR
0.00	30	8	G	129337	Geobacillus
0.00	10	10	S	1921421	Geobacillus genomosp. 3
0.00	5	5	S	33940	Geobacillus thermodenitrificans
0.00	4	4	S	129338	Geobacillus subterraneus
0.00	2	2	S	1422	Geobacillus stearothermophilus
0.00	1	0	G1	1505648	Geobacillus thermoleovorans group
0.00	1	1	S	33941	Geobacillus thermoleovorans
0.00	25	0	G	2817139	Weizmannia
0.00	25	21	S	1398	Weizmannia coagulans
0.00	4	4	S1	941639	Bacillus coagulans 2-6
0.00	20	0	G	1221880	Psychrobacillus
0.00	16	16	S	2283160	Psychrobacillus glaciei
0.00	4	0	G1	2636677	unclassified Psychrobacillus
0.00	4	4	S	2303505	Psychrobacillus sp. AK 1817
0.00	19	0	G	2800373	Priestia
0.00	19	12	S	1404	Priestia megaterium
0.00	4	4	S1	1138452	Bacillus megaterium NCT-2
0.00	3	3	S1	1006007	Bacillus megaterium WSH-002
0.00	18	0	G	200903	Paraliobacillus
0.00	18	18	S	2213194	Paraliobacillus zengyii
0.00	14	0	G	1906945	Parageobacillus
0.00	11	0	S	1426	Parageobacillus thermoglucosidasius
0.00	11	11	S1	634956	Parageobacillus thermoglucosidasius C56-YS93
0.00	3	3	S	153151	Parageobacillus toebii
0.00	12	0	G	175304	Lentibacillus
0.00	12	0	G1	2614679	unclassified Lentibacillus
0.00	12	12	S	2518176	Lentibacillus sp. CBA3610
0.00	10	0	G	2675233	Metabacillus
0.00	10	0	G1	2675274	unclassified Metabacillus
0.00	10	10	S	2745198	Metabacillus sp. KUDC1714
0.00	9	0	G	182709	Oceanobacillus
0.00	9	9	S	2052660	Oceanobacillus zhaokaii
0.00	7	0	G	150247	Anoxybacillus
0.00	4	4	S	247480	Anoxybacillus caldiproteolyticus
0.00	3	0	G1	2639704	unclassified Anoxybacillus
0.00	3	3	S	1490057	Anoxybacillus sp. B7M1
0.00	6	0	G	45667	Halobacillus
0.00	6	6	S	45668	Halobacillus litoralis
0.00	4	0	G	289201	Pontibacillus
0.00	4	0	G1	2628296	unclassified Pontibacillus
0.00	4	4	S	2692425	Pontibacillus sp. HMF3514
0.00	2	0	G	2675229	Peribacillus
0.00	2	2	S	421767	Peribacillus butanolivorans
0.03	461	2	F	186822	Paenibacillaceae
0.02	376	19	G	44249	Paenibacillus
0.01	83	0	G1	185978	unclassified Paenibacillus
0.00	23	23	S	2565926	Paenibacillus sp. HB172198
0.00	15	15	S	2726185	Paenibacillus sp. UniB2
0.00	13	13	S	1536769	Paenibacillus sp. FSL P4-0081
0.00	12	12	S	1870819	Paenibacillus sp. BIHB4019
0.00	11	11	S	2777984	Paenibacillus sp. JNUCC-32
0.00	9	9	S	2211212	Paenibacillus sp. DCT19
0.00	38	38	S	160799	Paenibacillus borealis
0.00	34	29	S	1406	Paenibacillus polymyxa
0.00	5	5	S1	349520	Paenibacillus polymyxa E681
0.00	32	32	S	1126833	Paenibacillus beijingensis
0.00	27	27	S	414771	Paenibacillus donghaensis
0.00	22	22	S	162209	Paenibacillus naphthalenovorans
0.00	21	21	S	44251	Paenibacillus durus
0.00	20	7	G1	2044880	Paenibacillus sonchi group
0.00	8	0	S	483937	Paenibacillus riograndensis
0.00	8	8	S1	1073571	Paenibacillus riograndensis SBR5
0.00	5	5	S	373687	Paenibacillus sonchi
0.00	14	14	S	44250	Paenibacillus alvei
0.00	13	0	S	1464	Paenibacillus larvae
0.00	13	0	S1	147375	Paenibacillus larvae subsp. larvae
0.00	13	13	S2	697284	Paenibacillus larvae subsp. larvae DSM 25430
0.00	12	12	S	2495582	Paenibacillus albus
0.00	10	10	S	1178515	Paenibacillus swuensis
0.00	9	9	S	1338368	Paenibacillus lentus
0.00	8	8	S	253703	Paenibacillus antarcticus
0.00	6	6	S	128574	Paenibacillus brasilensis
0.00	6	6	S	2509456	Paenibacillus protaetiae
0.00	2	0	S	159743	Paenibacillus terrae
0.00	2	2	S1	985665	Paenibacillus terrae HPL-003
0.00	50	0	G	329857	Cohnella
0.00	50	0	G1	2636738	unclassified Cohnella
0.00	38	38	S	1619153	Cohnella sp. LGH
0.00	12	12	S	2728023	Cohnella sp. MFER-1
0.00	21	0	G	55080	Brevibacillus
0.00	21	21	S	1393	Brevibacillus brevis
0.00	12	0	F1	85151	Aneurinibacillus group
0.00	12	0	G	55079	Aneurinibacillus
0.00	12	12	S	1500254	Aneurinibacillus soli
0.02	320	7	F	90964	Staphylococcaceae
0.02	257	53	G	1279	Staphylococcus
0.00	24	24	S	1282	Staphylococcus epidermidis
0.00	18	9	S	29385	Staphylococcus saprophyticus
0.00	9	9	S1	342451	Staphylococcus saprophyticus subsp. saprophyticus ATCC 15305 = NCTC 7292
0.00	15	15	S	33028	Staphylococcus saccharolyticus
0.00	14	14	S	985002	Staphylococcus argenteus
0.00	13	13	S	29378	Staphylococcus arlettae
0.00	12	12	S	1280	Staphylococcus aureus
0.00	12	10	G1	91994	unclassified Staphylococcus
0.00	2	2	S	2813777	Staphylococcus sp. SB1-57
0.00	11	11	S	985762	Staphylococcus agnetis
0.00	10	10	S	1290	Staphylococcus hominis
0.00	8	8	S	2044912	Staphylococcus debuckii
0.00	8	8	S	28035	Staphylococcus lugdunensis
0.00	7	7	S	1295	Staphylococcus schleiferi
0.00	7	7	S	246432	Staphylococcus equorum
0.00	7	7	S	29382	Staphylococcus cohnii
0.00	7	7	S	1283	Staphylococcus haemolyticus
0.00	6	6	S	46126	Staphylococcus chromogenes
0.00	6	0	G1	2815305	Staphylococcus intermedius group
0.00	6	6	S	283734	Staphylococcus pseudintermedius
0.00	6	6	S	1294	Staphylococcus muscae
0.00	4	4	S	2282419	Staphylococcus pseudoxylosus
0.00	2	2	S	29380	Staphylococcus caprae
0.00	2	2	S	1288	Staphylococcus xylosus
0.00	1	1	S	29388	Staphylococcus capitis
0.00	1	1	S	29384	Staphylococcus kloosii
0.00	1	1	S	1292	Staphylococcus warneri
0.00	1	1	S	2781774	Staphylococcus lloydii
0.00	1	1	S	1286	Staphylococcus simulans
0.00	40	5	G	2803850	Mammaliicoccus
0.00	13	13	S	71237	Mammaliicoccus vitulinus
0.00	11	11	S	1296	Mammaliicoccus sciuri
0.00	11	11	S	42858	Mammaliicoccus lentus
0.00	10	0	G	69965	Macrococcus
0.00	8	0	G1	2619255	unclassified Macrococcus
0.00	8	8	S	1898474	Macrococcus sp. IME1552
0.00	2	1	S	69966	Macrococcus caseolyticus
0.00	1	1	S1	458233	Macrococcus caseolyticus JCSC5402
0.00	6	0	G	227979	Jeotgalicoccus
0.00	6	0	S	946432	[Micrococcus] candicans
0.00	6	6	S1	946435	Jeotgalicoccus sp. ATCC 8456
0.01	127	2	F	186818	Planococcaceae
0.00	44	2	G	1569	Sporosarcina
0.00	18	18	S	1571	Sporosarcina ureae
0.00	15	15	S	1476	Sporosarcina psychrophila
0.00	9	0	G1	2647733	unclassified Sporosarcina
0.00	9	9	S	2283194	Sporosarcina sp. PTS2304
0.00	40	0	G	1372	Planococcus
0.00	12	0	S	161360	Planococcus antarcticus
0.00	12	12	S1	1185653	Planococcus antarcticus DSM 14505
0.00	12	12	S	192421	Planococcus maritimus
0.00	12	0	G1	2662419	unclassified Planococcus
0.00	12	12	S	2213202	Planococcus sp. Y42
0.00	4	4	S	1598147	Planococcus faecalis
0.00	18	0	G	648800	Solibacillus
0.00	18	0	S	76853	Solibacillus silvestris
0.00	18	18	S1	1002809	Solibacillus silvestris StLB046
0.00	17	0	G	651660	Paenisporosarcina
0.00	17	0	G1	2642018	unclassified Paenisporosarcina
0.00	17	17	S	2320858	Paenisporosarcina sp. K2R23-3
0.00	6	0	G	162291	Planomicrobium
0.00	6	6	S	459472	Planomicrobium glaciei
0.00	80	0	F	186820	Listeriaceae
0.00	69	17	G	1637	Listeria
0.00	24	14	S	1639	Listeria monocytogenes
0.00	6	6	S1	393119	Listeria monocytogenes FSL J1-208
0.00	4	0	S1	1906951	Listeria monocytogenes serotype 1/2a
0.00	4	4	S2	1196170	Listeria monocytogenes serotype 1/2a str. 10-0934
0.00	10	0	S	1640	Listeria seeligeri
0.00	10	10	S1	702453	Listeria seeligeri FSL N1-067
0.00	9	8	S	1638	Listeria ivanovii
0.00	1	1	S1	202752	Listeria ivanovii subsp. londoniensis
0.00	5	5	S	1643	Listeria welshimeri
0.00	4	0	S	1642	Listeria innocua
0.00	4	4	S1	272626	Listeria innocua Clip11262
0.00	11	0	G	2755	Brochothrix
0.00	11	11	S	2756	Brochothrix thermosphacta
0.00	46	0	O1	539002	Bacillales incertae sedis
0.00	28	0	O2	539738	Bacillales Family XI. Incertae Sedis
0.00	28	8	G	1378	Gemella
0.00	13	0	G1	2624949	unclassified Gemella
0.00	13	13	S	2040624	Gemella sp. ND 6198
0.00	7	7	S	29391	Gemella morbillorum
0.00	18	0	O2	539742	Bacillales Family XII. Incertae Sedis
0.00	18	2	G	33986	Exiguobacterium
0.00	15	0	G1	2644629	unclassified Exiguobacterium
0.00	8	8	S	360911	Exiguobacterium sp. AT1b
0.00	6	6	S	1224749	Exiguobacterium sp. ZWU0009
0.00	1	1	S	2735868	Exiguobacterium sp. Helios
0.00	1	0	S	332410	Exiguobacterium sibiricum
0.00	1	1	S1	262543	Exiguobacterium sibiricum 255-15
0.00	33	0	F	186824	Thermoactinomycetaceae
0.00	18	0	G	292635	Laceyella
0.00	18	18	S	37482	Laceyella sacchari
0.00	15	0	G	2023	Thermoactinomyces
0.00	15	15	S	2026	Thermoactinomyces vulgaris
0.00	26	0	F	186823	Alicyclobacillaceae
0.00	18	10	G	29330	Alicyclobacillus
0.00	7	7	S	471514	Alicyclobacillus ferrooxydans
0.00	1	0	S	405212	Alicyclobacillus acidocaldarius
0.00	1	0	S1	1388	Alicyclobacillus acidocaldarius subsp. acidocaldarius
0.00	1	1	S2	1048834	Alicyclobacillus acidocaldarius subsp. acidocaldarius Tc-4-1
0.00	8	0	G	1129704	Kyrpidia
0.00	8	8	S	2055160	Kyrpidia spormannii
0.12	1867	60	O	186826	Lactobacillales
0.06	933	1	F	81852	Enterococcaceae
0.05	885	15	G	1350	Enterococcus
0.03	438	438	S	1351	Enterococcus faecalis
0.02	338	338	S	1352	Enterococcus faecium
0.00	56	56	S	44008	Enterococcus cecorum
0.00	12	12	S	1805431	Enterococcus saigonensis
0.00	9	9	S	1353	Enterococcus gallinarum
0.00	9	9	S	1354	Enterococcus hirae
0.00	6	6	S	53346	Enterococcus mundtii
0.00	1	1	S	53345	Enterococcus durans
0.00	1	0	G1	2608891	unclassified Enterococcus
0.00	1	1	S	2057791	Enterococcus sp. CR-Ec1
0.00	24	1	G	2737	Vagococcus
0.00	14	14	S	218144	Vagococcus carniphilus
0.00	9	9	S	2714947	Vagococcus hydrophili
0.00	23	0	G	51668	Tetragenococcus
0.00	23	20	S	51669	Tetragenococcus halophilus
0.00	3	3	S1	945021	Tetragenococcus halophilus NBRC 12172
0.03	452	0	F	1300	Streptococcaceae
0.03	408	123	G	1301	Streptococcus
0.00	50	50	S	1307	Streptococcus suis
0.00	43	43	S	1326	Streptococcus acidominimus
0.00	36	0	G1	2608887	unclassified Streptococcus
0.00	33	33	S	2763068	Streptococcus sp. NSJ-72
0.00	3	3	S	2664091	Streptococcus sp. zg-86
0.00	28	27	S	1309	Streptococcus mutans
0.00	1	1	S1	1437447	Streptococcus mutans UA159-FR
0.00	26	6	G1	671232	Streptococcus anginosus group
0.00	17	16	S	1328	Streptococcus anginosus
0.00	1	0	S1	1272910	Streptococcus anginosus subsp. whileyi
0.00	1	1	S2	1353243	Streptococcus anginosus subsp. whileyi MAS624
0.00	3	0	S	76860	Streptococcus constellatus
0.00	3	0	S1	184250	Streptococcus constellatus subsp. pharyngis
0.00	3	3	S2	696216	Streptococcus constellatus subsp. pharyngis C232
0.00	14	0	G1	119603	Streptococcus dysgalactiae group
0.00	14	3	S	1334	Streptococcus dysgalactiae
0.00	11	11	S1	119602	Streptococcus dysgalactiae subsp. equisimilis
0.00	11	11	S	1313	Streptococcus pneumoniae
0.00	9	9	S	1305	Streptococcus sanguinis
0.00	9	5	S	1311	Streptococcus agalactiae
0.00	4	4	S1	1309807	Streptococcus agalactiae ILRI005
0.00	7	3	S	28037	Streptococcus mitis
0.00	4	4	S1	365659	Streptococcus mitis B6
0.00	7	7	S	2173853	Streptococcus chenjunshii
0.00	7	7	S	1335	Streptococcus equinus
0.00	6	6	S	1314	Streptococcus pyogenes
0.00	5	5	S	1340	Streptococcus porcinus
0.00	5	5	S	1302	Streptococcus gordonii
0.00	4	4	S	1303	Streptococcus oralis
0.00	3	3	S	1310	Streptococcus sobrinus
0.00	3	3	S	1814128	Streptococcus halotolerans
0.00	3	0	S	1318	Streptococcus parasanguinis
0.00	3	3	S1	760570	Streptococcus parasanguinis ATCC 15912
0.00	2	0	S	257758	Streptococcus pseudopneumoniae
0.00	2	2	S1	1054460	Streptococcus pseudopneumoniae IS7493
0.00	2	2	S	315405	Streptococcus gallolyticus
0.00	2	2	S	361101	Streptococcus pseudoporcinus
0.00	1	1	S	150055	Streptococcus lutetiensis
0.00	1	1	S	1888195	Streptococcus himalayensis
0.00	1	1	S	2382163	Streptococcus koreensis
0.00	44	17	G	1357	Lactococcus
0.00	11	11	S	1363	Lactococcus garvieae
0.00	10	10	S	1366	Lactococcus raffinolactis
0.00	3	2	S	1359	Lactococcus cremoris
0.00	1	1	S1	1104322	Lactococcus lactis subsp. cremoris A76
0.00	2	2	S	1358	Lactococcus lactis
0.00	1	1	S	1151742	Lactococcus taiwanensis
0.02	325	15	F	33958	Lactobacillaceae
0.01	90	9	G	1578	Lactobacillus
0.00	23	16	S	33959	Lactobacillus johnsonii
0.00	7	7	S1	633699	Lactobacillus johnsonii FI9785
0.00	20	18	S	1584	Lactobacillus delbrueckii
0.00	2	2	S1	29397	Lactobacillus delbrueckii subsp. lactis
0.00	12	0	G1	2620435	unclassified Lactobacillus
0.00	7	7	S	1545702	Lactobacillus sp. wkB8
0.00	4	4	S	2099788	Lactobacillus sp. CBA3605
0.00	1	1	S	2695882	Lactobacillus sp. 3B(2020)
0.00	9	0	S	109790	Lactobacillus jensenii
0.00	9	9	S1	525329	Lactobacillus jensenii JV-V16
0.00	4	4	S	1579	Lactobacillus acidophilus
0.00	4	4	S	1596	Lactobacillus gasseri
0.00	2	2	S	1587	Lactobacillus helveticus
0.00	2	2	S	1600	Lactobacillus acetotolerans
0.00	2	2	S	83683	Lactobacillus amylolyticus
0.00	2	2	S	2107999	Lactobacillus paragasseri
0.00	1	1	S	47770	Lactobacillus crispatus
0.00	32	1	G	2742598	Limosilactobacillus
0.00	14	12	S	1598	Limosilactobacillus reuteri
0.00	2	2	S1	1358027	Lactobacillus reuteri TD1
0.00	11	10	S	1613	Limosilactobacillus fermentum
0.00	1	1	S1	767453	Lactobacillus fermentum F-6
0.00	6	6	S	97478	Limosilactobacillus mucosae
0.00	25	18	G	1243	Leuconostoc
0.00	3	3	S	33968	Leuconostoc pseudomesenteroides
0.00	2	0	S	1244	Leuconostoc gelidum
0.00	2	2	S1	115778	Leuconostoc gelidum subsp. gasicomitatum
0.00	1	0	S	1245	Leuconostoc mesenteroides
0.00	1	1	S1	427140	Leuconostoc mesenteroides KFRI-MG
0.00	1	1	S	1511761	Leuconostoc suionicum
0.00	25	1	G	1253	Pediococcus
0.00	14	0	S	187452	Pediococcus claussenii
0.00	14	14	S1	701521	Pediococcus claussenii ATCC BAA-344
0.00	5	0	G1	1670797	Pediococcus acidilactici group
0.00	5	5	S	1254	Pediococcus acidilactici
0.00	3	3	S	51663	Pediococcus damnosus
0.00	2	2	S	1255	Pediococcus pentosaceus
0.00	24	0	G	2767887	Ligilactobacillus
0.00	24	20	S	1624	Ligilactobacillus salivarius
0.00	3	3	S1	1194971	Lactobacillus salivarius str. Ren
0.00	1	1	S1	362948	Lactobacillus salivarius UCC118
0.00	21	1	G	2767879	Companilactobacillus
0.00	10	0	S	1602	Companilactobacillus alimentarius
0.00	10	10	S1	1423720	Lactobacillus alimentarius DSM 20249
0.00	5	5	S	83526	Companilactobacillus paralimentarius
0.00	5	5	S	392416	Companilactobacillus crustorum
0.00	15	0	G	2759736	Lacticaseibacillus
0.00	6	0	S	1582	Lacticaseibacillus casei
0.00	6	6	S1	1423732	Lactobacillus casei DSM 20011 = JCM 1134 = ATCC 393
0.00	4	4	S	1597	Lacticaseibacillus paracasei
0.00	4	4	S	88233	Lacticaseibacillus manihotivorans
0.00	1	1	S	47715	Lacticaseibacillus rhamnosus
0.00	15	1	G	2767881	Fructilactobacillus
0.00	12	12	S	53444	Fructilactobacillus lindneri
0.00	2	2	S	1625	Fructilactobacillus sanfranciscensis
0.00	12	1	G	46255	Weissella
0.00	10	10	S	1249	Weissella paramesenteroides
0.00	1	1	S	1583	Weissella confusa
0.00	12	1	G	2767885	Latilactobacillus
0.00	7	7	S	28038	Latilactobacillus curvatus
0.00	4	4	S	1599	Latilactobacillus sakei
0.00	9	0	G	2767842	Lactiplantibacillus
0.00	6	5	S	1590	Lactiplantibacillus plantarum
0.00	1	1	S1	1300221	Lactobacillus plantarum DOMLa
0.00	3	3	S	60520	Lactiplantibacillus paraplantarum
0.00	9	0	G	2767888	Liquorilactobacillus
0.00	9	9	S	1618	Liquorilactobacillus mali
0.00	7	0	G	2767886	Levilactobacillus
0.00	3	3	S	1580	Levilactobacillus brevis
0.00	2	2	S	2292255	Levilactobacillus suantsaii
0.00	1	1	S	267363	Levilactobacillus zymae
0.00	1	1	S	637971	Levilactobacillus koreensis
0.00	6	0	G	2767893	Lentilactobacillus
0.00	3	3	S	33962	Lentilactobacillus kefiri
0.00	3	3	S	152331	Lentilactobacillus parabuchneri
0.00	5	0	G	46254	Oenococcus
0.00	5	5	S	1247	Oenococcus oeni
0.00	3	0	G	2767892	Secundilactobacillus
0.00	3	3	S	240427	Secundilactobacillus paracollinoides
0.00	51	0	F	186828	Carnobacteriaceae
0.00	32	0	G	2747	Carnobacterium
0.00	15	0	G1	257487	unclassified Carnobacterium
0.00	15	15	S	1564681	Carnobacterium sp. CP1
0.00	13	13	S	2751	Carnobacterium maltaromaticum
0.00	4	4	S	2748	Carnobacterium divergens
0.00	19	0	G	29393	Dolosigranulum
0.00	19	19	S	29394	Dolosigranulum pigrum
0.00	46	0	F	186827	Aerococcaceae
0.00	18	0	G	1375	Aerococcus
0.00	11	11	S	1376	Aerococcus urinae
0.00	7	7	S	128944	Aerococcus urinaehominis
0.00	18	0	G	2689587	Suicoccus
0.00	18	18	S	2036206	Suicoccus acidiformans
0.00	10	0	G	46123	Abiotrophia
0.00	10	10	S	46125	Abiotrophia defectiva
0.02	303	4	C	909932	Negativicutes
0.01	134	1	O	909929	Selenomonadales
0.01	104	0	F	1843491	Selenomonadaceae
0.00	62	4	G	158846	Megamonas
0.00	42	42	S	437897	Megamonas funiformis
0.00	16	16	S	158847	Megamonas hypermegale
0.00	42	0	G	970	Selenomonas
0.00	42	14	G1	2637378	unclassified Selenomonas
0.00	16	16	S	2754044	Selenomonas sp. Marseille-Q3039
0.00	8	8	S	712538	Selenomonas sp. oral taxon 478
0.00	4	4	S	713030	Selenomonas sp. oral taxon 136
0.00	29	0	F	1843490	Sporomusaceae
0.00	29	0	G	365348	Pelosinus
0.00	29	0	S	365349	Pelosinus fermentans
0.00	29	29	S1	1192197	Pelosinus fermentans JBW45
0.01	109	0	O	1843489	Veillonellales
0.01	109	0	F	31977	Veillonellaceae
0.00	52	24	G	29465	Veillonella
0.00	13	13	S	29466	Veillonella parvula
0.00	8	8	S	39777	Veillonella atypica
0.00	7	7	S	248315	Veillonella rodentium
0.00	44	0	G	906	Megasphaera
0.00	44	44	S	2144175	Megasphaera stantonii
0.00	13	0	G	39948	Dialister
0.00	13	13	S	2161821	Dialister massiliensis
0.00	56	0	O	1843488	Acidaminococcales
0.00	56	1	F	909930	Acidaminococcaceae
0.00	37	0	G	33024	Phascolarctobacterium
0.00	37	37	S	33025	Phascolarctobacterium faecium
0.00	18	0	G	904	Acidaminococcus
0.00	18	18	S	187327	Acidaminococcus intestini
0.02	256	0	C	526524	Erysipelotrichia
0.02	256	0	O	526525	Erysipelotrichales
0.02	242	8	F	128827	Erysipelotrichaceae
0.01	98	0	G	1505663	Erysipelatoclostridium
0.01	98	98	S	1522	[Clostridium] innocuum
0.00	79	0	G	2749267	Amedibacterium
0.00	79	79	S	2583452	Amedibacterium intestinale
0.00	25	0	G	1729679	Faecalibaculum
0.00	25	25	S	1702221	Faecalibaculum rodentium
0.00	24	0	G	2678885	Faecalibacillus
0.00	24	24	S	1982626	Faecalibacillus intestinalis
0.00	8	1	G	1647	Erysipelothrix
0.00	6	6	S	2485784	Erysipelothrix piscisicarius
0.00	1	1	S	1648	Erysipelothrix rhusiopathiae
0.00	14	0	F	2810281	Turicibacteraceae
0.00	14	0	G	191303	Turicibacter
0.00	14	14	S	154288	Turicibacter sanguinis
0.01	121	0	C	1737404	Tissierellia
0.01	121	0	O	1737405	Tissierellales
0.01	96	0	F	1570339	Peptoniphilaceae
0.00	41	0	G	1161127	Murdochiella
0.00	41	41	S	1852373	Murdochiella vaginalis
0.00	20	0	G	165779	Anaerococcus
0.00	20	20	S	33037	Anaerococcus vaginalis
0.00	19	0	G	150022	Finegoldia
0.00	19	0	S	1260	Finegoldia magna
0.00	19	19	S1	334413	Finegoldia magna ATCC 29328
0.00	16	0	G	543311	Parvimonas
0.00	16	16	S	33033	Parvimonas micra
0.00	25	0	F	1737406	Tissierellaceae
0.00	25	0	G	1354809	Keratinibaculum
0.00	25	25	S	1278232	Keratinibaculum paraultunense
0.07	1073	6	P	201174	Actinobacteria
0.06	952	119	C	1760	Actinomycetia
0.01	190	0	O	85011	Streptomycetales
0.01	190	5	F	2062	Streptomycetaceae
0.01	181	39	G	1883	Streptomyces
0.00	79	24	G1	2593676	unclassified Streptomyces
0.00	9	9	S	2594461	Streptomyces sp. S1D4-14
0.00	9	9	S	2750011	Streptomyces sp. Rer75
0.00	6	6	S	1561022	Streptomyces sp. CCM_MD2014
0.00	6	6	S	2585716	Streptomyces sp. C8S0
0.00	5	5	S	1812480	Streptomyces sp. fd1-xmd
0.00	4	4	S	2136173	Streptomyces sp. So13.3
0.00	3	3	S	2751189	Streptomyces sp. NEAU-sy36
0.00	3	3	S	1495638	Streptomyces sp. M56
0.00	2	2	S	1577075	Streptomyces sp. PBH53
0.00	2	2	S	1882757	Streptomyces sp. 3214.6
0.00	2	2	S	2563602	Streptomyces sp. SS52
0.00	1	1	S	2742134	Streptomyces sp. NA03103
0.00	1	1	S	2721245	Streptomyces sp. RPA4-5
0.00	1	1	S	2099583	Streptomyces sp. ICC1
0.00	1	1	S	2772432	Streptomyces sp. KY70
0.00	14	14	S	68202	Streptomyces fulvissimus
0.00	9	9	S	54571	Streptomyces venezuelae
0.00	9	9	S	83656	Streptomyces tsukubensis
0.00	4	0	S	68280	Streptomyces violaceusniger
0.00	4	4	S1	653045	Streptomyces violaceusniger Tu 4113
0.00	2	0	S	33903	Streptomyces avermitilis
0.00	2	2	S1	227882	Streptomyces avermitilis MA-4680 = NBRC 14893
0.00	2	0	G1	629295	Streptomyces griseus group
0.00	2	0	G2	1482596	Streptomyces griseus subgroup
0.00	2	0	S	1911	Streptomyces griseus
0.00	2	0	S1	67263	Streptomyces griseus subsp. griseus
0.00	2	2	S2	455632	Streptomyces griseus subsp. griseus NBRC 13350
0.00	2	2	S	68209	Streptomyces globosus
0.00	2	2	S	1413221	Streptomyces ferrugineus
0.00	2	2	S	1535768	Streptomyces lunaelactis
0.00	2	2	S	1977088	Streptomyces ficellus
0.00	2	2	S	146923	Streptomyces parvulus
0.00	2	0	S	1906	Streptomyces fradiae
0.00	2	2	S1	1319510	Streptomyces fradiae ATCC 10745 = DSM 40063
0.00	2	0	S	193462	Streptomyces niveus
0.00	2	2	S1	1352941	Streptomyces niveus NCIMB 11891
0.00	1	1	S	2710756	Streptomyces bathyalis
0.00	1	1	S	1888	Streptomyces albus
0.00	1	1	S	362257	Streptomyces vietnamensis
0.00	1	1	S	68570	Streptomyces albulus
0.00	1	1	S	553510	Streptomyces gilvosporeus
0.00	1	1	S	188770	Streptomyces koyangensis
0.00	1	1	S	33899	Streptomyces galilaeus
0.00	1	1	S	2014920	Streptomyces capitiformicae
0.00	1	1	S	1967	Streptomyces kanamyceticus
0.00	2	0	G	2063	Kitasatospora
0.00	2	2	S	1894	Kitasatospora aureofaciens
0.00	2	0	G	228398	Streptacidiphilus
0.00	2	0	G1	2643834	unclassified Streptacidiphilus
0.00	2	2	S	2704468	Streptacidiphilus sp. P02-A3a
0.01	189	3	O	85007	Corynebacteriales
0.01	98	6	F	1762	Mycobacteriaceae
0.00	57	1	G	1866885	Mycolicibacterium
0.00	12	12	S	1795	Mycolicibacterium neoaurum
0.00	11	11	S	39695	Mycolicibacterium tokaiense
0.00	10	10	S	258505	Mycolicibacterium fluoranthenivorans
0.00	8	8	S	758802	Mycolicibacterium litorale
0.00	8	8	S	134601	Mycolicibacterium goodii
0.00	4	4	S	39692	Mycolicibacterium parafortuitum
0.00	2	2	S	1286180	Mycolicibacterium sediminis
0.00	1	0	G1	2636767	unclassified Mycolicibacterium
0.00	1	1	S	2736649	Mycolicibacterium sp. Z-34
0.00	28	2	G	1763	Mycobacterium
0.00	14	4	G1	120793	Mycobacterium avium complex (MAC)
0.00	10	2	S	1767	Mycobacterium intracellulare
0.00	7	7	S1	222805	Mycobacterium intracellulare subsp. chimaera
0.00	1	1	S1	1214063	Mycobacterium intracellulare M.i.198
0.00	6	0	G1	2642494	unclassified Mycobacterium
0.00	2	2	S	212767	Mycobacterium sp. JS623
0.00	2	2	S	1545728	Mycobacterium sp. EPa45
0.00	1	1	S	1547487	Mycobacterium sp. ELW1
0.00	1	1	S	2051552	Mycobacterium sp. PYR15
0.00	3	3	S	1809	Mycobacterium ulcerans
0.00	2	0	G1	2249310	Mycobacterium simiae complex
0.00	2	2	S	292462	Mycobacterium florentinum
0.00	1	1	S	169765	Mycobacterium lacus
0.00	5	0	G	697025	Hoyosella
0.00	5	0	S	639313	Hoyosella subflava
0.00	5	5	S1	443218	Hoyosella subflava DQS3-9A1
0.00	1	0	G	670516	Mycobacteroides
0.00	1	1	S	36809	Mycobacteroides abscessus
0.00	1	0	G	1073531	Mycolicibacter
0.00	1	1	S	875328	Mycolicibacter sinensis
0.00	50	0	F	1653	Corynebacteriaceae
0.00	50	2	G	1716	Corynebacterium
0.00	9	0	G1	2624378	unclassified Corynebacterium
0.00	8	8	S	699041	Corynebacterium sp. NML93-0612
0.00	1	1	S	2768834	Corynebacterium sp. zg-320
0.00	7	7	S	146827	Corynebacterium simulans
0.00	6	6	S	161896	Corynebacterium camporealensis
0.00	5	5	S	161879	Corynebacterium kroppenstedtii
0.00	3	3	S	441500	Corynebacterium timonense
0.00	3	3	S	39791	Corynebacterium glucuronolyticum
0.00	2	0	S	191493	Corynebacterium sphenisci
0.00	2	2	S1	1437874	Corynebacterium sphenisci DSM 44792
0.00	2	2	S	38290	Corynebacterium macginleyi
0.00	2	1	S	43771	Corynebacterium urealyticum
0.00	1	1	S1	1267754	Corynebacterium urealyticum DSM 7111
0.00	1	1	S	65058	Corynebacterium ulcerans
0.00	1	1	S	2080757	Corynebacterium pseudopelargi
0.00	1	0	S	258224	Corynebacterium resistens
0.00	1	1	S1	662755	Corynebacterium resistens DSM 45100
0.00	1	1	S	156976	Corynebacterium riegelii
0.00	1	1	S	38301	Corynebacterium minutissimum
0.00	1	1	S	1719	Corynebacterium pseudotuberculosis
0.00	1	1	S	1718	Corynebacterium glutamicum
0.00	1	0	S	1717	Corynebacterium diphtheriae
0.00	1	1	S1	257309	Corynebacterium diphtheriae NCTC 13129
0.00	1	1	S	1705	Corynebacterium stationis
0.00	18	0	F	85025	Nocardiaceae
0.00	11	2	G	1827	Rhodococcus
0.00	6	6	S	334542	Rhodococcus qingshengii
0.00	2	2	S	38310	Rhodococcus coprophilus
0.00	1	1	S	1833	Rhodococcus erythropolis
0.00	7	0	G	1817	Nocardia
0.00	3	3	S	135487	Nocardia cyriacigeorgica
0.00	2	2	S	1823	Nocardia otitidiscaviarum
0.00	1	0	S	37326	Nocardia brasiliensis
0.00	1	1	S1	1133849	Nocardia brasiliensis ATCC 700358
0.00	1	1	S	37332	Nocardia seriolae
0.00	11	0	F	85026	Gordoniaceae
0.00	11	0	G	2053	Gordonia
0.00	4	4	S	1136941	Gordonia phthalatica
0.00	3	3	S	2420509	Gordonia insulae
0.00	3	0	G1	2657482	unclassified Gordonia
0.00	3	3	S	2597659	Gordonia sp. HY186
0.00	1	1	S	2055	Gordonia terrae
0.00	5	0	F	85029	Dietziaceae
0.00	5	0	G	37914	Dietzia
0.00	5	5	S	139021	Dietzia psychralcaliphila
0.00	2	0	F	85028	Tsukamurellaceae
0.00	2	0	G	2060	Tsukamurella
0.00	1	0	S	2061	Tsukamurella paurometabola
0.00	1	1	S1	521096	Tsukamurella paurometabola DSM 20162
0.00	1	1	S	57704	Tsukamurella tyrosinosolvens
0.00	2	0	F	316606	Segniliparaceae
0.00	2	0	G	286801	Segniliparus
0.00	2	0	S	286802	Segniliparus rotundus
0.00	2	2	S1	640132	Segniliparus rotundus DSM 44985
0.01	150	6	O	85006	Micrococcales
0.00	76	13	F	1268	Micrococcaceae
0.00	14	0	G	57493	Kocuria
0.00	9	9	S	446860	Kocuria flava
0.00	5	5	S	1272	Kocuria varians
0.00	10	0	G	1742989	Glutamicibacter
0.00	7	7	S	162496	Glutamicibacter creatinolyticus
0.00	2	2	S	37929	Glutamicibacter nicotianae
0.00	1	1	S	1775880	Glutamicibacter mishrai
0.00	9	0	G	32207	Rothia
0.00	5	5	S	43675	Rothia mucilaginosa
0.00	2	2	S	396015	Rothia terrae
0.00	1	0	S	2047	Rothia dentocariosa
0.00	1	1	S1	762948	Rothia dentocariosa ATCC 17931
0.00	1	1	S	37923	Rothia kristinae
0.00	8	2	G	1663	Arthrobacter
0.00	5	0	G1	235627	unclassified Arthrobacter
0.00	2	2	S	1652545	Arthrobacter sp. YC-RL1
0.00	2	2	S	1704044	Arthrobacter sp. ERGS1:01
0.00	1	1	S	1357915	Arthrobacter sp. QXT-31
0.00	1	1	S	37921	Arthrobacter agilis
0.00	7	0	G	1645	Renibacterium
0.00	7	0	S	1646	Renibacterium salmoninarum
0.00	7	7	S1	288705	Renibacterium salmoninarum ATCC 33209
0.00	7	0	G	1742992	Paenarthrobacter
0.00	7	0	G1	2634190	unclassified Paenarthrobacter
0.00	7	7	S	2735317	Paenarthrobacter sp. YJN-D
0.00	4	0	G	596707	Sinomonas
0.00	4	0	G1	2646595	unclassified Sinomonas
0.00	4	4	S	2020377	Sinomonas sp. R1AF57
0.00	4	0	G	1742993	Pseudarthrobacter
0.00	2	2	S	121292	Pseudarthrobacter sulfonivorans
0.00	1	1	S	728066	Pseudarthrobacter equi
0.00	1	0	G1	2647000	unclassified Pseudarthrobacter
0.00	1	1	S	2590775	Pseudarthrobacter sp. NIBRBAC000502772
0.00	23	0	F	85023	Microbacteriaceae
0.00	8	0	G	33882	Microbacterium
0.00	3	0	G1	2609290	unclassified Microbacterium
0.00	2	2	S	1714373	Microbacterium sp. No. 7
0.00	1	1	S	2782168	Microbacterium sp. WY121
0.00	2	2	S	199592	Microbacterium paraoxydans
0.00	2	2	S	2614639	Microbacterium lushaniae
0.00	1	1	S	1526412	Microbacterium endophyticum
0.00	3	0	G	1649454	Glaciihabitans
0.00	3	0	G1	2645362	unclassified Glaciihabitans
0.00	3	3	S	2596912	Glaciihabitans sp. INWT7
0.00	3	0	G	447237	Frondihabitans
0.00	3	0	G1	2626248	unclassified Frondihabitans
0.00	3	3	S	1446794	Frondihabitans sp. 762G35
0.00	1	0	G	337004	Microcella
0.00	1	1	S	279828	Microcella alkaliphila
0.00	1	0	G	2680004	Protaetiibacter
0.00	1	0	G1	2680006	unclassified Protaetiibacter
0.00	1	1	S	2759943	Protaetiibacter sp. SSC-01
0.00	1	0	G	1433997	Diaminobutyricimonas
0.00	1	0	G1	2643261	unclassified Diaminobutyricimonas
0.00	1	1	S	2683590	Diaminobutyricimonas sp. LJ205
0.00	1	0	G	1573	Clavibacter
0.00	1	0	S	28447	Clavibacter michiganensis
0.00	1	1	S1	33013	Clavibacter michiganensis subsp. michiganensis
0.00	1	0	G	235888	Salinibacterium
0.00	1	0	G1	2632331	unclassified Salinibacterium
0.00	1	1	S	2508880	Salinibacterium sp. UTAS2018
0.00	1	0	G	55968	Leucobacter
0.00	1	1	S	1784719	Leucobacter triazinivorans
0.00	1	1	G	33886	Rathayibacter
0.00	1	0	G	33877	Agromyces
0.00	1	1	S	589382	Agromyces flavus
0.00	1	0	G	2034	Curtobacterium
0.00	1	0	G1	257496	unclassified Curtobacterium
0.00	1	1	S	2795488	Curtobacterium sp. YC1
0.00	11	0	F	85019	Brevibacteriaceae
0.00	11	0	G	1696	Brevibacterium
0.00	5	0	G1	2614124	unclassified Brevibacterium
0.00	3	3	S	1496080	Brevibacterium sp. YB235
0.00	1	1	S	2575923	Brevibacterium sp. CS2
0.00	1	1	S	2777985	Brevibacterium sp. JNUCC-42
0.00	3	3	S	33889	Brevibacterium casei
0.00	3	3	S	273384	Brevibacterium aurantiacum
0.00	11	0	F	2805426	Kytococcaceae
0.00	11	0	G	57499	Kytococcus
0.00	11	11	S	1276	Kytococcus sedentarius
0.00	10	0	F	85017	Promicromonosporaceae
0.00	10	0	G	186188	Xylanimonas
0.00	10	0	S	186189	Xylanimonas cellulosilytica
0.00	10	10	S1	446471	Xylanimonas cellulosilytica DSM 15894
0.00	5	0	F	85016	Cellulomonadaceae
0.00	4	0	G	1707	Cellulomonas
0.00	2	0	S	1708	Cellulomonas fimi
0.00	2	2	S1	590998	Cellulomonas fimi ATCC 484
0.00	2	0	G1	2620175	unclassified Cellulomonas
0.00	2	2	S	2729175	Cellulomonas sp. 40-2
0.00	1	0	G	162491	Oerskovia
0.00	1	0	G1	2619021	unclassified Oerskovia
0.00	1	1	S	1179673	Oerskovia sp. KBS0722
0.00	3	1	F	85021	Intrasporangiaceae
0.00	2	0	G	367298	Phycicoccus
0.00	2	0	G1	2637926	unclassified Phycicoccus
0.00	2	2	S	2714941	Phycicoccus sp. HDW14
0.00	2	0	F	145360	Sanguibacteraceae
0.00	2	0	G	60919	Sanguibacter
0.00	2	0	S	60920	Sanguibacter keddieii
0.00	2	2	S1	446469	Sanguibacter keddieii DSM 10542
0.00	1	0	F	85018	Dermatophilaceae
0.00	1	0	G	1184606	Austwickia
0.00	1	1	S	100225	Austwickia chelonae
0.00	1	0	F	85020	Dermabacteraceae
0.00	1	0	G	43668	Brachybacterium
0.00	1	0	S	43669	Brachybacterium faecium
0.00	1	1	S1	446465	Brachybacterium faecium DSM 4810
0.00	1	0	F	2805590	Ornithinimicrobiaceae
0.00	1	0	G	125287	Ornithinimicrobium
0.00	1	0	G1	2615080	unclassified Ornithinimicrobium
0.00	1	1	S	2594265	Ornithinimicrobium sp. H23M54
0.01	117	0	O	85004	Bifidobacteriales
0.01	117	0	F	31953	Bifidobacteriaceae
0.01	113	9	G	1678	Bifidobacterium
0.00	21	0	S	1686	Bifidobacterium catenulatum
0.00	21	12	S1	630129	Bifidobacterium catenulatum subsp. kashiwanohense
0.00	9	9	S2	1447716	Bifidobacterium kashiwanohense PV20-2
0.00	20	20	S	1689	Bifidobacterium dentium
0.00	16	16	S	1765219	Bifidobacterium eulemuris
0.00	13	13	S	1681	Bifidobacterium bifidum
0.00	9	2	S	216816	Bifidobacterium longum
0.00	7	7	S1	1682	Bifidobacterium longum subsp. infantis
0.00	8	8	S	1685	Bifidobacterium breve
0.00	7	0	S	1684	Bifidobacterium asteroides
0.00	7	7	S1	1147128	Bifidobacterium asteroides PRL2011
0.00	5	0	S	33905	Bifidobacterium thermophilum
0.00	5	5	S1	1254439	Bifidobacterium thermophilum RBL67
0.00	2	2	S	1680	Bifidobacterium adolescentis
0.00	2	0	S	28025	Bifidobacterium animalis
0.00	1	1	S1	302911	Bifidobacterium animalis subsp. lactis
0.00	1	1	S1	302912	Bifidobacterium animalis subsp. animalis
0.00	1	0	S	638619	Bifidobacterium actinocoloniiforme
0.00	1	1	S1	1437605	Bifidobacterium actinocoloniiforme DSM 22766
0.00	3	0	G	196082	Parascardovia
0.00	3	0	S	78258	Parascardovia denticolens
0.00	3	3	S1	864564	Parascardovia denticolens DSM 10105 = JCM 12538
0.00	1	0	G	2701	Gardnerella
0.00	1	1	S	2702	Gardnerella vaginalis
0.00	60	0	O	85009	Propionibacteriales
0.00	34	1	F	31957	Propionibacteriaceae
0.00	10	0	G	72763	Tessaracoccus
0.00	7	7	S	2161816	Tessaracoccus timonensis
0.00	3	3	S	1285901	Tessaracoccus defluvii
0.00	9	0	G	2801844	Arachnia
0.00	9	8	S	1750	Pseudopropionibacterium propionicum
0.00	1	1	S1	767029	Pseudopropionibacterium propionicum F0230a
0.00	6	0	G	29404	Microlunatus
0.00	4	4	S	546874	Microlunatus sagamiharensis
0.00	2	0	S	29405	Microlunatus phosphovorus
0.00	2	2	S1	1032480	Microlunatus phosphovorus NM-1
0.00	5	1	G	1912216	Cutibacterium
0.00	3	3	S	33010	Cutibacterium avidum
0.00	1	1	S	1747	Cutibacterium acnes
0.00	3	0	G	1743	Propionibacterium
0.00	3	0	G1	2608905	unclassified Propionibacterium
0.00	3	3	S	671223	Propionibacterium sp. oral taxon 193
0.00	20	0	F	85015	Nocardioidaceae
0.00	10	0	G	53387	Friedmanniella
0.00	10	10	S	546871	Friedmanniella luteola
0.00	5	0	G	116071	Micropruina
0.00	5	5	S	75385	Micropruina glycogenica
0.00	4	0	G	1839	Nocardioides
0.00	3	0	G1	2615069	unclassified Nocardioides
0.00	3	3	S	2714939	Nocardioides sp. HDW12B
0.00	1	1	S	2518370	Nocardioides euryhalodurans
0.00	1	0	G	2044	Pimelobacter
0.00	1	1	S	2045	Pimelobacter simplex
0.00	6	0	F	2726069	Kribbellaceae
0.00	6	0	G	182639	Kribbella
0.00	6	0	S	182640	Kribbella flavida
0.00	6	6	S1	479435	Kribbella flavida DSM 17836
0.00	38	0	O	2037	Actinomycetales
0.00	38	1	F	2049	Actinomycetaceae
0.00	26	0	G	1654	Actinomyces
0.00	12	12	S	2560010	Actinomyces procaprae
0.00	12	0	G1	2609248	unclassified Actinomyces
0.00	9	9	S	2789424	Actinomyces sp. HMT897
0.00	1	0	S	706438	Actinomyces sp. oral taxon 171
0.00	1	1	S1	706439	Actinomyces sp. oral taxon 171 str. F0337
0.00	1	1	S	712116	Actinomyces sp. oral taxon 169
0.00	1	1	S	2079536	Actinomyces sp. Z16
0.00	2	2	S	1659	Actinomyces israelii
0.00	6	0	G	28263	Arcanobacterium
0.00	6	6	S	1302235	Arcanobacterium phocisimile
0.00	2	0	G	2050	Mobiluncus
0.00	2	2	S	2051	Mobiluncus curtisii
0.00	2	0	G	2740557	Pauljensenia
0.00	2	2	S	178339	Pauljensenia hongkongensis
0.00	1	0	G	2767318	Boudabousia
0.00	1	1	S	1912795	Boudabousia tangfeifanii
0.00	28	0	O	85012	Streptosporangiales
0.00	11	0	F	83676	Nocardiopsaceae
0.00	11	0	G	2013	Nocardiopsis
0.00	11	0	S	2014	Nocardiopsis dassonvillei
0.00	11	0	S1	568208	Nocardiopsis dassonvillei subsp. dassonvillei
0.00	11	11	S2	446468	Nocardiopsis dassonvillei subsp. dassonvillei DSM 43111
0.00	9	0	F	2004	Streptosporangiaceae
0.00	9	0	G	83681	Nonomuraea
0.00	6	6	S	2656914	Nonomuraea nitratireducens
0.00	3	0	G1	2593643	unclassified Nonomuraea
0.00	3	3	S	1909395	Nonomuraea sp. ATCC 55076
0.00	8	0	F	2012	Thermomonosporaceae
0.00	8	5	G	1988	Actinomadura
0.00	2	0	G1	2626254	unclassified Actinomadura
0.00	2	2	S	1219491	Actinomadura sp. WMMB 499
0.00	1	1	S	46165	Actinomadura verrucosospora
0.00	25	0	O	85010	Pseudonocardiales
0.00	25	2	F	2070	Pseudonocardiaceae
0.00	12	0	G	1847	Pseudonocardia
0.00	12	0	G1	2619320	unclassified Pseudonocardia
0.00	12	12	S	1690815	Pseudonocardia sp. HH130630-07
0.00	8	2	G	1813	Amycolatopsis
0.00	3	0	G1	2618356	unclassified Amycolatopsis
0.00	2	2	S	2653857	Amycolatopsis sp. YIM 10
0.00	1	1	S	1896961	Amycolatopsis sp. AA4
0.00	2	2	S	1804986	Amycolatopsis albispora
0.00	1	0	S	33910	Amycolatopsis mediterranei
0.00	1	1	S1	1221524	Amycolatopsis mediterranei RB
0.00	2	1	G	1835	Saccharopolyspora
0.00	1	0	G1	2646250	unclassified Saccharopolyspora
0.00	1	1	S	2719023	Saccharopolyspora sp. ASAGF58
0.00	1	0	G	2029	Kibdelosporangium
0.00	1	1	S	860235	Kibdelosporangium phytohabitans
0.00	9	0	O	85013	Frankiales
0.00	9	0	F	74712	Frankiaceae
0.00	9	0	G	1854	Frankia
0.00	9	9	S	106370	Frankia casuarinae
0.00	8	0	O	85008	Micromonosporales
0.00	8	0	F	28056	Micromonosporaceae
0.00	5	0	G	1873	Micromonospora
0.00	2	2	S	285665	Micromonospora coriariae
0.00	2	0	G1	2617518	unclassified Micromonospora
0.00	2	2	S	2583243	Micromonospora sp. HM134
0.00	1	1	S	479978	Micromonospora tulbaghiae
0.00	2	0	G	907364	Phytohabitans
0.00	2	2	S	1076124	Phytohabitans flavus
0.00	1	0	G	673534	Plantactinospora
0.00	1	0	G1	2631981	unclassified Plantactinospora
0.00	1	1	S	2108470	Plantactinospora sp. BC1
0.00	7	0	O	2039638	Candidatus Nanopelagicales
0.00	7	0	F	2162846	Candidatus Nanopelagicaceae
0.00	7	0	G	622681	Candidatus Planktophila
0.00	7	7	S	1884907	Candidatus Planktophila vernalis
0.00	6	0	O	622450	Actinopolysporales
0.00	6	0	F	622451	Actinopolysporaceae
0.00	6	0	G	1849	Actinopolyspora
0.00	6	6	S	414996	Actinopolyspora erythraea
0.00	5	0	O	414714	Catenulisporales
0.00	5	0	F	414877	Catenulisporaceae
0.00	5	0	G	414878	Catenulispora
0.00	5	0	S	304895	Catenulispora acidiphila
0.00	5	5	S1	479433	Catenulispora acidiphila DSM 44928
0.00	1	0	O	1643683	Acidothermales
0.00	1	0	F	85032	Acidothermaceae
0.00	1	0	G	28048	Acidothermus
0.00	1	0	S	28049	Acidothermus cellulolyticus
0.00	1	1	S1	351607	Acidothermus cellulolyticus 11B
0.01	98	0	C	84998	Coriobacteriia
0.01	86	0	O	1643822	Eggerthellales
0.01	86	17	F	1643826	Eggerthellaceae
0.00	30	0	G	2005386	Arabia
0.00	30	30	S	1870985	Arabia massiliensis
0.00	15	0	G	2815775	Berryella
0.00	15	15	S	1531429	Berryella intestinalis
0.00	11	0	G	79603	Denitrobacterium
0.00	11	11	S	79604	Denitrobacterium detoxificans
0.00	7	1	G	644652	Gordonibacter
0.00	4	4	S	1335613	Gordonibacter urolithinfaciens
0.00	2	0	S	471189	Gordonibacter pamelaeae
0.00	2	2	S1	657308	Gordonibacter pamelaeae 7-10-1-b
0.00	6	0	G	1981050	Phoenicibacter
0.00	6	6	S	1944646	Phoenicibacter congonensis
0.00	12	0	O	84999	Coriobacteriales
0.00	12	0	F	84107	Coriobacteriaceae
0.00	12	0	G	102106	Collinsella
0.00	12	12	S	74426	Collinsella aerofaciens
0.00	13	0	C	908620	Nitriliruptoria
0.00	13	0	O	908621	Euzebyales
0.00	13	0	F	908622	Euzebyaceae
0.00	13	0	G	908623	Euzebya
0.00	13	0	G1	2649358	unclassified Euzebya
0.00	13	13	S	1608957	Euzebya sp. DY32-46
0.00	3	0	C	84995	Rubrobacteria
0.00	3	0	O	84996	Rubrobacterales
0.00	3	0	F	84997	Rubrobacteraceae
0.00	3	0	G	42255	Rubrobacter
0.00	3	3	S	2051957	Rubrobacter indicoceani
0.00	1	0	C	84992	Acidimicrobiia
0.00	1	0	O	84993	Acidimicrobiales
0.00	1	0	F	84994	Acidimicrobiaceae
0.00	1	0	G	53634	Acidimicrobium
0.00	1	0	S	53635	Acidimicrobium ferrooxidans
0.00	1	1	S1	525909	Acidimicrobium ferrooxidans DSM 10331
0.01	193	0	P	544448	Tenericutes
0.01	193	5	C	31969	Mollicutes
0.01	87	0	O	2085	Mycoplasmatales
0.01	87	0	F	2092	Mycoplasmataceae
0.00	72	0	G	2093	Mycoplasma
0.00	33	0	G1	2683645	unclassified Mycoplasma
0.00	17	17	S	2742195	Mycoplasma sp. OR1901
0.00	9	9	S	2683967	Mycoplasma sp. NEAQ87857
0.00	7	7	S	640330	Mycoplasma sp. Pen4
0.00	7	0	S	28227	Mycoplasma penetrans
0.00	7	7	S1	272633	Mycoplasma penetrans HF-2
0.00	5	0	S	51365	Mycoplasma yeatsii
0.00	5	5	S1	743967	Mycoplasma yeatsii GM274B
0.00	4	4	S	1612150	Mycoplasma tullyi
0.00	4	4	S	2100	Mycoplasma hyorhinis
0.00	4	4	S	519450	Mycoplasma anserisalpingitidis
0.00	4	4	S	2121	Mycoplasma orale
0.00	4	0	S	2123	Mycoplasma putrefaciens
0.00	4	4	S1	743965	Mycoplasma putrefaciens KS1
0.00	2	2	S	2098	Mycoplasma hominis
0.00	1	1	S	29559	Mycoplasma hyosynoviae
0.00	1	0	S	50052	Mycoplasma crocodyli
0.00	1	1	S1	512564	Mycoplasma crocodyli MP145
0.00	1	1	S	353852	Mycoplasma nasistruthionis
0.00	1	1	S	2104	Mycoplasma pneumoniae
0.00	1	1	S	2099	Mycoplasma hyopneumoniae
0.00	10	0	G	2767358	Mycoplasmopsis
0.00	4	4	S	28903	Mycoplasma bovis
0.00	3	3	S	33923	Mycoplasma felis
0.00	2	2	S	114880	Mycoplasma columbinasale
0.00	1	1	S	2109	Mycoplasma synoviae
0.00	5	1	G	2129	Ureaplasma
0.00	3	3	S	134821	Ureaplasma parvum
0.00	1	1	S	2130	Ureaplasma urealyticum
0.01	84	0	O	186328	Entomoplasmatales
0.00	68	0	F	2131	Spiroplasmataceae
0.00	68	1	G	2132	Spiroplasma
0.00	21	21	S	216938	Spiroplasma helicoides
0.00	11	0	S	216937	Spiroplasma floricola
0.00	11	11	S1	1336749	Spiroplasma floricola 23-6
0.00	9	0	S	216945	Spiroplasma syrphidicola
0.00	9	9	S1	1276229	Spiroplasma syrphidicola EA-1
0.00	6	6	S	324079	Spiroplasma tabanidicola
0.00	5	5	S	216946	Spiroplasma turonicum
0.00	4	0	S	216935	Spiroplasma culicicola
0.00	4	4	S1	1276246	Spiroplasma culicicola AES-1
0.00	4	4	S	362837	Spiroplasma cantharicola
0.00	4	0	G1	2637901	unclassified Spiroplasma
0.00	4	4	S	1914410	Spiroplasma sp. NBRC 100390
0.00	3	0	S	216936	Spiroplasma diminutum
0.00	3	3	S1	1276221	Spiroplasma diminutum CUAS-1
0.00	16	0	F	33925	Entomoplasmataceae
0.00	15	1	G	46239	Mesoplasma
0.00	9	9	S	2151	Mesoplasma florum
0.00	3	3	S	324078	Mesoplasma coleopterae
0.00	2	0	S	138853	Mesoplasma lactucae
0.00	2	2	S1	81460	Mesoplasma lactucae ATCC 49193
0.00	1	0	G	46238	Entomoplasma
0.00	1	1	S	81459	Entomoplasma melaleucae
0.00	17	0	O	186329	Acholeplasmatales
0.00	17	0	F	2146	Acholeplasmataceae
0.00	12	0	G	33926	Candidatus Phytoplasma
0.00	9	0	G1	85625	16SrV (Elm yellows group)
0.00	9	9	S	135727	Candidatus Phytoplasma ziziphi
0.00	2	0	G1	85620	Candidatus Phytoplasma asteris
0.00	1	0	S	229545	Aster yellows witches'-broom phytoplasma
0.00	1	1	S1	322098	Aster yellows witches'-broom phytoplasma AYWB
0.00	1	1	S	1193712	'Catharanthus roseus' aster yellows phytoplasma
0.00	1	0	G1	85632	16SrXII (Stolbur group)
0.00	1	0	S	59748	Candidatus Phytoplasma australiense
0.00	1	0	S1	359335	Strawberry lethal yellows phytoplasma (CPA)
0.00	1	1	S2	980422	Strawberry lethal yellows phytoplasma (CPA) str. NZSb11
0.00	5	0	G	2147	Acholeplasma
0.00	5	0	S	38986	Acholeplasma palmae
0.00	5	5	S1	1318466	Acholeplasma palmae J233
0.01	187	0	D2	1798711	Cyanobacteria/Melainabacteria group
0.01	187	6	P	1117	Cyanobacteria
0.00	75	1	O	1890424	Synechococcales
0.00	50	0	F	1890426	Synechococcaceae
0.00	43	0	G	1129	Synechococcus
0.00	23	4	G1	2626047	unclassified Synechococcus
0.00	3	3	S	2789857	Synechococcus sp. CBW1107
0.00	2	2	S	1442554	Synechococcus sp. MEDNS5
0.00	2	2	S	1400866	Synechococcus sp. PROS-U-1
0.00	2	2	S	374982	Synechococcus sp. PCC 73109
0.00	1	1	S	585425	Synechococcus sp. KORDI-52
0.00	1	1	S	1916956	Synechococcus sp. SynAce01
0.00	1	1	S	1866938	Synechococcus sp. A18-25c
0.00	1	1	S	1442555	Synechococcus sp. NOUM97013
0.00	1	1	S	1386941	Synechococcus sp. MVIR-18-1
0.00	1	1	S	1050657	Synechococcus sp. A15-62
0.00	1	1	S	195248	Synechococcus sp. PCC 8807
0.00	1	1	S	166314	Synechococcus sp. WH 8109
0.00	1	1	S	64471	Synechococcus sp. CC9311
0.00	1	1	S	59932	Synechococcus sp. WH 8101
0.00	11	11	S	32046	Synechococcus elongatus
0.00	9	0	S	33070	Synechococcus lividus
0.00	9	9	S1	1917166	Synechococcus lividus PCC 6715
0.00	7	0	G	167375	Cyanobium
0.00	7	0	S	59930	Cyanobium gracile
0.00	7	7	S1	292564	Cyanobium gracile PCC 6307
0.00	15	0	F	1213	Prochloraceae
0.00	15	3	G	1218	Prochlorococcus
0.00	8	1	G1	2627481	unclassified Prochlorococcus
0.00	7	7	S	1501268	Prochlorococcus sp. MIT 0604
0.00	4	0	S	1219	Prochlorococcus marinus
0.00	4	4	S1	93059	Prochlorococcus marinus str. MIT 9211
0.00	6	0	F	1890438	Leptolyngbyaceae
0.00	6	0	G	47251	Leptolyngbya
0.00	6	0	G1	2650499	unclassified Leptolyngbya
0.00	6	6	S	1752064	Leptolyngbya sp. NIES-3755
0.00	2	0	F	1890436	Pseudanabaenaceae
0.00	2	0	G	1152	Pseudanabaena
0.00	2	0	G1	2593292	unclassified Pseudanabaena
0.00	2	2	S	685565	Pseudanabaena sp. ABRG5-3
0.00	1	0	F	1890431	Chamaesiphonaceae
0.00	1	0	G	217161	Chamaesiphon
0.00	1	0	S	1173032	Chamaesiphon minutus
0.00	1	1	S1	1173020	Chamaesiphon minutus PCC 6605
0.00	49	9	O	1161	Nostocales
0.00	22	2	F	1162	Nostocaceae
0.00	15	2	G	1177	Nostoc
0.00	10	6	G1	2593658	unclassified Nostoc
0.00	3	3	S	28072	Nostoc sp. PCC 7524
0.00	1	1	S	2576904	Nostoc sp. TCL26-01
0.00	3	0	S	92942	Nostoc linckia
0.00	3	3	S1	1091006	Nostoc linckia NIES-25
0.00	4	0	G	264688	Trichormus
0.00	2	0	S	1164	Trichormus azollae
0.00	2	2	S1	551115	'Nostoc azollae' 0708
0.00	2	0	S	264691	Trichormus variabilis
0.00	2	2	S1	375899	Trichormus variabilis 0441
0.00	1	0	G	1163	Anabaena
0.00	1	0	S	1165	Anabaena cylindrica
0.00	1	1	S1	272123	Anabaena cylindrica PCC 7122
0.00	8	0	F	119859	Tolypothrichaceae
0.00	8	0	G	111782	Tolypothrix
0.00	8	0	S	457083	Tolypothrix tenuis
0.00	8	8	S1	231146	Tolypothrix tenuis PCC 7101
0.00	7	0	F	2661849	Calotrichaceae
0.00	7	0	G	1186	Calothrix
0.00	7	0	S	32054	Calothrix parietina
0.00	7	7	S1	1170562	Calothrix sp. PCC 6303
0.00	2	0	F	1892259	Aphanizomenonaceae
0.00	2	0	G	110103	Anabaenopsis
0.00	1	0	S	109266	Anabaenopsis circularis
0.00	1	1	S1	1085406	Anabaenopsis circularis NIES-21
0.00	1	0	S	156213	Anabaenopsis elenkinii
0.00	1	1	S1	2779889	Anabaenopsis elenkinii CCIBt3563
0.00	1	0	F	1182	Scytonemataceae
0.00	1	0	G	1203	Scytonema
0.00	1	0	G1	2618749	unclassified Scytonema
0.00	1	1	S	1137095	Scytonema sp. HK-05
0.00	34	0	P1	1301283	Oscillatoriophycideae
0.00	20	0	O	1118	Chroococcales
0.00	17	0	F	1890464	Chroococcaceae
0.00	12	0	G	669357	Geminocystis
0.00	12	0	G1	2625037	unclassified Geminocystis
0.00	12	12	S	1617448	Geminocystis sp. NIES-3709
0.00	5	0	G	268175	Chondrocystis
0.00	5	0	G1	2648896	unclassified Chondrocystis
0.00	5	5	S	2005460	Chondrocystis sp. NIES-4102
0.00	3	0	F	1890450	Aphanothecaceae
0.00	3	0	G	1453359	Candidatus Atelocyanobacterium
0.00	3	0	S	713887	Candidatus Atelocyanobacterium thalassa
0.00	3	3	S1	1453429	Candidatus Atelocyanobacterium thalassa isolate ALOHA
0.00	14	0	O	1150	Oscillatoriales
0.00	8	0	F	1892252	Microcoleaceae
0.00	8	0	G	35823	Arthrospira
0.00	8	7	S	118562	Arthrospira platensis
0.00	1	1	S1	459495	Arthrospira platensis C1
0.00	4	0	F	1892254	Oscillatoriaceae
0.00	4	0	G	1155738	Moorea
0.00	4	0	S	1155739	Moorea producens
0.00	4	4	S1	1458985	Moorea producens PAL-8-15-08-1
0.00	2	0	F	1892249	Cyanothecaceae
0.00	2	0	G	43988	Cyanothece
0.00	2	0	G1	2649277	unclassified Cyanothece
0.00	2	2	S	395961	Cyanothece sp. PCC 7425
0.00	17	0	O	1955042	Gloeoemargaritales
0.00	17	0	F	1955043	Gloeomargaritaceae
0.00	17	0	G	1188227	Gloeomargarita
0.00	17	0	S	1188228	Gloeomargarita lithophora
0.00	17	17	S1	1188229	Gloeomargarita lithophora Alchichica-D10
0.00	4	0	O	52604	Pleurocapsales
0.00	4	0	F	1890500	Hyellaceae
0.00	4	0	G	44474	Pleurocapsa
0.00	4	0	S	54308	Pleurocapsa minor
0.00	4	4	S1	118163	Pleurocapsa sp. PCC 7327
0.00	2	0	P1	1983111	unclassified Cyanobacteria
0.00	2	2	S	1763363	cyanobacterium endosymbiont of Rhopalodia gibberula
0.00	57	0	P	1297	Deinococcus-Thermus
0.00	57	0	C	188787	Deinococci
0.00	40	0	O	118964	Deinococcales
0.00	40	0	F	183710	Deinococcaceae
0.00	40	2	G	1298	Deinococcus
0.00	11	11	S	1182568	Deinococcus puniceus
0.00	8	0	S	432329	Deinococcus peraridilitoris
0.00	8	8	S1	937777	Deinococcus peraridilitoris DSM 19664
0.00	6	0	G1	2623546	unclassified Deinococcus
0.00	6	6	S	2080419	Deinococcus sp. NW-56
0.00	5	5	S	1299	Deinococcus radiodurans
0.00	4	4	S	1768108	Deinococcus actinosclerus
0.00	3	0	S	310783	Deinococcus deserti
0.00	3	3	S1	546414	Deinococcus deserti VCD115
0.00	1	1	S	1182571	Deinococcus swuensis
0.00	17	0	O	68933	Thermales
0.00	17	0	F	188786	Thermaceae
0.00	10	0	G	65551	Meiothermus
0.00	10	0	S	277	Meiothermus ruber
0.00	10	10	S1	504728	Meiothermus ruber DSM 1279
0.00	7	1	G	270	Thermus
0.00	5	5	S	56956	Thermus brockianus
0.00	1	1	S	274	Thermus thermophilus
0.00	29	0	P	200795	Chloroflexi
0.00	11	0	C	32061	Chloroflexia
0.00	11	0	O	32064	Chloroflexales
0.00	11	0	O1	1508594	Chloroflexineae
0.00	11	0	F	1106	Chloroflexaceae
0.00	11	0	G	1107	Chloroflexus
0.00	6	0	S	1108	Chloroflexus aurantiacus
0.00	6	6	S1	480224	Chloroflexus aurantiacus Y-400-fl
0.00	5	0	S	152260	Chloroflexus aggregans
0.00	5	5	S1	326427	Chloroflexus aggregans DSM 9485
0.00	7	0	C	292625	Anaerolineae
0.00	7	0	O	292629	Anaerolineales
0.00	7	0	F	292628	Anaerolineaceae
0.00	5	0	G	233189	Anaerolinea
0.00	5	0	G1	2635759	unclassified Anaerolinea
0.00	5	5	S	2710758	Anaerolinea sp. 'rifampicinis'
0.00	2	0	G	2019482	Brevefilum
0.00	2	2	S	1986204	Brevefilum fermentans
0.00	6	0	C	301297	Dehalococcoidia
0.00	6	0	O	1202465	Dehalococcoidales
0.00	6	0	F	1202464	Dehalococcoidaceae
0.00	6	0	G	61434	Dehalococcoides
0.00	6	3	S	61435	Dehalococcoides mccartyi
0.00	3	3	S1	1193806	Dehalococcoides mccartyi BTF08
0.00	5	0	C	189775	Thermomicrobia
0.00	5	0	C1	85000	Sphaerobacteridae
0.00	5	0	O	85001	Sphaerobacterales
0.00	5	0	O1	255728	Sphaerobacterineae
0.00	5	0	F	85002	Sphaerobacteraceae
0.00	5	0	G	2056	Sphaerobacter
0.00	5	0	S	2057	Sphaerobacter thermophilus
0.00	5	5	S1	479434	Sphaerobacter thermophilus DSM 20745
0.55	8839	0	D1	1783270	FCB group
0.55	8838	0	D2	68336	Bacteroidetes/Chlorobi group
0.55	8835	113	P	976	Bacteroidetes
0.48	7758	10	C	200643	Bacteroidia
0.48	7729	831	O	171549	Bacteroidales
0.28	4440	0	F	815	Bacteroidaceae
0.28	4440	827	G	816	Bacteroides
0.09	1383	1285	S	817	Bacteroides fragilis
0.01	98	98	S1	295405	Bacteroides fragilis YCH46
0.04	678	51	G1	2646097	unclassified Bacteroides
0.02	290	290	S	2650157	Bacteroides sp. HF-5287
0.01	117	117	S	2755405	Bacteroides sp. CACC 737
0.01	110	110	S	2650158	Bacteroides sp. HF-5141
0.00	67	67	S	2785531	Bacteroides sp. HF-162
0.00	36	36	S	2763022	Bacteroides sp. M10
0.00	7	7	S	2709390	Bacteroides sp. ZJ-18
0.03	418	418	S	28116	Bacteroides ovatus
0.03	404	404	S	818	Bacteroides thetaiotaomicron
0.02	295	295	S	1796613	Bacteroides caecimuris
0.01	142	142	S	246787	Bacteroides cellulosilyticus
0.01	96	96	S	47678	Bacteroides caccae
0.00	77	77	S	820	Bacteroides uniformis
0.00	66	66	S	28119	Bacteroides zoogleoformans
0.00	54	54	S	28113	Bacteroides heparinolyticus
0.08	1286	11	F	2005525	Tannerellaceae
0.07	1204	0	G	375288	Parabacteroides
0.07	1204	1204	S	823	Parabacteroides distasonis
0.00	71	0	G	195950	Tannerella
0.00	71	0	S	28112	Tannerella forsythia
0.00	71	71	S1	1307833	Tannerella forsythia KS16
0.03	435	0	O1	333046	Bacteroidales incertae sedis
0.03	435	0	G	909656	Phocaeicola
0.03	435	435	S	821	Phocaeicola vulgatus
0.02	290	0	F	171550	Rikenellaceae
0.02	290	20	G	239759	Alistipes
0.01	135	135	S	2585118	Alistipes communis
0.00	78	0	S	328814	Alistipes shahii
0.00	78	78	S1	717959	Alistipes shahii WAL 8301
0.00	50	0	S	328813	Alistipes onderdonkii
0.00	50	50	S1	2585117	Alistipes onderdonkii subsp. vulgaris
0.00	7	7	S	2364787	Alistipes megaguti
0.01	135	0	F	171552	Prevotellaceae
0.01	135	12	G	838	Prevotella
0.00	37	37	S	165179	Prevotella copri
0.00	24	24	S	28131	Prevotella intermedia
0.00	15	0	S	52227	Prevotella dentalis
0.00	15	15	S1	908937	Prevotella dentalis DSM 3688
0.00	14	9	S	28129	Prevotella denticola
0.00	5	5	S1	767031	Prevotella denticola F0289
0.00	13	0	S	589437	Prevotella scopos
0.00	13	13	S1	1236518	Prevotella scopos JCM 17725
0.00	9	0	S	28132	Prevotella melaninogenica
0.00	9	9	S1	553174	Prevotella melaninogenica ATCC 25845
0.00	7	7	S	1177574	Prevotella jejuni
0.00	4	4	S	76123	Prevotella enoeca
0.01	117	10	F	1853231	Odoribacteraceae
0.00	60	3	G	574697	Butyricimonas
0.00	29	29	S	2093856	Butyricimonas faecalis
0.00	28	28	S	544645	Butyricimonas virosa
0.00	47	0	G	283168	Odoribacter
0.00	47	47	S	28118	Odoribacter splanchnicus
0.01	85	0	F	171551	Porphyromonadaceae
0.01	85	4	G	836	Porphyromonas
0.00	56	55	S	837	Porphyromonas gingivalis
0.00	1	1	S1	1403338	Porphyromonas gingivalis A7A1-28
0.00	25	25	S	393921	Porphyromonas crevioricanis
0.00	55	17	F	2005473	Muribaculaceae
0.00	22	0	G	2518495	Duncaniella
0.00	22	22	G1	2649562	unclassified Duncaniella
0.00	16	0	G	1918540	Muribaculum
0.00	16	16	S	1796646	Muribaculum intestinale
0.00	55	0	F	2005523	Paludibacteraceae
0.00	55	0	G	346096	Paludibacter
0.00	55	0	S	185300	Paludibacter propionicigenes
0.00	55	55	S1	694427	Paludibacter propionicigenes WB4
0.00	19	0	O	1970189	Marinilabiliales
0.00	19	0	F	1471398	Prolixibacteraceae
0.00	19	0	G	1471399	Draconibacterium
0.00	19	0	G1	2624132	unclassified Draconibacterium
0.00	19	19	S	2706887	Draconibacterium sp. M1
0.04	683	0	C	117743	Flavobacteriia
0.04	683	29	O	200644	Flavobacteriales
0.02	372	23	F	49546	Flavobacteriaceae
0.01	86	3	G	237	Flavobacterium
0.00	13	13	S	2602769	Flavobacterium alkalisoli
0.00	12	0	S	986	Flavobacterium johnsoniae
0.00	12	12	S1	376686	Flavobacterium johnsoniae UW101
0.00	11	11	S	96345	Flavobacterium psychrophilum
0.00	11	0	G1	196869	unclassified Flavobacterium
0.00	11	11	S	2294119	Flavobacterium sp. CJ74
0.00	11	11	S	1784713	Flavobacterium arcticum
0.00	10	10	S	683124	Flavobacterium haoranii
0.00	6	6	S	1492737	Flavobacterium gilvum
0.00	3	3	S	2183896	Flavobacterium crocinum
0.00	2	2	S	1763534	Flavobacterium crassostreae
0.00	2	2	S	2172098	Flavobacterium pallidum
0.00	1	1	S	996	Flavobacterium columnare
0.00	1	0	S	55197	Flavobacterium branchiophilum
0.00	1	1	S1	1034807	Flavobacterium branchiophilum FL-15
0.00	33	6	G	52959	Polaribacter
0.00	12	0	G1	196858	unclassified Polaribacter
0.00	6	6	S	2818493	Polaribacter sp. SM13
0.00	5	5	S	1336804	Polaribacter sp. Hel1_33_78
0.00	1	1	S	1312072	Polaribacter sp. SA4-12
0.00	7	7	S	1774273	Polaribacter vadi
0.00	4	4	S	985043	Polaribacter sejongensis
0.00	4	4	S	996801	Polaribacter reichenbachii
0.00	29	1	G	1016	Capnocytophaga
0.00	9	9	S	1017	Capnocytophaga gingivalis
0.00	9	9	S	28188	Capnocytophaga canimorsus
0.00	7	7	S	1848904	Capnocytophaga stomatis
0.00	3	3	S	2708117	Capnocytophaga endodontalis
0.00	27	0	G	252356	Maribacter
0.00	27	0	G1	2615042	unclassified Maribacter
0.00	16	16	S	313603	Maribacter sp. HTCC2170
0.00	11	11	S	2496865	Maribacter sp. MJ134
0.00	25	0	G	225842	Formosa
0.00	14	0	S	320324	Formosa agariphila
0.00	14	14	S1	1347342	Formosa agariphila KMM 3901
0.00	11	0	G1	2644710	unclassified Formosa
0.00	11	11	S	2686363	Formosa sp. L2A11
0.00	20	0	G	363408	Nonlabens
0.00	12	0	G1	2615035	unclassified Nonlabens
0.00	10	10	S	2058134	Nonlabens sp. MB-3u-79
0.00	2	2	S	1336802	Nonlabens sp. Hel1_33_55
0.00	8	0	S	328515	Nonlabens dokdonensis
0.00	8	8	S1	592029	Nonlabens dokdonensis DSW-6
0.00	18	4	G	76831	Myroides
0.00	12	12	S	256	Myroides odoratus
0.00	2	0	G1	2642485	unclassified Myroides
0.00	2	2	S	1583100	Myroides sp. A21
0.00	15	0	G	261827	Algibacter
0.00	15	0	G1	2615009	unclassified Algibacter
0.00	15	15	S	2686365	Algibacter sp. L1A34
0.00	15	0	G	104267	Tenacibaculum
0.00	11	11	S	1850252	Tenacibaculum todarodis
0.00	4	4	S	104268	Tenacibaculum mesophilum
0.00	12	0	G	1204360	Siansivirga
0.00	12	0	S	762954	Siansivirga zeaxanthinifaciens
0.00	12	12	S1	1454006	Siansivirga zeaxanthinifaciens CC-SAMT-1
0.00	10	0	G	178469	Arenibacter
0.00	10	10	S	616991	Arenibacter algicola
0.00	8	0	G	104264	Cellulophaga
0.00	8	8	S	979	Cellulophaga lytica
0.00	8	0	G	112040	Zobellia
0.00	8	8	S	63186	Zobellia galactanivorans
0.00	6	0	G	444459	Flagellimonas
0.00	6	6	S	1383885	Flagellimonas maritima
0.00	6	0	G	2045416	Oceanihabitans
0.00	6	0	G1	2631961	unclassified Oceanihabitans
0.00	6	6	S	2529032	Oceanihabitans sp. IOP_32
0.00	5	0	G	292691	Gramella
0.00	5	0	S	411153	Gramella forsetii
0.00	5	5	S1	411154	Gramella forsetii KT0803
0.00	5	0	G	444051	Mesoflavibacter
0.00	5	5	S	2708110	Mesoflavibacter profundi
0.00	4	0	G	326319	Dokdonia
0.00	4	0	G1	2615033	unclassified Dokdonia
0.00	2	2	S	313590	Dokdonia sp. MED134
0.00	2	2	S	2173169	Dokdonia sp. Dokd-P16
0.00	4	0	G	1535231	Altibacter
0.00	4	0	G1	2685783	unclassified Altibacter
0.00	4	4	S	2562285	Altibacter sp. ALE3EI
0.00	3	0	G	290174	Aquimarina
0.00	3	0	G1	2627091	unclassified Aquimarina
0.00	3	3	S	1714848	Aquimarina sp. AD1
0.00	3	0	G	153265	Aequorivita
0.00	3	0	G1	2615031	unclassified Aequorivita
0.00	3	3	S	2803865	Aequorivita sp. KX20305
0.00	2	0	G	379068	Galbibacter
0.00	2	0	G1	2632773	unclassified Galbibacter
0.00	2	2	S	1170699	Galbibacter sp. BG1
0.00	2	0	G	143222	Salegentibacter
0.00	2	0	G1	2633436	unclassified Salegentibacter
0.00	2	2	S	1729720	Salegentibacter sp. T436
0.00	2	0	G	2058174	Antarcticibacterium
0.00	2	2	S	2058175	Antarcticibacterium flavum
0.00	1	0	G	393005	Tamlana
0.00	1	1	S	2069432	Tamlana carrageenivorans
0.01	195	3	F	2762318	Weeksellaceae
0.01	136	1	F1	2782232	Chryseobacterium group
0.01	103	6	G	59732	Chryseobacterium
0.00	27	0	G1	2593645	unclassified Chryseobacterium
0.00	17	17	S	2487064	Chryseobacterium sp. G0186
0.00	8	8	S	878220	Chryseobacterium sp. StRB126
0.00	2	2	S	2547600	Chryseobacterium sp. NBC 122
0.00	20	20	S	254	Chryseobacterium indoltheticum
0.00	10	10	S	246	Chryseobacterium balustinum
0.00	9	9	S	253	Chryseobacterium indologenes
0.00	7	7	S	1141221	Chryseobacterium taihuense
0.00	6	6	S	558152	Chryseobacterium piperi
0.00	6	6	S	1241982	Chryseobacterium nakagawai
0.00	5	5	S	651561	Chryseobacterium arthrosphaerae
0.00	5	5	S	2497456	Chryseobacterium aureum
0.00	1	1	S	250	Chryseobacterium gleum
0.00	1	1	S	1241978	Chryseobacterium bernardetii
0.00	27	0	G	2782231	Kaistella
0.00	10	10	S	266749	Kaistella jeonii
0.00	9	9	S	1241979	Chryseobacterium carnis
0.00	8	8	S	2038776	Kaistella flava (ex Peng et al. 2021)
0.00	3	0	G	2782228	Planobacterium
0.00	3	3	S	536441	Chryseobacterium taklimakanense
0.00	2	0	G	2782229	Epilithonimonas
0.00	2	2	S	1241981	Chryseobacterium lactis
0.00	33	3	G	308865	Elizabethkingia
0.00	26	26	S	1117645	Elizabethkingia anophelis
0.00	2	2	S	238	Elizabethkingia meningoseptica
0.00	2	2	S	1756149	Elizabethkingia bruuniana
0.00	20	2	G	1778601	Apibacter
0.00	10	10	S	2500547	Apibacter raozihei
0.00	8	0	G1	2630820	unclassified Apibacter
0.00	8	8	S	2656761	Apibacter sp. B2966
0.00	3	0	G	34084	Riemerella
0.00	3	3	S	34085	Riemerella anatipestifer
0.00	79	0	F	39782	Blattabacteriaceae
0.00	79	5	G	34098	Blattabacterium
0.00	64	57	S	1653831	Blattabacterium cuenoti
0.00	7	7	S1	1457031	Blattabacterium cuenoti BPAY
0.00	7	7	S	164514	Blattabacterium punctulatus
0.00	3	0	G1	2647581	unclassified Blattabacterium
0.00	1	0	S	39768	Blattabacterium sp. (Mastotermes darwiniensis)
0.00	1	1	S1	1074889	Blattabacterium sp. (Mastotermes darwiniensis) str. MADAR
0.00	1	1	S	298656	Blattabacterium sp. (Cryptocercus kyebangensis)
0.00	1	0	S	624186	Blattabacterium sp. (Blattella germanica)
0.00	1	1	S1	331104	Blattabacterium sp. (Blattella germanica) str. Bge
0.00	5	0	O1	313602	Flavobacteriales incertae sedis
0.00	5	0	G	336809	Candidatus Sulcia
0.00	5	5	S	336810	Candidatus Sulcia muelleri
0.00	3	0	F	1853230	Crocinitomicaceae
0.00	3	0	G	332102	Fluviicola
0.00	3	0	S	191579	Fluviicola taffensis
0.00	3	3	S1	755732	Fluviicola taffensis DSM 16823
0.01	123	0	C	768503	Cytophagia
0.01	123	7	O	768507	Cytophagales
0.00	45	0	F	1853232	Hymenobacteraceae
0.00	20	0	G	323449	Pontibacter
0.00	20	20	S	388950	Pontibacter akesuensis
0.00	15	3	G	89966	Hymenobacter
0.00	10	10	S	2496028	Hymenobacter radiodurans
0.00	2	0	G1	2615202	unclassified Hymenobacter
0.00	2	2	S	2675877	Hymenobacter sp. BRD67
0.00	10	0	G	299566	Adhaeribacter
0.00	10	10	S	2086471	Adhaeribacter swui
0.00	32	0	F	89373	Cytophagaceae
0.00	19	0	G	120831	Dyadobacter
0.00	12	0	G1	2625061	unclassified Dyadobacter
0.00	12	12	S	2747268	Dyadobacter sp. Q3-56
0.00	7	0	S	94254	Dyadobacter fermentans
0.00	7	7	S1	471854	Dyadobacter fermentans DSM 18053
0.00	6	0	G	861914	Fibrella
0.00	6	0	G1	2620963	unclassified Fibrella
0.00	6	6	S	1834519	Fibrella sp. ES10-3-2-2
0.00	4	0	G	107	Spirosoma
0.00	4	4	S	2735870	Spirosoma taeanense
0.00	3	0	G	2173039	Arcticibacterium
0.00	3	3	S	1784714	Arcticibacterium luteifluviistationis
0.00	31	0	F	563798	Cyclobacteriaceae
0.00	11	0	G	390846	Echinicola
0.00	7	0	G1	2621165	unclassified Echinicola
0.00	7	7	S	2591634	Echinicola sp. LN3S3
0.00	2	0	S	390884	Echinicola vietnamensis
0.00	2	2	S1	926556	Echinicola vietnamensis DSM 17526
0.00	2	2	S	1795355	Echinicola strongylocentroti
0.00	9	0	G	68288	Cyclobacterium
0.00	9	9	S	320787	Cyclobacterium amurskyense
0.00	7	0	G	232244	Belliella
0.00	7	0	S	232259	Belliella baltica
0.00	7	7	S1	866536	Belliella baltica DSM 15883
0.00	4	0	G	246875	Algoriphagus
0.00	4	0	G1	2641541	unclassified Algoriphagus
0.00	4	4	S	2772483	Algoriphagus sp. Y33
0.00	5	0	F	200667	Flammeovirgaceae
0.00	5	0	G	59739	Flammeovirga
0.00	5	0	G1	2637820	unclassified Flammeovirga
0.00	5	5	S	1191459	Flammeovirga sp. MY04
0.00	3	0	F	1501348	Amoebophilaceae
0.00	3	0	G	281119	Candidatus Amoebophilus
0.00	3	0	S	281120	Candidatus Amoebophilus asiaticus
0.00	3	3	S1	452471	Candidatus Amoebophilus asiaticus 5a2
0.01	108	0	C	117747	Sphingobacteriia
0.01	108	0	O	200666	Sphingobacteriales
0.01	108	0	F	84566	Sphingobacteriaceae
0.00	49	11	G	28453	Sphingobacterium
0.00	13	13	S	28454	Sphingobacterium multivorum
0.00	11	0	G1	2609468	unclassified Sphingobacterium
0.00	8	8	S	2662364	Sphingobacterium sp. dk4302
0.00	3	3	S	2003121	Sphingobacterium sp. G1-14
0.00	8	8	S	258	Sphingobacterium spiritivorum
0.00	3	3	S	259	Sphingobacterium thalpophilum
0.00	3	3	S	561061	Sphingobacterium psychroaquaticum
0.00	31	7	G	423349	Mucilaginibacter
0.00	11	11	S	2682091	Mucilaginibacter ginkgonis
0.00	9	9	S	652787	Mucilaginibacter mallensis
0.00	4	4	S	398053	Mucilaginibacter ginsenosidivorans
0.00	12	0	G	376469	Olivibacter
0.00	12	0	G1	2632301	unclassified Olivibacter
0.00	12	12	S	2592345	Olivibacter sp. LS-1
0.00	9	1	G	84567	Pedobacter
0.00	7	0	S	984	Pedobacter heparinus
0.00	7	7	S1	485917	Pedobacter heparinus DSM 2366
0.00	1	1	S	332999	Pedobacter suwonensis
0.00	7	0	G	1649482	Pseudopedobacter
0.00	7	0	S	151895	Pseudopedobacter saltans
0.00	7	7	S1	762903	Pseudopedobacter saltans DSM 12145
0.00	42	0	C	1853228	Chitinophagia
0.00	42	0	O	1853229	Chitinophagales
0.00	42	1	F	563835	Chitinophagaceae
0.00	27	0	G	79328	Chitinophaga
0.00	27	0	G1	2619133	unclassified Chitinophaga
0.00	21	21	S	2604421	Chitinophaga sp. XS-30
0.00	5	5	S	2033437	Chitinophaga sp. MD30
0.00	1	1	S	2725416	Chitinophaga sp. 1310
0.00	12	1	G	379899	Niabella
0.00	6	0	S	446683	Niabella soli
0.00	6	6	S1	929713	Niabella soli DSM 19437
0.00	5	5	S	1176587	Niabella ginsenosidivorans
0.00	2	0	G	2812019	Pseudocnuella
0.00	2	2	S	2502779	Pseudocnuella soli
0.00	7	0	C	1937959	Saprospiria
0.00	7	0	O	1936988	Saprospirales
0.00	7	0	F	1937961	Haliscomenobacteraceae
0.00	7	0	G	2349	Haliscomenobacter
0.00	7	0	S	2350	Haliscomenobacter hydrossis
0.00	7	7	S1	760192	Haliscomenobacter hydrossis DSM 1100
0.00	1	0	O	1100069	Bacteroidetes Order II. Incertae sedis
0.00	1	0	F	563843	Rhodothermaceae
0.00	1	0	G	146918	Salinibacter
0.00	1	0	S	146919	Salinibacter ruber
0.00	1	1	S1	761659	Salinibacter ruber M8
0.00	3	0	P	1090	Chlorobi
0.00	3	0	C	191410	Chlorobia
0.00	3	0	O	191411	Chlorobiales
0.00	3	0	F	191412	Chlorobiaceae
0.00	3	2	G	1101	Prosthecochloris
0.00	1	0	G1	2632826	unclassified Prosthecochloris
0.00	1	1	S	1974213	Prosthecochloris sp. HL-130-GSB
0.00	1	0	P	142182	Gemmatimonadetes
0.00	1	0	C	219685	Gemmatimonadetes
0.00	1	0	O	219686	Gemmatimonadales
0.00	1	0	F	219687	Gemmatimonadaceae
0.00	1	0	G	173479	Gemmatimonas
0.00	1	0	S	173480	Gemmatimonas aurantiaca
0.00	1	1	S1	379066	Gemmatimonas aurantiaca T-27
0.31	4975	449	P	1224	Proteobacteria
0.14	2182	176	C	1236	Gammaproteobacteria
0.05	729	60	O	91347	Enterobacterales
0.02	295	22	F	543	Enterobacteriaceae
0.00	44	5	G	547	Enterobacter
0.00	32	15	G1	354276	Enterobacter cloacae complex
0.00	11	11	S	69218	Enterobacter cancerogenus
0.00	3	3	S	550	Enterobacter cloacae
0.00	2	0	G2	2757714	unclassified Enterobacter cloacae complex
0.00	2	2	S	2027919	Enterobacter cloacae complex sp.
0.00	1	1	S	299767	Enterobacter ludwigii
0.00	6	0	G1	2608935	unclassified Enterobacter
0.00	5	5	S	2742619	Enterobacter sp. RHB15-C17
0.00	1	1	S	1977566	Enterobacter sp. Crenshaw
0.00	1	1	S	881260	Enterobacter bugandensis
0.00	42	7	G	561	Escherichia
0.00	23	23	S	562	Escherichia coli
0.00	6	6	S	208962	Escherichia albertii
0.00	6	0	G1	2608889	unclassified Escherichia
0.00	6	6	S	2044467	Escherichia sp. E4742
0.00	40	15	G	570	Klebsiella
0.00	6	6	S	548	Klebsiella aerogenes
0.00	6	6	S	573	Klebsiella pneumoniae
0.00	6	6	S	1134687	Klebsiella michiganensis
0.00	2	2	S	571	Klebsiella oxytoca
0.00	2	0	G1	2608929	unclassified Klebsiella
0.00	2	2	S	2681387	Klebsiella sp. STW0522-44
0.00	1	1	S	244366	Klebsiella variicola
0.00	1	1	S	1463165	Klebsiella quasipneumoniae
0.00	1	1	S	2058152	Klebsiella grimontii
0.00	39	2	G	544	Citrobacter
0.00	15	5	G1	1344959	Citrobacter freundii complex
0.00	9	9	S	546	Citrobacter freundii
0.00	1	1	S	67827	Citrobacter werkmanii
0.00	12	12	S	2562449	Citrobacter tructae
0.00	6	6	G1	2644389	unclassified Citrobacter
0.00	3	1	S	545	Citrobacter koseri
0.00	2	2	S1	290338	Citrobacter koseri ATCC BAA-895
0.00	1	1	S	67824	Citrobacter farmeri
0.00	22	5	G	590	Salmonella
0.00	15	9	S	28901	Salmonella enterica
0.00	5	0	S1	59201	Salmonella enterica subsp. enterica
0.00	3	3	S2	57743	Salmonella enterica subsp. enterica serovar Weltevreden
0.00	1	1	S2	2583588	Salmonella enterica subsp. enterica serovar 1,4,[5],12:i:-
0.00	1	0	S2	115981	Salmonella enterica subsp. enterica serovar Montevideo
0.00	1	1	S3	763921	Salmonella enterica subsp. enterica serovar Montevideo str. 42N
0.00	1	0	S1	59203	Salmonella enterica subsp. arizonae
0.00	1	1	S2	41514	Salmonella enterica subsp. arizonae serovar 62:z4,z23:-
0.00	2	2	S	54736	Salmonella bongori
0.00	22	4	F1	36866	unclassified Enterobacteriaceae
0.00	7	7	S	2675782	Enterobacteriaceae endosymbiont of Donacia proxima
0.00	4	4	S	2675786	Enterobacteriaceae endosymbiont of Donacia thalassina
0.00	3	3	S	2675790	Enterobacteriaceae endosymbiont of Macroplea appendiculata
0.00	3	3	S	2675797	Enterobacteriaceae endosymbiont of Plateumaris sericea
0.00	1	1	S	2675775	Enterobacteriaceae endosymbiont of Donacia clavipes
0.00	14	0	G	447792	Phytobacter
0.00	14	0	G1	2625049	unclassified Phytobacter
0.00	14	14	S	1756993	Phytobacter sp. SCO41
0.00	13	0	G	1330547	Kosakonia
0.00	8	8	S	208223	Kosakonia cowanii
0.00	5	5	S	1646340	Kosakonia pseudosacchari
0.00	12	4	G	160674	Raoultella
0.00	8	8	S	575	Raoultella planticola
0.00	10	0	G	158483	Cedecea
0.00	7	0	G1	2649846	unclassified Cedecea
0.00	7	7	S	2545798	Cedecea sp. FDAARGOS_727
0.00	3	3	S	158822	Cedecea neteri
0.00	6	0	G	1330545	Lelliottia
0.00	6	6	S	61646	Lelliottia amnigena
0.00	5	0	G	83654	Leclercia
0.00	5	5	S	83655	Leclercia adecarboxylata
0.00	2	0	G	401618	Candidatus Riesia
0.00	2	2	S	428411	Candidatus Riesia pediculischaeffi
0.00	2	0	G	413496	Cronobacter
0.00	1	0	S	413501	Cronobacter muytjensii
0.00	1	1	S1	1159613	Cronobacter muytjensii ATCC 51329
0.00	1	0	S	535744	Cronobacter universalis
0.00	1	1	S1	1074000	Cronobacter universalis NCTC 9529
0.01	119	0	F	1903409	Erwiniaceae
0.00	51	5	G	53335	Pantoea
0.00	21	21	S	553	Pantoea ananatis
0.00	9	9	S	470933	Pantoea eucalypti
0.00	7	7	S	59814	Pantoea dispersa
0.00	6	6	S	1891675	Pantoea alhagi
0.00	3	0	G1	1654067	Pantoea agglomerans group
0.00	3	3	S	549	Pantoea agglomerans
0.00	45	0	G	32199	Buchnera
0.00	45	1	S	9	Buchnera aphidicola
0.00	10	10	S1	1878935	Buchnera aphidicola (Cinara confinis)
0.00	10	10	S1	2518974	Buchnera aphidicola (Cinara curtihirsuta)
0.00	8	8	S1	1241878	Buchnera aphidicola (Sarucallis kahawaluokalani)
0.00	4	4	S1	1241865	Buchnera aphidicola (Macrosiphoniella sanborni)
0.00	3	3	S1	1265350	Buchnera aphidicola (Aphis glycines)
0.00	3	3	S1	2315800	Buchnera aphidicola (Stegophylla sp.)
0.00	2	2	S1	118099	Buchnera aphidicola (Acyrthosiphon pisum)
0.00	1	1	S1	655384	Buchnera aphidicola (Cinara pseudotaxifoliae)
0.00	1	0	S1	668607	Buchnera aphidicola (Acyrthosiphon kondoi)
0.00	1	1	S2	1005090	Buchnera aphidicola str. Ak (Acyrthosiphon kondoi)
0.00	1	1	S1	1921549	Buchnera aphidicola (Cinara strobi)
0.00	1	1	S1	2495405	Buchnera aphidicola (Nipponaphis monzeni)
0.00	13	0	G	551	Erwinia
0.00	13	13	S	1922217	Candidatus Erwinia haradaeae
0.00	10	0	G	2100764	Mixta
0.00	7	7	S	665914	Mixta gaviniae
0.00	3	3	S	1615494	Mixta intestinalis
0.01	115	0	F	1903411	Yersiniaceae
0.00	57	20	G	613	Serratia
0.00	15	15	S	28151	Serratia proteamaculans
0.00	9	0	G1	2647522	unclassified Serratia
0.00	8	8	S	104623	Serratia sp. ATCC 39006
0.00	1	1	S	2785630	Serratia sp. CMO1
0.00	5	5	S	615	Serratia marcescens
0.00	4	4	S	47917	Serratia fonticola
0.00	2	2	S	82996	Serratia plymuthica
0.00	2	0	S	138074	Serratia symbiotica
0.00	2	2	S1	568817	Serratia symbiotica str. 'Cinara cedri'
0.00	37	9	G	629	Yersinia
0.00	12	9	G1	1649845	Yersinia pseudotuberculosis complex
0.00	3	3	S	633	Yersinia pseudotuberculosis
0.00	7	7	S	2607663	Yersinia canariae
0.00	4	4	S	630	Yersinia enterocolitica
0.00	2	2	S	631	Yersinia intermedia
0.00	2	2	S	263819	Yersinia aleksiciae
0.00	1	1	S	29486	Yersinia ruckeri
0.00	12	0	G	1565532	Rouxiella
0.00	12	12	S	1646377	Rouxiella badensis
0.00	9	0	G	34037	Rahnella
0.00	7	0	G1	2635087	unclassified Rahnella
0.00	7	7	S	1805933	Rahnella sp. ERMR1:05
0.00	2	2	S	2703885	Rahnella aceris
0.00	53	0	F	1903410	Pectobacteriaceae
0.00	43	1	G	122277	Pectobacterium
0.00	20	0	S	29471	Pectobacterium atrosepticum
0.00	20	20	S1	218491	Pectobacterium atrosepticum SCRI1043
0.00	13	1	S	554	Pectobacterium carotovorum
0.00	12	12	S1	555	Pectobacterium carotovorum subsp. carotovorum
0.00	5	5	S	1905730	Pectobacterium parmentieri
0.00	4	4	S	180957	Pectobacterium brasiliense
0.00	10	2	G	204037	Dickeya
0.00	4	4	S	1778540	Dickeya fangzhongdai
0.00	2	2	S	204038	Dickeya dadantii
0.00	1	1	S	204042	Dickeya zeae
0.00	1	1	S	568768	Dickeya poaceiphila
0.00	45	3	F	1903414	Morganellaceae
0.00	17	0	G	583	Proteus
0.00	10	10	S	585	Proteus vulgaris
0.00	6	6	S	584	Proteus mirabilis
0.00	1	0	S	1574161	Proteus terrae
0.00	1	1	S1	626774	Proteus terrae subsp. cibarius
0.00	17	0	G	586	Providencia
0.00	13	5	S	587	Providencia rettgeri
0.00	8	8	S1	1141663	Providencia rettgeri Dmel1
0.00	4	4	S	588	Providencia stuartii
0.00	5	0	G	581	Morganella
0.00	5	5	S	582	Morganella morganii
0.00	3	0	G	29487	Photorhabdus
0.00	3	0	S	2218628	Photorhabdus laumondii
0.00	3	3	S1	141679	Photorhabdus laumondii subsp. laumondii
0.00	27	0	F	1903412	Hafniaceae
0.00	16	0	G	635	Edwardsiella
0.00	14	13	S	636	Edwardsiella tarda
0.00	1	1	S1	498217	Edwardsiella tarda EIB202
0.00	2	2	S	67780	Edwardsiella ictaluri
0.00	11	0	G	568	Hafnia
0.00	11	11	S	569	Hafnia alvei
0.00	9	0	F	1903416	Budviciaceae
0.00	9	0	G	2810357	Jinshanibacter
0.00	9	9	S	2498113	Jinshanibacter zhutongyuii
0.00	6	0	O1	451511	Enterobacterales incertae sedis
0.00	6	0	G	702	Plesiomonas
0.00	6	6	S	703	Plesiomonas shigelloides
0.02	332	1	O	72274	Pseudomonadales
0.02	250	0	F	135621	Pseudomonadaceae
0.01	240	41	G	286	Pseudomonas
0.00	44	6	G1	196821	unclassified Pseudomonas
0.00	8	8	S	2726989	Pseudomonas sp. gcc21
0.00	8	8	S	1931241	Pseudomonas sp. S-6-2
0.00	4	4	S	2498848	Pseudomonas sp. MPC6
0.00	3	3	S	2749999	Pseudomonas sp. RtIB026
0.00	3	3	S	2706126	Pseudomonas sp. OIL-1
0.00	3	3	S	2479392	Pseudomonas sp. LTJR-52
0.00	2	2	S	322535	Pseudomonas sp. S19
0.00	2	2	S	2804761	Pseudomonas sp. 15A4
0.00	2	2	S	1259844	Pseudomonas sp. FGI182
0.00	1	1	S	2743971	Pseudomonas sp. 43A
0.00	1	1	S	2073078	Pseudomonas sp. DTU12.3
0.00	1	1	S	2049589	Pseudomonas sp. HLS-6
0.00	40	0	G1	136843	Pseudomonas fluorescens group
0.00	28	23	S	294	Pseudomonas fluorescens
0.00	5	5	S1	463794	Pseudomonas fluorescens BBc6R8
0.00	7	7	S	46679	Pseudomonas mucidolens
0.00	3	2	S	47883	Pseudomonas synxantha
0.00	1	1	S1	96901	Pseudomonas synxantha BG33R
0.00	2	2	S	76758	Pseudomonas orientalis
0.00	26	2	G1	136841	Pseudomonas aeruginosa group
0.00	14	14	S	287	Pseudomonas aeruginosa
0.00	10	10	S	300	Pseudomonas mendocina
0.00	26	1	G1	136845	Pseudomonas putida group
0.00	10	10	S	47880	Pseudomonas fulva
0.00	7	7	S	303	Pseudomonas putida
0.00	4	4	S	78327	Pseudomonas mosselii
0.00	3	3	S	47885	Pseudomonas oryzihabitans
0.00	1	1	S	70775	Pseudomonas plecoglossicida
0.00	17	0	G1	136846	Pseudomonas stutzeri group
0.00	16	0	G2	578833	Pseudomonas stutzeri subgroup
0.00	16	16	S	316	Pseudomonas stutzeri
0.00	1	1	S	47886	Pseudomonas luteola
0.00	13	1	G1	136849	Pseudomonas syringae group
0.00	12	0	G2	251695	Pseudomonas syringae group genomosp. 1
0.00	12	3	S	317	Pseudomonas syringae
0.00	7	0	S1	264449	Pseudomonas syringae group pathovars incertae sedis
0.00	7	7	S2	264451	Pseudomonas syringae pv. cerasicola
0.00	2	2	S1	321	Pseudomonas syringae pv. syringae
0.00	8	8	S	1499686	Pseudomonas saudiphocaensis
0.00	6	6	S	487184	Pseudomonas xinjiangensis
0.00	5	0	G1	136842	Pseudomonas chlororaphis group
0.00	4	4	S	587753	Pseudomonas chlororaphis
0.00	1	1	S	86185	Pseudomonas lundensis
0.00	3	3	S	930166	Pseudomonas brassicacearum
0.00	2	2	S	216142	Pseudomonas rhizosphaerae
0.00	2	2	S	437900	Pseudomonas marincola
0.00	1	1	S	104087	Pseudomonas frederiksbergensis
0.00	1	1	S	86265	Pseudomonas thivervalensis
0.00	1	1	S	198618	Pseudomonas umsongensis
0.00	1	1	S	1691904	Pseudomonas sediminis
0.00	1	1	S	1615674	Pseudomonas lactis
0.00	1	1	S	702115	Pseudomonas arsenicoxydans
0.00	1	1	S	1421430	Pseudomonas granadensis
0.00	6	0	G	1849530	Oblitimonas
0.00	6	6	S	1697053	Oblitimonas alkaliphila
0.00	4	0	F1	351	Azotobacter group
0.00	4	2	G	352	Azotobacter
0.00	2	0	S	354	Azotobacter vinelandii
0.00	2	2	S1	1283330	Azotobacter vinelandii CA
0.01	81	1	F	468	Moraxellaceae
0.00	41	3	G	469	Acinetobacter
0.00	16	2	G1	909768	Acinetobacter calcoaceticus/baumannii complex
0.00	6	6	S	1530123	Acinetobacter seifertii
0.00	5	5	S	470	Acinetobacter baumannii
0.00	2	2	S	1785128	Acinetobacter lactucae
0.00	1	1	S	471	Acinetobacter calcoaceticus
0.00	8	1	G1	196816	unclassified Acinetobacter
0.00	5	5	S	1407071	Acinetobacter sp. TGL-Y2
0.00	2	2	S	1827285	Acinetobacter sp. MYb10
0.00	4	4	S	28090	Acinetobacter lwoffii
0.00	3	3	S	202956	Acinetobacter towneri
0.00	1	1	S	29430	Acinetobacter haemolyticus
0.00	1	1	S	40216	Acinetobacter radioresistens
0.00	1	1	S	70346	Acinetobacter variabilis
0.00	1	1	S	756892	Acinetobacter indicus
0.00	1	0	S	1148157	Acinetobacter oleivorans
0.00	1	1	S1	436717	Acinetobacter oleivorans DR1
0.00	1	1	S	1871111	Acinetobacter defluvii
0.00	1	1	S	2662362	Acinetobacter wanghuae
0.00	22	2	G	475	Moraxella
0.00	19	18	S	480	Moraxella catarrhalis
0.00	1	1	S1	1236608	Moraxella catarrhalis BBH18
0.00	1	1	S	34062	Moraxella osloensis
0.00	17	0	G	497	Psychrobacter
0.00	17	0	G1	196806	unclassified Psychrobacter
0.00	17	17	S	1699622	Psychrobacter sp. P2G3
0.01	151	1	O	135622	Alteromonadales
0.00	53	0	F	72275	Alteromonadaceae
0.00	27	6	G	226	Alteromonas
0.00	10	5	S	28108	Alteromonas macleodii
0.00	4	4	S1	1004788	Alteromonas macleodii str. 'English Channel 673'
0.00	1	1	S1	1004787	Alteromonas macleodii str. 'Balearic Sea AD45'
0.00	6	6	S	314275	Alteromonas mediterranea
0.00	4	0	G1	2614992	unclassified Alteromonas
0.00	4	4	S	2795689	Alteromonas sp. KC14
0.00	1	1	S	287094	Alteromonas addita
0.00	13	0	G	1621534	Paraglaciecola
0.00	9	0	G1	2685791	unclassified Paraglaciecola
0.00	9	9	S	2686359	Paraglaciecola sp. L1A13
0.00	2	2	S	197222	Paraglaciecola mesophila
0.00	2	0	S	326544	Paraglaciecola psychrophila
0.00	2	2	S1	1129794	Paraglaciecola psychrophila 170
0.00	10	0	G	89404	Glaciecola
0.00	10	10	S	2489595	Glaciecola amylolytica
0.00	2	0	G	288793	Salinimonas
0.00	1	1	S	914153	Salinimonas lutimaris
0.00	1	1	S	2303538	Salinimonas sediminis
0.00	1	0	G	2742	Marinobacter
0.00	1	1	S	1874317	Marinobacter salinus
0.00	42	0	F	267888	Pseudoalteromonadaceae
0.00	42	0	G	53246	Pseudoalteromonas
0.00	18	0	S	298657	Pseudoalteromonas spongiae
0.00	18	18	S1	1117319	Pseudoalteromonas spongiae UST010723-006
0.00	9	9	S	267375	Pseudoalteromonas marina
0.00	7	0	G1	194690	unclassified Pseudoalteromonas
0.00	6	6	S	2003316	Pseudoalteromonas sp. GCY
0.00	1	1	S	2785910	Pseudoalteromonas sp. A41-2
0.00	4	4	S	882626	Pseudoalteromonas xiamenensis
0.00	2	0	S	394751	Pseudoalteromonas arctica
0.00	2	2	S1	1117313	Pseudoalteromonas arctica A 37-1-2
0.00	1	1	S	43657	Pseudoalteromonas luteoviolacea
0.00	1	1	S	1190813	Pseudoalteromonas shioyasakiensis
0.00	38	0	F	267890	Shewanellaceae
0.00	38	7	G	22	Shewanella
[truncated: 1,429 more rows]
