# Supplementary material for: SEQ2MGS: an effective tool for generating realistic artificial metagenomes from the existing sequencing data
Source: NAR Genom Bioinform. 2022 Jul 25;4(3):lqac050. doi: 10.1093/nargab/lqac050 (PMC9310082; doi:10.1093/nargab/lqac050)
Supplement: lqac050_Supplemental_Files [file lqac050_supplemental_files.zip › S2_MTC_reports/experiment1/ASF_camisim.mp]

#mpa_v30_CHOCOPhlAn_201901
#/home/vancampn/miniconda3/bin/metaphlan /data/camisim/ASF_camisim.fastq.gz --input_type fastq --bowtie2out /data/metaphlan/ASF_camisim_bowtie2.bz2 -o /data/metaphlan/ASF_camisim.out
#SampleID	Metaphlan_Analysis
#clade_name	NCBI_tax_id	relative_abundance	additional_species
k__Bacteria	2	100.0
k__Bacteria|p__Firmicutes	2|1239	72.12023
k__Bacteria|p__Deferribacteres	2|200930	21.87647
k__Bacteria|p__Bacteroidetes	2|976	6.0033
k__Bacteria|p__Firmicutes|c__Clostridia	2|1239|186801	70.20013
k__Bacteria|p__Deferribacteres|c__Deferribacteres	2|200930|68337	21.87647
k__Bacteria|p__Bacteroidetes|c__Bacteroidia	2|976|200643	6.0033
k__Bacteria|p__Firmicutes|c__Firmicutes_unclassified	2|1239|	1.86083
k__Bacteria|p__Firmicutes|c__Bacilli	2|1239|91061	0.05928
k__Bacteria|p__Firmicutes|c__Clostridia|o__Clostridiales	2|1239|186801|186802	70.20013
k__Bacteria|p__Deferribacteres|c__Deferribacteres|o__Deferribacterales	2|200930|68337|191393	21.87647
k__Bacteria|p__Bacteroidetes|c__Bacteroidia|o__Bacteroidales	2|976|200643|171549	6.0033
k__Bacteria|p__Firmicutes|c__Firmicutes_unclassified|o__Firmicutes_unclassified	2|1239||	1.86083
k__Bacteria|p__Firmicutes|c__Bacilli|o__Lactobacillales	2|1239|91061|186826	0.05928
k__Bacteria|p__Firmicutes|c__Clostridia|o__Clostridiales|f__Clostridiaceae	2|1239|186801|186802|31979	47.67488
k__Bacteria|p__Firmicutes|c__Clostridia|o__Clostridiales|f__Eubacteriaceae	2|1239|186801|186802|186806	22.52525
k__Bacteria|p__Deferribacteres|c__Deferribacteres|o__Deferribacterales|f__Deferribacteraceae	2|200930|68337|191393|191394	21.87647
k__Bacteria|p__Bacteroidetes|c__Bacteroidia|o__Bacteroidales|f__Tannerellaceae	2|976|200643|171549|2005525	6.0033
k__Bacteria|p__Firmicutes|c__Firmicutes_unclassified|o__Firmicutes_unclassified|f__Firmicutes_unclassified	2|1239|||	1.86083
k__Bacteria|p__Firmicutes|c__Bacilli|o__Lactobacillales|f__Lactobacillaceae	2|1239|91061|186826|33958	0.05928
k__Bacteria|p__Firmicutes|c__Clostridia|o__Clostridiales|f__Clostridiaceae|g__Clostridium	2|1239|186801|186802|31979|1485	47.67488
k__Bacteria|p__Firmicutes|c__Clostridia|o__Clostridiales|f__Eubacteriaceae|g__Eubacterium	2|1239|186801|186802|186806|1730	22.52525
k__Bacteria|p__Deferribacteres|c__Deferribacteres|o__Deferribacterales|f__Deferribacteraceae|g__Mucispirillum	2|200930|68337|191393|191394|248038	21.87647
k__Bacteria|p__Bacteroidetes|c__Bacteroidia|o__Bacteroidales|f__Tannerellaceae|g__Parabacteroides	2|976|200643|171549|2005525|375288	6.0033
k__Bacteria|p__Firmicutes|c__Firmicutes_unclassified|o__Firmicutes_unclassified|f__Firmicutes_unclassified|g__Firmicutes_unclassified	2|1239||||	1.86083
k__Bacteria|p__Firmicutes|c__Bacilli|o__Lactobacillales|f__Lactobacillaceae|g__Lactobacillus	2|1239|91061|186826|33958|1578	0.05928
k__Bacteria|p__Firmicutes|c__Clostridia|o__Clostridiales|f__Clostridiaceae|g__Clostridium|s__Clostridium_sp_ASF502	2|1239|186801|186802|31979|1485|97139	33.32824
k__Bacteria|p__Firmicutes|c__Clostridia|o__Clostridiales|f__Eubacteriaceae|g__Eubacterium|s__Eubacterium_plexicaudatum	2|1239|186801|186802|186806|1730|97253	22.52525
k__Bacteria|p__Deferribacteres|c__Deferribacteres|o__Deferribacterales|f__Deferribacteraceae|g__Mucispirillum|s__Mucispirillum_schaedleri	2|200930|68337|191393|191394|248038|248039	21.87647
k__Bacteria|p__Firmicutes|c__Clostridia|o__Clostridiales|f__Clostridiaceae|g__Clostridium|s__Clostridium_sp_ASF356	2|1239|186801|186802|31979|1485|97138	14.34663
k__Bacteria|p__Bacteroidetes|c__Bacteroidia|o__Bacteroidales|f__Tannerellaceae|g__Parabacteroides|s__Parabacteroides_goldsteinii	2|976|200643|171549|2005525|375288|328812	6.0033	k__Bacteria|p__Bacteroidetes|c__Bacteroidia|o__Bacteroidales|f__Tannerellaceae|g__Parabacteroides|s__Parabacteroides_sp_ASF519
k__Bacteria|p__Firmicutes|c__Firmicutes_unclassified|o__Firmicutes_unclassified|f__Firmicutes_unclassified|g__Firmicutes_unclassified|s__Firmicutes_bacterium_ASF500	2|1239|||||1378168	1.86083
k__Bacteria|p__Firmicutes|c__Bacilli|o__Lactobacillales|f__Lactobacillaceae|g__Lactobacillus|s__Lactobacillus_murinus	2|1239|91061|186826|33958|1578|1622	0.05928
