# Supplementary material for: SEQ2MGS: an effective tool for generating realistic artificial metagenomes from the existing sequencing data
Source: NAR Genom Bioinform. 2022 Jul 25;4(3):lqac050. doi: 10.1093/nargab/lqac050 (PMC9310082; doi:10.1093/nargab/lqac050)
Supplement: lqac050_Supplemental_Files [file lqac050_supplemental_files.zip › S2_MTC_reports/experiment1/ASF_grinder.cf]

92.33	153890	153890	U	0	unclassified
7.67	12776	12	-	1	root
7.64	12727	34	-	131567	cellular organisms
6.98	11630	298	D	2	Bacteria
2.92	4866	0	-	1783270	FCB group
2.92	4860	0	-	68336	Bacteroidetes/Chlorobi group
2.90	4829	84	P	976	Bacteroidetes
2.48	4128	0	C	200643	Bacteroidia
2.48	4128	133	O	171549	Bacteroidales
1.58	2638	0	F	815	Bacteroidaceae
1.58	2638	420	G	816	Bacteroides
0.39	643	262	S	817	Bacteroides fragilis
0.12	193	193	-	862962	Bacteroides fragilis 638R
0.07	111	111	-	295405	Bacteroides fragilis YCH46
0.05	77	77	-	272559	Bacteroides fragilis NCTC 9343
0.25	412	170	S	818	Bacteroides thetaiotaomicron
0.15	242	242	-	226186	Bacteroides thetaiotaomicron VPI-5482
0.22	365	0	S	821	Bacteroides vulgatus
0.22	365	365	-	435590	Bacteroides vulgatus ATCC 8482
0.15	247	247	S	1796613	Bacteroides sp. I48
0.12	196	0	S	357276	Bacteroides dorei
0.12	196	196	-	997877	Bacteroides dorei CL03T12C01
0.07	117	117	S	246787	Bacteroides cellulosilyticus
0.05	85	0	S	290053	Bacteroides helcogenes
0.05	85	85	-	693979	Bacteroides helcogenes P 36-108
0.05	77	76	S	28116	Bacteroides ovatus
0.00	1	1	-	1379690	Bacteroides ovatus V975
0.05	76	0	S	376805	Bacteroides salanitronis
0.05	76	76	-	667015	Bacteroides salanitronis DSM 18170
0.71	1178	33	F	171551	Porphyromonadaceae
0.51	848	1	G	375288	Parabacteroides
0.49	816	0	S	823	Parabacteroides distasonis
0.49	816	816	-	435591	Parabacteroides distasonis ATCC 8503
0.02	31	31	S	1834200	Parabacteroides sp. YL27
0.08	125	8	G	195950	Tannerella
0.05	82	46	S	28112	Tannerella forsythia
0.01	19	19	-	1307833	Tannerella forsythia KS16
0.01	12	12	-	203275	Tannerella forsythia 92A2
0.00	5	5	-	1307832	Tannerella forsythia 3313
0.02	35	35	S	712710	Tannerella sp. oral taxon HOT-286
0.03	56	0	G	836	Porphyromonas
0.03	52	35	S	837	Porphyromonas gingivalis
0.01	11	11	-	1403336	Porphyromonas gingivalis AJW4
0.00	4	4	-	1030843	Porphyromonas gingivalis TDC60
0.00	2	2	-	1403338	Porphyromonas gingivalis A7A1-28
0.00	4	0	S	28123	Porphyromonas asaccharolytica
0.00	4	4	-	879243	Porphyromonas asaccharolytica DSM 20707
0.03	42	0	G	397864	Barnesiella
0.03	42	0	S	397865	Barnesiella viscericola
0.03	42	42	-	880074	Barnesiella viscericola DSM 18177
0.02	27	0	G	1784836	Fermentimonas
0.02	27	27	S	1562970	Fermentimonas caenicola
0.02	25	0	G	307628	Petrimonas
0.02	25	25	S	1642646	Petrimonas mucosa
0.01	22	0	G	346096	Paludibacter
0.01	22	0	S	185300	Paludibacter propionicigenes
0.01	22	22	-	694427	Paludibacter propionicigenes WB4
0.05	85	0	F	171552	Prevotellaceae
0.05	85	9	G	838	Prevotella
0.01	20	0	S	839	Prevotella ruminicola
0.01	20	20	-	264731	Prevotella ruminicola 23
0.01	17	13	S	28131	Prevotella intermedia
0.00	4	4	-	246198	Prevotella intermedia 17
0.01	9	0	S	28129	Prevotella denticola
0.01	9	9	-	767031	Prevotella denticola F0289
0.01	9	9	S	76123	Prevotella enoeca
0.00	6	0	S	589436	Prevotella fusca
0.00	6	6	-	1236517	Prevotella fusca JCM 17724
0.00	5	0	S	28132	Prevotella melaninogenica
0.00	5	5	-	553174	Prevotella melaninogenica ATCC 25845
0.00	5	0	S	52227	Prevotella dentalis
0.00	5	5	-	908937	Prevotella dentalis DSM 3688
0.00	5	0	S	652716	Prevotella sp. oral taxon 299
0.00	5	5	-	575614	Prevotella sp. oral taxon 299 str. F0039
0.02	37	0	F	1853231	Odoribacteraceae
0.02	37	0	G	283168	Odoribacter
0.02	37	0	S	28118	Odoribacter splanchnicus
0.02	37	37	-	709991	Odoribacter splanchnicus DSM 20712
0.01	23	0	F	171550	Rikenellaceae
0.01	12	0	G	1611681	Mucinivorans
0.01	12	12	S	1433126	Mucinivorans hirudinis
0.01	11	0	G	239759	Alistipes
0.01	11	0	S	214856	Alistipes finegoldii
0.01	11	11	-	679935	Alistipes finegoldii DSM 17242
0.01	20	0	F	1471398	Prolixibacteraceae
0.01	20	0	G	1471399	Draconibacterium
0.01	20	20	S	1168034	Draconibacterium orientale
0.01	14	0	-	333046	unclassified Bacteroidales
0.00	8	0	-	185291	unclassified Bacteroidales (miscellaneous)
0.00	8	8	S	1400053	Bacteroidales bacterium CF
0.00	6	0	G	511434	Candidatus Azobacteroides
0.00	6	0	S	511435	Candidatus Azobacteroides pseudotrichonymphae
0.00	6	6	-	511995	Candidatus Azobacteroides pseudotrichonymphae genomovar. CFP2
0.20	328	0	C	117743	Flavobacteriia
0.20	328	0	O	200644	Flavobacteriales
0.19	312	10	F	49546	Flavobacteriaceae
0.03	53	1	G	237	Flavobacterium
0.01	11	11	S	96345	Flavobacterium psychrophilum
0.01	9	6	S	986	Flavobacterium johnsoniae
0.00	3	3	-	376686	Flavobacterium johnsoniae UW101
0.00	8	8	S	1492737	Flavobacterium gilvum
0.00	7	7	S	1306519	Flavobacterium sp. PK15
0.00	6	5	S	996	Flavobacterium columnare
0.00	1	1	-	1041826	Flavobacterium columnare ATCC 49512
0.00	6	0	S	55197	Flavobacterium branchiophilum
0.00	6	6	-	1034807	Flavobacterium branchiophilum FL-15
0.00	3	3	S	1763534	Flavobacterium sp. LPB0076
0.00	2	0	S	312277	Flavobacterium indicum
0.00	2	2	-	1094466	Flavobacterium indicum GPTSA100-9 = DSM 17447
0.03	43	0	G	28250	Ornithobacterium
0.03	43	1	S	28251	Ornithobacterium rhinotracheale
0.02	41	41	-	1401325	Ornithobacterium rhinotracheale ORT-UMN 88
0.00	1	1	-	867902	Ornithobacterium rhinotracheale DSM 15997
0.02	34	3	G	59732	Chryseobacterium
0.01	9	9	S	878220	Chryseobacterium sp. StRB126
0.01	9	9	S	1324352	Chryseobacterium gallinarum
0.00	8	8	S	1721091	Chryseobacterium sp. IHB B 17019
0.00	5	5	S	1685010	Chryseobacterium sp. IHB B 10212
0.01	17	1	G	104264	Cellulophaga
0.01	9	8	S	979	Cellulophaga lytica
0.00	1	1	-	867900	Cellulophaga lytica DSM 7489
0.00	4	0	S	59600	Cellulophaga algicola
0.00	4	4	-	688270	Cellulophaga algicola DSM 14237
0.00	3	1	S	76594	Cellulophaga baltica
0.00	2	2	-	1348585	Cellulophaga baltica NN016038
0.01	16	0	G	1016	Capnocytophaga
0.01	9	0	S	28188	Capnocytophaga canimorsus
0.01	9	9	-	860228	Capnocytophaga canimorsus Cc5
0.00	3	0	S	1018	Capnocytophaga ochracea
0.00	3	3	-	521097	Capnocytophaga ochracea DSM 7271
0.00	2	2	S	45243	Capnocytophaga haemolytica
0.00	2	2	S	1705617	Capnocytophaga sp. oral taxon 323
0.01	13	2	G	308865	Elizabethkingia
0.00	6	5	S	1117645	Elizabethkingia anophelis
0.00	1	1	-	1338011	Elizabethkingia anophelis NUHP1
0.00	5	5	S	172045	Elizabethkingia miricola
0.01	11	0	-	61432	unclassified Flavobacteriaceae
0.00	8	8	S	1150389	Flavobacteriaceae bacterium UJ101
0.00	3	3	S	531844	Flavobacteriaceae bacterium 3519-10
0.01	11	6	G	76831	Myroides
0.00	4	4	S	480520	Myroides profundi
0.00	1	1	S	76832	Myroides odoratimimus
0.01	11	0	G	358023	Lutibacter
0.01	9	9	S	1850246	Lutibacter sp. LPB0138
0.00	2	2	S	1622118	Lutibacter sp. LP1
0.00	8	0	G	286104	Winogradskyella
0.00	8	8	S	754409	Winogradskyella sp. PG-2
0.00	8	0	G	291183	Lacinutrix
0.00	8	8	S	983544	Lacinutrix sp. 5H-3-7-4
0.00	7	0	G	252356	Maribacter
0.00	5	5	S	1644130	Maribacter sp. 1_2014MBL_MicDiv
0.00	2	2	S	313603	Maribacter sp. HTCC2170
0.00	7	0	G	292691	Gramella
0.00	7	0	S	411153	Gramella forsetii
0.00	7	7	-	411154	Gramella forsetii KT0803
0.00	7	0	G	1518147	Wenyingzhuangia
0.00	7	7	S	1790137	Wenyingzhuangia fucanilytica
0.00	6	0	G	52959	Polaribacter
0.00	3	3	S	313598	Polaribacter sp. MED152
0.00	3	3	S	1774273	Polaribacter vadi
0.00	5	0	G	112040	Zobellia
0.00	5	5	S	63186	Zobellia galactanivorans
0.00	5	0	G	261827	Algibacter
0.00	5	5	S	1736674	Algibacter alginolytica
0.00	5	0	G	1204360	Siansivirga
0.00	5	0	S	762954	Siansivirga zeaxanthinifaciens
0.00	5	5	-	1454006	Siansivirga zeaxanthinifaciens CC-SAMT-1
0.00	4	0	G	111500	Muricauda
0.00	2	0	S	111501	Muricauda ruestringensis
0.00	2	2	-	886377	Muricauda ruestringensis DSM 13258
0.00	2	2	S	516051	Muricauda lutaonensis
0.00	4	0	G	363408	Nonlabens
0.00	3	3	S	1476901	Nonlabens sp. MIC269
0.00	1	0	S	328515	Nonlabens dokdonensis
0.00	1	1	-	592029	Nonlabens dokdonensis DSW-6
0.00	3	0	G	1013	Weeksella
0.00	3	0	S	1014	Weeksella virosa
0.00	3	3	-	865938	Weeksella virosa DSM 16922
0.00	3	0	G	104267	Tenacibaculum
0.00	3	3	S	669041	Tenacibaculum dicentrarchi
0.00	3	0	G	225842	Formosa
0.00	3	3	S	1336795	Formosa sp. Hel3_A1_48
0.00	3	0	G	252306	Robiginitalea
0.00	3	0	S	252307	Robiginitalea biformata
0.00	3	3	-	313596	Robiginitalea biformata HTCC2501
0.00	3	0	G	326319	Dokdonia
0.00	1	1	S	313590	Dokdonia sp. MED134
0.00	1	0	S	326320	Dokdonia donghaensis
0.00	1	1	-	1300343	Dokdonia donghaensis DSW-1
0.00	1	1	S	983548	Dokdonia sp. 4H-3-7-5
0.00	3	0	G	389486	Sediminicola
0.00	3	3	S	1453352	Sediminicola sp. YIK13
0.00	3	0	G	417127	Zunongwangia
0.00	3	0	S	398743	Zunongwangia profunda
0.00	3	3	-	655815	Zunongwangia profunda SM-A87
0.00	2	0	G	34084	Riemerella
0.00	2	2	S	34085	Riemerella anatipestifer
0.00	2	0	G	153265	Aequorivita
0.00	2	0	S	101385	Aequorivita sublithincola
0.00	2	2	-	746697	Aequorivita sublithincola DSM 14238
0.00	1	0	G	83612	Psychroflexus
0.00	1	0	S	57029	Psychroflexus torquis
0.00	1	1	-	313595	Psychroflexus torquis ATCC 700755
0.00	1	0	G	216431	Croceibacter
0.00	1	0	S	313588	Croceibacter atlanticus
0.00	1	1	-	216432	Croceibacter atlanticus HTCC2559
0.01	9	0	F	39782	Blattabacteriaceae
0.01	9	2	G	34098	Blattabacterium
0.00	4	0	S	164514	Blattabacterium punctulatus
0.00	4	4	-	1075399	Blattabacterium sp. (Cryptocercus punctulatus) str. Cpu
0.00	1	0	S	340044	Blattabacterium sp. (Panesthia angustipennis spadica)
0.00	1	1	-	1229512	Blattabacterium sp. (Panesthia angustipennis spadica) str. BPAA
0.00	1	1	S	1186051	Blattabacterium sp. (Blaberus giganteus)
0.00	1	1	S	1316444	Blattabacterium sp. (Nauphoeta cinerea)
0.00	5	0	F	1853230	Crocinitomicaceae
0.00	5	0	G	332102	Fluviicola
0.00	5	0	S	191579	Fluviicola taffensis
0.00	5	5	-	755732	Fluviicola taffensis DSM 16823
0.00	2	0	F	246874	Cryomorphaceae
0.00	2	0	G	267986	Owenweeksia
0.00	2	0	S	253245	Owenweeksia hongkongensis
0.00	2	2	-	926562	Owenweeksia hongkongensis DSM 17368
0.09	143	0	C	768503	Cytophagia
0.09	143	1	O	768507	Cytophagales
0.03	54	2	F	89373	Cytophagaceae
0.01	12	0	G	978	Cytophaga
0.01	12	0	S	985	Cytophaga hutchinsonii
0.01	12	12	-	269798	Cytophaga hutchinsonii ATCC 33406
0.01	11	0	G	992	Flexibacter
0.01	11	0	S	999	Flexibacter litoralis
0.01	11	11	-	880071	Flexibacter litoralis DSM 6794
0.01	9	0	G	312278	Emticicia
0.01	9	0	S	312279	Emticicia oligotrophica
0.01	9	9	-	929562	Emticicia oligotrophica DSM 17448
0.00	8	0	G	107	Spirosoma
0.00	8	8	S	1379870	Spirosoma radiotolerans
0.00	5	0	G	105	Runella
0.00	5	0	S	106	Runella slithyformis
0.00	5	5	-	761193	Runella slithyformis DSM 19594
0.00	4	0	G	120831	Dyadobacter
0.00	4	0	S	94254	Dyadobacter fermentans
0.00	4	4	-	471854	Dyadobacter fermentans DSM 18053
0.00	3	0	G	319458	Leadbetterella
0.00	3	0	S	316068	Leadbetterella byssophila
0.00	3	3	-	649349	Leadbetterella byssophila DSM 17132
0.02	33	0	F	1853232	Hymenobacteraceae
0.01	14	0	G	89966	Hymenobacter
0.00	3	3	S	1356852	Hymenobacter sp. APR13
0.00	3	3	S	1385663	Hymenobacter sp. DG25A
0.00	3	3	S	1484116	Hymenobacter sp. PAMC 26554
0.00	2	2	S	1385664	Hymenobacter sp. DG25B
0.00	2	2	S	1411621	Hymenobacter sp. DG5B
0.00	1	1	S	1484118	Hymenobacter sp. PAMC 26628
0.01	13	0	G	323449	Pontibacter
0.00	8	8	S	400092	Pontibacter korlensis
0.00	5	5	S	388950	Pontibacter akesuensis
0.00	6	0	G	1379908	Rufibacter
0.00	4	4	S	1379910	Rufibacter sp. DG31D
0.00	2	2	S	512763	Rufibacter tibetensis
0.01	21	0	F	563798	Cyclobacteriaceae
0.01	9	0	G	68288	Cyclobacterium
0.00	6	0	S	104	Cyclobacterium marinum
0.00	6	6	-	880070	Cyclobacterium marinum DSM 745
0.00	3	3	S	320787	Cyclobacterium amurskyense
0.00	7	0	G	390846	Echinicola
0.00	7	0	S	390884	Echinicola vietnamensis
0.00	7	7	-	926556	Echinicola vietnamensis DSM 17526
0.00	5	0	G	246875	Algoriphagus
0.00	5	5	S	1727163	Algoriphagus sp. M8-2
0.01	19	0	F	200667	Flammeovirgaceae
0.01	9	0	-	340671	unclassified Flammeovirgaceae
0.01	9	9	S	1257021	Flammeovirgaceae bacterium 311
0.00	8	0	G	59739	Flammeovirga
0.00	8	8	S	1191459	Flammeovirga sp. MY04
0.00	2	0	G	869806	Marivirga
0.00	2	0	S	1006	Marivirga tractuosa
0.00	2	2	-	643867	Marivirga tractuosa DSM 4126
0.01	13	0	F	1853234	Persicobacteraceae
0.01	13	0	G	59740	Persicobacter
0.01	13	13	S	1085624	Persicobacter sp. JZB09
0.00	2	0	F	1501348	Amoebophilaceae
0.00	1	0	G	273135	Candidatus Cardinium
0.00	1	0	S	249402	Cardinium endosymbiont of Encarsia pergandiella
0.00	1	1	-	1231626	Cardinium endosymbiont cEper1 of Encarsia pergandiella
0.00	1	0	G	281119	Candidatus Amoebophilus
0.00	1	0	S	281120	Candidatus Amoebophilus asiaticus
0.00	1	1	-	452471	Candidatus Amoebophilus asiaticus 5a2
0.05	88	0	C	117747	Sphingobacteriia
0.05	88	0	O	200666	Sphingobacteriales
0.05	88	1	F	84566	Sphingobacteriaceae
0.03	51	1	G	84567	Pedobacter
0.01	19	19	S	188932	Pedobacter cryoconitis
0.01	14	14	S	1727164	Pedobacter sp. PACM 27299
0.01	12	0	S	984	Pedobacter heparinus
0.01	12	12	-	485917	Pedobacter heparinus DSM 2366
0.00	5	5	S	430522	Pedobacter steynii
0.01	14	0	G	28453	Sphingobacterium
0.01	10	10	S	1538644	Sphingobacterium sp. ML3W
0.00	4	4	S	743722	Sphingobacterium sp. 21
0.01	11	0	G	1649482	Pseudopedobacter
0.01	11	0	S	151895	Pseudopedobacter saltans
0.01	11	11	-	762903	Pseudopedobacter saltans DSM 12145
0.00	6	0	G	929509	Solitalea
0.00	6	0	S	995	Solitalea canadensis
0.00	6	6	-	929556	Solitalea canadensis DSM 3403
0.00	5	0	G	423349	Mucilaginibacter
0.00	5	5	S	1300914	Mucilaginibacter sp. PAMC 26640
0.03	56	0	C	1853228	Chitinophagia
0.03	56	0	O	1853229	Chitinophagales
0.03	53	0	F	563835	Chitinophagaceae
0.01	20	0	G	379899	Niabella
0.01	14	14	S	1176587	Niabella ginsenosidivorans
0.00	6	0	S	446683	Niabella soli
0.00	6	6	-	929713	Niabella soli DSM 19437
0.01	14	0	G	79328	Chitinophaga
0.01	14	0	S	79329	Chitinophaga pinensis
0.01	14	14	-	485918	Chitinophaga pinensis DSM 2588
0.01	9	0	G	354354	Niastella
0.01	9	0	S	354356	Niastella koreensis
0.01	9	9	-	700598	Niastella koreensis GR20-10
0.00	5	0	G	398041	Flavisolibacter
0.00	5	5	S	1492898	Flavisolibacter sp. LCS9
0.00	5	0	G	1769012	Arachidicoccus
0.00	5	5	S	1850526	Arachidicoccus sp. BS20
0.00	3	0	F	89374	Saprospiraceae
0.00	3	0	G	2349	Haliscomenobacter
0.00	3	0	S	2350	Haliscomenobacter hydrossis
0.00	3	3	-	760192	Haliscomenobacter hydrossis DSM 1100
0.00	2	0	O	1100069	Bacteroidetes Order II. Incertae sedis
0.00	2	0	F	563843	Rhodothermaceae
0.00	1	0	G	29548	Rhodothermus
0.00	1	1	S	29549	Rhodothermus marinus
0.00	1	0	G	146918	Salinibacter
0.00	1	0	S	146919	Salinibacter ruber
0.00	1	1	-	309807	Salinibacter ruber DSM 13855
0.01	23	0	P	1090	Chlorobi
0.01	23	0	C	191410	Chlorobia
0.01	23	0	O	191411	Chlorobiales
0.01	23	0	F	191412	Chlorobiaceae
0.01	14	0	-	274493	Chlorobium/Pelodictyon group
0.00	8	0	G	1091	Chlorobium
0.00	4	0	S	1096	Chlorobium phaeobacteroides
0.00	3	3	-	290317	Chlorobium phaeobacteroides DSM 266
0.00	1	1	-	331678	Chlorobium phaeobacteroides BS1
0.00	2	0	S	1094	Chlorobium phaeovibrioides
0.00	2	2	-	290318	Chlorobium phaeovibrioides DSM 265
0.00	2	0	S	337090	Chlorobium chlorochromatii
0.00	2	2	-	340177	Chlorobium chlorochromatii CaD3
0.00	6	0	G	1099	Pelodictyon
0.00	4	0	S	34090	Pelodictyon phaeoclathratiforme
0.00	4	4	-	324925	Pelodictyon phaeoclathratiforme BU-1
0.00	2	0	S	1100	Pelodictyon luteolum
0.00	2	2	-	319225	Chlorobium luteolum DSM 273
0.00	6	0	G	1101	Prosthecochloris
0.00	3	0	S	1102	Prosthecochloris aestuarii
0.00	3	3	-	290512	Prosthecochloris aestuarii DSM 271
0.00	3	3	S	1868325	Prosthecochloris sp. CIB 2401
0.00	3	0	G	100715	Chloroherpeton
0.00	3	0	S	100716	Chloroherpeton thalassium
0.00	3	3	-	517418	Chloroherpeton thalassium ATCC 35110
0.00	8	0	P	1134404	Ignavibacteriae
0.00	8	0	C	795747	Ignavibacteria
0.00	8	0	O	795748	Ignavibacteriales
0.00	4	0	F	795749	Ignavibacteriaceae
0.00	4	0	G	795750	Ignavibacterium
0.00	4	0	S	591197	Ignavibacterium album
0.00	4	4	-	945713	Ignavibacterium album JCM 16511
0.00	4	0	F	1334117	Melioribacteraceae
0.00	4	0	G	1134403	Melioribacter
0.00	4	0	S	1134405	Melioribacter roseus
0.00	4	4	-	1191523	Melioribacter roseus P3M-2
0.00	4	0	P	65842	Fibrobacteres
0.00	4	0	C	204430	Fibrobacteria
0.00	4	0	O	218872	Fibrobacterales
0.00	4	0	F	204431	Fibrobacteraceae
0.00	4	0	G	832	Fibrobacter
0.00	4	0	S	833	Fibrobacter succinogenes
0.00	4	0	-	834	Fibrobacter succinogenes subsp. succinogenes
0.00	4	4	-	59374	Fibrobacter succinogenes subsp. succinogenes S85
0.00	2	0	P	456828	Candidatus Cloacimonetes
0.00	2	0	G	456826	Candidatus Cloacimonas
0.00	2	0	S	456827	Candidatus Cloacimonas acidaminovorans
0.00	2	2	-	459349	Candidatus Cloacimonas acidaminovorans str. Evry
2.60	4326	41	-	1783272	Terrabacteria group
2.26	3764	67	P	1239	Firmicutes
1.54	2569	5	C	186801	Clostridia
1.47	2449	80	O	186802	Clostridiales
0.67	1111	56	F	186803	Lachnospiraceae
0.41	685	1	G	1506553	Lachnoclostridium
0.38	628	628	S	1834196	Lachnoclostridium sp. YL32
0.02	34	0	S	84030	[Clostridium] saccharolyticum
0.02	34	34	-	610130	[Clostridium] saccharolyticum WM1
0.01	22	0	S	66219	Lachnoclostridium phytofermentans
0.01	22	22	-	357809	Lachnoclostridium phytofermentans ISDg
0.06	104	0	G	841	Roseburia
0.06	104	0	S	301301	Roseburia hominis
0.06	104	104	-	585394	Roseburia hominis A2-183
0.05	81	0	G	1506577	Tyzzerella
0.05	81	0	S	28446	[Clostridium] propionicum
0.05	81	81	-	991789	[Clostridium] propionicum DSM 1682
0.05	79	0	G	572511	Blautia
0.05	79	79	S	1796616	Blautia sp. YL58
0.04	59	0	-	186928	unclassified Lachnospiraceae
0.04	59	0	S	39491	[Eubacterium] rectale
0.04	59	59	-	515619	[Eubacterium rectale] ATCC 33656
0.01	24	4	G	830	Butyrivibrio
0.01	10	0	S	43305	Butyrivibrio proteoclasticus
0.01	10	10	-	515622	Butyrivibrio proteoclasticus B316
0.01	10	10	S	185008	Butyrivibrio hungatei
0.01	23	0	G	698776	Cellulosilyticum
0.01	23	0	S	29360	Cellulosilyticum lentocellum
0.01	23	23	-	642492	Clostridium lentocellum DSM 5427
0.29	490	2	F	31979	Clostridiaceae
0.27	449	54	G	1485	Clostridium
0.04	73	30	S	1491	Clostridium botulinum
0.01	15	15	-	929506	Clostridium botulinum BKT015925
0.01	15	15	-	1408283	Clostridium botulinum CDC_1436
0.00	7	1	-	36826	Clostridium botulinum A
0.00	3	3	-	498214	Clostridium botulinum A3 str. Loch Maree
0.00	3	3	-	536232	Clostridium botulinum A2 str. Kyoto
0.00	3	0	-	36827	Clostridium botulinum B
0.00	2	2	-	935198	Clostridium botulinum B str. Eklund 17B (NRP)
0.00	1	1	-	515621	Clostridium botulinum Ba4 str. 657
0.00	2	2	-	36831	Clostridium botulinum F
0.00	1	1	-	941968	Clostridium botulinum H04402 065
0.03	44	44	S	1042156	Clostridium sp. SY8519
0.02	28	0	S	36745	Clostridium saccharoperbutylacetonicum
0.02	28	0	-	1335640	Clostridium saccharoperbutylacetonicum N1-4
0.02	28	28	-	931276	Clostridium saccharoperbutylacetonicum N1-4(HMT)
0.02	26	15	S	1501	Clostridium pasteurianum
0.00	6	6	-	86416	Clostridium pasteurianum BC1
0.00	5	5	-	1428454	Clostridium pasteurianum NRRL B-598
0.01	19	19	S	1492	Clostridium butyricum
0.01	17	17	S	1502	Clostridium perfringens
0.01	16	16	S	1519	Clostridium tyrobutyricum
0.01	16	9	S	1520	Clostridium beijerinckii
0.00	7	7	-	290402	Clostridium beijerinckii NCIMB 8052
0.01	15	11	S	1513	Clostridium tetani
0.00	3	3	-	212717	Clostridium tetani E88
0.00	1	1	-	1231072	Clostridium tetani 12124569
0.01	13	13	S	1534	Clostridium kluyveri
0.01	13	13	S	1548	Clostridium scatologenes
0.01	13	13	S	394958	Clostridium taeniosporum
0.01	12	12	S	755731	Clostridium sp. BNL1100
0.01	11	0	S	1493	Clostridium cellulovorans
0.01	11	11	-	573061	Clostridium cellulovorans 743B
0.01	11	0	S	1542	Clostridium novyi
0.01	11	11	-	386415	Clostridium novyi NT
0.01	9	9	S	84022	Clostridium aceticum
0.00	8	8	S	1488	Clostridium acetobutylicum
0.00	8	0	S	1561	Clostridium baratii
0.00	8	8	-	1415775	Clostridium baratii str. Sullivan
0.00	8	0	S	217159	Clostridium carboxidivorans
0.00	8	8	-	536227	Clostridium carboxidivorans P7
0.00	8	0	S	238834	Clostridium estertheticum
0.00	8	8	-	1552	Clostridium estertheticum subsp. estertheticum
0.00	7	0	S	169679	Clostridium saccharobutylicum
0.00	7	7	-	1345695	Clostridium saccharobutylicum DSM 13864
0.00	7	7	S	1216932	Clostridium bornimense
0.00	4	4	S	1497	Clostridium formicaceticum
0.00	4	0	S	84023	Clostridium autoethanogenum
0.00	4	4	-	1341692	Clostridium autoethanogenum DSM 10061
0.00	3	3	S	1509	Clostridium sporogenes
0.00	2	0	S	1538	Clostridium ljungdahlii
0.00	2	2	-	748727	Clostridium ljungdahlii DSM 13528
0.01	24	0	G	114627	Alkaliphilus
0.01	13	0	S	208226	Alkaliphilus metalliredigens
0.01	13	13	-	293826	Alkaliphilus metalliredigens QYMF
0.01	11	0	S	461876	Alkaliphilus oremlandii
0.01	11	11	-	350688	Alkaliphilus oremlandii OhILAs
0.01	9	0	G	390805	Geosporobacter
0.01	9	9	S	1424294	Geosporobacter ferrireducens
0.00	6	1	G	49082	Candidatus Arthromitus
0.00	4	4	S	1041504	Candidatus Arthromitus sp. SFB-rat-Yit
0.00	1	1	S	1508644	Candidatus Arthromitus sp. SFB-mouse-NL
0.25	424	0	F	541000	Ruminococcaceae
0.24	404	0	G	1508657	Ruminiclostridium
0.22	365	365	S	1834198	Ruminiclostridium sp. KB18
0.01	14	6	S	1515	Ruminiclostridium thermocellum
0.00	8	8	-	203119	Ruminiclostridium thermocellum ATCC 27405
0.01	9	7	S	1510	[Clostridium] stercorarium
0.00	2	0	-	160385	[Clostridium] stercorarium subsp. leptospartum
0.00	2	2	-	1346611	[Clostridium] stercorarium subsp. leptospartum DSM 9219
0.00	7	0	S	1521	[Clostridium] cellulolyticum
0.00	7	7	-	394503	[Clostridium] cellulolyticum H10
0.00	5	5	S	29343	[Clostridium] cellulosi
0.00	4	0	S	288965	[Clostridium] clariflavum
0.00	4	4	-	720554	[Clostridium] clariflavum DSM 19732
0.01	9	0	G	1263	Ruminococcus
0.00	6	6	S	1160721	Ruminococcus bicirculans
0.00	3	0	S	1264	Ruminococcus albus
0.00	3	3	-	697329	Ruminococcus albus 7 = DSM 20455
0.00	8	0	G	253238	Ethanoligenens
0.00	8	0	S	253239	Ethanoligenens harbinense
0.00	8	8	-	663278	Ethanoligenens harbinense YUAN-3
0.00	3	0	G	1637257	Mageeibacillus
0.00	3	0	S	884684	Mageeibacillus indolicus
0.00	3	3	-	699246	Mageeibacillus indolicus UPII9-5
0.08	136	4	-	186813	unclassified Clostridiales
0.05	81	0	G	946234	Flavonifractor
0.05	81	81	S	292800	Flavonifractor plautii
0.03	42	0	G	1392389	Intestinimonas
0.03	42	42	S	1297617	Intestinimonas butyriciproducens
0.01	9	0	G	1505664	Gottschalkia
0.01	9	0	S	1556	Gottschalkia acidurici
0.01	9	9	-	1128398	[Clostridium] acidurici 9a
0.04	66	2	F	186807	Peptococcaceae
0.01	24	0	G	1562	Desulfotomaculum
0.00	7	0	S	59610	Desulfotomaculum reducens
0.00	7	7	-	349161	Desulfotomaculum reducens MI-1
0.00	5	0	S	102134	Desulfotomaculum gibsoniae
0.00	5	5	-	767817	Desulfotomaculum gibsoniae DSM 7213
0.00	4	0	S	58138	Desulfotomaculum acetoxidans
0.00	4	4	-	485916	Desulfotomaculum acetoxidans DSM 771
0.00	3	0	S	1564	Desulfotomaculum ruminis
0.00	3	3	-	696281	Desulfotomaculum ruminis DSM 2154
0.00	3	0	S	58135	Desulfotomaculum kuznetsovii
0.00	3	3	-	760568	Desulfotomaculum kuznetsovii DSM 6115
0.00	2	0	S	1565	Desulfotomaculum nigrificans
0.00	2	2	-	868595	Desulfotomaculum nigrificans CO-1-SRB
0.01	11	0	G	36853	Desulfitobacterium
0.00	4	0	S	36854	Desulfitobacterium dehalogenans
0.00	4	4	-	756499	Desulfitobacterium dehalogenans ATCC 51507
0.00	3	1	S	49338	Desulfitobacterium hafniense
0.00	1	1	-	138119	Desulfitobacterium hafniense Y51
0.00	1	1	-	272564	Desulfitobacterium hafniense DCB-2
0.00	3	0	S	142877	Desulfitobacterium metallireducens
0.00	3	3	-	871968	Desulfitobacterium metallireducens DSM 15288
0.00	1	0	S	233055	Desulfitobacterium dichloroeliminans
0.00	1	1	-	871963	Desulfitobacterium dichloroeliminans LMG P-21439
0.01	11	0	G	79206	Desulfosporosinus
0.00	4	0	S	1563	Desulfosporosinus orientis
0.00	4	4	-	768706	Desulfosporosinus orientis DSM 765
0.00	4	0	S	79209	Desulfosporosinus meridiei
0.00	4	4	-	768704	Desulfosporosinus meridiei DSM 13257
0.00	3	0	S	885581	Desulfosporosinus acidiphilus
0.00	3	3	-	646529	Desulfosporosinus acidiphilus SJ4
0.01	10	5	G	56112	Dehalobacter
0.00	4	0	S	55583	Dehalobacter restrictus
0.00	4	4	-	871738	Dehalobacter restrictus DSM 9455
0.00	1	1	S	1131462	Dehalobacter sp. CF
0.00	4	0	G	191373	Pelotomaculum
0.00	4	0	S	110500	Pelotomaculum thermopropionicum
0.00	4	4	-	370438	Pelotomaculum thermopropionicum SI
0.00	3	0	G	51196	Syntrophobotulus
0.00	3	0	S	51197	Syntrophobotulus glycolicus
0.00	3	3	-	645991	Syntrophobotulus glycolicus DSM 8271
0.00	1	0	G	471826	Candidatus Desulforudis
0.00	1	0	S	471827	Candidatus Desulforudis audaxviator
0.00	1	1	-	477974	Candidatus Desulforudis audaxviator MP104C
0.03	58	0	F	186804	Peptostreptococcaceae
0.02	41	0	G	1870884	Clostridioides
0.02	41	30	S	1496	Clostridioides difficile
0.01	9	9	-	699035	Clostridioides difficile M120
0.00	2	2	-	645462	Clostridioides difficile CD196
0.01	10	0	G	44259	Filifactor
0.01	10	0	S	143361	Filifactor alocis
0.01	10	10	-	546269	Filifactor alocis ATCC 35896
0.00	4	0	G	1481960	Peptoclostridium
0.00	4	0	S	1731	Peptoclostridium acidaminophilum
0.00	4	4	-	1286171	Peptoclostridium acidaminophilum DSM 3953
0.00	3	0	G	186831	Acetoanaerobium
0.00	3	3	S	1511	Acetoanaerobium sticklandii
0.03	46	0	F	186806	Eubacteriaceae
0.03	42	0	G	1730	Eubacterium
0.01	21	12	S	1736	Eubacterium limosum
0.01	9	9	-	903814	Eubacterium limosum KIST612
0.01	21	0	S	39485	[Eubacterium] eligens
0.01	21	21	-	515620	[Eubacterium] eligens ATCC 27750
0.00	4	0	G	33951	Acetobacterium
0.00	4	0	S	33952	Acetobacterium woodii
0.00	4	4	-	931626	Acetobacterium woodii DSM 1030
0.01	18	0	F	216572	Oscillospiraceae
0.01	18	0	G	459786	Oscillibacter
0.01	18	0	S	351091	Oscillibacter valericigenes
0.01	18	18	-	693746	Oscillibacter valericigenes Sjm18-20
0.00	7	0	-	538999	Clostridiales incertae sedis
0.00	4	0	F	543314	Clostridiales Family XIII. Incertae Sedis
0.00	4	0	S	143393	[Eubacterium] sulci
0.00	4	4	-	888727	Eubacterium sulci ATCC 35585
0.00	3	0	F	539000	Clostridiales Family XVII. Incertae Sedis
0.00	3	0	G	73918	Thermaerobacter
0.00	3	0	S	73919	Thermaerobacter marianensis
0.00	3	3	-	644966	Thermaerobacter marianensis DSM 12885
0.00	6	0	F	31984	Heliobacteriaceae
0.00	6	0	G	2697	Heliobacterium
0.00	6	0	S	35701	Heliobacterium modesticaldum
0.00	6	6	-	498761	Heliobacterium modesticaldum Ice1
0.00	6	0	F	68298	Syntrophomonadaceae
0.00	4	0	G	862	Syntrophomonas
0.00	4	0	S	863	Syntrophomonas wolfei
0.00	4	0	-	370885	Syntrophomonas wolfei subsp. wolfei
0.00	4	4	-	335541	Syntrophomonas wolfei subsp. wolfei str. Goettingen G311
0.00	2	0	G	129001	Syntrophothermus
0.00	2	0	S	86170	Syntrophothermus lipocalidus
0.00	2	2	-	643648	Syntrophothermus lipocalidus DSM 12680
0.00	1	0	F	543349	Symbiobacteriaceae
0.00	1	0	G	2733	Symbiobacterium
0.00	1	0	S	2734	Symbiobacterium thermophilum
0.00	1	1	-	292459	Symbiobacterium thermophilum IAM 14863
0.05	89	0	O	68295	Thermoanaerobacterales
0.03	43	0	F	543371	Thermoanaerobacterales Family III. Incertae Sedis
0.02	27	8	G	44000	Caldicellulosiruptor
0.00	5	0	S	44001	Caldicellulosiruptor saccharolyticus
0.00	5	5	-	351627	Caldicellulosiruptor saccharolyticus DSM 8903
0.00	4	0	S	31899	Caldicellulosiruptor bescii
0.00	4	4	-	521460	Caldicellulosiruptor bescii DSM 6725
0.00	4	0	S	413888	Caldicellulosiruptor hydrothermalis
0.00	4	4	-	632292	Caldicellulosiruptor hydrothermalis 108
0.00	2	0	S	55205	Caldicellulosiruptor owensensis
0.00	2	2	-	632518	Caldicellulosiruptor owensensis OL
0.00	2	0	S	717609	Caldicellulosiruptor obsidiansis
0.00	2	2	-	608506	Caldicellulosiruptor obsidiansis OB47
0.00	1	0	S	52766	Caldicellulosiruptor lactoaceticus
0.00	1	1	-	632516	Caldicellulosiruptor lactoaceticus 6A
0.00	1	0	S	413889	Caldicellulosiruptor kronotskyensis
0.00	1	1	-	632348	Caldicellulosiruptor kronotskyensis 2002
0.01	14	0	G	28895	Thermoanaerobacterium
0.00	8	0	S	29329	Thermoanaerobacterium xylanolyticum
0.00	8	8	-	858215	Thermoanaerobacterium xylanolyticum LX-11
0.00	6	4	S	1517	Thermoanaerobacterium thermosaccharolyticum
0.00	1	1	-	580327	Thermoanaerobacterium thermosaccharolyticum DSM 571
0.00	1	1	-	698948	Thermoanaerobacterium thermosaccharolyticum M0795
0.00	2	0	G	291988	Thermosediminibacter
0.00	2	0	S	291990	Thermosediminibacter oceani
0.00	2	2	-	555079	Thermosediminibacter oceani DSM 16646
0.02	37	0	F	186814	Thermoanaerobacteraceae
0.01	18	14	G	1754	Thermoanaerobacter
0.00	1	1	S	2325	Thermoanaerobacter kivui
0.00	1	0	S	46354	Thermoanaerobacter wiegelii
0.00	1	1	-	697303	Thermoanaerobacter wiegelii Rt8.B1
0.00	1	1	S	399726	Thermoanaerobacter sp. X514
0.00	1	1	S	573062	Thermoanaerobacter sp. X513
0.00	5	0	-	42857	Moorella group
0.00	4	0	G	42837	Ammonifex
0.00	4	0	S	42838	Ammonifex degensii
0.00	4	4	-	429009	Ammonifex degensii KC4
0.00	1	0	G	44260	Moorella
0.00	1	1	S	1525	Moorella thermoacetica
0.00	5	0	G	249529	Caldanaerobacter
0.00	5	0	S	911092	Caldanaerobacter subterraneus
0.00	5	0	-	119072	Caldanaerobacter subterraneus subsp. tengcongensis
0.00	5	5	-	273068	Caldanaerobacter subterraneus subsp. tengcongensis MB4
0.00	5	0	G	499228	Tepidanaerobacter
0.00	5	0	S	499229	Tepidanaerobacter acetatoxydans
0.00	5	5	-	1209989	Tepidanaerobacter acetatoxydans Re1
0.00	3	0	G	140458	Thermacetogenium
0.00	3	0	S	85874	Thermacetogenium phaeum
0.00	3	3	-	1089553	Thermacetogenium phaeum DSM 12270
0.00	1	0	G	129957	Carboxydothermus
0.00	1	0	S	129958	Carboxydothermus hydrogenoformans
0.00	1	1	-	246194	Carboxydothermus hydrogenoformans Z-2901
0.00	6	0	F	227387	Thermodesulfobiaceae
0.00	5	0	G	227388	Thermodesulfobium
0.00	5	0	S	184064	Thermodesulfobium narugense
0.00	5	5	-	747365	Thermodesulfobium narugense DSM 14796
0.00	1	0	G	68335	Coprothermobacter
0.00	1	0	S	35786	Coprothermobacter proteolyticus
0.00	1	1	-	309798	Coprothermobacter proteolyticus DSM 5265
0.00	3	0	F	543372	Thermoanaerobacterales Family IV. Incertae Sedis
0.00	3	0	G	252965	Mahella
0.00	3	0	S	252966	Mahella australiensis
0.00	3	3	-	697281	Mahella australiensis 50-1 BON
0.01	24	0	O	53433	Halanaerobiales
0.01	15	0	F	972	Halanaerobiaceae
0.01	9	1	G	2330	Halanaerobium
0.00	7	0	S	2331	Halanaerobium praevalens
0.00	7	7	-	572479	Halanaerobium praevalens DSM 2228
0.00	1	1	S	656519	Halanaerobium hydrogeniformans
0.00	6	0	G	32636	Halothermothrix
0.00	6	0	S	31909	Halothermothrix orenii
0.00	6	6	-	373903	Halothermothrix orenii H 168
0.01	9	0	F	53434	Halobacteroidaceae
0.00	7	0	G	42417	Halobacteroides
0.00	7	0	S	42422	Halobacteroides halobius
0.00	7	7	-	748449	Halobacteroides halobius DSM 5150
0.00	2	0	G	28186	Acetohalobium
0.00	2	0	S	28187	Acetohalobium arabaticum
0.00	2	2	-	574087	Acetohalobium arabaticum DSM 5501
0.00	2	0	O	485256	Natranaerobiales
0.00	2	0	F	485255	Natranaerobiaceae
0.00	2	0	G	375928	Natranaerobius
0.00	2	0	S	375929	Natranaerobius thermophilus
0.00	2	2	-	457570	Natranaerobius thermophilus JW/NM-WN-LF
0.56	931	10	C	91061	Bacilli
0.38	628	7	O	1385	Bacillales
0.19	322	11	F	186817	Bacillaceae
0.14	238	34	G	1386	Bacillus
0.04	69	26	S	86661	Bacillus cereus group
0.01	21	13	S	1428	Bacillus thuringiensis
0.00	2	2	-	180850	Bacillus thuringiensis serovar indiana
0.00	1	1	-	1442	Bacillus thuringiensis serovar tolworthi
0.00	1	0	-	29337	Bacillus thuringiensis serovar finitimus
0.00	1	1	-	930170	Bacillus thuringiensis serovar finitimus YBT-020
0.00	1	1	-	412694	Bacillus thuringiensis str. Al Hakam
0.00	1	1	-	529122	Bacillus thuringiensis YBT-1518
0.00	1	1	-	1195464	Bacillus thuringiensis MC28
0.00	1	1	-	1217737	Bacillus thuringiensis HD-789
0.01	12	8	S	1396	Bacillus cereus
0.00	1	1	-	222523	Bacillus cereus ATCC 10987
0.00	1	1	-	361100	Bacillus cereus Q1
0.00	1	1	-	526977	Bacillus cereus ATCC 4342
0.00	1	1	-	1217984	Bacillus cereus FRI-35
0.00	4	4	S	1405	Bacillus mycoides
0.00	4	3	S	86662	Bacillus weihenstephanensis
0.00	1	1	-	315730	Bacillus weihenstephanensis KBAB4
0.00	1	0	S	155322	Bacillus toyonensis
0.00	1	1	-	1415784	Bacillus toyonensis BCT-7112
0.00	1	0	S	580165	Bacillus cytotoxicus
0.00	1	1	-	315749	Bacillus cytotoxicus NVH 391-98
0.02	31	4	S	653685	Bacillus subtilis group
0.00	7	4	S	1390	Bacillus amyloliquefaciens
0.00	2	2	-	1292358	Bacillus amyloliquefaciens KHG19
0.00	1	1	-	1333538	Bacillus amyloliquefaciens UMAF6639
0.00	7	3	S	1423	Bacillus subtilis
0.00	2	2	-	1496303	Bacillus subtilis subsp. globigii
0.00	1	0	-	96241	Bacillus subtilis subsp. spizizenii
0.00	1	1	-	1052585	Bacillus subtilis subsp. spizizenii TU-B-10
0.00	1	1	-	483913	Bacillus subtilis subsp. inaquosorum
0.00	5	5	S	1402	Bacillus licheniformis
0.00	4	4	S	1648923	Bacillus paralicheniformis
0.00	3	1	S	492670	Bacillus velezensis
0.00	1	1	-	1114958	Bacillus velezensis CAU B946
0.00	1	1	-	1385727	Bacillus velezensis NAU-B3
0.00	1	1	S	1452	Bacillus atrophaeus
0.01	19	16	S	1398	Bacillus coagulans
0.00	2	2	-	1121088	Bacillus coagulans DSM 1 = ATCC 7050
0.00	1	1	-	941639	Bacillus coagulans 2-6
0.01	11	0	S	1404	Bacillus megaterium
0.00	4	4	-	1006007	Bacillus megaterium WSH-002
0.00	3	3	-	1452722	Bacillus megaterium Q3
0.00	2	2	-	545693	Bacillus megaterium QM B1551
0.00	1	1	-	592022	Bacillus megaterium DSM 319
0.00	1	1	-	1348623	Bacillus megaterium NBRC 15308 = ATCC 14581
0.00	6	0	S	1413	Bacillus cellulosilyticus
0.00	6	6	-	649639	Bacillus cellulosilyticus DSM 2522
0.00	6	0	S	79885	Bacillus pseudofirmus
0.00	6	6	-	398511	Bacillus pseudofirmus OF4
0.00	6	6	S	135735	Bacillus endophyticus
0.00	5	5	S	1408	Bacillus pumilus
0.00	5	5	S	1478	Bacillus simplex
0.00	5	5	S	264697	Bacillus muralis
0.00	4	0	S	1471	Bacillus methanolicus
0.00	4	4	-	796606	Bacillus methanolicus MGA3
0.00	4	4	S	1479	Bacillus smithii
0.00	4	4	S	632773	Bacillus beveridgei
0.00	4	4	S	666686	Bacillus sp. 1NLA3E
0.00	3	2	S	79880	Bacillus clausii
0.00	1	1	-	66692	Bacillus clausii KSM-K16
0.00	3	3	S	1565991	Bacillus sp. X1(2014)
0.00	3	3	S	1664069	Bacillus glycinifermentans
0.00	3	3	S	1774743	Bacillus sp. SDLI1
0.00	2	2	S	98228	Bacillus sp. OxB-1
0.00	2	0	S	300825	Bacillus lehensis
0.00	2	2	-	1246626	Bacillus lehensis G1
0.00	2	0	S	324767	Bacillus infantis
0.00	2	2	-	1367477	Bacillus infantis NRRL B-14911
0.00	2	0	S	665099	Bacillus oceanisediminis
0.00	2	2	-	1196031	Bacillus oceanisediminis 2691
0.00	1	0	S	658666	Bacillus bombysepticus
0.00	1	1	-	1330043	Bacillus bombysepticus str. Wang
0.00	1	1	S	756828	Bacillus sp. WP8
0.00	1	1	S	1178537	Bacillus xiamenensis
0.00	1	1	S	1827146	Bacillus sp. IHB B 7164
0.00	1	1	S	1892404	Bacillus sp. ABP14
0.01	16	0	G	150247	Anoxybacillus
0.00	6	6	S	198467	Anoxybacillus gonensis
0.00	4	0	S	33934	Anoxybacillus flavithermus
0.00	4	4	-	491915	Anoxybacillus flavithermus WK1
0.00	3	3	S	294699	Anoxybacillus amylolyticus
0.00	2	2	S	1490057	Anoxybacillus sp. B7M1
0.00	1	1	S	1490052	Anoxybacillus sp. B2M1
0.01	16	3	G	400634	Lysinibacillus
0.00	8	8	S	1145276	Lysinibacillus varians
0.00	5	5	S	1421	Lysinibacillus sphaericus
0.01	9	5	G	129337	Geobacillus
0.00	1	0	S	33940	Geobacillus thermodenitrificans
0.00	1	1	-	420246	Geobacillus thermodenitrificans NG80-2
0.00	1	1	S	129338	Geobacillus subterraneus
0.00	1	1	S	471223	Geobacillus sp. WCH70
0.00	1	1	S	581103	Geobacillus sp. Y4.1MC1
0.00	7	0	G	459532	Terribacillus
0.00	7	7	S	586416	Terribacillus aidingensis
0.00	6	0	G	182709	Oceanobacillus
0.00	6	0	S	182710	Oceanobacillus iheyensis
0.00	6	6	-	221109	Oceanobacillus iheyensis HTE831
0.00	5	1	G	84406	Virgibacillus
0.00	4	4	S	1482	Virgibacillus halodenitrificans
0.00	4	0	G	1906945	Parageobacillus
0.00	4	2	S	1426	Parageobacillus thermoglucosidans
0.00	2	2	-	634956	Geobacillus thermoglucosidasius C56-YS93
0.00	3	0	G	29331	Amphibacillus
0.00	3	0	S	1449	Amphibacillus xylanus
0.00	3	3	-	698758	Amphibacillus xylanus NBRC 15112
0.00	3	0	G	45667	Halobacillus
0.00	3	0	S	1570	Halobacillus halophilus
0.00	3	3	-	866895	Halobacillus halophilus DSM 2266
0.00	3	0	G	1329200	Fictibacillus
0.00	2	2	S	255247	Fictibacillus arsenicus
0.00	1	1	S	1221500	Fictibacillus phosphorivorans
0.00	1	0	G	175304	Lentibacillus
0.00	1	1	S	1472767	Lentibacillus amyloliquefaciens
0.08	126	0	F	186822	Paenibacillaceae
0.07	118	15	G	44249	Paenibacillus
0.01	13	7	S	1406	Paenibacillus polymyxa
0.00	3	3	-	1413214	Paenibacillus polymyxa SQR-21
0.00	2	2	-	1429244	Paenibacillus polymyxa CR1
0.00	1	1	-	349520	Paenibacillus polymyxa E681
0.01	10	10	S	1536774	Paenibacillus sp. FSL H7-0357
0.00	7	3	S	44251	Paenibacillus durus
0.00	4	4	-	1333534	Paenibacillus durus ATCC 35681
0.00	7	0	S	483937	Paenibacillus riograndensis
0.00	7	7	-	1073571	Paenibacillus riograndensis SBR5
0.00	5	5	S	189426	Paenibacillus odorifer
0.00	4	0	S	1464	Paenibacillus larvae
0.00	4	0	-	147375	Paenibacillus larvae subsp. larvae
0.00	4	4	-	697284	Paenibacillus larvae subsp. larvae DSM 25430
0.00	4	0	S	159743	Paenibacillus terrae
0.00	4	4	-	985665	Paenibacillus terrae HPL-003
0.00	4	4	S	162209	Paenibacillus naphthalenovorans
0.00	4	4	S	324057	Paenibacillus sp. JDR-2
0.00	4	4	S	1536772	Paenibacillus sp. FSL R7-0273
0.00	4	4	S	1695218	Paenibacillus sp. 32O-W
0.00	4	4	S	1763538	Paenibacillus sp. LPB0068
0.00	3	3	S	61624	Paenibacillus mucilaginosus
0.00	3	3	S	160799	Paenibacillus borealis
0.00	3	3	S	169760	Paenibacillus stellifer
0.00	3	3	S	481743	Paenibacillus sp. Y412MC10
0.00	3	3	S	1536773	Paenibacillus sp. FSL R7-0331
0.00	3	3	S	1536775	Paenibacillus sp. FSL H7-0737
0.00	3	3	S	1616788	Paenibacillus bovis
0.00	2	2	S	189425	Paenibacillus graminis
0.00	2	2	S	1126833	Paenibacillus beijingensis
0.00	2	2	S	1178515	Paenibacillus swuensis
0.00	2	2	S	1462996	Paenibacillus yonginensis
0.00	2	2	S	1536771	Paenibacillus sp. FSL R5-0912
0.00	1	1	S	1536769	Paenibacillus sp. FSL P4-0081
0.00	1	1	S	1536770	Paenibacillus sp. FSL R5-0345
0.00	4	0	G	55080	Brevibacillus
0.00	4	0	S	1393	Brevibacillus brevis
0.00	4	4	-	358681	Brevibacillus brevis NBRC 100599
0.00	3	0	-	85151	Aneurinibacillus group
0.00	3	0	G	55079	Aneurinibacillus
0.00	3	3	S	1450761	Aneurinibacillus sp. XH2
0.00	1	0	G	76632	Thermobacillus
0.00	1	0	S	377615	Thermobacillus composti
0.00	1	1	-	717605	Thermobacillus composti KWC4
0.05	86	0	F	90964	Staphylococcaceae
0.05	81	8	G	1279	Staphylococcus
0.01	15	13	S	1280	Staphylococcus aureus
0.00	2	1	-	46170	Staphylococcus aureus subsp. aureus
0.00	1	1	-	869816	Staphylococcus aureus subsp. aureus JKD6159
0.01	10	10	S	1288	Staphylococcus xylosus
0.00	7	7	S	29385	Staphylococcus saprophyticus
0.00	5	2	S	1281	Staphylococcus carnosus
0.00	3	0	-	147448	Staphylococcus carnosus subsp. carnosus
0.00	3	3	-	396513	Staphylococcus carnosus subsp. carnosus TM300
0.00	4	0	S	1292	Staphylococcus warneri
0.00	4	4	-	1194526	Staphylococcus warneri SG1
0.00	4	4	S	246432	Staphylococcus equorum
0.00	4	4	S	985002	Staphylococcus argenteus
0.00	3	0	S	1283	Staphylococcus haemolyticus
0.00	3	3	-	279808	Staphylococcus haemolyticus JCSC1435
0.00	3	3	S	1284	Staphylococcus hyicus
0.00	3	3	S	1295	Staphylococcus schleiferi
0.00	3	3	S	28035	Staphylococcus lugdunensis
0.00	2	1	S	1282	Staphylococcus epidermidis
0.00	1	1	-	1449752	Staphylococcus epidermidis PM221
0.00	2	0	S	29388	Staphylococcus capitis
0.00	2	2	-	72758	Staphylococcus capitis subsp. capitis
0.00	2	2	S	70255	Staphylococcus condimenti
0.00	2	1	S	283734	Staphylococcus pseudintermedius
0.00	1	1	-	937773	Staphylococcus pseudintermedius HKU10-03
0.00	1	1	S	1286	Staphylococcus simulans
0.00	1	0	S	45972	Staphylococcus pasteuri
0.00	1	1	-	1276282	Staphylococcus pasteuri SP1
0.00	1	1	S	985762	Staphylococcus agnetis
0.00	1	1	S	1715860	Staphylococcus sp. AntiMn-1
0.00	3	0	G	45669	Salinicoccus
0.00	3	3	S	407035	Salinicoccus halodurans
0.00	2	0	G	69965	Macrococcus
0.00	2	0	S	69966	Macrococcus caseolyticus
0.00	2	2	-	458233	Macrococcus caseolyticus JCSC5402
0.03	43	0	F	186818	Planococcaceae
0.01	18	1	G	1372	Planococcus
0.00	4	4	S	1374	Planococcus kocurii
0.00	4	4	S	1526927	Planococcus sp. PAMC 21323
0.00	3	3	S	200991	Planococcus rifietoensis
0.00	3	3	S	1302659	Planococcus sp. L10.15
0.00	2	2	S	1215089	Planococcus halocryophilus
0.00	1	1	S	192421	Planococcus maritimus
0.01	13	0	G	648800	Solibacillus
0.01	13	5	S	76853	Solibacillus silvestris
0.00	8	8	-	1002809	Solibacillus silvestris StLB046
0.00	4	0	G	1569	Sporosarcina
0.00	4	4	S	1476	Sporosarcina psychrophila
0.00	4	0	G	648802	Rummeliibacillus
0.00	4	4	S	241244	Rummeliibacillus stabekisii
0.00	2	0	G	1649	Kurthia
0.00	2	2	S	1750719	Kurthia sp. 11kri321
0.00	2	0	G	157226	Jeotgalibacillus
0.00	2	2	S	1508404	Jeotgalibacillus malaysiensis
0.02	26	0	F	186820	Listeriaceae
0.02	26	2	G	1637	Listeria
0.01	13	11	S	1639	Listeria monocytogenes
0.00	1	1	-	552536	Listeria monocytogenes HCC23
0.00	1	1	-	1030009	Listeria monocytogenes M7
0.00	4	4	S	1638	Listeria ivanovii
0.00	4	0	S	1642	Listeria innocua
0.00	4	4	-	272626	Listeria innocua Clip11262
0.00	3	0	S	1640	Listeria seeligeri
0.00	3	3	-	683837	Listeria seeligeri serovar 1/2b str. SLCC3954
0.01	10	0	-	539002	Bacillales incertae sedis
0.00	6	0	-	539742	Bacillales Family XII. Incertae Sedis
0.00	6	0	G	33986	Exiguobacterium
0.00	3	3	S	360911	Exiguobacterium sp. AT1b
0.00	2	0	S	332410	Exiguobacterium sibiricum
0.00	2	2	-	262543	Exiguobacterium sibiricum 255-15
0.00	1	1	S	1399115	Exiguobacterium sp. MH3
0.00	4	0	-	539738	Bacillales Family XI. Incertae Sedis
0.00	4	0	G	1378	Gemella
0.00	4	4	S	1785995	Gemella sp. oral taxon 928
0.00	4	0	F	186821	Sporolactobacillaceae
0.00	4	0	-	663587	unclassified Sporolactobacillaceae
0.00	4	0	S	85683	[Bacillus] selenitireducens
0.00	4	4	-	439292	[Bacillus] selenitireducens MLS10
0.00	4	0	F	186823	Alicyclobacillaceae
0.00	3	0	G	29330	Alicyclobacillus
0.00	3	0	S	405212	Alicyclobacillus acidocaldarius
0.00	3	0	-	1388	Alicyclobacillus acidocaldarius subsp. acidocaldarius
0.00	2	2	-	1048834	Alicyclobacillus acidocaldarius subsp. acidocaldarius Tc-4-1
0.00	1	1	-	521098	Alicyclobacillus acidocaldarius subsp. acidocaldarius DSM 446
0.00	1	0	G	1129704	Kyrpidia
0.00	1	0	S	33943	Kyrpidia tusciae
0.00	1	1	-	562970	Kyrpidia tusciae DSM 2912
0.18	293	8	O	186826	Lactobacillales
0.06	103	0	F	1300	Streptococcaceae
0.05	91	16	G	1301	Streptococcus
0.01	14	0	S	671232	Streptococcus anginosus group
0.01	9	0	S	76860	Streptococcus constellatus
0.01	9	9	-	184250	Streptococcus constellatus subsp. pharyngis
0.00	3	1	S	1328	Streptococcus anginosus
0.00	2	2	-	862971	Streptococcus anginosus C238
0.00	2	0	S	1338	Streptococcus intermedius
0.00	2	2	-	862967	Streptococcus intermedius B196
0.01	11	8	S	1307	Streptococcus suis
0.00	2	2	-	1276647	Streptococcus suis TL13
0.00	1	1	-	672190	Streptococcus suis 05HAS68
0.00	6	0	S	119603	Streptococcus dysgalactiae group
0.00	5	1	S	1336	Streptococcus equi
0.00	4	2	-	40041	Streptococcus equi subsp. zooepidemicus
0.00	2	2	-	1403449	Streptococcus equi subsp. zooepidemicus CY
0.00	1	0	S	1334	Streptococcus dysgalactiae
0.00	1	0	-	119602	Streptococcus dysgalactiae subsp. equisimilis
0.00	1	1	-	663954	Streptococcus dysgalactiae subsp. equisimilis ATCC 12394
0.00	5	5	S	1313	Streptococcus pneumoniae
0.00	5	2	S	1314	Streptococcus pyogenes
0.00	3	0	-	342023	Streptococcus pyogenes serotype M12
0.00	3	3	-	370553	Streptococcus pyogenes MGAS2096
0.00	4	4	S	1311	Streptococcus agalactiae
0.00	4	1	S	1318	Streptococcus parasanguinis
0.00	2	2	-	760570	Streptococcus parasanguinis ATCC 15912
0.00	1	1	-	1114965	Streptococcus parasanguinis FW213
0.00	4	4	S	28037	Streptococcus mitis
0.00	3	3	S	1304	Streptococcus salivarius
0.00	3	2	S	1308	Streptococcus thermophilus
0.00	1	1	-	1051074	Streptococcus thermophilus JIM 8232
0.00	3	3	S	1814128	Streptococcus halotolerans
0.00	2	2	S	1346	Streptococcus iniae
0.00	2	0	S	1348	Streptococcus parauberis
0.00	2	2	-	936154	Streptococcus parauberis KCTC 11537
0.00	2	0	S	1349	Streptococcus uberis
0.00	2	2	-	218495	Streptococcus uberis 0140J
0.00	1	1	S	1302	Streptococcus gordonii
0.00	1	0	S	1305	Streptococcus sanguinis
0.00	1	1	-	388919	Streptococcus sanguinis SK36
0.00	1	0	S	1309	Streptococcus mutans
0.00	1	1	-	1155071	Streptococcus mutans LJ23
0.00	1	0	S	102684	Streptococcus infantarius
0.00	1	0	-	150054	Streptococcus infantarius subsp. infantarius
0.00	1	1	-	1069533	Streptococcus infantarius subsp. infantarius CJ18
0.00	1	0	S	197614	Streptococcus pasteurianus
0.00	1	1	-	981540	Streptococcus pasteurianus ATCC 43144
0.00	1	0	S	315405	Streptococcus gallolyticus
0.00	1	0	-	53354	Streptococcus gallolyticus subsp. gallolyticus
0.00	1	1	-	990317	Streptococcus gallolyticus subsp. gallolyticus ATCC BAA-2069
0.00	1	1	S	1888195	Streptococcus himalayensis
0.01	12	1	G	1357	Lactococcus
0.01	9	2	S	1358	Lactococcus lactis
0.00	7	4	-	1359	Lactococcus lactis subsp. cremoris
0.00	2	2	-	1295826	Lactococcus lactis subsp. cremoris KW2
0.00	1	1	-	1104322	Lactococcus lactis subsp. cremoris A76
0.00	2	0	S	1364	Lactococcus piscium
0.00	2	2	-	297352	Lactococcus piscium MKFS47
0.05	76	1	F	33958	Lactobacillaceae
0.04	64	9	G	1578	Lactobacillus
0.00	7	6	S	1624	Lactobacillus salivarius
0.00	1	1	-	1194971	Lactobacillus salivarius str. Ren
0.00	4	3	S	1613	Lactobacillus fermentum
0.00	1	1	-	767453	Lactobacillus fermentum F-6
0.00	4	0	S	1623	Lactobacillus ruminis
0.00	4	4	-	1069534	Lactobacillus ruminis ATCC 27782
0.00	4	0	S	1193095	Lactobacillus hokkaidonensis
0.00	4	4	-	1291742	Lactobacillus hokkaidonensis JCM 18461
0.00	3	0	S	1584	Lactobacillus delbrueckii
0.00	3	2	-	1585	Lactobacillus delbrueckii subsp. bulgaricus
0.00	1	1	-	353496	Lactobacillus delbrueckii subsp. bulgaricus 2038
0.00	3	1	S	1587	Lactobacillus helveticus
0.00	1	1	-	767456	Lactobacillus helveticus H9
0.00	1	1	-	767462	Lactobacillus helveticus H10
0.00	3	2	S	1598	Lactobacillus reuteri
0.00	1	1	-	491077	Lactobacillus reuteri SD2112
0.00	3	0	S	33959	Lactobacillus johnsonii
0.00	1	1	-	257314	Lactobacillus johnsonii NCC 533
0.00	1	1	-	633699	Lactobacillus johnsonii FI9785
0.00	1	1	-	1408186	Lactobacillus johnsonii N6.2
0.00	3	3	S	1007676	Lactobacillus ginsenosidimutans
0.00	2	2	S	1579	Lactobacillus acidophilus
0.00	2	2	S	1590	Lactobacillus plantarum
0.00	2	2	S	1600	Lactobacillus acetotolerans
0.00	2	0	S	97478	Lactobacillus mucosae
0.00	2	2	-	1130798	Lactobacillus mucosae LM1
0.00	2	2	S	148814	Lactobacillus kunkeei
0.00	2	1	S	655183	Lactobacillus casei group
0.00	1	0	S	1597	Lactobacillus paracasei
0.00	1	1	-	321967	Lactobacillus paracasei ATCC 334
0.00	1	1	S	1580	Lactobacillus brevis
0.00	1	0	S	1625	Lactobacillus sanfranciscensis
0.00	1	1	-	714313	Lactobacillus sanfranciscensis TMW 1.1304
0.00	1	1	S	28038	Lactobacillus curvatus
0.00	1	1	S	47715	Lactobacillus rhamnosus
0.00	1	1	S	53444	Lactobacillus lindneri
0.00	1	1	S	240427	Lactobacillus paracollinoides
0.00	1	0	S	267818	Lactobacillus kefiranofaciens
0.00	1	1	-	1033837	Lactobacillus kefiranofaciens ZW3
0.00	1	1	S	637971	Lactobacillus koreensis
0.00	1	1	S	1545702	Lactobacillus sp. wkB8
0.01	11	0	G	1253	Pediococcus
0.00	4	4	S	1255	Pediococcus pentosaceus
0.00	4	4	S	51663	Pediococcus damnosus
0.00	3	3	S	187452	Pediococcus claussenii
0.04	64	0	F	81852	Enterococcaceae
0.03	52	1	G	1350	Enterococcus
0.01	20	13	S	1352	Enterococcus faecium
0.00	3	3	-	1305849	Enterococcus faecium Aus0085
0.00	2	2	-	1155766	Enterococcus faecium Aus0004
0.00	2	2	-	1344042	Enterococcus faecium T110
0.01	13	4	S	1351	Enterococcus faecalis
0.00	8	8	-	226185	Enterococcus faecalis V583
0.00	1	1	-	1206105	Enterococcus faecalis D32
0.00	6	4	S	1354	Enterococcus hirae
0.00	2	2	-	768486	Enterococcus hirae ATCC 9790
0.00	5	0	S	37734	Enterococcus casseliflavus
0.00	5	5	-	565655	Enterococcus casseliflavus EC20
0.00	4	0	S	53346	Enterococcus mundtii
0.00	4	4	-	1300150	Enterococcus mundtii QU 25
0.00	3	3	S	1353	Enterococcus gallinarum
0.00	7	0	G	33969	Melissococcus
0.00	7	5	S	33970	Melissococcus plutonius
0.00	2	2	-	1090974	Melissococcus plutonius DAT561
0.00	3	0	G	2737	Vagococcus
0.00	3	3	S	519472	Vagococcus teuberi
0.00	2	0	G	51668	Tetragenococcus
0.00	2	2	S	51669	Tetragenococcus halophilus
0.01	17	0	F	186828	Carnobacteriaceae
0.01	17	0	G	2747	Carnobacterium
0.00	6	0	S	147709	Carnobacterium inhibens
0.00	6	6	-	1266845	Carnobacterium inhibens subsp. gilichinskyi
0.00	4	4	S	208596	Carnobacterium sp. 17-4
0.00	4	4	S	1564681	Carnobacterium sp. CP1
0.00	3	0	S	2751	Carnobacterium maltaromaticum
0.00	3	3	-	1234679	Carnobacterium maltaromaticum LMA28
0.01	15	0	F	186827	Aerococcaceae
0.01	15	1	G	1375	Aerococcus
0.00	6	6	S	51665	Aerococcus urinaeequi
0.00	5	5	S	1377	Aerococcus viridans
0.00	2	2	S	87541	Aerococcus christensenii
0.00	1	1	S	1376	Aerococcus urinae
0.01	10	1	F	81850	Leuconostocaceae
0.00	6	0	G	1243	Leuconostoc
0.00	2	2	S	1246	Leuconostoc lactis
0.00	1	0	S	1244	Leuconostoc gelidum
0.00	1	1	-	1229756	Leuconostoc gelidum JB7
0.00	1	0	S	1252	Leuconostoc carnosum
0.00	1	1	-	1229758	Leuconostoc carnosum JB16
0.00	1	0	S	33964	Leuconostoc citreum
0.00	1	1	-	349519	Leuconostoc citreum KM20
0.00	1	1	S	979982	Leuconostoc sp. C2
0.00	2	0	G	46254	Oenococcus
0.00	2	0	S	1247	Oenococcus oeni
0.00	2	2	-	203123	Oenococcus oeni PSU-1
0.00	1	1	G	46255	Weissella
0.05	90	0	C	526524	Erysipelotrichia
0.05	90	0	O	526525	Erysipelotrichales
0.05	90	0	F	128827	Erysipelotrichaceae
0.05	75	0	-	433334	unclassified Erysipelotrichaceae
0.05	75	0	-	544447	unclassified Erysipelotrichaceae (miscellaneous)
0.05	75	75	S	1834207	Erysipelotrichaceae bacterium I46
0.00	8	0	G	1729679	Faecalibaculum
0.00	8	8	S	1702221	Faecalibaculum rodentium
0.00	4	0	G	1647	Erysipelothrix
0.00	3	3	S	1648	Erysipelothrix rhusiopathiae
0.00	1	1	S	1514105	Erysipelothrix sp. LV19
0.00	3	0	G	191303	Turicibacter
0.00	3	3	S	1712675	Turicibacter sp. H121
0.04	74	0	C	909932	Negativicutes
0.03	43	0	O	909929	Selenomonadales
0.02	26	0	F	1843491	Selenomonadaceae
0.02	26	2	G	970	Selenomonas
0.01	12	0	S	971	Selenomonas ruminantium
0.01	12	0	-	114197	Selenomonas ruminantium subsp. lactilytica
0.01	12	12	-	927704	Selenomonas ruminantium subsp. lactilytica TAM6421
0.00	8	0	S	69823	Selenomonas sputigena
0.00	8	8	-	546271	Selenomonas sputigena ATCC 35185
0.00	3	3	S	712538	Selenomonas sp. oral taxon 478
0.00	1	1	S	1884263	Selenomonas sp. oral taxon 920
0.01	17	0	F	1843490	Sporomusaceae
0.01	17	1	G	365348	Pelosinus
0.01	11	0	S	365349	Pelosinus fermentans
0.01	11	11	-	1192197	Pelosinus fermentans JBW45
0.00	5	5	S	484770	Pelosinus sp. UFO1
0.01	23	0	O	1843489	Veillonellales
0.01	23	0	F	31977	Veillonellaceae
0.01	10	0	G	906	Megasphaera
0.01	10	0	S	907	Megasphaera elsdenii
0.01	10	10	-	1458465	Megasphaera elsdenii 14-14
0.01	10	0	G	39948	Dialister
0.01	10	10	S	39950	Dialister pneumosintes
0.00	3	0	G	29465	Veillonella
0.00	3	0	S	29466	Veillonella parvula
0.00	3	3	-	479436	Veillonella parvula DSM 2008
0.00	8	0	O	1843488	Acidaminococcales
0.00	8	0	F	909930	Acidaminococcaceae
0.00	8	0	G	904	Acidaminococcus
0.00	6	0	S	905	Acidaminococcus fermentans
0.00	6	6	-	591001	Acidaminococcus fermentans DSM 20731
0.00	2	0	S	187327	Acidaminococcus intestini
0.00	2	2	-	568816	Acidaminococcus intestini RyC-MR95
0.02	31	0	C	1737404	Tissierellia
0.02	31	0	O	1737405	Tissierellales
0.02	31	0	F	1570339	Peptoniphilaceae
0.01	9	0	G	543311	Parvimonas
0.01	9	9	S	33033	Parvimonas micra
0.00	7	0	G	1161127	Murdochiella
0.00	7	7	S	1852373	Murdochiella sp. Marseille-P2341
0.00	6	0	G	165779	Anaerococcus
0.00	6	0	S	33034	Anaerococcus prevotii
0.00	6	6	-	525919	Anaerococcus prevotii DSM 20548
0.00	5	0	G	150022	Finegoldia
0.00	5	0	S	1260	Finegoldia magna
0.00	5	5	-	334413	Finegoldia magna ATCC 29328
0.00	4	0	G	162289	Peptoniphilus
0.00	4	4	S	875453	Peptoniphilus sp. 1-1
0.00	2	0	C	1676648	Limnochordia
0.00	2	0	O	1676649	Limnochordales
0.00	2	0	F	1676650	Limnochordaceae
0.00	2	0	G	1676651	Limnochorda
0.00	2	2	S	1555112	Limnochorda pilosa
0.16	260	0	P	201174	Actinobacteria
0.14	231	11	C	1760	Actinobacteria
0.03	54	0	O	85007	Corynebacteriales
0.01	19	0	F	1653	Corynebacteriaceae
0.01	19	4	G	1716	Corynebacterium
0.00	2	2	S	1719	Corynebacterium pseudotuberculosis
0.00	2	2	S	65058	Corynebacterium ulcerans
0.00	2	0	S	161879	Corynebacterium kroppenstedtii
0.00	2	2	-	645127	Corynebacterium kroppenstedtii DSM 44385
0.00	1	0	S	1721	Corynebacterium callunae
0.00	1	1	-	1121353	Corynebacterium callunae DSM 20147
0.00	1	0	S	38305	Corynebacterium vitaeruminis
0.00	1	1	-	1224164	Corynebacterium vitaeruminis DSM 20294
0.00	1	0	S	42817	Corynebacterium argentoratense
0.00	1	1	-	1348662	Corynebacterium argentoratense DSM 44202
0.00	1	1	S	156978	Corynebacterium imitans
0.00	1	0	S	225326	Corynebacterium halotolerans
0.00	1	1	-	1121362	Corynebacterium halotolerans YIM 70093 = DSM 44683
0.00	1	1	S	1050174	Corynebacterium epidermidicanis
0.00	1	0	S	1121358	Corynebacterium doosanense
0.00	1	1	-	558173	Corynebacterium doosanense CAU 212 = DSM 45436
0.00	1	1	S	1487956	Corynebacterium sp. ATCC 6931
0.00	1	1	S	1652495	Corynebacterium sp. JZ16
0.01	19	0	F	1762	Mycobacteriaceae
0.01	16	3	G	1763	Mycobacterium
0.00	1	1	S	1772	Mycobacterium smegmatis
0.00	1	0	S	1781	Mycobacterium marinum
0.00	1	1	-	216594	Mycobacterium marinum M
0.00	1	0	S	1810	Mycobacterium vaccae
0.00	1	1	-	1354275	Mycobacterium vaccae 95051
0.00	1	0	S	36814	Mycobacterium rhodesiae
0.00	1	1	-	710685	Mycobacterium rhodesiae NBB3
0.00	1	0	S	77643	Mycobacterium tuberculosis complex
0.00	1	1	S	1773	Mycobacterium tuberculosis
0.00	1	0	S	120793	Mycobacterium avium complex (MAC)
0.00	1	1	S	1764	Mycobacterium avium
0.00	1	1	S	134601	Mycobacterium goodii
0.00	1	1	S	164757	Mycobacterium sp. JLS
0.00	1	0	S	670516	Mycobacterium chelonae group
0.00	1	0	S	670506	Mycobacterium abscessus subgroup
0.00	1	1	S	36809	Mycobacterium abscessus
0.00	1	1	S	1545728	Mycobacterium sp. EPa45
0.00	1	1	S	1561223	Mycobacterium sp. QIA-37
0.00	1	1	S	1682113	Mycobacterium sp. YC-RL4
0.00	1	0	S	1866885	Mycobacterium fortuitum complex
0.00	1	1	S	1766	Mycobacterium fortuitum
0.00	3	0	G	697025	Hoyosella
0.00	3	0	S	639313	Hoyosella subflava
0.00	3	3	-	443218	Hoyosella subflava DQS3-9A1
0.01	12	0	F	85025	Nocardiaceae
0.00	6	0	G	1817	Nocardia
0.00	2	2	S	37332	Nocardia seriolae
0.00	2	0	S	135487	Nocardia cyriacigeorgica
0.00	2	2	-	1127134	Nocardia cyriacigeorgica GUH-2
0.00	1	0	S	37326	Nocardia brasiliensis
0.00	1	1	-	1133849	Nocardia brasiliensis ATCC 700358
0.00	1	0	S	37329	Nocardia farcinica
0.00	1	1	-	247156	Nocardia farcinica IFM 10152
0.00	6	1	G	1827	Rhodococcus
0.00	2	2	S	1033922	Rhodococcus sp. WB1
0.00	1	1	S	37919	Rhodococcus opacus
0.00	1	0	S	43767	Rhodococcus equi
0.00	1	1	-	685727	Rhodococcus equi 103S
0.00	1	0	S	103816	Rhodococcus pyridinivorans
0.00	1	1	-	1435356	Rhodococcus pyridinivorans SB3094
0.00	2	0	F	85026	Gordoniaceae
0.00	2	0	G	2053	Gordonia
0.00	1	0	S	2054	Gordonia bronchialis
0.00	1	1	-	526226	Gordonia bronchialis DSM 43247
0.00	1	1	S	337191	Gordonia sp. KTR9
0.00	2	0	F	85028	Tsukamurellaceae
0.00	2	0	G	2060	Tsukamurella
0.00	2	0	S	2061	Tsukamurella paurometabola
0.00	2	2	-	521096	Tsukamurella paurometabola DSM 20162
0.03	43	0	O	85006	Micrococcales
0.01	16	1	F	1268	Micrococcaceae
0.00	4	0	G	1742989	Glutamicibacter
0.00	4	3	S	256701	Glutamicibacter arilaitensis
0.00	1	1	-	861360	Glutamicibacter arilaitensis Re117
0.00	3	0	G	1663	Arthrobacter
0.00	1	1	S	290399	Arthrobacter sp. FB24
0.00	1	1	S	656366	Arthrobacter alpinus
0.00	1	1	S	1704044	Arthrobacter sp. ERGS1:01
0.00	3	0	G	57493	Kocuria
0.00	2	0	S	72000	Kocuria rhizophila
0.00	2	2	-	378753	Kocuria rhizophila DC2201
0.00	1	1	S	71999	Kocuria palustris
0.00	3	0	G	1742993	Pseudarthrobacter
0.00	1	0	S	85085	Pseudarthrobacter chlorophenolicus
0.00	1	1	-	452863	Pseudarthrobacter chlorophenolicus A6
0.00	1	1	S	121292	Pseudarthrobacter sulfonivorans
0.00	1	0	S	361575	Pseudarthrobacter phenanthrenivorans
0.00	1	1	-	930171	Pseudarthrobacter phenanthrenivorans Sphe3
0.00	2	0	G	32207	Rothia
0.00	2	0	S	2047	Rothia dentocariosa
0.00	2	2	-	762948	Rothia dentocariosa ATCC 17931
0.01	12	0	F	85023	Microbacteriaceae
0.00	5	0	G	33882	Microbacterium
0.00	2	2	S	1714373	Microbacterium sp. No. 7
0.00	1	0	S	2033	Microbacterium testaceum
0.00	1	1	-	979556	Microbacterium testaceum StLB037
0.00	1	1	S	367477	Microbacterium sp. XT11
0.00	1	1	S	1795053	Microbacterium sp. PAMC 28756
0.00	2	0	G	1573	Clavibacter
0.00	2	0	S	28447	Clavibacter michiganensis
0.00	2	0	-	31963	Clavibacter michiganensis subsp. nebraskensis
0.00	2	2	-	1097677	Clavibacter michiganensis subsp. nebraskensis NCPPB 2581
0.00	2	0	-	1655488	Luna cluster
0.00	2	0	-	1655489	Luna-1 subcluster
0.00	2	0	G	529883	Rhodoluna
0.00	1	1	S	529884	Rhodoluna lacicola
0.00	1	1	S	535712	Candidatus Rhodoluna planktonica
0.00	1	0	G	33886	Rathayibacter
0.00	1	1	S	145458	Rathayibacter toxicus
0.00	1	0	G	69578	Cryobacterium
0.00	1	1	S	670052	Cryobacterium arcticum
0.00	1	0	G	110932	Leifsonia
0.00	1	1	S	1575	Leifsonia xyli
0.00	3	0	F	85020	Dermabacteraceae
0.00	3	0	G	472568	Devriesea
0.00	3	3	S	472569	Devriesea agamarum
0.00	3	1	F	145357	Dermacoccaceae
0.00	1	0	G	57495	Dermacoccus
0.00	1	1	S	1274	Dermacoccus nishinomiyaensis
0.00	1	0	G	745364	Luteipulveratus
0.00	1	1	S	571913	Luteipulveratus mongoliensis
0.00	2	0	F	85016	Cellulomonadaceae
0.00	2	0	G	1707	Cellulomonas
0.00	2	0	S	11	Cellulomonas gilvus
0.00	2	2	-	593907	Cellulomonas gilvus ATCC 13127
0.00	2	0	F	85017	Promicromonosporaceae
0.00	1	0	G	186188	Xylanimonas
0.00	1	0	S	186189	Xylanimonas cellulosilytica
0.00	1	1	-	446471	Xylanimonas cellulosilytica DSM 15894
0.00	1	0	G	254250	Isoptericola
0.00	1	0	S	372663	Isoptericola dokdonensis
0.00	1	1	-	1300344	Isoptericola dokdonensis DS-3
0.00	2	0	F	145360	Sanguibacteraceae
0.00	2	0	G	60919	Sanguibacter
0.00	2	0	S	60920	Sanguibacter keddieii
0.00	2	2	-	446469	Sanguibacter keddieii DSM 10542
0.00	1	0	F	85021	Intrasporangiaceae
0.00	1	0	G	267408	Arsenicicoccus
0.00	1	1	S	1658671	Arsenicicoccus sp. oral taxon 190
0.00	1	0	F	85022	Jonesiaceae
0.00	1	0	G	43673	Jonesia
0.00	1	0	S	43674	Jonesia denitrificans
0.00	1	1	-	471856	Jonesia denitrificans DSM 20603
0.00	1	0	-	577468	unclassified Micrococcales
0.00	1	0	G	2038	Tropheryma
0.00	1	1	S	2039	Tropheryma whipplei
0.02	41	0	O	85004	Bifidobacteriales
0.02	41	0	F	31953	Bifidobacteriaceae
0.02	36	7	G	1678	Bifidobacterium
0.01	13	1	S	1685	Bifidobacterium breve
0.01	11	11	-	1385942	Bifidobacterium breve 689b
0.00	1	1	-	1385940	Bifidobacterium breve JCM 7019
0.00	6	0	S	28026	Bifidobacterium pseudocatenulatum
0.00	6	6	-	547043	Bifidobacterium pseudocatenulatum DSM 20438 = JCM 1200 = LMG 10505
0.00	3	3	S	1680	Bifidobacterium adolescentis
0.00	2	0	S	1681	Bifidobacterium bifidum
0.00	2	2	-	702459	Bifidobacterium bifidum PRL2010
0.00	2	2	S	216816	Bifidobacterium longum
0.00	2	0	S	630129	Bifidobacterium kashiwanohense
0.00	2	2	-	1150460	Bifidobacterium kashiwanohense JCM 15439 = DSM 21854
0.00	1	0	S	1684	Bifidobacterium asteroides
0.00	1	1	-	1147128	Bifidobacterium asteroides PRL2011
0.00	4	0	G	2701	Gardnerella
0.00	4	0	S	2702	Gardnerella vaginalis
0.00	4	4	-	553190	Gardnerella vaginalis 409-05
0.00	1	0	G	196082	Parascardovia
0.00	1	0	S	78258	Parascardovia denticolens
0.00	1	1	-	864564	Parascardovia denticolens DSM 10105 = JCM 12538
0.02	33	0	O	85011	Streptomycetales
0.02	33	0	F	2062	Streptomycetaceae
0.02	31	1	G	1883	Streptomyces
0.00	3	0	S	29303	Streptomyces cattleya
0.00	3	3	-	1003195	Streptomyces cattleya NRRL 8057 = DSM 46488
0.00	2	2	S	1901	Streptomyces clavuligerus
0.00	2	2	S	1926	Streptomyces reticuli
0.00	2	2	S	862751	Streptomyces sp. SirexAA-E
0.00	2	0	S	1852274	Streptomyces albus group
0.00	2	2	S	1888	Streptomyces albus
0.00	1	1	S	1907	Streptomyces glaucescens
0.00	1	0	S	1912	Streptomyces hygroscopicus
0.00	1	1	-	264445	Streptomyces hygroscopicus subsp. limoneus
0.00	1	1	S	1915	Streptomyces lincolnensis
0.00	1	0	S	1930	Streptomyces scabiei
0.00	1	1	-	680198	Streptomyces scabiei 87.22
0.00	1	1	S	47763	Streptomyces lydicus
0.00	1	1	S	54571	Streptomyces venezuelae
0.00	1	1	S	68214	Streptomyces griseochromogenes
0.00	1	0	S	68280	Streptomyces violaceusniger
0.00	1	1	-	653045	Streptomyces violaceusniger Tu 4113
0.00	1	1	S	164348	Streptomyces puniciscabiei
0.00	1	0	S	379067	Streptomyces bingchenggensis
0.00	1	1	-	749414	Streptomyces bingchenggensis BCW-1
0.00	1	1	S	465541	Streptomyces sp. Mg1
0.00	1	0	S	1169025	Streptomyces pratensis
0.00	1	1	-	591167	Streptomyces pratensis ATCC 33331
0.00	1	1	S	1437453	Streptomyces leeuwenhoekii
0.00	1	0	-	1477431	Streptomyces albidoflavus group
0.00	1	0	S	1902	Streptomyces coelicolor
0.00	1	1	-	100226	Streptomyces coelicolor A3(2)
0.00	1	1	S	1561022	Streptomyces sp. CCM_MD2014
0.00	1	1	S	1649184	Streptomyces sp. CFMR 7
0.00	1	1	S	1725411	Streptomyces sp. CdTB01
0.00	1	1	S	1751294	Streptomyces sp. 4F
0.00	1	1	S	1783515	Streptomyces sp. S10(2016)
0.00	2	0	G	2063	Kitasatospora
0.00	2	0	S	2066	Kitasatospora setae
0.00	2	2	-	452652	Kitasatospora setae KM-6054
0.01	14	0	O	85009	Propionibacteriales
0.01	11	0	F	31957	Propionibacteriaceae
0.00	3	0	G	1743	Propionibacterium
0.00	2	2	S	671223	Propionibacterium sp. oral taxon 193
0.00	1	0	S	1744	Propionibacterium freudenreichii
0.00	1	0	-	1752	Propionibacterium freudenreichii subsp. shermanii
0.00	1	1	-	754252	Propionibacterium freudenreichii subsp. shermanii CIRM-BIA1
0.00	3	0	G	1912215	Acidipropionibacterium
0.00	3	3	S	1748	Acidipropionibacterium acidipropionici
0.00	3	0	G	1912217	Pseudopropionibacterium
0.00	3	0	S	1750	Pseudopropionibacterium propionicum
0.00	3	3	-	767029	Pseudopropionibacterium propionicum F0230a
0.00	2	0	G	29404	Microlunatus
0.00	2	0	S	29405	Microlunatus phosphovorus
0.00	2	2	-	1032480	Microlunatus phosphovorus NM-1
0.00	3	0	F	85015	Nocardioidaceae
0.00	2	0	G	1839	Nocardioides
0.00	1	1	S	196162	Nocardioides sp. JS614
0.00	1	0	S	450734	Nocardioides dokdonensis
0.00	1	1	-	1300347	Nocardioides dokdonensis FR1436
0.00	1	0	G	182639	Kribbella
0.00	1	0	S	182640	Kribbella flavida
0.00	1	1	-	479435	Kribbella flavida DSM 17836
0.01	14	0	O	85010	Pseudonocardiales
0.01	14	0	F	2070	Pseudonocardiaceae
0.00	3	0	G	1813	Amycolatopsis
0.00	2	2	S	208439	Amycolatopsis japonica
0.00	1	1	S	31958	Amycolatopsis orientalis
0.00	3	0	G	1847	Pseudonocardia
0.00	1	1	S	445576	Pseudonocardia sp. AL041005-10
0.00	1	1	S	1096868	Pseudonocardia sp. EC080625-04
0.00	1	1	S	1690815	Pseudonocardia sp. HH130630-07
0.00	2	0	G	1835	Saccharopolyspora
0.00	2	0	S	1836	Saccharopolyspora erythraea
0.00	2	2	-	405948	Saccharopolyspora erythraea NRRL 2338
0.00	2	0	G	674734	Alloactinosynnema
0.00	2	2	S	1653480	Alloactinosynnema sp. L-07
0.00	1	0	G	2071	Saccharothrix
0.00	1	0	S	103731	Saccharothrix espanaensis
0.00	1	1	-	1179773	Saccharothrix espanaensis DSM 44229
0.00	1	0	G	40566	Actinosynnema
0.00	1	0	S	40567	Actinosynnema mirum
0.00	1	1	-	446462	Actinosynnema mirum DSM 43827
0.00	1	0	G	43356	Kutzneria
0.00	1	0	S	43357	Kutzneria albida
0.00	1	1	-	1449976	Kutzneria albida DSM 43870
0.00	1	0	G	165301	Lentzea
0.00	1	1	S	1586287	Lentzea sp. DHS C013
0.00	6	0	O	85012	Streptosporangiales
0.00	3	0	F	83676	Nocardiopsaceae
0.00	3	0	G	2013	Nocardiopsis
0.00	2	0	S	53437	Nocardiopsis alba
0.00	2	2	-	1205910	Nocardiopsis alba ATCC BAA-2165
0.00	1	1	S	2014	Nocardiopsis dassonvillei
0.00	2	0	F	2004	Streptosporangiaceae
0.00	2	0	G	2000	Streptosporangium
0.00	2	0	S	2001	Streptosporangium roseum
0.00	2	2	-	479432	Streptosporangium roseum DSM 43021
0.00	1	0	F	2012	Thermomonosporaceae
0.00	1	0	G	2019	Thermomonospora
0.00	1	0	S	2020	Thermomonospora curvata
0.00	1	1	-	471852	Thermomonospora curvata DSM 43183
0.00	5	0	O	2037	Actinomycetales
0.00	5	0	F	2049	Actinomycetaceae
0.00	4	0	G	1654	Actinomyces
0.00	2	2	S	712122	Actinomyces sp. oral taxon 414
0.00	1	1	S	52773	Actinomyces meyeri
0.00	1	1	S	1912795	Actinomyces sp. VUL4_3
0.00	1	0	G	1653174	Actinotignum
0.00	1	1	S	59505	Actinotignum schaalii
0.00	4	0	O	85008	Micromonosporales
0.00	4	0	F	28056	Micromonosporaceae
0.00	2	0	G	1865	Actinoplanes
0.00	1	1	S	134676	Actinoplanes sp. SE50/110
0.00	1	0	S	196914	Actinoplanes friuliensis
0.00	1	1	-	1246995	Actinoplanes friuliensis DSM 7358
0.00	1	1	G	1873	Micromonospora
0.00	1	0	G	168694	Salinispora
0.00	1	0	S	168695	Salinispora tropica
0.00	1	1	-	369723	Salinispora tropica CNB-440
0.00	2	0	O	414714	Catenulisporales
0.00	2	0	F	414877	Catenulisporaceae
0.00	2	0	G	414878	Catenulispora
0.00	2	0	S	304895	Catenulispora acidiphila
0.00	2	2	-	479433	Catenulispora acidiphila DSM 44928
0.00	1	0	O	85013	Frankiales
0.00	1	0	F	74712	Frankiaceae
0.00	1	0	G	1854	Frankia
0.00	1	1	S	106370	Frankia casuarinae
0.00	1	0	O	622452	Kineosporiales
0.00	1	0	F	83778	Kineosporiaceae
0.00	1	0	G	33981	Kineococcus
0.00	1	0	S	131568	Kineococcus radiotolerans
0.00	1	1	-	266940	Kineococcus radiotolerans SRS30216 = ATCC BAA-149
0.00	1	0	O	1643682	Geodermatophilales
0.00	1	0	F	85030	Geodermatophilaceae
0.00	1	0	G	1860	Geodermatophilus
0.00	1	0	S	1861	Geodermatophilus obscurus
0.00	1	1	-	526225	Geodermatophilus obscurus DSM 43160
0.00	1	0	O	1643684	Nakamurellales
0.00	1	0	F	85031	Nakamurellaceae
0.00	1	0	G	53460	Nakamurella
0.00	1	0	S	53461	Nakamurella multipartita
0.00	1	1	-	479431	Nakamurella multipartita DSM 44233
0.01	21	0	C	84998	Coriobacteriia
0.01	14	0	O	1643822	Eggerthellales
0.01	14	0	F	1643826	Eggerthellaceae
0.00	6	0	G	84108	Slackia
0.00	6	0	S	84110	Slackia heliotrinireducens
0.00	6	6	-	471855	Slackia heliotrinireducens DSM 20476
0.00	5	0	G	84111	Eggerthella
0.00	3	3	S	502558	Eggerthella sp. YY7918
0.00	2	0	S	84112	Eggerthella lenta
0.00	2	2	-	479437	Eggerthella lenta DSM 2243
0.00	2	0	G	79603	Denitrobacterium
0.00	2	2	S	79604	Denitrobacterium detoxificans
0.00	1	0	G	84162	Cryptobacterium
0.00	1	0	S	84163	Cryptobacterium curtum
0.00	1	1	-	469378	Cryptobacterium curtum DSM 15641
0.00	7	0	O	84999	Coriobacteriales
0.00	5	0	F	1643824	Atopobiaceae
0.00	5	0	G	133925	Olsenella
0.00	4	4	S	712411	Olsenella sp. oral taxon 807
0.00	1	0	S	133926	Olsenella uli
0.00	1	1	-	633147	Olsenella uli DSM 7084
0.00	2	0	F	84107	Coriobacteriaceae
0.00	2	0	G	33870	Coriobacterium
0.00	2	0	S	33871	Coriobacterium glomerans
0.00	2	2	-	700015	Coriobacterium glomerans PW2
0.00	5	0	C	84992	Acidimicrobiia
0.00	5	0	O	84993	Acidimicrobiales
0.00	5	0	F	84994	Acidimicrobiaceae
0.00	5	0	G	682522	Ilumatobacter
0.00	5	0	S	467094	Ilumatobacter coccineus
0.00	5	5	-	1313172	Ilumatobacter coccineus YM16-304
0.00	2	0	C	1497346	Thermoleophilia
0.00	2	0	O	588673	Solirubrobacterales
0.00	2	0	F	320583	Conexibacteraceae
0.00	2	0	G	191494	Conexibacter
0.00	2	0	S	191495	Conexibacter woesei
0.00	2	2	-	469383	Conexibacter woesei DSM 14684
0.00	1	0	C	84995	Rubrobacteria
0.00	1	0	O	84996	Rubrobacterales
0.00	1	0	F	84997	Rubrobacteraceae
0.00	1	0	G	42255	Rubrobacter
0.00	1	1	S	42256	Rubrobacter radiotolerans
0.08	135	0	-	1798711	Cyanobacteria/Melainabacteria group
0.08	135	8	P	1117	Cyanobacteria
0.03	48	0	-	1301283	Oscillatoriophycideae
0.02	32	0	O	1150	Oscillatoriales
0.01	16	0	F	1892249	Cyanothecaceae
0.01	16	3	G	43988	Cyanothece
0.00	7	7	S	43989	Cyanothece sp. ATCC 51142
0.00	2	2	S	65393	Cyanothece sp. PCC 7424
0.00	2	2	S	497965	Cyanothece sp. PCC 7822
0.00	1	1	S	395961	Cyanothece sp. PCC 7425
0.00	1	1	S	395962	Cyanothece sp. PCC 8802
0.01	9	0	F	1892254	Oscillatoriaceae
0.00	5	0	G	1158	Oscillatoria
0.00	3	0	S	482564	Oscillatoria nigro-viridis
0.00	3	3	-	179408	Oscillatoria nigro-viridis PCC 7112
0.00	2	0	S	118323	Oscillatoria acuminata
0.00	2	2	-	56110	Oscillatoria acuminata PCC 6304
0.00	4	0	G	1155738	Moorea
0.00	4	0	S	1155739	Moorea producens
0.00	4	4	-	1458985	Moorea producens PAL-8-15-08-1
0.00	3	0	F	1892252	Microcoleaceae
0.00	2	0	G	1205	Trichodesmium
0.00	2	0	S	1206	Trichodesmium erythraeum
0.00	2	2	-	203124	Trichodesmium erythraeum IMS101
0.00	1	0	G	44471	Microcoleus
0.00	1	1	S	1173027	Microcoleus sp. PCC 7113
0.00	3	0	F	1892255	Gomontiellaceae
0.00	3	0	G	241421	Crinalium
0.00	3	0	S	241425	Crinalium epipsammum
0.00	3	3	-	1173022	Crinalium epipsammum PCC 9333
0.00	1	0	F	1892251	Coleofasciculaceae
0.00	1	0	G	63132	Geitlerinema
0.00	1	1	S	1173025	Geitlerinema sp. PCC 7407
0.01	16	0	O	1118	Chroococcales
0.01	9	0	F	1890464	Chroococcaceae
0.00	6	0	G	669357	Geminocystis
0.00	4	4	S	1615909	Geminocystis sp. NIES-3708
0.00	2	2	S	1617448	Geminocystis sp. NIES-3709
0.00	3	0	G	102231	Gloeocapsa
0.00	3	3	S	1173026	Gloeocapsa sp. PCC 7428
0.00	3	0	F	1890449	Microcystaceae
0.00	3	1	G	1125	Microcystis
0.00	2	1	S	1126	Microcystis aeruginosa
0.00	1	1	-	1698524	Microcystis aeruginosa NIES-2481
0.00	3	0	F	1890452	Cyanobacteriaceae
0.00	3	0	G	102234	Cyanobacterium
0.00	3	0	S	379064	Cyanobacterium aponinum
0.00	3	3	-	755178	Cyanobacterium aponinum PCC 10605
0.00	1	0	F	1890450	Aphanothecaceae
0.00	1	0	-	92682	Halothece cluster
0.00	1	0	G	76023	Halothece
0.00	1	1	S	65093	Halothece sp. PCC 7418
0.02	41	0	O	1890424	Synechococcales
0.01	23	0	F	1213	Prochloraceae
0.01	23	0	G	1218	Prochlorococcus
0.01	19	4	S	1219	Prochlorococcus marinus
0.00	4	0	-	142479	Prochlorococcus marinus subsp. pastoris
0.00	4	4	-	59919	Prochlorococcus marinus subsp. pastoris str. CCMP1986
0.00	3	3	-	93060	Prochlorococcus marinus str. MIT 9215
0.00	2	2	-	59920	Prochlorococcus marinus str. NATL2A
0.00	2	0	-	142554	Prochlorococcus marinus subsp. marinus
0.00	2	2	-	167539	Prochlorococcus marinus subsp. marinus str. CCMP1375
0.00	2	2	-	167542	Prochlorococcus marinus str. MIT 9515
0.00	1	1	-	74547	Prochlorococcus marinus str. MIT 9313
0.00	1	1	-	146891	Prochlorococcus marinus str. AS9601
0.00	2	2	S	1501268	Prochlorococcus sp. MIT 0604
0.00	2	2	S	1501269	Prochlorococcus sp. MIT 0801
0.01	12	0	F	1890426	Synechococcaceae
0.01	10	3	G	1129	Synechococcus
0.00	2	2	S	585423	Synechococcus sp. KORDI-49
0.00	1	1	S	32049	Synechococcus sp. PCC 7002
0.00	1	1	S	32051	Synechococcus sp. WH 7803
0.00	1	1	S	374981	Synechococcus sp. PCC 7003
0.00	1	1	S	1173263	Synechococcus sp. PCC 7502
0.00	1	1	S	1280380	Synechococcus sp. KORDI-100
0.00	1	0	G	13034	Dactylococcopsis
0.00	1	0	S	292566	Dactylococcopsis salina
0.00	1	1	-	13035	Dactylococcopsis salina PCC 8305
0.00	1	0	G	167375	Cyanobium
0.00	1	0	S	59930	Cyanobium gracile
0.00	1	1	-	292564	Cyanobium gracile PCC 6307
0.00	5	0	F	1890438	Leptolyngbyaceae
0.00	5	0	G	47251	Leptolyngbya
0.00	4	4	S	111781	Leptolyngbya sp. PCC 7376
0.00	1	1	S	1080068	Leptolyngbya sp. O-77
0.00	1	0	F	1890428	Merismopediaceae
0.00	1	0	G	1142	Synechocystis
0.00	1	1	S	1148	Synechocystis sp. PCC 6803
0.02	32	0	O	1161	Nostocales
0.02	25	0	F	1162	Nostocaceae
0.01	11	0	G	1177	Nostoc
0.00	4	4	S	317936	Nostoc sp. PCC 7107
0.00	3	0	S	272131	Nostoc punctiforme
0.00	3	3	-	63737	Nostoc punctiforme PCC 73102
0.00	3	3	S	1751286	Nostoc sp. NIES-3756
0.00	1	1	S	103690	Nostoc sp. PCC 7120
0.01	10	1	G	1163	Anabaena
0.00	7	0	S	1165	Anabaena cylindrica
0.00	7	7	-	272123	Anabaena cylindrica PCC 7122
0.00	1	1	S	46234	Anabaena sp. 90
0.00	1	1	S	1647413	Anabaena sp. wa102
0.00	4	0	G	264688	Trichormus
0.00	4	0	S	1164	Trichormus azollae
0.00	4	4	-	551115	'Nostoc azollae' 0708
0.00	6	0	F	1185	Rivulariaceae
0.00	5	0	G	1186	Calothrix
0.00	4	4	S	99598	Calothrix sp. PCC 7507
0.00	1	1	S	1337936	Calothrix sp. 336/3
0.00	1	0	G	373984	Rivularia
0.00	1	1	S	373994	Rivularia sp. PCC 7116
0.00	1	0	F	1892263	Hapalosiphonaceae
0.00	1	0	G	1190	Fischerella
0.00	1	1	S	1752063	Fischerella sp. NIES-3754
0.00	3	0	O	52604	Pleurocapsales
0.00	2	0	F	1890498	Dermocarpellaceae
0.00	2	0	G	102115	Stanieria
0.00	2	0	S	102116	Stanieria cyanosphaera
0.00	2	2	-	111780	Stanieria cyanosphaera PCC 7437
0.00	1	0	F	1890500	Hyellaceae
0.00	1	0	G	44474	Pleurocapsa
0.00	1	0	S	54308	Pleurocapsa minor
0.00	1	1	-	118163	Pleurocapsa sp. PCC 7327
0.00	1	0	-	34079	unclassified Cyanobacteria
0.00	1	0	S	718217	cyanobacterium endosymbiont of Epithemia turgida
0.00	1	1	-	1228987	cyanobacterium endosymbiont of Epithemia turgida isolate EtSB Lake Yunoko
0.00	1	0	C	307596	Gloeobacteria
0.00	1	0	O	307595	Gloeobacterales
0.00	1	0	F	1890422	Gloeobacteraceae
0.00	1	0	G	33071	Gloeobacter
0.00	1	0	S	33072	Gloeobacter violaceus
0.00	1	1	-	251221	Gloeobacter violaceus PCC 7421
0.00	1	0	O	1890505	Chroococcidiopsidales
0.00	1	0	F	1890528	Chroococcidiopsidaceae
0.00	1	0	G	54298	Chroococcidiopsis
0.00	1	0	S	54299	Chroococcidiopsis thermalis
0.00	1	1	-	251229	Chroococcidiopsis thermalis PCC 7203
0.06	95	0	P	544448	Tenericutes
0.05	89	1	C	31969	Mollicutes
0.03	42	0	O	2085	Mycoplasmatales
0.03	42	0	F	2092	Mycoplasmataceae
0.02	38	0	G	2093	Mycoplasma
0.00	5	5	S	29555	Mycoplasma canis
0.00	5	0	S	656088	Mycoplasma mycoides group
0.00	4	1	S	2102	Mycoplasma mycoides
0.00	2	1	-	40477	Mycoplasma mycoides subsp. capri
0.00	1	0	-	44100	Mycoplasma mycoides subsp. capri LC
0.00	1	1	-	862259	Mycoplasma mycoides subsp. capri LC str. 95010
0.00	1	1	-	2103	Mycoplasma mycoides subsp. mycoides
0.00	1	0	S	2105	Mycoplasma leachii
0.00	1	1	-	880447	Mycoplasma leachii PG50
0.00	3	1	S	57372	Mycoplasma suis
0.00	2	2	-	708248	Mycoplasma suis KI3806
0.00	2	1	S	2096	Mycoplasma gallisepticum
0.00	1	1	-	708616	Mycoplasma gallisepticum str. F
0.00	2	2	S	2099	Mycoplasma hyopneumoniae
0.00	2	0	S	2111	Mycoplasma arthritidis
0.00	2	2	-	243272	Mycoplasma arthritidis 158L3-1
0.00	2	2	S	2115	Mycoplasma fermentans
0.00	2	0	S	2118	Mycoplasma mobile
0.00	2	2	-	267748	Mycoplasma mobile 163K
0.00	2	2	S	28903	Mycoplasma bovis
0.00	2	0	S	171284	Mycoplasma cynos
0.00	2	2	-	1246955	Mycoplasma cynos C142
0.00	1	1	S	2097	Mycoplasma genitalium
0.00	1	1	S	2100	Mycoplasma hyorhinis
0.00	1	0	S	2107	Mycoplasma pulmonis
0.00	1	1	-	272635	Mycoplasma pulmonis UAB CTIP
0.00	1	1	S	2109	Mycoplasma synoviae
0.00	1	1	S	2113	Mycoplasma californicum
0.00	1	1	S	2123	Mycoplasma putrefaciens
0.00	1	0	S	28227	Mycoplasma penetrans
0.00	1	1	-	272633	Mycoplasma penetrans HF-2
0.00	1	1	S	29554	Mycoplasma canadense
0.00	1	0	S	65123	Mycoplasma wenyonii
0.00	1	1	-	1197325	Mycoplasma wenyonii str. Massachusetts
0.00	1	0	S	171632	Mycoplasma ovis
0.00	1	1	-	1415773	Mycoplasma ovis str. Michigan
0.00	1	0	S	984991	Mycoplasma parvum
0.00	1	1	-	1403316	Mycoplasma parvum str. Indiana
0.00	4	2	G	2129	Ureaplasma
0.00	1	0	S	2130	Ureaplasma urealyticum
0.00	1	0	-	95664	Ureaplasma urealyticum serovar 10
0.00	1	1	-	565575	Ureaplasma urealyticum serovar 10 str. ATCC 33699
0.00	1	0	S	134821	Ureaplasma parvum
0.00	1	1	-	38504	Ureaplasma parvum serovar 3
0.02	26	0	O	186328	Entomoplasmatales
0.01	24	0	F	2131	Spiroplasmataceae
0.01	24	4	G	2132	Spiroplasma
0.00	7	0	S	216936	Spiroplasma diminutum
0.00	7	7	-	1276221	Spiroplasma diminutum CUAS-1
0.00	3	0	S	2145	Spiroplasma taiwanense
0.00	3	3	-	1276220	Spiroplasma taiwanense CT-1
0.00	2	0	S	2137	Spiroplasma apis
0.00	2	2	-	1276258	Spiroplasma apis B31
0.00	2	0	S	47834	Spiroplasma kunkelii
0.00	2	2	-	273035	Spiroplasma kunkelii CR2-3x
0.00	2	0	S	216933	Spiroplasma chrysopicola
0.00	2	2	-	1276227	Spiroplasma chrysopicola DF-1
0.00	2	2	S	362837	Spiroplasma cantharicola
0.00	1	0	S	216945	Spiroplasma syrphidicola
0.00	1	1	-	1276229	Spiroplasma syrphidicola EA-1
0.00	1	0	S	315358	Spiroplasma eriocheiris
0.00	1	1	-	743698	Spiroplasma eriocheiris CCTCC M 207170
0.00	2	0	F	33925	Entomoplasmataceae
0.00	2	0	G	46239	Mesoplasma
0.00	2	1	S	2151	Mesoplasma florum
0.00	1	1	-	1406864	Mesoplasma florum W37
0.01	20	0	O	186329	Acholeplasmatales
0.01	20	0	F	2146	Acholeplasmataceae
0.01	15	0	G	2147	Acholeplasma
0.01	9	0	S	38986	Acholeplasma palmae
0.01	9	9	-	1318466	Acholeplasma palmae J233
0.00	4	4	S	35623	Acholeplasma oculi
0.00	2	2	S	61635	Acholeplasma brassicae
0.00	5	0	G	33926	Candidatus Phytoplasma
0.00	3	0	S	85632	16SrXII (Stolbur group)
0.00	3	3	S	59748	Candidatus Phytoplasma australiense
0.00	1	0	S	85620	Candidatus Phytoplasma asteris
0.00	1	0	S	229545	Aster yellows witches'-broom phytoplasma
0.00	1	1	-	322098	Aster yellows witches'-broom phytoplasma AYWB
0.00	1	0	S	85630	16SrX (Apple proliferation group)
0.00	1	1	S	37692	Candidatus Phytoplasma mali
0.00	6	0	G	1912503	Candidatus Izimaplasma
0.00	6	6	S	1541959	Candidatus Izimaplasma sp. HR1
0.01	17	0	P	1297	Deinococcus-Thermus
0.01	17	0	C	188787	Deinococci
0.01	9	0	O	68933	Thermales
0.01	9	1	F	188786	Thermaceae
0.00	5	0	G	270	Thermus
0.00	2	0	S	271	Thermus aquaticus
0.00	2	2	-	498848	Thermus aquaticus Y51MC23
0.00	2	0	S	56957	Thermus oshimai
0.00	2	2	-	751945	Thermus oshimai JL-2
0.00	1	1	S	1111069	Thermus sp. CCB_US3_UF1
0.00	2	0	G	65551	Meiothermus
0.00	2	0	S	277	Meiothermus ruber
0.00	2	2	-	504728	Meiothermus ruber DSM 1279
0.00	1	0	G	208447	Oceanithermus
0.00	1	0	S	187137	Oceanithermus profundus
0.00	1	1	-	670487	Oceanithermus profundus DSM 14977
0.00	8	0	O	118964	Deinococcales
0.00	8	0	F	183710	Deinococcaceae
0.00	8	0	G	1298	Deinococcus
0.00	3	0	S	432329	Deinococcus peraridilitoris
0.00	3	3	-	937777	Deinococcus peraridilitoris DSM 19664
0.00	1	0	S	55148	Deinococcus proteolyticus
0.00	1	1	-	693977	Deinococcus proteolyticus MRP
0.00	1	0	S	310783	Deinococcus deserti
0.00	1	1	-	546414	Deinococcus deserti VCD115
0.00	1	1	S	1182568	Deinococcus puniceus
0.00	1	1	S	1309411	'Deinococcus soli' Cha et al. 2014
0.00	1	1	S	1768108	Deinococcus actinosclerus
0.01	12	0	P	200795	Chloroflexi
0.00	3	0	C	32061	Chloroflexia
0.00	3	0	O	32064	Chloroflexales
0.00	2	0	-	1508594	Chloroflexineae
0.00	2	0	F	1106	Chloroflexaceae
0.00	2	1	G	1107	Chloroflexus
0.00	1	0	S	152260	Chloroflexus aggregans
0.00	1	1	-	326427	Chloroflexus aggregans DSM 9485
0.00	1	0	-	1508595	Roseiflexineae
0.00	1	0	F	1508635	Roseiflexaceae
0.00	1	0	G	120961	Roseiflexus
0.00	1	1	S	357808	Roseiflexus sp. RS-1
0.00	3	0	C	292625	Anaerolineae
0.00	3	0	O	292629	Anaerolineales
0.00	3	0	F	292628	Anaerolineaceae
0.00	2	0	-	1324991	unclassified Anaerolineaceae
0.00	2	2	S	1889813	Anaerolineaceae bacterium oral taxon 439
0.00	1	0	G	233189	Anaerolinea
0.00	1	0	S	167964	Anaerolinea thermophila
0.00	1	1	-	926569	Anaerolinea thermophila UNI-1
0.00	3	0	C	301297	Dehalococcoidia
0.00	3	0	O	1202465	Dehalococcoidales
0.00	3	0	F	1202464	Dehalococcoidaceae
0.00	3	1	G	61434	Dehalococcoides
0.00	2	1	S	61435	Dehalococcoides mccartyi
0.00	1	1	-	1193806	Dehalococcoides mccartyi BTF08
0.00	2	0	C	475962	Caldilineae
0.00	2	0	O	475963	Caldilineales
0.00	2	0	F	475964	Caldilineaceae
0.00	2	0	G	233191	Caldilinea
0.00	2	0	S	133453	Caldilinea aerophila
0.00	2	2	-	926550	Caldilinea aerophila DSM 14535 = NBRC 104270
0.00	1	0	C	189775	Thermomicrobia
0.00	1	0	-	85000	Sphaerobacteridae
0.00	1	0	O	85001	Sphaerobacterales
0.00	1	0	-	255728	Sphaerobacterineae
0.00	1	0	F	85002	Sphaerobacteraceae
0.00	1	0	G	2056	Sphaerobacter
0.00	1	0	S	2057	Sphaerobacter thermophilus
0.00	1	1	-	479434	Sphaerobacter thermophilus DSM 20745
0.00	2	0	-	1859062	unclassified Terrabacteria group
0.00	2	0	G	262406	Thermobaculum
0.00	2	0	S	166501	Thermobaculum terrenum
0.00	2	2	-	525904	Thermobaculum terrenum ATCC BAA-798
1.02	1693	65	P	1224	Proteobacteria
0.50	827	30	C	1236	Gammaproteobacteria
0.16	263	18	O	91347	Enterobacterales
0.07	119	14	F	543	Enterobacteriaceae
0.01	18	8	G	570	Klebsiella
0.00	6	3	S	573	Klebsiella pneumoniae
0.00	3	3	-	72407	Klebsiella pneumoniae subsp. pneumoniae
0.00	1	1	S	548	[Enterobacter] aerogenes
0.00	1	1	S	571	Klebsiella oxytoca
0.00	1	1	S	1134687	Klebsiella michiganensis
0.00	1	1	S	1715259	Klebsiella sp. G5
0.01	16	0	-	191675	unclassified Enterobacteriaceae
0.01	14	0	-	84563	ant, tsetse, mealybug, aphid, etc. endosymbionts
0.00	8	0	-	84564	ant endosymbionts
0.00	8	0	G	203804	Candidatus Blochmannia
0.00	2	2	S	203907	Candidatus Blochmannia floridanus
0.00	2	0	S	251535	Candidatus Blochmannia vafer
0.00	2	2	-	859654	Candidatus Blochmannia vafer str. BVAF
0.00	2	0	-	711328	unclassified Candidatus Blochmannia endosymbionts
0.00	1	1	S	1505596	Blochmannia endosymbiont of Polyrhachis (Hedomyrma) turneri
0.00	1	1	S	1505597	Blochmannia endosymbiont of Camponotus (Colobopsis) obliquus
0.00	1	0	S	101534	Candidatus Blochmannia pennsylvanicus
0.00	1	1	-	291272	Candidatus Blochmannia pennsylvanicus str. BPEN
0.00	1	0	S	251542	Candidatus Blochmannia chromaiodes
0.00	1	1	-	1240471	Candidatus Blochmannia chromaiodes str. 640
0.00	3	0	-	146507	aphid secondary symbionts
0.00	3	3	S	134287	secondary endosymbiont of Heteropsylla cubana
0.00	2	0	G	1682492	Candidatus Tachikawaea
0.00	2	2	S	1410383	Candidatus Tachikawaea gelatinosa
0.00	1	0	G	1906661	Candidatus Gullanella
0.00	1	1	S	1070130	Candidatus Gullanella endobia
0.00	2	0	-	36866	unclassified Enterobacteriaceae (miscellaneous)
0.00	2	2	S	891974	Plautia stali symbiont
0.01	15	1	G	561	Escherichia
0.01	11	9	S	562	Escherichia coli
0.00	2	2	-	439855	Escherichia coli SMS-3-5
0.00	3	2	S	208962	Escherichia albertii
0.00	1	1	-	1440052	Escherichia albertii KF1
0.01	14	1	G	547	Enterobacter
0.01	12	2	S	354276	Enterobacter cloacae complex
0.00	4	3	S	550	Enterobacter cloacae
0.00	1	0	-	69219	Enterobacter cloacae subsp. dissolvens
0.00	1	1	-	1104326	Enterobacter cloacae subsp. dissolvens SDM
0.00	2	2	S	61645	Enterobacter asburiae
0.00	2	2	S	1296536	Enterobacter xiangfangensis
0.00	1	0	S	158836	Enterobacter hormaechei
0.00	1	1	-	301105	Enterobacter hormaechei subsp. hormaechei
0.00	1	1	S	1812935	Enterobacter cloacae complex 'Hoffmann cluster IV'
0.00	1	1	S	1560339	Enterobacter sp. E20
0.01	12	1	G	590	Salmonella
0.01	11	7	S	28901	Salmonella enterica
0.00	2	0	-	59201	Salmonella enterica subsp. enterica
0.00	1	0	-	58712	Salmonella enterica subsp. enterica serovar Anatum
0.00	1	1	-	1454592	Salmonella enterica subsp. enterica serovar Anatum str. CDC 06-0532
0.00	1	0	-	119912	Salmonella enterica subsp. enterica serovar Choleraesuis
0.00	1	1	-	938142	Salmonella enterica subsp. enterica serovar Choleraesuis str. ATCC 10708
0.00	1	0	-	59203	Salmonella enterica subsp. arizonae
0.00	1	0	-	41515	Salmonella enterica subsp. arizonae serovar 62:z36:-
0.00	1	1	-	1386967	Salmonella enterica subsp. arizonae serovar 62:z36:- str. RKS2983
0.00	1	1	-	59204	Salmonella enterica subsp. diarizonae
0.00	8	0	G	544	Citrobacter
0.00	4	0	-	1344959	Citrobacter freundii complex
0.00	4	4	S	546	Citrobacter freundii
0.00	3	2	S	35703	Citrobacter amalonaticus
0.00	1	1	-	1261127	Citrobacter amalonaticus Y19
0.00	1	0	S	545	Citrobacter koseri
0.00	1	1	-	290338	Citrobacter koseri ATCC BAA-895
0.00	6	2	G	413496	Cronobacter
0.00	1	1	S	28141	Cronobacter sakazakii
0.00	1	0	S	413497	Cronobacter dublinensis
0.00	1	0	-	413498	Cronobacter dublinensis subsp. dublinensis
0.00	1	1	-	1159554	Cronobacter dublinensis subsp. dublinensis LMG 23823
0.00	1	0	S	413501	Cronobacter muytjensii
0.00	1	1	-	1159613	Cronobacter muytjensii ATCC 51329
0.00	1	0	S	413502	Cronobacter turicensis
0.00	1	1	-	693216	Cronobacter turicensis z3032
0.00	3	0	G	579	Kluyvera
0.00	3	3	S	61648	Kluyvera intermedia
0.00	3	0	G	401618	Candidatus Riesia
0.00	3	0	S	401619	Candidatus Riesia pediculicola
0.00	3	3	-	515618	Candidatus Riesia pediculicola USDA
0.00	2	0	G	160674	Raoultella
0.00	2	2	S	54291	Raoultella ornithinolytica
0.00	2	0	G	409304	Candidatus Ishikawaella
0.00	2	0	S	168169	Candidatus Ishikawaella capsulata
0.00	2	2	-	476281	Candidatus Ishikawaella capsulata Mpkobe
0.00	2	0	G	1330546	Pluralibacter
0.00	2	2	S	61647	Pluralibacter gergoviae
0.00	2	0	G	1330547	Kosakonia
0.00	2	2	S	497725	Kosakonia oryzae
0.00	1	0	G	83654	Leclercia
0.00	1	1	S	83655	Leclercia adecarboxylata
0.00	1	0	G	158483	Cedecea
0.00	1	1	S	158822	Cedecea neteri
0.02	33	0	F	1903411	Yersiniaceae
0.01	17	1	G	613	Serratia
0.00	6	2	S	615	Serratia marcescens
0.00	2	2	-	1249634	Serratia marcescens FGI94
0.00	1	0	-	211759	Serratia marcescens subsp. marcescens
0.00	1	1	-	273526	Serratia marcescens subsp. marcescens Db11
0.00	1	1	-	1334564	Serratia marcescens SM39
0.00	5	5	S	47917	Serratia fonticola
0.00	2	2	S	82996	Serratia plymuthica
0.00	1	0	S	614	Serratia liquefaciens
0.00	1	1	-	1346614	Serratia liquefaciens ATCC 27592
0.00	1	0	S	28151	Serratia proteamaculans
0.00	1	1	-	399741	Serratia proteamaculans 568
0.00	1	1	S	61652	Serratia rubidaea
0.01	13	3	G	629	Yersinia
0.00	3	3	S	29486	Yersinia ruckeri
0.00	2	2	S	28152	Yersinia kristensenii
0.00	2	0	S	29483	Yersinia aldovae
0.00	2	2	-	1453495	Yersinia aldovae 670-83
0.00	1	1	S	630	Yersinia enterocolitica
0.00	1	1	S	631	Yersinia intermedia
0.00	1	1	S	263819	Yersinia aleksiciae
0.00	2	1	G	34037	Rahnella
0.00	1	0	S	34038	Rahnella aquatilis
0.00	1	1	-	1151116	Rahnella aquatilis HX2
0.00	1	0	G	1745211	Chania
0.00	1	0	S	1639108	Chania multitudinisentens
0.00	1	1	-	1441930	Chania multitudinisentens RB-25
0.02	29	1	F	1903409	Erwiniaceae
0.01	9	0	G	32199	Buchnera
0.01	9	1	S	9	Buchnera aphidicola
0.00	3	0	-	668607	Buchnera aphidicola (Acyrthosiphon kondoi)
0.00	3	3	-	1005090	Buchnera aphidicola str. Ak (Acyrthosiphon kondoi)
0.00	2	2	-	98795	Buchnera aphidicola (Myzus persicae)
0.00	1	0	-	118117	Buchnera aphidicola (Uroleucon ambrosiae)
0.00	1	1	-	1005057	Buchnera aphidicola str. Ua (Uroleucon ambrosiae)
0.00	1	1	-	261317	Buchnera aphidicola (Cinara tujafilina)
0.00	1	1	-	1265350	Buchnera aphidicola (Aphis glycines)
0.00	8	0	G	551	Erwinia
0.00	4	0	S	182337	Erwinia billingiae
0.00	4	4	-	634500	Erwinia billingiae Eb661
0.00	2	1	S	552	Erwinia amylovora
0.00	1	1	-	716540	Erwinia amylovora ATCC 49946
0.00	1	1	S	215689	Erwinia sp. Ejp617
0.00	1	1	S	1619313	Erwinia gerundensis
0.00	8	0	G	53335	Pantoea
0.00	3	3	S	553	Pantoea ananatis
0.00	2	0	S	1654067	Pantoea agglomerans group
0.00	2	2	S	549	Pantoea agglomerans
0.00	1	1	S	592316	Pantoea sp. At-9b
0.00	1	1	S	1235990	Candidatus Pantoea carbekii
0.00	1	1	S	1484157	Pantoea sp. PSNIH2
0.00	3	0	G	51228	Wigglesworthia
0.00	3	0	S	51229	Wigglesworthia glossinidia
0.00	2	0	-	36868	Wigglesworthia glossinidia endosymbiont of Glossina morsitans
0.00	2	2	-	1142511	Wigglesworthia glossinidia endosymbiont of Glossina morsitans morsitans (Yale colony)
0.00	1	1	-	36870	Wigglesworthia glossinidia endosymbiont of Glossina brevipalpis
0.01	24	0	F	1903414	Morganellaceae
0.01	10	0	G	626	Xenorhabdus
0.00	5	5	S	351679	Xenorhabdus hominickii
0.00	2	0	S	628	Xenorhabdus nematophila
0.00	2	2	-	1437823	Xenorhabdus nematophila AN6/1
0.00	2	2	S	40576	Xenorhabdus bovienii
0.00	1	1	S	351671	Xenorhabdus doucetiae
0.00	6	0	G	586	Providencia
0.00	4	3	S	588	Providencia stuartii
0.00	1	1	-	1157951	Providencia stuartii MRSN 2154
0.00	2	2	S	587	Providencia rettgeri
0.00	4	2	G	583	Proteus
0.00	2	2	S	584	Proteus mirabilis
0.00	3	0	G	29487	Photorhabdus
0.00	2	0	S	29488	Photorhabdus luminescens
0.00	2	0	-	141679	Photorhabdus luminescens subsp. laumondii
0.00	2	2	-	243265	Photorhabdus luminescens subsp. laumondii TTO1
0.00	1	1	S	291112	Photorhabdus asymbiotica
0.00	1	0	G	637	Arsenophonus
0.00	1	1	S	634113	Arsenophonus symbiont of Lipoptena fortisetosa
0.01	23	0	F	1903410	Pectobacteriaceae
0.01	10	5	G	122277	Pectobacterium
0.00	3	2	S	29471	Pectobacterium atrosepticum
0.00	1	1	-	218491	Pectobacterium atrosepticum SCRI1043
0.00	1	0	S	554	Pectobacterium carotovorum
0.00	1	0	-	555	Pectobacterium carotovorum subsp. carotovorum
0.00	1	1	-	561230	Pectobacterium carotovorum subsp. carotovorum PC1
0.00	1	0	S	55208	Pectobacterium wasabiae
0.00	1	1	-	1175631	Pectobacterium wasabiae CFBP 3304
0.00	7	1	G	84565	Sodalis
0.00	2	0	S	63612	Sodalis glossinidius
0.00	2	2	-	343509	Sodalis glossinidius str. 'morsitans'
0.00	2	2	S	1239307	Sodalis praecaptivus
0.00	2	0	S	1486991	Candidatus Sodalis pierantonius
0.00	2	2	-	2342	Candidatus Sodalis pierantonius str. SOPE
0.00	6	2	G	204037	Dickeya
0.00	3	0	S	204042	Dickeya zeae
[truncated: 1,970 more rows]
