# Supplementary material for: SEQ2MGS: an effective tool for generating realistic artificial metagenomes from the existing sequencing data
Source: NAR Genom Bioinform. 2022 Jul 25;4(3):lqac050. doi: 10.1093/nargab/lqac050 (PMC9310082; doi:10.1093/nargab/lqac050)
Supplement: lqac050_Supplemental_Files [file lqac050_supplemental_files.zip › S2_MTC_reports/experiment1/ASF_grinder.kr]

94.70	157839	157839	U	0	unclassified
5.30	8827	0	R	1	root
5.30	8827	0	R1	131567	cellular organisms
5.30	8827	235	D	2	Bacteria
2.75	4581	0	D1	1783270	FCB group
2.75	4580	0	D2	68336	Bacteroidetes/Chlorobi group
2.75	4579	52	P	976	Bacteroidetes
2.57	4277	11	C	200643	Bacteroidia
2.56	4264	359	O	171549	Bacteroidales
1.52	2540	0	F	815	Bacteroidaceae
1.52	2540	454	G	816	Bacteroides
0.46	768	722	S	817	Bacteroides fragilis
0.03	46	46	S1	295405	Bacteroides fragilis YCH46
0.23	391	22	G1	2646097	unclassified Bacteroides
0.10	161	161	S	2650157	Bacteroides sp. HF-5287
0.05	78	78	S	2650158	Bacteroides sp. HF-5141
0.04	63	63	S	2755405	Bacteroides sp. CACC 737
0.02	38	38	S	2785531	Bacteroides sp. HF-162
0.02	27	27	S	2763022	Bacteroides sp. M10
0.00	2	2	S	2709390	Bacteroides sp. ZJ-18
0.16	273	273	S	818	Bacteroides thetaiotaomicron
0.14	240	240	S	28116	Bacteroides ovatus
0.11	180	180	S	1796613	Bacteroides caecimuris
0.05	84	84	S	246787	Bacteroides cellulosilyticus
0.03	54	54	S	47678	Bacteroides caccae
0.02	41	41	S	820	Bacteroides uniformis
0.02	31	31	S	28119	Bacteroides zoogleoformans
0.01	24	24	S	28113	Bacteroides heparinolyticus
0.44	728	2	F	2005525	Tannerellaceae
0.42	694	0	G	375288	Parabacteroides
0.42	694	694	S	823	Parabacteroides distasonis
0.02	32	0	G	195950	Tannerella
0.02	32	0	S	28112	Tannerella forsythia
0.02	32	32	S1	1307833	Tannerella forsythia KS16
0.17	282	0	O1	333046	Bacteroidales incertae sedis
0.17	282	0	G	909656	Phocaeicola
0.17	282	282	S	821	Phocaeicola vulgatus
0.09	153	0	F	171550	Rikenellaceae
0.09	153	13	G	239759	Alistipes
0.04	59	59	S	2585118	Alistipes communis
0.03	52	0	S	328814	Alistipes shahii
0.03	52	52	S1	717959	Alistipes shahii WAL 8301
0.02	27	0	S	328813	Alistipes onderdonkii
0.02	27	27	S1	2585117	Alistipes onderdonkii subsp. vulgaris
0.00	2	2	S	2364787	Alistipes megaguti
0.05	75	7	F	1853231	Odoribacteraceae
0.02	39	2	G	574697	Butyricimonas
0.01	24	24	S	2093856	Butyricimonas faecalis
0.01	13	13	S	544645	Butyricimonas virosa
0.02	29	0	G	283168	Odoribacter
0.02	29	29	S	28118	Odoribacter splanchnicus
0.03	44	0	F	171552	Prevotellaceae
0.03	44	7	G	838	Prevotella
0.01	12	12	S	165179	Prevotella copri
0.00	7	7	S	28131	Prevotella intermedia
0.00	5	3	S	28129	Prevotella denticola
0.00	2	2	S1	767031	Prevotella denticola F0289
0.00	4	0	S	28132	Prevotella melaninogenica
0.00	4	4	S1	553174	Prevotella melaninogenica ATCC 25845
0.00	3	3	S	76123	Prevotella enoeca
0.00	2	0	S	52227	Prevotella dentalis
0.00	2	2	S1	908937	Prevotella dentalis DSM 3688
0.00	2	0	S	589437	Prevotella scopos
0.00	2	2	S1	1236518	Prevotella scopos JCM 17725
0.00	2	2	S	1177574	Prevotella jejuni
0.02	40	0	F	171551	Porphyromonadaceae
0.02	40	0	G	836	Porphyromonas
0.01	22	21	S	837	Porphyromonas gingivalis
0.00	1	1	S1	1403338	Porphyromonas gingivalis A7A1-28
0.01	18	18	S	393921	Porphyromonas crevioricanis
0.01	24	0	F	2005523	Paludibacteraceae
0.01	24	0	G	346096	Paludibacter
0.01	24	0	S	185300	Paludibacter propionicigenes
0.01	24	24	S1	694427	Paludibacter propionicigenes WB4
0.01	19	10	F	2005473	Muribaculaceae
0.00	6	0	G	2518495	Duncaniella
0.00	6	6	G1	2649562	unclassified Duncaniella
0.00	3	0	G	1918540	Muribaculum
0.00	3	3	S	1796646	Muribaculum intestinale
0.00	2	0	O	1970189	Marinilabiliales
0.00	2	0	F	1471398	Prolixibacteraceae
0.00	2	0	G	1471399	Draconibacterium
0.00	2	0	G1	2624132	unclassified Draconibacterium
0.00	2	2	S	2706887	Draconibacterium sp. M1
0.10	167	0	C	117743	Flavobacteriia
0.10	167	6	O	200644	Flavobacteriales
0.05	75	6	F	49546	Flavobacteriaceae
0.01	13	2	G	52959	Polaribacter
0.00	7	0	G1	196858	unclassified Polaribacter
0.00	5	5	S	1336804	Polaribacter sp. Hel1_33_78
0.00	1	1	S	1312072	Polaribacter sp. SA4-12
0.00	1	1	S	2818493	Polaribacter sp. SM13
0.00	3	3	S	996801	Polaribacter reichenbachii
0.00	1	1	S	985043	Polaribacter sejongensis
0.01	11	0	G	237	Flavobacterium
0.00	3	0	S	986	Flavobacterium johnsoniae
0.00	3	3	S1	376686	Flavobacterium johnsoniae UW101
0.00	3	3	S	2602769	Flavobacterium alkalisoli
0.00	2	2	S	96345	Flavobacterium psychrophilum
0.00	2	2	S	1492737	Flavobacterium gilvum
0.00	1	1	S	683124	Flavobacterium haoranii
0.01	10	0	G	1016	Capnocytophaga
0.00	5	5	S	1848904	Capnocytophaga stomatis
0.00	3	3	S	1017	Capnocytophaga gingivalis
0.00	2	2	S	28188	Capnocytophaga canimorsus
0.00	5	0	G	104267	Tenacibaculum
0.00	3	3	S	1850252	Tenacibaculum todarodis
0.00	2	2	S	104268	Tenacibaculum mesophilum
0.00	5	0	G	252356	Maribacter
0.00	5	0	G1	2615042	unclassified Maribacter
0.00	4	4	S	2496865	Maribacter sp. MJ134
0.00	1	1	S	313603	Maribacter sp. HTCC2170
0.00	4	1	G	76831	Myroides
0.00	3	3	S	256	Myroides odoratus
0.00	4	0	G	225842	Formosa
0.00	2	0	S	320324	Formosa agariphila
0.00	2	2	S1	1347342	Formosa agariphila KMM 3901
0.00	2	0	G1	2644710	unclassified Formosa
0.00	2	2	S	2686363	Formosa sp. L2A11
0.00	4	0	G	178469	Arenibacter
0.00	4	4	S	616991	Arenibacter algicola
0.00	3	0	G	261827	Algibacter
0.00	3	0	G1	2615009	unclassified Algibacter
0.00	3	3	S	2686365	Algibacter sp. L1A34
0.00	2	0	G	2058174	Antarcticibacterium
0.00	2	2	S	2058175	Antarcticibacterium flavum
0.00	1	0	G	143222	Salegentibacter
0.00	1	0	G1	2633436	unclassified Salegentibacter
0.00	1	1	S	1729720	Salegentibacter sp. T436
0.00	1	0	G	112040	Zobellia
0.00	1	1	S	63186	Zobellia galactanivorans
0.00	1	0	G	292691	Gramella
0.00	1	0	S	411153	Gramella forsetii
0.00	1	1	S1	411154	Gramella forsetii KT0803
0.00	1	0	G	326319	Dokdonia
0.00	1	0	G1	2615033	unclassified Dokdonia
0.00	1	1	S	313590	Dokdonia sp. MED134
0.00	1	0	G	363408	Nonlabens
0.00	1	0	S	328515	Nonlabens dokdonensis
0.00	1	1	S1	592029	Nonlabens dokdonensis DSW-6
0.00	1	0	G	444051	Mesoflavibacter
0.00	1	1	S	2708110	Mesoflavibacter profundi
0.00	1	0	G	444459	Flagellimonas
0.00	1	1	S	1383885	Flagellimonas maritima
0.00	1	0	G	1535231	Altibacter
0.00	1	0	G1	2685783	unclassified Altibacter
0.00	1	1	S	2562285	Altibacter sp. ALE3EI
0.03	58	1	F	2762318	Weeksellaceae
0.02	40	0	F1	2782232	Chryseobacterium group
0.02	32	3	G	59732	Chryseobacterium
0.01	9	0	G1	2593645	unclassified Chryseobacterium
0.00	8	8	S	2487064	Chryseobacterium sp. G0186
0.00	1	1	S	878220	Chryseobacterium sp. StRB126
0.00	4	4	S	254	Chryseobacterium indoltheticum
0.00	3	3	S	253	Chryseobacterium indologenes
0.00	3	3	S	558152	Chryseobacterium piperi
0.00	3	3	S	1241978	Chryseobacterium bernardetii
0.00	2	2	S	246	Chryseobacterium balustinum
0.00	2	2	S	1241982	Chryseobacterium nakagawai
0.00	1	1	S	651561	Chryseobacterium arthrosphaerae
0.00	1	1	S	1141221	Chryseobacterium taihuense
0.00	1	1	S	2497456	Chryseobacterium aureum
0.00	6	0	G	2782231	Kaistella
0.00	4	4	S	266749	Kaistella jeonii
0.00	1	1	S	1241979	Chryseobacterium carnis
0.00	1	1	S	2038776	Kaistella flava (ex Peng et al. 2021)
0.00	1	0	G	2782228	Planobacterium
0.00	1	1	S	536441	Chryseobacterium taklimakanense
0.00	1	0	G	2782229	Epilithonimonas
0.00	1	1	S	1241981	Chryseobacterium lactis
0.00	8	0	G	308865	Elizabethkingia
0.00	3	3	S	1117645	Elizabethkingia anophelis
0.00	3	3	S	1756149	Elizabethkingia bruuniana
0.00	2	2	S	238	Elizabethkingia meningoseptica
0.00	5	0	G	1778601	Apibacter
0.00	3	0	G1	2630820	unclassified Apibacter
0.00	3	3	S	2656761	Apibacter sp. B2966
0.00	2	2	S	2500547	Apibacter raozihei
0.00	3	0	G	34084	Riemerella
0.00	3	3	S	34085	Riemerella anatipestifer
0.00	1	0	G	1433995	Cruoricaptor
0.00	1	1	S	1118202	Cruoricaptor ignavus
0.01	17	0	F	39782	Blattabacteriaceae
0.01	17	2	G	34098	Blattabacterium
0.01	12	11	S	1653831	Blattabacterium cuenoti
0.00	1	1	S1	1457031	Blattabacterium cuenoti BPAY
0.00	3	3	S	164514	Blattabacterium punctulatus
0.00	7	0	O1	313602	Flavobacteriales incertae sedis
0.00	7	0	G	336809	Candidatus Sulcia
0.00	7	7	S	336810	Candidatus Sulcia muelleri
0.00	4	0	F	1853230	Crocinitomicaceae
0.00	4	0	G	332102	Fluviicola
0.00	4	0	S	191579	Fluviicola taffensis
0.00	4	4	S1	755732	Fluviicola taffensis DSM 16823
0.02	34	0	C	117747	Sphingobacteriia
0.02	34	0	O	200666	Sphingobacteriales
0.02	34	1	F	84566	Sphingobacteriaceae
0.01	15	5	G	423349	Mucilaginibacter
0.00	6	6	S	2682091	Mucilaginibacter ginkgonis
0.00	2	2	S	398053	Mucilaginibacter ginsenosidivorans
0.00	2	2	S	652787	Mucilaginibacter mallensis
0.01	12	2	G	28453	Sphingobacterium
0.00	6	6	S	28454	Sphingobacterium multivorum
0.00	2	0	G1	2609468	unclassified Sphingobacterium
0.00	2	2	S	2662364	Sphingobacterium sp. dk4302
0.00	1	1	S	258	Sphingobacterium spiritivorum
0.00	1	1	S	259	Sphingobacterium thalpophilum
0.00	4	0	G	376469	Olivibacter
0.00	4	0	G1	2632301	unclassified Olivibacter
0.00	4	4	S	2592345	Olivibacter sp. LS-1
0.00	1	0	G	84567	Pedobacter
0.00	1	1	S	332999	Pedobacter suwonensis
0.00	1	0	G	1649482	Pseudopedobacter
0.00	1	0	S	151895	Pseudopedobacter saltans
0.00	1	1	S1	762903	Pseudopedobacter saltans DSM 12145
0.02	29	0	C	768503	Cytophagia
0.02	29	1	O	768507	Cytophagales
0.01	9	2	F	89373	Cytophagaceae
0.00	4	0	G	120831	Dyadobacter
0.00	2	0	S	94254	Dyadobacter fermentans
0.00	2	2	S1	471854	Dyadobacter fermentans DSM 18053
0.00	2	0	G1	2625061	unclassified Dyadobacter
0.00	2	2	S	2747268	Dyadobacter sp. Q3-56
0.00	2	0	G	107	Spirosoma
0.00	2	2	S	2735870	Spirosoma taeanense
0.00	1	0	G	861914	Fibrella
0.00	1	0	G1	2620963	unclassified Fibrella
0.00	1	1	S	1834519	Fibrella sp. ES10-3-2-2
0.01	9	0	F	1853232	Hymenobacteraceae
0.00	6	0	G	89966	Hymenobacter
0.00	5	5	S	2496028	Hymenobacter radiodurans
0.00	1	0	G1	2615202	unclassified Hymenobacter
0.00	1	1	S	2761579	Hymenobacter sp. S2-20-2
0.00	3	0	G	323449	Pontibacter
0.00	3	3	S	388950	Pontibacter akesuensis
0.00	8	0	F	563798	Cyclobacteriaceae
0.00	5	0	G	246875	Algoriphagus
0.00	5	0	G1	2641541	unclassified Algoriphagus
0.00	5	5	S	2772483	Algoriphagus sp. Y33
0.00	2	0	G	390846	Echinicola
0.00	1	0	S	390884	Echinicola vietnamensis
0.00	1	1	S1	926556	Echinicola vietnamensis DSM 17526
0.00	1	1	S	1795355	Echinicola strongylocentroti
0.00	1	0	G	68288	Cyclobacterium
0.00	1	1	S	320787	Cyclobacterium amurskyense
0.00	2	0	F	200667	Flammeovirgaceae
0.00	2	0	G	59739	Flammeovirga
0.00	2	0	G1	2637820	unclassified Flammeovirga
0.00	2	2	S	1191459	Flammeovirga sp. MY04
0.01	19	0	C	1853228	Chitinophagia
0.01	19	0	O	1853229	Chitinophagales
0.01	19	0	F	563835	Chitinophagaceae
0.01	11	0	G	79328	Chitinophaga
0.01	11	0	G1	2619133	unclassified Chitinophaga
0.00	6	6	S	2604421	Chitinophaga sp. XS-30
0.00	3	3	S	2033437	Chitinophaga sp. MD30
0.00	2	2	S	2725416	Chitinophaga sp. 1310
0.00	7	1	G	379899	Niabella
0.00	5	5	S	1176587	Niabella ginsenosidivorans
0.00	1	0	S	446683	Niabella soli
0.00	1	1	S1	929713	Niabella soli DSM 19437
0.00	1	0	G	2812019	Pseudocnuella
0.00	1	1	S	2502779	Pseudocnuella soli
0.00	1	0	C	1937959	Saprospiria
0.00	1	0	O	1936988	Saprospirales
0.00	1	0	F	1937961	Haliscomenobacteraceae
0.00	1	0	G	2349	Haliscomenobacter
0.00	1	0	S	2350	Haliscomenobacter hydrossis
0.00	1	1	S1	760192	Haliscomenobacter hydrossis DSM 1100
0.00	1	0	P	1090	Chlorobi
0.00	1	0	C	191410	Chlorobia
0.00	1	0	O	191411	Chlorobiales
0.00	1	0	F	191412	Chlorobiaceae
0.00	1	0	G	1101	Prosthecochloris
0.00	1	0	G1	2632826	unclassified Prosthecochloris
0.00	1	1	S	1974213	Prosthecochloris sp. HL-130-GSB
0.00	1	0	P	142182	Gemmatimonadetes
0.00	1	0	C	219685	Gemmatimonadetes
0.00	1	0	O	219686	Gemmatimonadales
0.00	1	0	F	219687	Gemmatimonadaceae
0.00	1	0	G	173479	Gemmatimonas
0.00	1	0	S	173480	Gemmatimonas aurantiaca
0.00	1	1	S1	379066	Gemmatimonas aurantiaca T-27
1.96	3269	38	D1	1783272	Terrabacteria group
1.86	3102	59	P	1239	Firmicutes
1.57	2620	1	C	186801	Clostridia
1.56	2599	122	O	186802	Eubacteriales
1.01	1690	133	F	186803	Lachnospiraceae
0.34	566	0	G	2719313	Enterocloster
0.34	566	566	S	208479	Enterocloster bolteae
0.15	247	4	G	572511	Blautia
0.10	172	172	S	33035	Blautia producta
0.04	71	0	G1	2648079	unclassified Blautia
0.04	71	71	S	2479767	Blautia sp. SC05B48
0.15	242	2	G	1506553	Lachnoclostridium
0.09	145	145	S	29347	[Clostridium] scindens
0.06	95	95	S	1871021	Lachnoclostridium phocaeense
0.07	110	0	G	2316020	Mediterraneibacter
0.07	110	0	S	33038	[Ruminococcus] gnavus
0.07	110	110	S1	411470	[Ruminococcus] gnavus ATCC 29149
0.06	101	0	G	841	Roseburia
0.06	101	0	S	166486	Roseburia intestinalis
0.06	101	101	S1	536231	Roseburia intestinalis L1-82
0.05	81	0	G	207244	Anaerostipes
0.04	62	62	S	649756	Anaerostipes hadrus
0.01	19	19	S	1229621	Anaerostipes rhamnosivorans
0.04	73	0	G	2039240	Anaerotignum
0.04	73	0	S	28446	Anaerotignum propionicum
0.04	73	73	S1	991789	Anaerotignum propionicum DSM 1682
0.04	65	0	G	33042	Coprococcus
0.04	65	65	S	410072	Coprococcus comes
0.03	43	0	G	2719231	Lacrimispora
0.03	43	0	S	84030	Lacrimispora saccharolytica
0.03	43	43	S1	717608	[Clostridium] cf. saccharolyticum K10
0.01	19	0	G	46205	Pseudobutyrivibrio
0.01	19	19	S	185007	Pseudobutyrivibrio xylanivorans
0.01	10	0	G	1663717	Herbinix
0.01	10	10	S	1679721	Herbinix luporum
0.25	421	3	F	216572	Oscillospiraceae
0.19	322	0	G	1918385	Acutalibacter
0.19	322	322	S	1796620	Acutalibacter muris
0.04	67	0	G	946234	Flavonifractor
0.04	67	67	S	292800	Flavonifractor plautii
0.01	17	0	G	1263	Ruminococcus
0.00	8	8	S	1161942	Ruminococcus champanellensis
0.00	7	0	G1	2608920	unclassified Ruminococcus
0.00	7	7	S	2564099	Ruminococcus sp. JE7A12
0.00	2	0	S	1264	Ruminococcus albus
0.00	2	2	S1	697329	Ruminococcus albus 7 = DSM 20455
0.00	7	0	G	1905344	Ruthenibacterium
0.00	7	7	S	1550024	Ruthenibacterium lactatiformans
0.00	4	0	G	35829	Acetivibrio
0.00	4	4	S	1677857	Acetivibrio saccincola
0.00	1	0	G	253238	Ethanoligenens
0.00	1	1	S	253239	Ethanoligenens harbinense
0.11	191	1	F	31979	Clostridiaceae
0.09	151	16	G	1485	Clostridium
0.01	23	12	S	1491	Clostridium botulinum
0.01	9	9	S1	929506	Clostridium botulinum BKT015925
0.00	2	2	S1	1415774	Clostridium botulinum 202F
0.01	15	0	S	1538	Clostridium ljungdahlii
0.01	15	15	S1	748727	Clostridium ljungdahlii DSM 13528
0.01	14	14	S	1492	Clostridium butyricum
0.01	13	9	S	1520	Clostridium beijerinckii
0.00	4	4	S1	864803	Clostridium beijerinckii ATCC 35702
0.01	11	3	S	1534	Clostridium kluyveri
0.00	8	8	S1	583346	Clostridium kluyveri NBRC 12016
0.00	8	6	S	1513	Clostridium tetani
0.00	2	2	S1	1231072	Clostridium tetani 12124569
0.00	8	8	S	36845	Clostridium intestinale
0.00	7	7	S	1519	Clostridium tyrobutyricum
0.00	7	7	S	1497	Clostridium formicaceticum
0.00	6	6	S	94869	Clostridium gasigenes
0.00	5	5	S	1509	Clostridium sporogenes
0.00	5	0	S	169679	Clostridium saccharobutylicum
0.00	5	5	S1	1345695	Clostridium saccharobutylicum DSM 13864
0.00	4	4	S	1488	Clostridium acetobutylicum
0.00	2	0	S	1501	Clostridium pasteurianum
0.00	2	2	S1	1262449	Clostridium pasteurianum DSM 525 = ATCC 6013
0.00	2	2	S	1561	Clostridium baratii
0.00	2	2	S	394958	Clostridium taeniosporum
0.00	1	1	S	1502	Clostridium perfringens
0.00	1	1	S	1542	Clostridium novyi
0.00	1	1	S	1216932	Clostridium bornimense
0.02	32	0	G	1649459	Hungatella
0.02	32	0	S	154046	Hungatella hathewayi
0.02	32	32	S1	742737	Hungatella hathewayi WAL-18680
0.00	7	0	G	44258	Caloramator
0.00	7	0	G1	2629145	unclassified Caloramator
0.00	7	7	S	2576307	Caloramator sp. E03
0.04	67	0	F	186806	Eubacteriaceae
0.04	63	7	G	1730	Eubacterium
0.02	30	30	S	2041044	Eubacterium maltosivorans
0.01	16	0	S	29322	[Eubacterium] cellulosolvens
0.01	16	16	S1	633697	[Eubacterium] cellulosolvens 6
0.00	7	0	G1	2624479	unclassified Eubacterium
0.00	7	7	S	2764325	Eubacterium sp. NSJ-61
0.00	3	3	S	1736	Eubacterium limosum
0.00	4	0	G	33951	Acetobacterium
0.00	4	0	G1	2638182	unclassified Acetobacterium
0.00	4	4	S	2184575	Acetobacterium sp. KB-1
0.03	50	0	F	186804	Peptostreptococcaceae
0.02	36	0	G	1870884	Clostridioides
0.02	36	36	S	1496	Clostridioides difficile
0.00	6	0	G	44259	Filifactor
0.00	6	0	S	143361	Filifactor alocis
0.00	6	6	S1	546269	Filifactor alocis ATCC 35896
0.00	5	0	G	1501226	Romboutsia
0.00	5	0	G1	2626894	unclassified Romboutsia
0.00	5	5	S	2724150	Romboutsia sp. CE17
0.00	3	0	G	186831	Acetoanaerobium
0.00	3	3	S	1511	Acetoanaerobium sticklandii
0.03	44	0	O1	538999	Eubacteriales incertae sedis
0.02	33	0	G	1392389	Intestinimonas
0.02	33	33	S	1297617	Intestinimonas butyriciproducens
0.01	9	0	F	543314	Clostridiales Family XIII. Incertae Sedis
0.00	7	0	G	2060094	Aminipila
0.00	7	1	G1	2623050	unclassified Aminipila
0.00	4	4	S	2697030	Aminipila sp. CBA3637
0.00	2	2	S	2507160	Aminipila sp. JN-18
0.00	2	0	G	86331	Mogibacterium
0.00	2	2	S	114527	Mogibacterium diversum
0.00	2	0	G	2039302	Monoglobus
0.00	2	2	S	1981510	Monoglobus pectinilyticus
0.00	7	0	F	990719	Christensenellaceae
0.00	7	0	G	990721	Christensenella
0.00	6	0	G1	2649046	unclassified Christensenella
0.00	6	6	S	2086585	Christensenella sp. Marseille-P3954
0.00	1	1	S	626937	Christensenella minuta
0.00	6	0	F	186807	Peptococcaceae
0.00	3	0	G	1562	Desulfotomaculum
0.00	2	0	S	1564	Desulfotomaculum ruminis
0.00	2	2	S1	696281	Desulfotomaculum ruminis DSM 2154
0.00	1	0	S	1565	Desulfotomaculum nigrificans
0.00	1	1	S1	868595	Desulfotomaculum nigrificans CO-1-SRB
0.00	3	0	G	2282740	Desulfallas
0.00	3	0	S	102134	Desulfallas gibsoniae
0.00	3	3	S1	767817	Desulfallas gibsoniae DSM 7213
0.00	1	0	F	31984	Heliobacteriaceae
0.00	1	0	G	2697	Heliobacterium
0.00	1	0	S	35701	Heliobacterium modesticaldum
0.00	1	1	S1	498761	Heliobacterium modesticaldum Ice1
0.01	18	1	O	68295	Thermoanaerobacterales
0.01	14	2	F	543371	Thermoanaerobacterales Family III. Incertae Sedis
0.00	7	0	G	44000	Caldicellulosiruptor
0.00	5	0	S	413888	Caldicellulosiruptor hydrothermalis
0.00	5	5	S1	632292	Caldicellulosiruptor hydrothermalis 108
0.00	2	0	G1	2622462	unclassified Caldicellulosiruptor
0.00	2	2	S	2806205	Caldicellulosiruptor sp. YA01
0.00	5	0	G	28895	Thermoanaerobacterium
0.00	5	5	S	47490	Thermoanaerobacterium aotearoense
0.00	3	0	F	186814	Thermoanaerobacteraceae
0.00	3	2	G	1754	Thermoanaerobacter
0.00	1	0	G1	2636821	unclassified Thermoanaerobacter
0.00	1	1	S	399726	Thermoanaerobacter sp. X514
0.00	1	0	O	53433	Halanaerobiales
0.00	1	0	F	53434	Halobacteroidaceae
0.00	1	0	G	28186	Acetohalobium
0.00	1	0	S	28187	Acetohalobium arabaticum
0.00	1	1	S1	574087	Acetohalobium arabaticum DSM 5501
0.00	1	0	O	2770089	Thermosediminibacterales
0.00	1	0	F	2770092	Tepidanaerobacteraceae
0.00	1	0	G	499228	Tepidanaerobacter
0.00	1	0	S	499229	Tepidanaerobacter acetatoxydans
0.00	1	1	S1	1209989	Tepidanaerobacter acetatoxydans Re1
0.22	372	12	C	91061	Bacilli
0.12	202	15	O	1385	Bacillales
0.06	98	6	F	186817	Bacillaceae
0.03	57	11	G	1386	Bacillus
0.01	20	8	G1	86661	Bacillus cereus group
0.00	3	3	S	1428	Bacillus thuringiensis
0.00	2	2	S	580165	Bacillus cytotoxicus
0.00	2	2	S	1890302	Bacillus wiedmannii
0.00	1	1	S	1392	Bacillus anthracis
0.00	1	0	S	1396	Bacillus cereus
0.00	1	1	S1	288681	Bacillus cereus E33L
0.00	1	1	S	1405	Bacillus mycoides
0.00	1	1	S	2026186	Bacillus paranthracis
0.00	1	0	G2	2750818	unclassified Bacillus cereus group
0.00	1	1	S	1839798	Bacillus sp. FDAARGOS_235
0.00	7	0	G1	653685	Bacillus subtilis group
0.00	3	3	S	1402	Bacillus licheniformis
0.00	2	1	G2	1938374	Bacillus amyloliquefaciens group
0.00	1	1	S	492670	Bacillus velezensis
0.00	1	1	G2	653388	Bacillus mojavensis subgroup
0.00	1	1	S	1648923	Bacillus paralicheniformis
0.00	5	0	G1	185979	unclassified Bacillus (in: Bacteria)
0.00	2	2	S	2666127	Bacillus sp. N3536
0.00	2	2	S	2762327	Bacillus sp. PAMC28571
0.00	1	1	S	2682541	Bacillus sp. N1-1
0.00	4	4	S	1397	Bacillus circulans
0.00	4	4	S	1476025	Bacillus vini
0.00	2	2	S	1408	Bacillus pumilus
0.00	1	1	S	79883	Bacillus horikoshii
0.00	1	0	S	324767	Bacillus infantis
0.00	1	1	S1	1367477	Bacillus infantis NRRL B-14911
0.00	1	1	S	450367	[Brevibacterium] frigoritolerans
0.00	1	1	S	1670641	Bacillus ciccensis
0.00	7	0	G	400634	Lysinibacillus
0.00	4	0	G1	2636778	unclassified Lysinibacillus
0.00	3	3	S	2169540	Lysinibacillus sp. 2017
0.00	1	1	S	2590012	Lysinibacillus sp. FJAT-51161
0.00	2	2	S	28031	Lysinibacillus fusiformis
0.00	1	1	S	1421	Lysinibacillus sphaericus
0.00	6	0	G	2675231	Mesobacillus
0.00	3	3	S	129985	Mesobacillus jeotgali
0.00	3	3	S	279826	Mesobacillus foraminis
0.00	4	0	G	84406	Virgibacillus
0.00	2	2	S	163877	Virgibacillus necropolis
0.00	2	0	G1	2620237	unclassified Virgibacillus
0.00	2	2	S	2812055	Virgibacillus sp. AGTR
0.00	3	2	G	2675234	Alkalihalobacillus
0.00	1	0	S	86665	Alkalihalobacillus halodurans
0.00	1	1	S1	272558	Bacillus halodurans C-125
0.00	3	0	G	175304	Lentibacillus
0.00	3	0	G1	2614679	unclassified Lentibacillus
0.00	3	3	S	2518176	Lentibacillus sp. CBA3610
0.00	3	0	G	1221880	Psychrobacillus
0.00	2	2	S	2283160	Psychrobacillus glaciei
0.00	1	0	G1	2636677	unclassified Psychrobacillus
0.00	1	1	S	2303505	Psychrobacillus sp. AK 1817
0.00	2	0	G	45667	Halobacillus
0.00	2	2	S	45668	Halobacillus litoralis
0.00	2	0	G	182709	Oceanobacillus
0.00	2	2	S	2052660	Oceanobacillus zhaokaii
0.00	1	0	G	289201	Pontibacillus
0.00	1	0	G1	2628296	unclassified Pontibacillus
0.00	1	1	S	2692425	Pontibacillus sp. HMF3514
0.00	1	0	G	1906945	Parageobacillus
0.00	1	0	S	1426	Parageobacillus thermoglucosidasius
0.00	1	1	S1	634956	Parageobacillus thermoglucosidasius C56-YS93
0.00	1	0	G	129337	Geobacillus
0.00	1	1	S	33940	Geobacillus thermodenitrificans
0.00	1	0	G	2800373	Priestia
0.00	1	1	S	1404	Priestia megaterium
0.00	1	0	G	2817139	Weizmannia
0.00	1	1	S	1398	Weizmannia coagulans
0.02	32	1	F	90964	Staphylococcaceae
0.02	25	6	G	1279	Staphylococcus
0.00	3	3	S	29378	Staphylococcus arlettae
0.00	3	3	S	985002	Staphylococcus argenteus
0.00	2	2	G1	91994	unclassified Staphylococcus
0.00	2	2	S	246432	Staphylococcus equorum
0.00	1	1	S	1282	Staphylococcus epidermidis
0.00	1	1	S	33028	Staphylococcus saccharolyticus
0.00	1	0	S	29385	Staphylococcus saprophyticus
0.00	1	1	S1	342451	Staphylococcus saprophyticus subsp. saprophyticus ATCC 15305 = NCTC 7292
0.00	1	1	S	2044912	Staphylococcus debuckii
0.00	1	1	S	2282419	Staphylococcus pseudoxylosus
0.00	1	1	S	1290	Staphylococcus hominis
0.00	1	1	S	2781774	Staphylococcus lloydii
0.00	1	1	S	1286	Staphylococcus simulans
0.00	1	1	S	1280	Staphylococcus aureus
0.00	4	0	G	2803850	Mammaliicoccus
0.00	2	2	S	1296	Mammaliicoccus sciuri
0.00	1	1	S	42858	Mammaliicoccus lentus
0.00	1	1	S	71237	Mammaliicoccus vitulinus
0.00	1	0	G	69965	Macrococcus
0.00	1	1	S	69966	Macrococcus caseolyticus
0.00	1	0	G	227979	Jeotgalicoccus
0.00	1	0	S	946432	[Micrococcus] candicans
0.00	1	1	S1	946435	Jeotgalicoccus sp. ATCC 8456
0.02	28	1	F	186822	Paenibacillaceae
0.01	21	0	G	44249	Paenibacillus
0.00	6	5	S	1406	Paenibacillus polymyxa
0.00	1	1	S1	349520	Paenibacillus polymyxa E681
0.00	5	0	G1	185978	unclassified Paenibacillus
0.00	2	2	S	2777984	Paenibacillus sp. JNUCC-32
0.00	1	1	S	1536769	Paenibacillus sp. FSL P4-0081
0.00	1	1	S	1870819	Paenibacillus sp. BIHB4019
0.00	1	1	S	2211212	Paenibacillus sp. DCT19
0.00	2	2	S	44250	Paenibacillus alvei
0.00	2	1	G1	2044880	Paenibacillus sonchi group
0.00	1	0	S	483937	Paenibacillus riograndensis
0.00	1	1	S1	1073571	Paenibacillus riograndensis SBR5
0.00	2	2	S	162209	Paenibacillus naphthalenovorans
0.00	1	1	S	2495582	Paenibacillus albus
0.00	1	1	S	128574	Paenibacillus brasilensis
0.00	1	1	S	1178515	Paenibacillus swuensis
0.00	1	1	S	1126833	Paenibacillus beijingensis
0.00	3	0	F1	85151	Aneurinibacillus group
0.00	3	0	G	55079	Aneurinibacillus
0.00	3	3	S	1500254	Aneurinibacillus soli
0.00	2	0	G	329857	Cohnella
0.00	2	0	G1	2636738	unclassified Cohnella
0.00	2	2	S	1619153	Cohnella sp. LGH
0.00	1	0	G	55080	Brevibacillus
0.00	1	1	S	1393	Brevibacillus brevis
0.01	13	0	F	186818	Planococcaceae
0.00	6	0	G	1372	Planococcus
0.00	4	4	S	192421	Planococcus maritimus
0.00	1	0	S	161360	Planococcus antarcticus
0.00	1	1	S1	1185653	Planococcus antarcticus DSM 14505
0.00	1	0	G1	2662419	unclassified Planococcus
0.00	1	1	S	2213202	Planococcus sp. Y42
0.00	3	1	G	1569	Sporosarcina
0.00	1	1	S	1571	Sporosarcina ureae
0.00	1	0	G1	2647733	unclassified Sporosarcina
0.00	1	1	S	2283194	Sporosarcina sp. PTS2304
0.00	3	0	G	651660	Paenisporosarcina
0.00	3	0	G1	2642018	unclassified Paenisporosarcina
0.00	3	3	S	2320858	Paenisporosarcina sp. K2R23-3
0.00	1	0	G	162291	Planomicrobium
0.00	1	1	S	459472	Planomicrobium glaciei
0.00	8	0	F	186820	Listeriaceae
0.00	4	1	G	1637	Listeria
0.00	2	2	S	1638	Listeria ivanovii
0.00	1	1	S	1639	Listeria monocytogenes
0.00	4	0	G	2755	Brochothrix
0.00	4	4	S	2756	Brochothrix thermosphacta
0.00	6	0	O1	539002	Bacillales incertae sedis
0.00	4	0	O2	539738	Bacillales Family XI. Incertae Sedis
0.00	4	0	G	1378	Gemella
0.00	4	4	S	29391	Gemella morbillorum
0.00	2	0	O2	539742	Bacillales Family XII. Incertae Sedis
0.00	2	1	G	33986	Exiguobacterium
0.00	1	0	S	332410	Exiguobacterium sibiricum
0.00	1	1	S1	262543	Exiguobacterium sibiricum 255-15
0.00	1	0	F	186823	Alicyclobacillaceae
0.00	1	1	G	29330	Alicyclobacillus
0.00	1	0	F	186824	Thermoactinomycetaceae
0.00	1	0	G	292635	Laceyella
0.00	1	1	S	37482	Laceyella sacchari
0.09	158	4	O	186826	Lactobacillales
0.03	57	0	F	1300	Streptococcaceae
0.03	53	11	G	1301	Streptococcus
0.00	8	0	G1	671232	Streptococcus anginosus group
0.00	8	7	S	1328	Streptococcus anginosus
0.00	1	0	S1	1272910	Streptococcus anginosus subsp. whileyi
0.00	1	1	S2	1353243	Streptococcus anginosus subsp. whileyi MAS624
0.00	7	7	S	1326	Streptococcus acidominimus
0.00	6	0	G1	2608887	unclassified Streptococcus
0.00	5	5	S	2763068	Streptococcus sp. NSJ-72
0.00	1	1	S	2664091	Streptococcus sp. zg-86
0.00	4	4	S	1314	Streptococcus pyogenes
0.00	3	3	S	1307	Streptococcus suis
0.00	3	3	S	1309	Streptococcus mutans
0.00	2	0	G1	119603	Streptococcus dysgalactiae group
0.00	2	0	S	1334	Streptococcus dysgalactiae
0.00	2	2	S1	119602	Streptococcus dysgalactiae subsp. equisimilis
0.00	2	2	S	1313	Streptococcus pneumoniae
0.00	1	1	S	1303	Streptococcus oralis
0.00	1	1	S	1814128	Streptococcus halotolerans
0.00	1	1	S	315405	Streptococcus gallolyticus
0.00	1	1	S	1335	Streptococcus equinus
0.00	1	1	S	1302	Streptococcus gordonii
0.00	1	1	S	1305	Streptococcus sanguinis
0.00	1	0	S	1318	Streptococcus parasanguinis
0.00	1	1	S1	760570	Streptococcus parasanguinis ATCC 15912
0.00	4	2	G	1357	Lactococcus
0.00	1	0	S	1359	Lactococcus cremoris
0.00	1	1	S1	272622	Lactococcus lactis subsp. cremoris SK11
0.00	1	1	S	1363	Lactococcus garvieae
0.03	56	6	F	33958	Lactobacillaceae
0.01	14	0	G	1578	Lactobacillus
0.00	5	0	G1	2620435	unclassified Lactobacillus
0.00	4	4	S	1545702	Lactobacillus sp. wkB8
0.00	1	1	S	2099788	Lactobacillus sp. CBA3605
0.00	3	0	S	109790	Lactobacillus jensenii
0.00	3	3	S1	525329	Lactobacillus jensenii JV-V16
0.00	2	2	S	1579	Lactobacillus acidophilus
0.00	1	1	S	1584	Lactobacillus delbrueckii
0.00	1	1	S	1587	Lactobacillus helveticus
0.00	1	1	S	33959	Lactobacillus johnsonii
0.00	1	1	S	83683	Lactobacillus amylolyticus
0.00	8	0	G	2767879	Companilactobacillus
0.00	4	0	S	1602	Companilactobacillus alimentarius
0.00	4	4	S1	1423720	Lactobacillus alimentarius DSM 20249
0.00	2	2	S	83526	Companilactobacillus paralimentarius
0.00	2	2	S	392416	Companilactobacillus crustorum
0.00	4	0	G	46254	Oenococcus
0.00	4	4	S	1247	Oenococcus oeni
0.00	4	1	G	2759736	Lacticaseibacillus
0.00	2	0	S	1582	Lacticaseibacillus casei
0.00	2	2	S1	1423732	Lactobacillus casei DSM 20011 = JCM 1134 = ATCC 393
0.00	1	1	S	47715	Lacticaseibacillus rhamnosus
0.00	4	1	G	2767842	Lactiplantibacillus
0.00	3	3	S	60520	Lactiplantibacillus paraplantarum
0.00	3	2	G	1243	Leuconostoc
0.00	1	1	S	33968	Leuconostoc pseudomesenteroides
0.00	2	1	G	46255	Weissella
0.00	1	1	S	1249	Weissella paramesenteroides
0.00	2	0	G	2742598	Limosilactobacillus
0.00	1	1	S	1598	Limosilactobacillus reuteri
0.00	1	1	S	97478	Limosilactobacillus mucosae
0.00	2	1	G	2767885	Latilactobacillus
0.00	1	1	S	28038	Latilactobacillus curvatus
0.00	2	0	G	2767887	Ligilactobacillus
0.00	2	1	S	1624	Ligilactobacillus salivarius
0.00	1	1	S1	1194971	Lactobacillus salivarius str. Ren
0.00	2	0	G	2767892	Secundilactobacillus
0.00	2	2	S	240427	Secundilactobacillus paracollinoides
0.00	2	1	G	2767893	Lentilactobacillus
0.00	1	1	S	152331	Lentilactobacillus parabuchneri
0.00	1	0	G	2767881	Fructilactobacillus
0.00	1	1	S	53444	Fructilactobacillus lindneri
0.02	35	0	F	81852	Enterococcaceae
0.01	24	3	G	1350	Enterococcus
0.00	7	7	S	1351	Enterococcus faecalis
0.00	4	4	S	1352	Enterococcus faecium
0.00	3	3	S	1353	Enterococcus gallinarum
0.00	3	3	S	44008	Enterococcus cecorum
0.00	2	2	S	1354	Enterococcus hirae
0.00	2	2	S	1805431	Enterococcus saigonensis
0.00	7	0	G	2737	Vagococcus
0.00	6	6	S	218144	Vagococcus carniphilus
0.00	1	1	S	2714947	Vagococcus hydrophili
0.00	4	0	G	51668	Tetragenococcus
0.00	4	4	S	51669	Tetragenococcus halophilus
0.00	4	0	F	186828	Carnobacteriaceae
0.00	3	0	G	2747	Carnobacterium
0.00	3	3	S	2751	Carnobacterium maltaromaticum
0.00	1	0	G	29393	Dolosigranulum
0.00	1	1	S	29394	Dolosigranulum pigrum
0.00	2	0	F	186827	Aerococcaceae
0.00	2	0	G	46123	Abiotrophia
0.00	2	2	S	46125	Abiotrophia defectiva
0.01	24	0	C	909932	Negativicutes
0.01	15	0	O	909929	Selenomonadales
0.01	12	0	F	1843491	Selenomonadaceae
0.01	10	0	G	158846	Megamonas
0.01	9	9	S	437897	Megamonas funiformis
0.00	1	1	S	158847	Megamonas hypermegale
0.00	2	0	G	970	Selenomonas
0.00	2	0	G1	2637378	unclassified Selenomonas
0.00	2	2	S	2754044	Selenomonas sp. Marseille-Q3039
0.00	3	0	F	1843490	Sporomusaceae
0.00	3	0	G	365348	Pelosinus
0.00	3	0	S	365349	Pelosinus fermentans
0.00	3	3	S1	1192197	Pelosinus fermentans JBW45
0.01	9	0	O	1843489	Veillonellales
0.01	9	0	F	31977	Veillonellaceae
0.00	7	3	G	29465	Veillonella
0.00	3	3	S	29466	Veillonella parvula
0.00	1	1	S	39777	Veillonella atypica
0.00	2	0	G	39948	Dialister
0.00	2	2	S	2161821	Dialister massiliensis
0.01	17	0	C	526524	Erysipelotrichia
0.01	17	0	O	526525	Erysipelotrichales
0.01	15	0	F	128827	Erysipelotrichaceae
0.00	8	0	G	2749267	Amedibacterium
0.00	8	8	S	2583452	Amedibacterium intestinale
0.00	3	0	G	2678885	Faecalibacillus
0.00	3	3	S	1982626	Faecalibacillus intestinalis
0.00	2	0	G	1505663	Erysipelatoclostridium
0.00	2	2	S	1522	[Clostridium] innocuum
0.00	1	0	G	1647	Erysipelothrix
0.00	1	1	S	2485784	Erysipelothrix piscisicarius
0.00	1	0	G	1729679	Faecalibaculum
0.00	1	1	S	1702221	Faecalibaculum rodentium
0.00	2	0	F	2810281	Turicibacteraceae
0.00	2	0	G	191303	Turicibacter
0.00	2	2	S	154288	Turicibacter sanguinis
0.01	10	0	C	1737404	Tissierellia
0.01	10	0	O	1737405	Tissierellales
0.00	5	0	F	1570339	Peptoniphilaceae
0.00	2	0	G	165779	Anaerococcus
0.00	2	2	S	33037	Anaerococcus vaginalis
0.00	2	0	G	543311	Parvimonas
0.00	2	2	S	33033	Parvimonas micra
0.00	1	0	G	1161127	Murdochiella
0.00	1	1	S	1852373	Murdochiella vaginalis
0.00	5	0	F	1737406	Tissierellaceae
0.00	5	0	G	1354809	Keratinibaculum
0.00	5	5	S	1278232	Keratinibaculum paraultunense
0.04	71	0	P	201174	Actinobacteria
0.04	69	4	C	1760	Actinomycetia
0.01	14	0	O	85007	Corynebacteriales
0.00	7	0	F	1653	Corynebacteriaceae
0.00	7	0	G	1716	Corynebacterium
0.00	2	2	S	146827	Corynebacterium simulans
0.00	1	0	G1	2624378	unclassified Corynebacterium
0.00	1	1	S	2599641	Corynebacterium sp. sy039
0.00	1	0	S	1718	Corynebacterium glutamicum
0.00	1	1	S1	1232381	Corynebacterium glutamicum SCgG1
0.00	1	0	S	38289	Corynebacterium jeikeium
0.00	1	1	S1	306537	Corynebacterium jeikeium K411
0.00	1	0	S	258224	Corynebacterium resistens
0.00	1	1	S1	662755	Corynebacterium resistens DSM 45100
0.00	1	1	S	169292	Corynebacterium aurimucosum
0.00	5	0	F	1762	Mycobacteriaceae
0.00	2	0	G	1866885	Mycolicibacterium
0.00	1	1	S	39695	Mycolicibacterium tokaiense
0.00	1	1	S	1795	Mycolicibacterium neoaurum
0.00	1	0	G	1763	Mycobacterium
0.00	1	1	G1	120793	Mycobacterium avium complex (MAC)
0.00	1	0	G	697025	Hoyosella
0.00	1	0	S	639313	Hoyosella subflava
0.00	1	1	S1	443218	Hoyosella subflava DQS3-9A1
0.00	1	0	G	1073531	Mycolicibacter
0.00	1	1	S	875328	Mycolicibacter sinensis
0.00	1	0	F	85025	Nocardiaceae
0.00	1	0	G	1827	Rhodococcus
0.00	1	1	S	334542	Rhodococcus qingshengii
0.00	1	0	F	85029	Dietziaceae
0.00	1	0	G	37914	Dietzia
0.00	1	1	S	139021	Dietzia psychralcaliphila
0.01	13	0	O	85011	Streptomycetales
0.01	13	0	F	2062	Streptomycetaceae
0.01	13	2	G	1883	Streptomyces
0.00	3	0	G1	2593676	unclassified Streptomyces
0.00	1	1	S	1495638	Streptomyces sp. M56
0.00	1	1	S	2136173	Streptomyces sp. So13.3
0.00	1	1	S	2585716	Streptomyces sp. C8S0
0.00	2	2	S	1888	Streptomyces albus
0.00	2	0	S	193462	Streptomyces niveus
0.00	2	2	S1	1352941	Streptomyces niveus NCIMB 11891
0.00	1	0	S	68280	Streptomyces violaceusniger
0.00	1	1	S1	653045	Streptomyces violaceusniger Tu 4113
0.00	1	0	S	33903	Streptomyces avermitilis
0.00	1	1	S1	227882	Streptomyces avermitilis MA-4680 = NBRC 14893
0.00	1	1	S	408015	Streptomyces xiamenensis
0.00	1	1	S	54571	Streptomyces venezuelae
0.01	11	0	O	85004	Bifidobacteriales
0.01	11	0	F	31953	Bifidobacteriaceae
0.01	11	2	G	1678	Bifidobacterium
0.00	3	0	S	1686	Bifidobacterium catenulatum
0.00	3	2	S1	630129	Bifidobacterium catenulatum subsp. kashiwanohense
0.00	1	1	S2	1447716	Bifidobacterium kashiwanohense PV20-2
0.00	1	0	S	1684	Bifidobacterium asteroides
0.00	1	1	S1	1147128	Bifidobacterium asteroides PRL2011
0.00	1	1	S	1685	Bifidobacterium breve
0.00	1	1	S	1689	Bifidobacterium dentium
0.00	1	0	S	1694	Bifidobacterium pseudolongum
0.00	1	0	S1	1690	Bifidobacterium pseudolongum subsp. globosum
0.00	1	1	S2	1410605	Bifidobacterium pseudolongum subsp. globosum DSM 20092
0.00	1	0	S	216816	Bifidobacterium longum
0.00	1	1	S1	1679	Bifidobacterium longum subsp. longum
0.00	1	1	S	1765219	Bifidobacterium eulemuris
0.01	10	1	O	85006	Micrococcales
0.00	3	0	F	1268	Micrococcaceae
0.00	1	0	G	1645	Renibacterium
0.00	1	0	S	1646	Renibacterium salmoninarum
0.00	1	1	S1	288705	Renibacterium salmoninarum ATCC 33209
0.00	1	0	G	1742989	Glutamicibacter
0.00	1	1	S	37929	Glutamicibacter nicotianae
0.00	1	0	G	1742992	Paenarthrobacter
0.00	1	0	G1	2634190	unclassified Paenarthrobacter
0.00	1	1	S	2735317	Paenarthrobacter sp. YJN-D
0.00	3	0	F	85023	Microbacteriaceae
0.00	1	0	G	33882	Microbacterium
0.00	1	1	S	2614639	Microbacterium lushaniae
0.00	1	0	G	1649454	Glaciihabitans
0.00	1	0	G1	2645362	unclassified Glaciihabitans
0.00	1	1	S	2596912	Glaciihabitans sp. INWT7
0.00	1	0	G	235888	Salinibacterium
0.00	1	0	G1	2632331	unclassified Salinibacterium
0.00	1	1	S	2508880	Salinibacterium sp. UTAS2018
0.00	1	0	F	85016	Cellulomonadaceae
0.00	1	0	G	1707	Cellulomonas
0.00	1	0	S	1708	Cellulomonas fimi
0.00	1	1	S1	590998	Cellulomonas fimi ATCC 484
0.00	1	0	F	85021	Intrasporangiaceae
0.00	1	0	G	367298	Phycicoccus
0.00	1	0	G1	2637926	unclassified Phycicoccus
0.00	1	1	S	2714941	Phycicoccus sp. HDW14
0.00	1	0	F	145360	Sanguibacteraceae
0.00	1	0	G	60919	Sanguibacter
0.00	1	0	S	60920	Sanguibacter keddieii
0.00	1	1	S1	446469	Sanguibacter keddieii DSM 10542
0.01	10	0	O	85009	Propionibacteriales
0.00	6	2	F	31957	Propionibacteriaceae
0.00	2	0	G	29404	Microlunatus
0.00	2	0	S	29405	Microlunatus phosphovorus
0.00	2	2	S1	1032480	Microlunatus phosphovorus NM-1
0.00	2	0	G	72763	Tessaracoccus
0.00	1	1	S	1285901	Tessaracoccus defluvii
0.00	1	1	S	2161816	Tessaracoccus timonensis
0.00	3	0	F	85015	Nocardioidaceae
0.00	2	0	G	1839	Nocardioides
0.00	2	2	S	2518370	Nocardioides euryhalodurans
0.00	1	0	G	53387	Friedmanniella
0.00	1	1	S	546871	Friedmanniella luteola
0.00	1	0	F	2726069	Kribbellaceae
0.00	1	0	G	182639	Kribbella
0.00	1	0	S	182640	Kribbella flavida
0.00	1	1	S1	479435	Kribbella flavida DSM 17836
0.00	4	0	O	2037	Actinomycetales
0.00	4	0	F	2049	Actinomycetaceae
0.00	4	2	G	1654	Actinomyces
0.00	1	1	S	2560010	Actinomyces procaprae
0.00	1	0	G1	2609248	unclassified Actinomyces
0.00	1	1	S	712116	Actinomyces sp. oral taxon 169
0.00	2	0	O	85012	Streptosporangiales
0.00	2	0	F	2004	Streptosporangiaceae
0.00	2	0	G	83681	Nonomuraea
0.00	2	2	S	2656914	Nonomuraea nitratireducens
0.00	1	0	O	85010	Pseudonocardiales
0.00	1	0	F	2070	Pseudonocardiaceae
0.00	1	0	G	2071	Saccharothrix
0.00	1	0	G1	2593673	unclassified Saccharothrix
0.00	1	1	S	2781735	Saccharothrix sp. 6-C
0.00	1	0	C	84995	Rubrobacteria
0.00	1	0	O	84996	Rubrobacterales
0.00	1	0	F	84997	Rubrobacteraceae
0.00	1	0	G	42255	Rubrobacter
0.00	1	1	S	2051957	Rubrobacter indicoceani
0.00	1	0	C	84998	Coriobacteriia
0.00	1	0	O	84999	Coriobacteriales
0.00	1	0	F	84107	Coriobacteriaceae
0.00	1	0	G	102106	Collinsella
0.00	1	1	S	74426	Collinsella aerofaciens
0.02	28	0	P	544448	Tenericutes
0.02	28	0	C	31969	Mollicutes
0.01	14	0	O	186328	Entomoplasmatales
0.01	11	0	F	2131	Spiroplasmataceae
0.01	11	0	G	2132	Spiroplasma
0.00	4	4	S	216946	Spiroplasma turonicum
0.00	3	3	S	216938	Spiroplasma helicoides
0.00	2	0	S	216935	Spiroplasma culicicola
0.00	2	2	S1	1276246	Spiroplasma culicicola AES-1
0.00	1	0	S	216937	Spiroplasma floricola
0.00	1	1	S1	1336749	Spiroplasma floricola 23-6
0.00	1	1	S	324079	Spiroplasma tabanidicola
0.00	3	0	F	33925	Entomoplasmataceae
0.00	3	1	G	46239	Mesoplasma
0.00	1	1	S	2151	Mesoplasma florum
0.00	1	1	S	324078	Mesoplasma coleopterae
0.01	12	0	O	2085	Mycoplasmatales
0.01	12	0	F	2092	Mycoplasmataceae
0.01	10	0	G	2093	Mycoplasma
0.00	5	0	G1	2683645	unclassified Mycoplasma
0.00	3	3	S	2742195	Mycoplasma sp. OR1901
0.00	2	2	S	2683967	Mycoplasma sp. NEAQ87857
0.00	1	1	S	2098	Mycoplasma hominis
0.00	1	1	S	519450	Mycoplasma anserisalpingitidis
0.00	1	0	S	51365	Mycoplasma yeatsii
0.00	1	1	S1	743967	Mycoplasma yeatsii GM274B
0.00	1	0	S	28227	Mycoplasma penetrans
0.00	1	1	S1	272633	Mycoplasma penetrans HF-2
0.00	1	0	S	2123	Mycoplasma putrefaciens
0.00	1	1	S1	743965	Mycoplasma putrefaciens KS1
0.00	1	0	G	2129	Ureaplasma
0.00	1	1	S	134821	Ureaplasma parvum
0.00	1	0	G	2767358	Mycoplasmopsis
0.00	1	1	S	33923	Mycoplasma felis
0.00	2	0	O	186329	Acholeplasmatales
0.00	2	0	F	2146	Acholeplasmataceae
0.00	1	0	G	2147	Acholeplasma
0.00	1	0	S	38986	Acholeplasma palmae
0.00	1	1	S1	1318466	Acholeplasma palmae J233
0.00	1	0	G	33926	Candidatus Phytoplasma
0.00	1	0	G1	85625	16SrV (Elm yellows group)
0.00	1	1	S	135727	Candidatus Phytoplasma ziziphi
0.01	24	0	D2	1798711	Cyanobacteria/Melainabacteria group
0.01	24	1	P	1117	Cyanobacteria
0.01	12	0	O	1890424	Synechococcales
0.00	8	0	F	1890426	Synechococcaceae
0.00	7	0	G	1129	Synechococcus
0.00	3	0	S	33070	Synechococcus lividus
0.00	3	3	S1	1917166	Synechococcus lividus PCC 6715
0.00	2	2	S	32046	Synechococcus elongatus
0.00	2	0	G1	2626047	unclassified Synechococcus
0.00	1	1	S	2789857	Synechococcus sp. CBW1107
0.00	1	1	S	1400866	Synechococcus sp. PROS-U-1
0.00	1	0	G	167375	Cyanobium
0.00	1	0	S	59930	Cyanobium gracile
0.00	1	1	S1	292564	Cyanobium gracile PCC 6307
0.00	2	0	F	1213	Prochloraceae
0.00	2	0	G	1218	Prochlorococcus
0.00	2	0	G1	2627481	unclassified Prochlorococcus
0.00	2	2	S	1501268	Prochlorococcus sp. MIT 0604
0.00	1	0	F	1890431	Chamaesiphonaceae
0.00	1	0	G	217161	Chamaesiphon
0.00	1	0	S	1173032	Chamaesiphon minutus
0.00	1	1	S1	1173020	Chamaesiphon minutus PCC 6605
0.00	1	0	F	1890438	Leptolyngbyaceae
0.00	1	0	G	47251	Leptolyngbya
0.00	1	0	G1	2650499	unclassified Leptolyngbya
0.00	1	1	S	1752064	Leptolyngbya sp. NIES-3755
0.00	7	0	O	1161	Nostocales
0.00	5	1	F	1162	Nostocaceae
0.00	2	0	G	1177	Nostoc
0.00	1	0	S	92942	Nostoc linckia
0.00	1	1	S1	1091006	Nostoc linckia NIES-25
0.00	1	0	G1	2593658	unclassified Nostoc
0.00	1	1	S	28072	Nostoc sp. PCC 7524
0.00	2	0	G	264688	Trichormus
0.00	2	0	S	264691	Trichormus variabilis
0.00	2	2	S1	375899	Trichormus variabilis 0441
0.00	2	0	F	2661849	Calotrichaceae
0.00	2	0	G	1186	Calothrix
0.00	1	0	S	32054	Calothrix parietina
0.00	1	1	S1	1170562	Calothrix sp. PCC 6303
0.00	1	0	S	938406	Calothrix brevissima
0.00	1	1	S1	1973478	Calothrix brevissima NIES-22
0.00	3	0	P1	1301283	Oscillatoriophycideae
0.00	3	0	O	1150	Oscillatoriales
0.00	2	0	F	1892252	Microcoleaceae
0.00	2	0	G	35823	Arthrospira
0.00	2	2	S	118562	Arthrospira platensis
0.00	1	0	F	1892254	Oscillatoriaceae
0.00	1	0	G	1155738	Moorea
0.00	1	0	S	1155739	Moorea producens
0.00	1	1	S1	1458985	Moorea producens PAL-8-15-08-1
0.00	1	0	O	52604	Pleurocapsales
0.00	1	0	F	1890500	Hyellaceae
0.00	1	0	G	44474	Pleurocapsa
0.00	1	0	S	54308	Pleurocapsa minor
0.00	1	1	S1	118163	Pleurocapsa sp. PCC 7327
0.00	4	0	P	1297	Deinococcus-Thermus
0.00	4	0	C	188787	Deinococci
0.00	4	0	O	118964	Deinococcales
0.00	4	0	F	183710	Deinococcaceae
0.00	4	0	G	1298	Deinococcus
0.00	2	0	S	432329	Deinococcus peraridilitoris
0.00	2	2	S1	937777	Deinococcus peraridilitoris DSM 19664
0.00	1	1	S	1182571	Deinococcus swuensis
0.00	1	1	S	1768108	Deinococcus actinosclerus
0.00	2	0	P	200795	Chloroflexi
0.00	1	0	C	292625	Anaerolineae
0.00	1	0	O	292629	Anaerolineales
0.00	1	0	F	292628	Anaerolineaceae
0.00	1	0	G	2019482	Brevefilum
0.00	1	1	S	1986204	Brevefilum fermentans
0.00	1	0	C	301297	Dehalococcoidia
0.00	1	0	O	1202465	Dehalococcoidales
0.00	1	0	F	1202464	Dehalococcoidaceae
0.00	1	0	G	61434	Dehalococcoides
0.00	1	0	S	61435	Dehalococcoides mccartyi
0.00	1	1	S1	1193806	Dehalococcoides mccartyi BTF08
0.36	594	59	P	1224	Proteobacteria
0.17	275	27	C	1236	Gammaproteobacteria
0.04	74	6	O	91347	Enterobacterales
0.01	23	5	F	543	Enterobacteriaceae
0.00	7	0	G	561	Escherichia
0.00	5	5	S	208962	Escherichia albertii
0.00	2	2	S	562	Escherichia coli
0.00	4	0	G	544	Citrobacter
0.00	3	2	G1	1344959	Citrobacter freundii complex
0.00	1	1	S	546	Citrobacter freundii
0.00	1	0	S	545	Citrobacter koseri
0.00	1	1	S1	290338	Citrobacter koseri ATCC BAA-895
0.00	2	2	G	570	Klebsiella
0.00	2	0	F1	36866	unclassified Enterobacteriaceae
0.00	1	1	S	2675775	Enterobacteriaceae endosymbiont of Donacia clavipes
0.00	1	1	S	2675790	Enterobacteriaceae endosymbiont of Macroplea appendiculata
0.00	1	0	G	547	Enterobacter
0.00	1	0	G1	354276	Enterobacter cloacae complex
0.00	1	1	S	550	Enterobacter cloacae
0.00	1	1	G	590	Salmonella
0.00	1	0	G	158483	Cedecea
0.00	1	0	G1	2649846	unclassified Cedecea
0.00	1	1	S	2545798	Cedecea sp. FDAARGOS_727
0.01	17	0	F	1903411	Yersiniaceae
0.01	10	5	G	629	Yersinia
0.00	2	2	S	630	Yersinia enterocolitica
0.00	2	1	G1	1649845	Yersinia pseudotuberculosis complex
0.00	1	1	S	633	Yersinia pseudotuberculosis
0.00	1	1	S	2607663	Yersinia canariae
0.00	7	0	G	613	Serratia
0.00	2	2	S	615	Serratia marcescens
0.00	2	2	S	28151	Serratia proteamaculans
0.00	2	2	S	47917	Serratia fonticola
0.00	1	0	S	138074	Serratia symbiotica
0.00	1	1	S1	568817	Serratia symbiotica str. 'Cinara cedri'
0.01	15	0	F	1903409	Erwiniaceae
0.01	13	0	G	32199	Buchnera
0.01	13	2	S	9	Buchnera aphidicola
0.00	5	5	S1	2518974	Buchnera aphidicola (Cinara curtihirsuta)
0.00	3	3	S1	1241878	Buchnera aphidicola (Sarucallis kahawaluokalani)
0.00	2	2	S1	1241865	Buchnera aphidicola (Macrosiphoniella sanborni)
0.00	1	1	S1	118099	Buchnera aphidicola (Acyrthosiphon pisum)
0.00	2	0	G	2100764	Mixta
0.00	2	2	S	1615494	Mixta intestinalis
0.00	7	0	F	1903414	Morganellaceae
0.00	4	0	G	583	Proteus
0.00	3	2	S	584	Proteus mirabilis
0.00	1	1	S1	1266738	Proteus mirabilis BB2000
0.00	1	0	S	1574161	Proteus terrae
0.00	1	1	S1	626774	Proteus terrae subsp. cibarius
0.00	2	0	G	586	Providencia
0.00	2	2	S	587	Providencia rettgeri
0.00	1	0	G	581	Morganella
0.00	1	1	S	582	Morganella morganii
0.00	3	0	F	1903410	Pectobacteriaceae
0.00	3	0	G	122277	Pectobacterium
0.00	3	3	S	1905730	Pectobacterium parmentieri
0.00	1	0	O1	451511	Enterobacterales incertae sedis
0.00	1	0	G	702	Plesiomonas
0.00	1	1	S	703	Plesiomonas shigelloides
0.00	1	0	F	1903412	Hafniaceae
0.00	1	0	G	635	Edwardsiella
0.00	1	1	S	636	Edwardsiella tarda
0.00	1	0	F	1903416	Budviciaceae
0.00	1	0	G	2810357	Jinshanibacter
0.00	1	1	S	2498113	Jinshanibacter zhutongyuii
0.03	46	0	O	72274	Pseudomonadales
0.02	34	0	F	135621	Pseudomonadaceae
0.02	31	8	G	286	Pseudomonas
0.01	9	0	G1	136843	Pseudomonas fluorescens group
0.00	4	2	S	294	Pseudomonas fluorescens
0.00	2	2	S1	463794	Pseudomonas fluorescens BBc6R8
0.00	3	3	S	76758	Pseudomonas orientalis
0.00	1	1	S	46679	Pseudomonas mucidolens
0.00	1	1	S	47883	Pseudomonas synxantha
0.00	6	0	G1	196821	unclassified Pseudomonas
0.00	2	2	S	1931241	Pseudomonas sp. S-6-2
0.00	1	1	S	2479392	Pseudomonas sp. LTJR-52
0.00	1	1	S	2498848	Pseudomonas sp. MPC6
0.00	1	1	S	2749999	Pseudomonas sp. RtIB026
0.00	1	1	S	1758730	Pseudomonas sp. BIOMIG1BAC
0.00	2	0	G1	136845	Pseudomonas putida group
0.00	1	1	S	303	Pseudomonas putida
0.00	1	1	S	78327	Pseudomonas mosselii
0.00	1	1	S	702115	Pseudomonas arsenicoxydans
0.00	1	1	S	930166	Pseudomonas brassicacearum
0.00	1	0	G1	136841	Pseudomonas aeruginosa group
0.00	1	1	S	287	Pseudomonas aeruginosa
0.00	1	0	G1	136842	Pseudomonas chlororaphis group
0.00	1	1	S	587753	Pseudomonas chlororaphis
0.00	1	0	G1	136849	Pseudomonas syringae group
0.00	1	0	G2	251695	Pseudomonas syringae group genomosp. 1
0.00	1	0	S	317	Pseudomonas syringae
0.00	1	0	S1	321	Pseudomonas syringae pv. syringae
0.00	1	1	S2	1262350	Pseudomonas syringae pv. syringae SM
0.00	1	1	S	1499686	Pseudomonas saudiphocaensis
0.00	2	0	F1	351	Azotobacter group
0.00	2	0	G	352	Azotobacter
0.00	2	0	S	354	Azotobacter vinelandii
0.00	2	2	S1	1283330	Azotobacter vinelandii CA
0.00	1	0	G	1849530	Oblitimonas
0.00	1	1	S	1697053	Oblitimonas alkaliphila
0.01	12	0	F	468	Moraxellaceae
0.01	12	3	G	469	Acinetobacter
0.00	5	0	G1	196816	unclassified Acinetobacter
0.00	2	2	S	1407071	Acinetobacter sp. TGL-Y2
0.00	2	2	S	1827285	Acinetobacter sp. MYb10
0.00	1	1	S	1758189	Acinetobacter sp. ACNIH2
0.00	2	2	S	70346	Acinetobacter variabilis
0.00	1	1	S	40216	Acinetobacter radioresistens
0.00	1	0	G1	909768	Acinetobacter calcoaceticus/baumannii complex
0.00	1	1	S	1785128	Acinetobacter lactucae
0.02	29	0	O	135622	Alteromonadales
0.01	12	0	F	72275	Alteromonadaceae
0.00	4	1	G	226	Alteromonas
0.00	2	0	G1	2614992	unclassified Alteromonas
0.00	2	2	S	2795689	Alteromonas sp. KC14
0.00	1	1	S	314275	Alteromonas mediterranea
0.00	3	0	G	1621534	Paraglaciecola
0.00	2	0	G1	2685791	unclassified Paraglaciecola
0.00	2	2	S	2686359	Paraglaciecola sp. L1A13
0.00	1	1	S	197222	Paraglaciecola mesophila
0.00	2	0	G	89404	Glaciecola
0.00	2	2	S	2489595	Glaciecola amylolytica
0.00	2	0	G	288793	Salinimonas
0.00	2	2	S	914153	Salinimonas lutimaris
0.00	1	0	G	2742	Marinobacter
0.00	1	0	G1	83889	unclassified Marinobacter
0.00	1	1	S	1761794	Marinobacter sp. es.042
0.01	10	0	F	267890	Shewanellaceae
0.01	10	1	G	22	Shewanella
0.00	4	0	G1	196818	unclassified Shewanella
0.00	3	3	S	2590015	Shewanella sp. SNU WT4
0.00	1	1	S	2814294	Shewanella sp. FJAT-51800
0.00	2	0	S	62322	Shewanella baltica
0.00	2	2	S1	693971	Shewanella baltica OS183
0.00	2	0	S	404011	Shewanella piezotolerans
0.00	2	2	S1	225849	Shewanella piezotolerans WP3
0.00	1	0	S	60478	Shewanella amazonensis
0.00	1	1	S1	326297	Shewanella amazonensis SB2B
0.00	6	0	F	267888	Pseudoalteromonadaceae
0.00	6	0	G	53246	Pseudoalteromonas
0.00	3	0	S	298657	Pseudoalteromonas spongiae
0.00	3	3	S1	1117319	Pseudoalteromonas spongiae UST010723-006
0.00	1	1	S	267375	Pseudoalteromonas marina
0.00	1	0	S	394751	Pseudoalteromonas arctica
0.00	1	1	S1	1117313	Pseudoalteromonas arctica A 37-1-2
0.00	1	1	S	882626	Pseudoalteromonas xiamenensis
0.00	1	0	F	267893	Idiomarinaceae
0.00	1	0	G	135575	Idiomarina
0.00	1	0	S	135577	Idiomarina loihiensis
0.00	1	1	S1	283942	Idiomarina loihiensis L2TR
0.01	18	0	O	135625	Pasteurellales
0.01	18	1	F	712	Pasteurellaceae
0.00	8	0	G	724	Haemophilus
0.00	4	4	S	727	Haemophilus influenzae
0.00	4	4	S	729	Haemophilus parainfluenzae
0.00	4	0	G	75984	Mannheimia
0.00	2	2	S	75985	Mannheimia haemolytica
0.00	1	1	S	85402	Mannheimia granulomatis
0.00	1	0	G1	2645054	unclassified Mannheimia
0.00	1	1	S	2679995	Mannheimia sp. ZY171111
0.00	3	0	G	2094023	Glaesserella
0.00	2	2	S	738	Glaesserella parasuis
0.00	1	0	G1	2629322	unclassified Glaesserella
0.00	1	1	S	2030797	Glaesserella sp. 15-184
0.00	2	0	G	214906	Histophilus
0.00	2	2	S	731	Histophilus somni
0.01	17	0	O	135623	Vibrionales
0.01	17	0	F	641	Vibrionaceae
0.01	16	3	G	662	Vibrio
0.00	3	0	G1	1891919	Vibrio oreintalis group
0.00	3	3	S	300876	Vibrio europaeus
0.00	3	3	S	28173	Vibrio nigripulchritudo
0.00	2	0	S	52443	Vibrio tapetis
0.00	2	2	S1	1671868	Vibrio tapetis subsp. tapetis
0.00	1	1	S	674	Vibrio mimicus
0.00	1	1	S	676	Vibrio fluvialis
0.00	1	1	S	29494	Vibrio furnissii
0.00	1	1	S	29497	Vibrio splendidus
0.00	1	0	G1	717610	Vibrio harveyi group
0.00	1	1	S	680	Vibrio campbellii
0.00	1	0	G	657	Photobacterium
0.00	1	1	S	38293	Photobacterium damselae
0.01	16	0	O	72273	Thiotrichales
0.00	7	0	F	135616	Piscirickettsiaceae
0.00	3	0	G	2039723	Thiomicrorhabdus
0.00	3	3	S	2739063	Thiomicrorhabdus xiamenensis
0.00	2	1	G	933	Thiomicrospira
0.00	1	0	S	92245	Thiomicrospira aerophila
0.00	1	1	S1	717772	Thiomicrospira aerophila AL3
0.00	1	0	G	1237	Piscirickettsia
0.00	1	1	S	1238	Piscirickettsia salmonis
0.00	1	1	G	40222	Methylophaga
0.00	6	0	F	34064	Francisellaceae
0.00	4	0	G	1869285	Allofrancisella
0.00	4	4	S	1085647	Allofrancisella inopinata
0.00	2	0	G	262	Francisella
0.00	1	1	S	263	Francisella tularensis
0.00	1	1	S	573570	Francisella uliginis
0.00	3	0	F	135617	Thiotrichaceae
0.00	3	0	G	1021	Beggiatoa
0.00	3	3	S	288004	Beggiatoa leptomitoformis
0.01	11	0	O	135619	Oceanospirillales
0.00	5	0	F	28256	Halomonadaceae
0.00	2	0	F1	114403	Zymobacter group
0.00	1	0	G	114185	Candidatus Carsonella
0.00	1	1	S	114186	Candidatus Carsonella ruddii
0.00	1	0	G	235572	Candidatus Portiera
0.00	1	1	S	91844	Candidatus Portiera aleyrodidarum
0.00	2	0	G	404432	Salinicola
0.00	2	2	S	1771309	Salinicola tamaricis
0.00	1	0	G	376488	Halotalea
0.00	1	1	S	376489	Halotalea alkalilenta
0.00	3	0	F	224379	Hahellaceae
0.00	2	0	G	2768738	Spartinivicinus
0.00	2	2	S	2683272	Spartinivicinus ruber
0.00	1	0	G	158481	Hahella
0.00	1	0	G1	2624107	unclassified Hahella
0.00	1	1	S	1628392	Hahella sp. KA22
0.00	2	0	F	135620	Oceanospirillaceae
0.00	2	0	G	48075	Marinobacterium
0.00	1	1	S	1821621	Marinobacterium aestuarii
0.00	1	0	G1	2644139	unclassified Marinobacterium
0.00	1	1	S	2668067	Marinobacterium sp. LSUCC0821
0.00	1	0	F	2066474	Endozoicomonadaceae
0.00	1	0	G	305899	Endozoicomonas
0.00	1	0	S	1027273	Endozoicomonas montiporae
0.00	1	1	S1	570277	Endozoicomonas montiporae CL-33
0.01	10	0	O	135614	Xanthomonadales
0.01	10	0	F	32033	Xanthomonadaceae
0.00	6	1	G	338	Xanthomonas
0.00	3	3	S	56459	Xanthomonas vasicola
0.00	1	0	S	56454	Xanthomonas hortorum
0.00	1	0	S1	487904	Xanthomonas hortorum pv. carotae
0.00	1	1	S2	863365	Xanthomonas hortorum pv. carotae str. M081
0.00	1	1	S	56458	Xanthomonas sacchari
0.00	2	0	G	68	Lysobacter
0.00	1	0	G1	2635362	unclassified Lysobacter
0.00	1	1	S	2781022	Lysobacter sp. H21R20
0.00	1	1	S	2795387	Lysobacter arenosi
0.00	2	0	G	83618	Pseudoxanthomonas
0.00	2	2	S	314722	Pseudoxanthomonas suwonensis
0.00	7	0	O	118969	Legionellales
0.00	7	1	F	444	Legionellaceae
0.00	6	0	G	445	Legionella
0.00	6	5	S	446	Legionella pneumophila
0.00	1	1	S1	91890	Legionella pneumophila subsp. pascullei
0.00	5	0	O	135613	Chromatiales
0.00	4	0	F	72276	Ectothiorhodospiraceae
0.00	1	0	G	85108	Halorhodospira
0.00	1	0	S	1053	Halorhodospira halophila
0.00	1	1	S1	349124	Halorhodospira halophila SL1
0.00	1	0	G	106633	Thioalkalivibrio
0.00	1	1	S	106634	Thioalkalivibrio versutus
0.00	1	0	G	1335745	Spiribacter
0.00	1	1	S	1855875	Spiribacter roseus
0.00	1	0	G	1765964	Acidihalobacter
0.00	1	1	S	2792603	Acidihalobacter aeolianus
0.00	1	0	F	1096778	Thioalkalispiraceae
0.00	1	0	G	2034504	Sulfurivermis
0.00	1	1	S	1972068	Sulfurivermis fontis
0.00	4	0	O	135624	Aeromonadales
0.00	4	0	F	84642	Aeromonadaceae
0.00	4	2	G	642	Aeromonas
0.00	1	1	S	645	Aeromonas salmonicida
0.00	1	1	S	652	Aeromonas schubertii
0.00	3	0	O	1240482	Orbales
0.00	3	0	F	1240483	Orbaceae
0.00	3	0	G	1193503	Gilliamella
0.00	3	3	S	1196095	Gilliamella apicola
0.00	3	0	O	1706369	Cellvibrionales
0.00	1	0	F	1706371	Cellvibrionaceae
0.00	1	0	G	10	Cellvibrio
0.00	1	1	S	155077	Cellvibrio japonicus
0.00	1	0	F	1706372	Halieaceae
0.00	1	0	G	2678529	Kineobactrum
0.00	1	1	S	2708301	Kineobactrum salinum
0.00	1	0	F	1706373	Microbulbiferaceae
0.00	1	0	G	48073	Microbulbifer
0.00	1	0	G1	2619833	unclassified Microbulbifer
0.00	1	1	S	359370	Microbulbifer sp. A4B17
0.00	2	0	O	135615	Cardiobacteriales
0.00	2	0	F	868	Cardiobacteriaceae
0.00	2	0	G	869	Dichelobacter
0.00	2	0	S	870	Dichelobacter nodosus
0.00	2	2	S1	246195	Dichelobacter nodosus VCS1703A
0.00	2	0	C1	118884	Gammaproteobacteria incertae sedis
0.00	2	0	C2	32036	sulfur-oxidizing symbionts
0.00	2	0	G	2732587	Candidatus Vesicomyosocius
0.00	2	0	G1	2763321	unclassified Candidatus Vesicomyosocius
0.00	2	2	S	2732590	Candidatus Vesicomyosocius sp. SY067_SCS001
0.00	1	0	O	135618	Methylococcales
0.00	1	0	F	403	Methylococcaceae
0.00	1	0	G	416	Methylomonas
0.00	1	0	G1	2608980	unclassified Methylomonas
0.00	1	1	S	1727196	Methylomonas sp. DH-1
0.07	120	0	P1	68525	delta/epsilon subdivisions
0.05	77	1	C	29547	Epsilonproteobacteria
0.04	73	2	O	213849	Campylobacterales
0.03	55	1	F	72294	Campylobacteraceae
0.02	32	5	F1	2321108	Arcobacter group
0.00	7	0	G	2321111	Aliarcobacter
0.00	4	4	S	255507	Aliarcobacter cibarius
0.00	2	2	S	28198	Aliarcobacter cryaerophilus
0.00	1	1	S	28197	Aliarcobacter butzleri
0.00	7	1	G	2321114	Malaciobacter
0.00	6	0	S	1032072	Malaciobacter molluscorum
0.00	6	6	S1	870501	Malaciobacter molluscorum LMG 25693
0.00	6	0	G	2321115	Halarcobacter
0.00	6	6	S	663364	Halarcobacter bivalviorum
0.00	5	0	G	2321113	Pseudoarcobacter
0.00	5	5	S	1849015	Pseudoarcobacter acticola
0.00	2	0	G	28196	Arcobacter
0.00	2	0	S	1278212	Arcobacter suis
0.00	2	2	S1	663365	Arcobacter suis CECT 7833
0.01	22	4	G	194	Campylobacter
0.00	3	1	S	201	Campylobacter lari
0.00	2	2	S1	1453988	Campylobacter lari RM16712
0.00	2	0	S	195	Campylobacter coli
0.00	2	2	S1	1183378	Campylobacter coli RM1875
0.00	2	2	S	197	Campylobacter jejuni
0.00	2	1	S	1965231	Campylobacter pinnipediorum
0.00	1	1	S1	1660067	Campylobacter pinnipediorum subsp. pinnipediorum
0.00	2	2	S	28080	Campylobacter upsaliensis
0.00	2	2	S	488546	Campylobacter peloridis
0.00	1	1	S	203	Campylobacter rectus
0.00	1	1	S	827	Campylobacter ureolyticus
0.00	1	1	S	28898	Campylobacter helveticus
0.00	1	1	S	260714	Campylobacter insulaenigrae
0.00	1	0	S	497724	Campylobacter subantarcticus
0.00	1	1	S1	1388752	Campylobacter subantarcticus LMG 24377
0.01	12	0	F	72293	Helicobacteraceae
0.01	12	0	G	209	Helicobacter
0.00	4	4	S	213	Helicobacter cinaedi
0.00	3	3	S	210	Helicobacter pylori
0.00	3	3	S	76936	Helicobacter typhlonius
0.00	1	0	S	138563	Helicobacter cetorum
0.00	1	1	S1	1163745	Helicobacter cetorum MIT 99-5656
0.00	1	1	S	157268	Helicobacter winghamensis
0.00	4	0	F	2771471	Thiovulaceae
0.00	4	0	G	202746	Sulfurimonas
0.00	4	0	G1	2623549	unclassified Sulfurimonas
0.00	2	2	S	2590020	Sulfurimonas sp. S2-6
0.00	2	2	S	2590021	Sulfurimonas sp. 1-1N
0.00	3	0	O	235899	Nautiliales
0.00	2	0	F	2795691	Nitratiruptoraceae
0.00	2	0	G	269258	Nitratiruptor
0.00	2	0	G1	2624044	unclassified Nitratiruptor
0.00	2	2	S	2724898	Nitratiruptor sp. YY08-13
0.00	1	0	F	224467	Nautiliaceae
0.00	1	0	G	191301	Caminibacter
0.00	1	0	S	291048	Caminibacter mediatlanticus
0.00	1	1	S1	391592	Caminibacter mediatlanticus TB-2
0.03	43	1	C	28221	Deltaproteobacteria
0.01	18	0	O	213115	Desulfovibrionales
0.01	18	0	F	194924	Desulfovibrionaceae
0.01	14	1	G	872	Desulfovibrio
0.00	5	5	S	370038	Desulfovibrio marinus
0.00	4	4	S	241368	Desulfovibrio ferrophilus
0.00	2	0	S	881	Desulfovibrio vulgaris
0.00	2	2	S1	883	Desulfovibrio vulgaris str. 'Miyazaki F'
0.00	2	2	S	901	Desulfovibrio piger
0.00	2	0	G	41707	Lawsonia
0.00	2	0	S	29546	Lawsonia intracellularis
0.00	2	2	S1	363253	Lawsonia intracellularis PHE/MN1-00
0.00	2	0	G	2035811	Pseudodesulfovibrio
0.00	2	2	S	2678688	Pseudodesulfovibrio cashew
0.01	11	0	O	213118	Desulfobacterales
0.00	6	0	F	213121	Desulfobulbaceae
0.00	3	0	G	427922	Desulfurivibrio
0.00	3	0	S	427923	Desulfurivibrio alkaliphilus
0.00	3	3	S1	589865	Desulfurivibrio alkaliphilus AHT 2
0.00	3	0	G	429014	Desulfopila
0.00	3	0	G1	2622240	unclassified Desulfopila
0.00	3	3	S	2569540	Desulfopila sp. IMCC35004
0.00	5	0	F	213119	Desulfobacteraceae
0.00	3	2	G	2299	Desulfosarcina
0.00	1	0	S	83564	Desulfosarcina ovata
0.00	1	1	S1	2752305	Desulfosarcina ovata subsp. ovata
0.00	2	0	G	45654	Desulfonema
0.00	2	2	S	45655	Desulfonema magnum
0.01	10	1	O	69541	Desulfuromonadales
0.00	4	0	F	2812024	Syntrophotaleaceae
0.00	4	0	G	2812025	Syntrophotalea
0.00	4	0	S	19	Syntrophotalea carbinolica
0.00	4	4	S1	338963	Pelobacter carbinolicus DSM 2380
0.00	3	0	F	213422	Geobacteraceae
0.00	3	0	G	28231	Geobacter
0.00	1	0	S	225194	Geobacter bemidjiensis
0.00	1	1	S1	404380	Geobacter bemidjiensis Bem
0.00	1	0	S	351604	Geobacter uraniireducens
0.00	1	1	S1	351605	Geobacter uraniireducens Rf4
0.00	1	0	G1	2627627	unclassified Geobacter
0.00	1	1	S	2495594	Geobacter sp. SVR
0.00	2	0	F	213421	Desulfuromonadaceae
0.00	2	0	G	890	Desulfuromonas
0.00	2	2	S	1603606	Desulfuromonas soudanensis
0.00	1	0	O	29	Myxococcales
0.00	1	0	O1	80812	Sorangiineae
0.00	1	0	F	49	Polyangiaceae
0.00	1	0	G	39643	Sorangium
0.00	1	0	S	56	Sorangium cellulosum
0.00	1	1	S1	448385	Sorangium cellulosum So ce56
0.00	1	0	O	213462	Syntrophobacterales
0.00	1	0	F	213465	Syntrophobacteraceae
0.00	1	0	G	361106	Desulfoglaeba
0.00	1	0	S	361111	Desulfoglaeba alkanexedens
0.00	1	1	S1	980445	Desulfoglaeba alkanexedens ALDC
0.00	1	0	O	1779134	Bradymonadales
0.00	1	0	F	1779135	Bradymonadaceae
0.00	1	0	G	1779136	Bradymonas
0.00	1	1	S	1548548	Bradymonas sediminis
0.05	88	6	C	28211	Alphaproteobacteria
0.02	30	4	O	356	Hyphomicrobiales
0.00	7	2	F	82115	Rhizobiaceae
0.00	5	0	F1	227290	Rhizobium/Agrobacterium group
0.00	2	1	G	357	Agrobacterium
0.00	1	0	G1	1183400	Agrobacterium tumefaciens complex
0.00	1	0	S	1183401	Agrobacterium fabacearum
0.00	1	1	S1	1300224	Agrobacterium fabacearum P4
0.00	2	1	G	379	Rhizobium
0.00	1	1	S	2267833	Rhizobium oryzihabitans
0.00	1	0	G	1525371	Neorhizobium
0.00	1	0	S	399	Neorhizobium galegae
0.00	1	0	S1	323656	Neorhizobium galegae bv. officinalis
0.00	1	1	S2	1028801	Neorhizobium galegae bv. officinalis bv. officinalis str. HAMBI 1141
0.00	7	0	F	118882	Brucellaceae
0.00	5	0	G	234	Brucella
0.00	5	5	S	571256	Brucella pituitosa
0.00	2	0	G	528	Ochrobactrum
0.00	2	1	G1	239106	unclassified Ochrobactrum
0.00	1	1	S	2696486	Ochrobactrum sp. EEELCW01
0.00	5	0	F	41294	Bradyrhizobiaceae
0.00	3	0	G	374	Bradyrhizobium
0.00	1	1	S	858423	Bradyrhizobium arachidis
0.00	1	1	S	1355477	Bradyrhizobium diazoefficiens
0.00	1	0	G1	2631580	unclassified Bradyrhizobium
0.00	1	1	S	2578113	Bradyrhizobium sp. KBS0725
0.00	1	0	G	1073	Rhodopseudomonas
0.00	1	0	S	1076	Rhodopseudomonas palustris
0.00	1	1	S1	316056	Rhodopseudomonas palustris BisB18
0.00	1	0	G	85413	Bosea
0.00	1	0	G1	2653178	unclassified Bosea
0.00	1	1	S	2020412	Bosea sp. ANAM02
0.00	3	0	F	45401	Hyphomicrobiaceae
0.00	1	0	G	46913	Devosia
0.00	1	0	G1	196773	unclassified Devosia
0.00	1	1	S	2499144	Devosia sp. 1566
0.00	1	0	G	119044	Filomicrobium
0.00	1	1	S	1608628	Candidatus Filomicrobium marinum
0.00	1	0	G	1573407	Paradevosia
0.00	1	1	S	1335043	Paradevosia shaoguanensis
0.00	2	0	F	69277	Phyllobacteriaceae
0.00	2	0	G	68287	Mesorhizobium
0.00	2	0	G1	325217	unclassified Mesorhizobium
0.00	1	1	S	2483403	Mesorhizobium sp. NZP2298
0.00	1	1	S	2493679	Mesorhizobium sp. M8A.F.Ca.ET.057.01.1.1
0.00	1	0	F	772	Bartonellaceae
0.00	1	0	G	773	Bartonella
0.00	1	0	G1	2645622	unclassified Bartonella
0.00	1	1	S	1933906	Bartonella sp. JB15
0.00	1	0	F	255475	Aurantimonadaceae
0.00	1	0	G	414371	Aureimonas
0.00	1	0	G1	2615206	unclassified Aureimonas
0.00	1	1	S	2816454	Aureimonas sp. OT7
0.01	14	0	O	766	Rickettsiales
0.01	13	1	F	942	Anaplasmataceae
0.00	8	5	G	33993	Neorickettsia
0.00	3	3	S	2686014	Neorickettsia findlayensis
0.00	4	0	G	943	Ehrlichia
0.00	4	0	G1	106178	canis group
0.00	4	4	S	779	Ehrlichia ruminantium
0.00	1	0	F	775	Rickettsiaceae
0.00	1	0	F1	33988	Rickettsieae
0.00	1	0	G	69474	Orientia
0.00	1	1	S	784	Orientia tsutsugamushi
0.01	11	0	O	204457	Sphingomonadales
0.01	9	1	F	41297	Sphingomonadaceae
0.00	3	0	G	165695	Sphingobium
0.00	3	0	G1	2611147	unclassified Sphingobium
0.00	2	2	S	2082188	Sphingobium sp. YG1
0.00	1	1	S	407020	Sphingobium sp. MI1205
0.00	2	0	G	1434046	Sphingorhabdus
0.00	2	0	G1	2614947	unclassified Sphingorhabdus
0.00	2	2	S	2584094	Sphingorhabdus sp. SMR4y
0.00	1	0	G	541	Zymomonas
0.00	1	0	S	542	Zymomonas mobilis
0.00	1	1	S1	120045	Zymomonas mobilis subsp. mobilis
0.00	1	0	G	165696	Novosphingobium
0.00	1	0	G1	2644732	unclassified Novosphingobium
0.00	1	1	S	1016987	Novosphingobium sp. THN1
0.00	1	0	G	165697	Sphingopyxis
0.00	1	0	G1	2614943	unclassified Sphingopyxis
0.00	1	1	S	1913578	Sphingopyxis sp. LPB0140
0.00	2	0	F	335929	Erythrobacteraceae
0.00	2	0	G	2800681	Aurantiacibacter
0.00	2	2	S	1648404	Aurantiacibacter atlanticus
0.01	9	0	O	204441	Rhodospirillales
0.00	6	0	F	41295	Rhodospirillaceae
0.00	3	0	G	2478349	Indioceanicola
0.00	3	3	S	2220096	Indioceanicola profundi
0.00	1	0	G	1081	Rhodospirillum
0.00	1	0	S	34018	Rhodospirillum centenum
0.00	1	1	S1	414684	Rhodospirillum centenum SW
0.00	1	1	G	168934	Thalassospira
0.00	1	0	G	1543704	Niveispirillum
0.00	1	1	S	1612173	Niveispirillum cyanobacteriorum
0.00	3	0	F	433	Acetobacteraceae
0.00	2	0	G	434	Acetobacter
0.00	1	0	S	438	Acetobacter pasteurianus
0.00	1	1	S1	1006554	Acetobacter pasteurianus NBRC 101655
0.00	1	1	S	104102	Acetobacter tropicalis
0.00	1	0	G	364409	Granulibacter
0.00	1	1	S	364410	Granulibacter bethesdensis
0.00	8	0	O	204455	Rhodobacterales
0.00	8	0	F	31989	Rhodobacteraceae
0.00	3	0	G	2683599	Paraoceanicella
0.00	3	3	S	2579971	Paraoceanicella profunda
0.00	2	0	G	53945	Octadecabacter
0.00	2	0	S	53946	Octadecabacter arcticus
0.00	2	2	S1	391616	Octadecabacter arcticus 238
0.00	2	0	G	60136	Sulfitobacter
0.00	1	0	G1	196795	unclassified Sulfitobacter
0.00	1	1	S	1389005	Sulfitobacter sp. SK012
0.00	1	1	S	1402135	Sulfitobacter pseudonitzschiae
0.00	1	0	G	2813813	Luteovulum
0.00	1	1	S	1063	Luteovulum sphaeroides
0.00	5	0	O	204458	Caulobacterales
0.00	5	0	F	76892	Caulobacteraceae
0.00	3	0	G	76890	Asticcacaulis
0.00	3	0	S	78587	Asticcacaulis excentricus
0.00	3	3	S1	573065	Asticcacaulis excentricus CB 48
0.00	2	0	G	41275	Brevundimonas
0.00	2	0	G1	2622653	unclassified Brevundimonas
0.00	1	1	S	2579977	Brevundimonas sp. SGAir0440
0.00	1	1	S	2800818	Brevundimonas sp. GRTSA-9
0.00	3	0	O	54526	Pelagibacterales
0.00	3	0	O1	2813274	Pelagibacterales incertae sedis
0.00	3	0	G	2045213	Candidatus Fonsibacter
0.00	3	3	S	1925548	Candidatus Fonsibacter ubiquis
0.00	1	0	O	2800059	Maricaulales
0.00	1	0	F	2800061	Maricaulaceae
0.00	1	0	G	74317	Maricaulis
0.00	1	0	S	74318	Maricaulis maris
0.00	1	1	S1	394221	Maricaulis maris MCS10
0.00	1	0	O	2800060	Hyphomonadales
0.00	1	0	F	69657	Hyphomonadaceae
0.00	1	0	G	2723	Hirschia
0.00	1	0	S	2724	Hirschia baltica
0.00	1	1	S1	582402	Hirschia baltica ATCC 49814
0.03	47	3	C	28216	Betaproteobacteria
0.01	21	2	O	80840	Burkholderiales
0.01	10	1	F	119060	Burkholderiaceae
0.00	4	0	G	32008	Burkholderia
0.00	3	0	G1	2613784	unclassified Burkholderia
0.00	3	3	S	1795043	Burkholderia sp. PAMC 26561
0.00	1	0	G1	87882	Burkholderia cepacia complex
0.00	1	1	S	87883	Burkholderia multivorans
0.00	4	1	G	106589	Cupriavidus
0.00	2	2	S	106590	Cupriavidus necator
0.00	1	1	S	1040979	Cupriavidus neocaledonicus
0.00	1	0	G	48736	Ralstonia
0.00	1	0	S	329	Ralstonia pickettii
0.00	1	1	S1	402626	Ralstonia pickettii 12J
0.00	4	0	F	506	Alcaligenaceae
0.00	3	0	G	222	Achromobacter
0.00	2	2	S	85698	Achromobacter xylosoxidans
0.00	1	1	S	217204	Achromobacter insolitus
0.00	1	0	G	517	Bordetella
0.00	1	1	S	103855	Bordetella hinzii
0.00	2	1	F	80864	Comamonadaceae
0.00	1	1	G	12916	Acidovorax
0.00	2	0	O1	224471	Burkholderiales genera incertae sedis
0.00	1	0	G	88	Leptothrix
0.00	1	0	S	34029	Leptothrix cholodnii
0.00	1	1	S1	395495	Leptothrix cholodnii SP-6
0.00	1	0	G	318147	Paucibacter
0.00	1	0	G1	2642959	unclassified Paucibacter
0.00	1	1	S	1768242	Paucibacter sp. KCTC 42545
0.00	1	0	F	75682	Oxalobacteraceae
0.00	1	0	G	963	Herbaspirillum
0.00	1	0	S	80842	Herbaspirillum rubrisubalbicans
0.00	1	1	S1	1235827	Herbaspirillum rubrisubalbicans Os34
0.01	13	2	O	206351	Neisseriales
0.01	10	0	F	481	Neisseriaceae
0.01	10	4	G	482	Neisseria
0.00	3	3	S	490	Neisseria sicca
0.00	2	2	S	326522	Neisseria animaloris
0.00	1	1	S	485	Neisseria gonorrhoeae
0.00	1	0	F	1499392	Chromobacteriaceae
0.00	1	0	G	400947	Deefgea
0.00	1	0	G1	2649748	unclassified Deefgea
0.00	1	1	S	2739061	Deefgea sp. D17
0.01	9	0	O	32003	Nitrosomonadales
0.00	5	0	F	206379	Nitrosomonadaceae
0.00	5	0	G	914	Nitrosomonas
0.00	4	0	S	915	Nitrosomonas europaea
0.00	4	4	S1	228410	Nitrosomonas europaea ATCC 19718
0.00	1	1	S	1444684	Nitrosomonas stercoris
0.00	2	0	F	2772226	Sulfuricellaceae
0.00	2	0	G	1778653	Sulfuriferula
0.00	1	1	S	171865	Sulfuriferula plumbiphila
0.00	1	1	S	2675298	Sulfuriferula nivalis
0.00	1	0	F	32011	Methylophilaceae
0.00	1	0	G	1679002	Candidatus Methylopumilus
0.00	1	1	S	2588536	Candidatus Methylopumilus universalis
0.00	1	0	F	90627	Gallionellaceae
0.00	1	0	G	96	Gallionella
0.00	1	0	S	370405	Gallionella capsiferriformans
0.00	1	1	S1	395494	Gallionella capsiferriformans ES-2
0.00	1	0	O	206389	Rhodocyclales
0.00	1	0	F	2008794	Zoogloeaceae
0.00	1	0	G	12960	Azoarcus
0.00	1	1	S	41977	Azoarcus communis
0.00	3	0	C	1553900	Oligoflexia
0.00	3	0	O	213481	Bdellovibrionales
0.00	3	0	F	213483	Bdellovibrionaceae
0.00	3	0	G	958	Bdellovibrio
0.00	3	0	G1	2633795	unclassified Bdellovibrio
0.00	3	3	S	2220073	Bdellovibrio sp. NC01
0.00	2	0	C	1807140	Acidithiobacillia
0.00	2	0	O	225057	Acidithiobacillales
0.00	2	0	F	225058	Acidithiobacillaceae
0.00	2	1	G	119977	Acidithiobacillus
0.00	1	1	S	33059	Acidithiobacillus caldus
0.02	35	0	P	200930	Deferribacteres
0.02	35	0	C	68337	Deferribacteres
0.02	35	0	O	191393	Deferribacterales
0.02	35	6	F	191394	Deferribacteraceae
0.01	23	0	G	545865	Calditerrivibrio
0.01	23	0	S	477976	Calditerrivibrio nitroreducens
0.01	23	23	S1	768670	Calditerrivibrio nitroreducens DSM 19672
0.00	6	0	G	46200	Geovibrio
0.00	6	6	S	139438	Geovibrio thiophilus
0.02	35	0	P	203691	Spirochaetes
0.02	35	0	C	203692	Spirochaetia
0.01	20	0	O	1643686	Brachyspirales
0.01	20	0	F	143786	Brachyspiraceae
0.01	20	7	G	29521	Brachyspira
0.00	5	0	S	52584	Brachyspira pilosicoli
0.00	5	5	S1	1042417	Brachyspira pilosicoli P43/6/78
0.00	3	0	S	84377	Brachyspira intermedia
0.00	3	3	S1	1045858	Brachyspira intermedia PWS/A
0.00	3	0	S	84378	Brachyspira murdochii
0.00	3	3	S1	526224	Brachyspira murdochii DSM 12563
0.00	2	2	S	159	Brachyspira hyodysenteriae
0.01	9	0	O	136	Spirochaetales
0.00	5	0	F	137	Spirochaetaceae
0.00	4	0	G	157	Treponema
0.00	2	0	S	158	Treponema denticola
0.00	1	1	S1	999430	Treponema denticola ATCC 35404
0.00	1	1	S1	999431	Treponema denticola H1-T
0.00	1	1	S	160	Treponema pallidum
0.00	1	0	S	167	Treponema succinifaciens
0.00	1	1	S1	869209	Treponema succinifaciens DSM 2489
0.00	1	0	G	399320	Sphaerochaeta
0.00	1	0	S	1131707	Sphaerochaeta pleomorpha
0.00	1	1	S1	158190	Sphaerochaeta pleomorpha str. Grapes
0.00	4	1	F	1643685	Borreliaceae
0.00	3	0	G	138	Borrelia
0.00	2	0	S	140	Borrelia hermsii
0.00	2	2	S1	1293576	Borrelia hermsii YOR
0.00	1	1	S	47466	Borrelia miyamotoi
0.00	6	0	O	1643688	Leptospirales
0.00	6	0	F	170	Leptospiraceae
0.00	4	0	G	338321	Turneriella
0.00	4	0	S	29510	Turneriella parva
0.00	4	4	S1	869212	Turneriella parva DSM 21527
0.00	2	0	G	171	Leptospira
0.00	1	1	S	173	Leptospira interrogans
0.00	1	1	S	1137606	Leptospira mayottensis
0.02	33	0	P	32066	Fusobacteria
0.02	33	0	C	203490	Fusobacteriia
0.02	33	0	O	203491	Fusobacteriales
0.02	25	0	F	203492	Fusobacteriaceae
0.02	25	8	G	848	Fusobacterium
0.00	7	0	S	849	Fusobacterium gonidiaformans
0.00	7	7	S1	469615	Fusobacterium gonidiaformans ATCC 25563
0.00	4	1	S	851	Fusobacterium nucleatum
0.00	2	0	S1	76859	Fusobacterium nucleatum subsp. animalis
0.00	2	2	S2	457405	Fusobacterium nucleatum subsp. animalis 7_1
0.00	1	0	S1	155615	Fusobacterium nucleatum subsp. vincentii
0.00	1	1	S2	1307427	Fusobacterium nucleatum subsp. vincentii ChDC F8
0.00	3	3	S	1583098	Fusobacterium hwasookii
0.00	3	3	S	2663009	Fusobacterium pseudoperiodonticum
0.00	8	0	F	1129771	Leptotrichiaceae
0.00	4	0	G	32067	Leptotrichia
0.00	3	3	S	109328	Leptotrichia trevisanii
0.00	1	1	S	157687	Leptotrichia wadei
0.00	4	0	G	34104	Streptobacillus
0.00	4	4	S	34105	Streptobacillus moniliformis
0.02	31	0	D1	1783257	PVC group
0.01	13	0	P	74201	Verrucomicrobia
0.01	13	0	C	203494	Verrucomicrobiae
0.01	13	0	O	48461	Verrucomicrobiales
0.01	12	0	F	1647988	Akkermansiaceae
0.01	12	0	G	239934	Akkermansia
0.01	12	12	S	239935	Akkermansia muciniphila
0.00	1	0	F	203557	Verrucomicrobiaceae
0.00	1	0	G	518753	Luteolibacter
0.00	1	1	S	2728835	Luteolibacter luteus
0.01	11	0	P	203682	Planctomycetes
0.01	10	0	C	203683	Planctomycetia
0.00	6	0	O	112	Planctomycetales
0.00	6	0	F	126	Planctomycetaceae
0.00	3	0	G	1649453	Gimesia
0.00	2	2	S	2527964	Gimesia aquarii
0.00	1	1	S	2527978	Gimesia panareensis
0.00	2	0	G	1649480	Planctopirus
0.00	2	2	S	2528019	Planctopirus ephydatiae
0.00	1	0	G	2795865	Thalassoglobus
0.00	1	1	S	2527994	Thalassoglobus polymorphus
0.00	3	0	O	2691354	Pirellulales
0.00	2	0	F	2691359	Lacipirellulaceae
0.00	1	0	G	2795781	Aeoliella
0.00	1	1	S	2527972	Aeoliella mucimassa
0.00	1	0	G	2795782	Botrimarina
0.00	1	1	S	2528022	Botrimarina mediterranea
0.00	1	0	F	2691357	Pirellulaceae
0.00	1	0	G	123	Pirellula
0.00	1	0	G1	2639138	unclassified Pirellula
0.00	1	1	S	1632865	Pirellula sp. SH-Sr6A
0.00	1	0	O	2691356	Isosphaerales
0.00	1	0	F	1763524	Isosphaeraceae
0.00	1	0	G	466152	Singulisphaera
0.00	1	0	S	466153	Singulisphaera acidiphila
0.00	1	1	S1	886293	Singulisphaera acidiphila DSM 18658
0.00	1	0	C	666505	Phycisphaerae
0.00	1	0	O	2483366	Sedimentisphaerales
0.00	1	0	F	2483367	Sedimentisphaeraceae
0.00	1	0	G	2483368	Sedimentisphaera
0.00	1	1	S	1940790	Sedimentisphaera cyanobacteriorum
0.00	6	0	P	204428	Chlamydiae
0.00	6	0	C	204429	Chlamydiia
0.00	6	0	O	51291	Chlamydiales
0.00	6	0	F	809	Chlamydiaceae
0.00	6	0	F1	1113537	Chlamydia/Chlamydophila group
0.00	6	2	G	810	Chlamydia
0.00	1	1	S	83554	Chlamydia psittaci
0.00	1	1	S	83559	Chlamydia suis
0.00	1	1	S	85991	Chlamydia pecorum
0.00	1	0	S	1457153	Chlamydia gallinacea
0.00	1	1	S1	1143323	Chlamydia gallinacea 08-1274/3
0.00	1	0	P	134625	Kiritimatiellaeota
0.00	1	0	C	1921781	Kiritimatiellae
0.00	1	0	O	1921782	Kiritimatiellales
0.00	1	0	F	1921783	Kiritimatiellaceae
0.00	1	0	G	1921784	Kiritimatiella
0.00	1	1	S	1307763	Kiritimatiella glycovorans
0.00	5	0	P	200918	Thermotogae
0.00	5	0	C	188708	Thermotogae
0.00	4	0	O	2419	Thermotogales
0.00	3	0	F	1643950	Fervidobacteriaceae
0.00	3	0	G	2420	Thermosipho
0.00	3	3	S	46541	Thermosipho melanesiensis
0.00	1	0	F	188709	Thermotogaceae
0.00	1	0	G	1643951	Pseudothermotoga
0.00	1	0	S	119394	Pseudothermotoga thermarum
0.00	1	1	S1	688269	Pseudothermotoga thermarum DSM 5069
0.00	1	0	O	1643947	Petrotogales
0.00	1	0	F	1643949	Petrotogaceae
0.00	1	0	G	1511648	Defluviitoga
0.00	1	1	S	1006576	Defluviitoga tunisiensis
0.00	3	0	D1	2323	Bacteria incertae sedis
0.00	3	0	D2	1783234	Bacteria candidate phyla
0.00	3	0	D3	95901	Candidatus Dependentiae
0.00	3	0	C	2497643	Candidatus Babeliae
0.00	3	0	O	2497644	Candidatus Babeliales
0.00	3	0	F	2497645	Candidatus Babeliaceae
0.00	3	0	G	1551504	Candidatus Babela
0.00	3	3	S	673862	Candidatus Babela massiliensis
0.00	2	0	P	74152	Elusimicrobia
0.00	2	0	C	447830	Endomicrobia
0.00	2	0	O	1783344	Endomicrobiales
0.00	2	0	F	1783343	Endomicrobiaceae
0.00	2	0	G	1408194	Endomicrobium
0.00	2	2	S	1408204	Candidatus Endomicrobium trichonymphae
0.00	1	0	P	40117	Nitrospirae
0.00	1	0	C	203693	Nitrospira
0.00	1	0	O	189778	Nitrospirales
0.00	1	0	F	189779	Nitrospiraceae
0.00	1	0	G	1234	Nitrospira
0.00	1	1	S	1715989	Candidatus Nitrospira inopinata
0.00	1	0	P	57723	Acidobacteria
0.00	1	0	C	1562566	Blastocatellia
0.00	1	0	G	458032	Chloracidobacterium
0.00	1	0	S	458033	Chloracidobacterium thermophilum
0.00	1	1	S1	981222	Chloracidobacterium thermophilum B
0.00	1	0	P	200783	Aquificae
0.00	1	0	C	187857	Aquificae
0.00	1	0	O	32069	Aquificales
0.00	1	0	F	64898	Aquificaceae
0.00	1	0	G	168657	Hydrogenobaculum
0.00	1	0	G1	2622382	unclassified Hydrogenobaculum
0.00	1	1	S	380749	Hydrogenobaculum sp. Y04AAS1
0.00	1	0	P	200940	Thermodesulfobacteria
0.00	1	0	C	67799	Thermodesulfobacteria
0.00	1	0	O	188710	Thermodesulfobacteriales
0.00	1	0	F	188711	Thermodesulfobacteriaceae
0.00	1	0	G	444090	Caldimicrobium
0.00	1	1	S	1653476	Caldimicrobium thiodismutans
