# Supplementary material for: SEQ2MGS: an effective tool for generating realistic artificial metagenomes from the existing sequencing data
Source: NAR Genom Bioinform. 2022 Jul 25;4(3):lqac050. doi: 10.1093/nargab/lqac050 (PMC9310082; doi:10.1093/nargab/lqac050)
Supplement: lqac050_Supplemental_Files [file lqac050_supplemental_files.zip › S2_MTC_reports/experiment1/ASF_SEQ2MGS_250Mbp.kr]

94.34	2332256	2332256	U	0	unclassified
5.66	139822	0	R	1	root
5.66	139822	0	R1	131567	cellular organisms
5.66	139822	3123	D	2	Bacteria
4.48	110779	1020	D1	1783272	Terrabacteria group
4.30	106259	1115	P	1239	Firmicutes
3.59	88800	37	C	186801	Clostridia
3.58	88526	4778	O	186802	Eubacteriales
2.68	66185	4124	F	186803	Lachnospiraceae
1.21	29874	0	G	2719313	Enterocloster
1.21	29874	29874	S	208479	Enterocloster bolteae
0.38	9318	52	G	572511	Blautia
0.30	7338	7338	S	33035	Blautia producta
0.08	1928	0	G1	2648079	unclassified Blautia
0.08	1928	1928	S	2479767	Blautia sp. SC05B48
0.34	8472	83	G	1506553	Lachnoclostridium
0.21	5127	5127	S	29347	[Clostridium] scindens
0.13	3262	3262	S	1871021	Lachnoclostridium phocaeense
0.14	3523	0	G	2316020	Mediterraneibacter
0.14	3523	0	S	33038	[Ruminococcus] gnavus
0.14	3523	3523	S1	411470	[Ruminococcus] gnavus ATCC 29149
0.12	2872	0	G	33042	Coprococcus
0.12	2872	2872	S	410072	Coprococcus comes
0.11	2732	0	G	841	Roseburia
0.11	2732	0	S	166486	Roseburia intestinalis
0.11	2732	2732	S1	536231	Roseburia intestinalis L1-82
0.10	2523	16	G	207244	Anaerostipes
0.08	2088	2088	S	649756	Anaerostipes hadrus
0.02	419	419	S	1229621	Anaerostipes rhamnosivorans
0.05	1232	0	G	2719231	Lacrimispora
0.05	1232	0	S	84030	Lacrimispora saccharolytica
0.05	1232	1232	S1	717608	[Clostridium] cf. saccharolyticum K10
0.04	995	0	G	2039240	Anaerotignum
0.04	995	0	S	28446	Anaerotignum propionicum
0.04	995	995	S1	991789	Anaerotignum propionicum DSM 1682
0.01	272	0	G	1663717	Herbinix
0.01	272	272	S	1679721	Herbinix luporum
0.01	248	0	G	46205	Pseudobutyrivibrio
0.01	248	248	S	185007	Pseudobutyrivibrio xylanivorans
0.46	11323	26	F	216572	Oscillospiraceae
0.38	9300	0	G	1918385	Acutalibacter
0.38	9300	9300	S	1796620	Acutalibacter muris
0.05	1252	0	G	946234	Flavonifractor
0.05	1252	1252	S	292800	Flavonifractor plautii
0.01	245	0	G	1263	Ruminococcus
0.01	142	142	S	1161942	Ruminococcus champanellensis
0.00	59	0	G1	2608920	unclassified Ruminococcus
0.00	59	59	S	2564099	Ruminococcus sp. JE7A12
0.00	44	0	S	1264	Ruminococcus albus
0.00	44	44	S1	697329	Ruminococcus albus 7 = DSM 20455
0.01	168	0	G	253238	Ethanoligenens
0.01	168	168	S	253239	Ethanoligenens harbinense
0.01	166	0	G	1905344	Ruthenibacterium
0.01	166	166	S	1550024	Ruthenibacterium lactatiformans
0.00	118	0	G	35829	Acetivibrio
0.00	78	78	S	1677857	Acetivibrio saccincola
0.00	40	0	S	1515	Acetivibrio thermocellus
0.00	40	40	S1	203119	Hungateiclostridium thermocellum ATCC 27405
0.00	48	0	G	2304691	Thermoclostridium
0.00	48	0	S	1510	Thermoclostridium stercorarium
0.00	48	0	S1	160385	Thermoclostridium stercorarium subsp. leptospartum
0.00	48	48	S2	1346611	Thermoclostridium stercorarium subsp. leptospartum DSM 9219
0.11	2652	2	F	31979	Clostridiaceae
0.07	1739	259	G	1485	Clostridium
0.01	201	117	S	1491	Clostridium botulinum
0.00	50	50	S1	929506	Clostridium botulinum BKT015925
0.00	34	34	S1	1415774	Clostridium botulinum 202F
0.01	147	90	S	1534	Clostridium kluyveri
0.00	57	57	S1	583346	Clostridium kluyveri NBRC 12016
0.01	138	138	S	1492	Clostridium butyricum
0.00	112	80	S	1520	Clostridium beijerinckii
0.00	32	32	S1	864803	Clostridium beijerinckii ATCC 35702
0.00	96	0	S	1538	Clostridium ljungdahlii
0.00	96	96	S1	748727	Clostridium ljungdahlii DSM 13528
0.00	85	54	S	1513	Clostridium tetani
0.00	31	31	S1	1231072	Clostridium tetani 12124569
0.00	85	85	S	1488	Clostridium acetobutylicum
0.00	84	0	S	1501	Clostridium pasteurianum
0.00	84	84	S1	1262449	Clostridium pasteurianum DSM 525 = ATCC 6013
0.00	73	73	S	1497	Clostridium formicaceticum
0.00	72	72	S	36845	Clostridium intestinale
0.00	68	0	S	169679	Clostridium saccharobutylicum
0.00	68	68	S1	1345695	Clostridium saccharobutylicum DSM 13864
0.00	65	65	S	1519	Clostridium tyrobutyricum
0.00	49	49	S	1509	Clostridium sporogenes
0.00	48	48	S	94869	Clostridium gasigenes
0.00	44	44	S	394958	Clostridium taeniosporum
0.00	43	43	S	1216932	Clostridium bornimense
0.00	36	36	S	1561	Clostridium baratii
0.00	31	31	S	1502	Clostridium perfringens
0.00	3	3	S	1542	Clostridium novyi
0.03	821	0	G	1649459	Hungatella
0.03	821	0	S	154046	Hungatella hathewayi
0.03	821	821	S1	742737	Hungatella hathewayi WAL-18680
0.00	90	0	G	44258	Caloramator
0.00	90	0	G1	2629145	unclassified Caloramator
0.00	90	90	S	2576307	Caloramator sp. E03
0.07	1750	0	F	186806	Eubacteriaceae
0.07	1677	124	G	1730	Eubacterium
0.04	962	962	S	2041044	Eubacterium maltosivorans
0.02	384	0	S	29322	[Eubacterium] cellulosolvens
0.02	384	384	S1	633697	[Eubacterium] cellulosolvens 6
0.01	139	0	G1	2624479	unclassified Eubacterium
0.01	139	139	S	2764325	Eubacterium sp. NSJ-61
0.00	68	68	S	1736	Eubacterium limosum
0.00	73	0	G	33951	Acetobacterium
0.00	73	0	G1	2638182	unclassified Acetobacterium
0.00	73	73	S	2184575	Acetobacterium sp. KB-1
0.03	865	0	F	186804	Peptostreptococcaceae
0.03	718	0	G	1870884	Clostridioides
0.03	718	713	S	1496	Clostridioides difficile
0.00	5	5	S1	645463	Clostridioides difficile R20291
0.00	69	0	G	1501226	Romboutsia
0.00	69	0	G1	2626894	unclassified Romboutsia
0.00	69	69	S	2724150	Romboutsia sp. CE17
0.00	42	0	G	44259	Filifactor
0.00	42	0	S	143361	Filifactor alocis
0.00	42	42	S1	546269	Filifactor alocis ATCC 35896
0.00	36	0	G	186831	Acetoanaerobium
0.00	36	36	S	1511	Acetoanaerobium sticklandii
0.03	754	1	O1	538999	Eubacteriales incertae sedis
0.02	471	0	G	1392389	Intestinimonas
0.02	471	471	S	1297617	Intestinimonas butyriciproducens
0.01	227	24	F	543314	Clostridiales Family XIII. Incertae Sedis
0.01	142	0	G	2060094	Aminipila
0.01	142	9	G1	2623050	unclassified Aminipila
0.00	95	95	S	2507160	Aminipila sp. JN-18
0.00	38	38	S	2697030	Aminipila sp. CBA3637
0.00	61	0	G	86331	Mogibacterium
0.00	61	61	S	114527	Mogibacterium diversum
0.00	55	0	G	2039302	Monoglobus
0.00	55	55	S	1981510	Monoglobus pectinilyticus
0.00	98	0	F	990719	Christensenellaceae
0.00	98	0	G	990721	Christensenella
0.00	66	0	G1	2649046	unclassified Christensenella
0.00	66	66	S	2086585	Christensenella sp. Marseille-P3954
0.00	32	32	S	626937	Christensenella minuta
0.00	76	1	F	186807	Peptococcaceae
0.00	47	0	G	2282740	Desulfallas
0.00	47	0	S	102134	Desulfallas gibsoniae
0.00	47	47	S1	767817	Desulfallas gibsoniae DSM 7213
0.00	28	0	G	1562	Desulfotomaculum
0.00	26	0	S	1564	Desulfotomaculum ruminis
0.00	26	26	S1	696281	Desulfotomaculum ruminis DSM 2154
0.00	2	0	S	1565	Desulfotomaculum nigrificans
0.00	2	2	S1	868595	Desulfotomaculum nigrificans CO-1-SRB
0.00	45	0	F	31984	Heliobacteriaceae
0.00	45	0	G	2697	Heliobacterium
0.00	45	0	S	35701	Heliobacterium modesticaldum
0.00	45	45	S1	498761	Heliobacterium modesticaldum Ice1
0.01	212	6	O	68295	Thermoanaerobacterales
0.00	122	1	F	543371	Thermoanaerobacterales Family III. Incertae Sedis
0.00	65	5	G	44000	Caldicellulosiruptor
0.00	35	0	G1	2622462	unclassified Caldicellulosiruptor
0.00	35	35	S	2806205	Caldicellulosiruptor sp. YA01
0.00	25	0	S	413888	Caldicellulosiruptor hydrothermalis
0.00	25	25	S1	632292	Caldicellulosiruptor hydrothermalis 108
0.00	56	0	G	28895	Thermoanaerobacterium
0.00	56	56	S	47490	Thermoanaerobacterium aotearoense
0.00	84	0	F	186814	Thermoanaerobacteraceae
0.00	73	29	G	1754	Thermoanaerobacter
0.00	24	0	G1	2636821	unclassified Thermoanaerobacter
0.00	24	24	S	399726	Thermoanaerobacter sp. X514
0.00	9	0	S	583357	Thermoanaerobacter mathranii
0.00	9	0	S1	57481	Thermoanaerobacter mathranii subsp. mathranii
0.00	9	9	S2	583358	Thermoanaerobacter mathranii subsp. mathranii str. A3
0.00	7	0	S	108150	Thermoanaerobacter italicus
0.00	7	7	S1	580331	Thermoanaerobacter italicus Ab9
0.00	4	4	S	2325	Thermoanaerobacter kivui
0.00	11	0	F1	42857	Moorella group
0.00	11	0	G	42837	Ammonifex
0.00	11	0	S	42838	Ammonifex degensii
0.00	11	11	S1	429009	Ammonifex degensii KC4
0.00	14	0	O	2770089	Thermosediminibacterales
0.00	14	0	F	2770092	Tepidanaerobacteraceae
0.00	14	0	G	499228	Tepidanaerobacter
0.00	14	0	S	499229	Tepidanaerobacter acetatoxydans
0.00	14	14	S1	1209989	Tepidanaerobacter acetatoxydans Re1
0.00	11	0	O	53433	Halanaerobiales
0.00	11	0	F	53434	Halobacteroidaceae
0.00	11	0	G	28186	Acetohalobium
0.00	11	0	S	28187	Acetohalobium arabaticum
0.00	11	11	S1	574087	Acetohalobium arabaticum DSM 5501
0.62	15323	167	C	91061	Bacilli
0.46	11270	3680	O	1385	Bacillales
0.22	5558	5	F	90964	Staphylococcaceae
0.22	5470	506	G	1279	Staphylococcus
0.16	3835	3834	S	1280	Staphylococcus aureus
0.00	1	1	S1	548470	Staphylococcus aureus subsp. aureus MN8
0.03	858	858	S	29382	Staphylococcus cohnii
0.00	81	81	S	1282	Staphylococcus epidermidis
0.00	34	34	S	246432	Staphylococcus equorum
0.00	25	25	S	985002	Staphylococcus argenteus
0.00	17	15	G1	91994	unclassified Staphylococcus
0.00	2	2	S	2813777	Staphylococcus sp. SB1-57
0.00	15	15	S	985762	Staphylococcus agnetis
0.00	12	12	S	29378	Staphylococcus arlettae
0.00	12	12	S	1290	Staphylococcus hominis
0.00	12	12	S	33028	Staphylococcus saccharolyticus
0.00	11	11	S	1283	Staphylococcus haemolyticus
0.00	9	9	S	2044912	Staphylococcus debuckii
0.00	7	7	S	29385	Staphylococcus saprophyticus
0.00	6	6	S	29380	Staphylococcus caprae
0.00	5	5	S	1286	Staphylococcus simulans
0.00	4	4	S	2282419	Staphylococcus pseudoxylosus
0.00	4	4	S	1295	Staphylococcus schleiferi
0.00	3	0	G1	2815305	Staphylococcus intermedius group
0.00	3	3	S	283734	Staphylococcus pseudintermedius
0.00	3	3	S	46126	Staphylococcus chromogenes
0.00	3	3	S	28035	Staphylococcus lugdunensis
0.00	3	3	S	1294	Staphylococcus muscae
0.00	2	2	S	1288	Staphylococcus xylosus
0.00	1	1	S	29388	Staphylococcus capitis
0.00	1	1	S	29384	Staphylococcus kloosii
0.00	1	1	S	2781774	Staphylococcus lloydii
0.00	62	4	G	2803850	Mammaliicoccus
0.00	30	30	S	71237	Mammaliicoccus vitulinus
0.00	16	16	S	1296	Mammaliicoccus sciuri
0.00	12	12	S	42858	Mammaliicoccus lentus
0.00	16	0	G	69965	Macrococcus
0.00	8	8	S	69966	Macrococcus caseolyticus
0.00	8	0	G1	2619255	unclassified Macrococcus
0.00	8	8	S	1898474	Macrococcus sp. IME1552
0.00	5	0	G	227979	Jeotgalicoccus
0.00	5	0	S	946432	[Micrococcus] candicans
0.00	5	5	S1	946435	Jeotgalicoccus sp. ATCC 8456
0.04	1033	36	F	186817	Bacillaceae
0.02	553	84	G	1386	Bacillus
0.01	134	49	G1	86661	Bacillus cereus group
0.00	27	18	S	1428	Bacillus thuringiensis
0.00	8	0	S1	180869	Bacillus thuringiensis serovar pakistani
0.00	8	8	S2	527027	Bacillus thuringiensis serovar pakistani str. T13001
0.00	1	1	S1	412694	Bacillus thuringiensis str. Al Hakam
0.00	27	27	S	580165	Bacillus cytotoxicus
0.00	16	2	S	1396	Bacillus cereus
0.00	8	8	S1	526988	Bacillus cereus Rock4-18
0.00	3	3	S1	526987	Bacillus cereus Rock4-2
0.00	1	1	S1	226900	Bacillus cereus ATCC 14579
0.00	1	1	S1	288681	Bacillus cereus E33L
0.00	1	1	S1	1217984	Bacillus cereus FRI-35
0.00	8	8	S	1890302	Bacillus wiedmannii
0.00	4	4	S	1405	Bacillus mycoides
0.00	2	1	S	1392	Bacillus anthracis
0.00	1	1	S1	1213182	Bacillus anthracis str. BF1
0.00	1	1	S	2026186	Bacillus paranthracis
0.00	94	23	G1	653685	Bacillus subtilis group
0.00	34	34	S	1402	Bacillus licheniformis
0.00	16	16	G2	1938374	Bacillus amyloliquefaciens group
0.00	9	0	S	96241	Bacillus spizizenii
0.00	9	9	S1	1052585	Bacillus subtilis subsp. spizizenii TU-B-10
0.00	7	2	G2	653388	Bacillus mojavensis subgroup
0.00	5	5	S	260554	Bacillus halotolerans
0.00	3	1	S	1423	Bacillus subtilis
0.00	2	0	S1	135461	Bacillus subtilis subsp. subtilis
0.00	1	1	S2	535026	Bacillus subtilis subsp. subtilis NCIB 3610 = ATCC 6051 = DSM 10
0.00	1	1	S2	1302650	Bacillus subtilis subsp. subtilis str. BAB-1
0.00	2	2	S	1648923	Bacillus paralicheniformis
0.00	65	65	S	1397	Bacillus circulans
0.00	42	42	S	632773	Bacillus beveridgei
0.00	35	0	G1	185979	unclassified Bacillus (in: Bacteria)
0.00	23	23	S	2682541	Bacillus sp. N1-1
0.00	7	7	S	2666127	Bacillus sp. N3536
0.00	2	2	S	2762327	Bacillus sp. PAMC28571
0.00	1	1	S	1127744	Bacillus sp. JS
0.00	1	1	S	2049935	Bacillus sp. Lzh-5
0.00	1	1	S	2052936	Bacillus sp. Y-01
0.00	33	33	S	1476025	Bacillus vini
0.00	20	20	S	1670641	Bacillus ciccensis
0.00	15	15	S	1408	Bacillus pumilus
0.00	14	0	S	324767	Bacillus infantis
0.00	14	14	S1	1367477	Bacillus infantis NRRL B-14911
0.00	7	7	S	450367	[Brevibacterium] frigoritolerans
0.00	6	6	S	79883	Bacillus horikoshii
0.00	2	2	S	561879	Bacillus safensis
0.00	1	0	G1	1792192	Bacillus altitudinis complex
0.00	1	1	S	293387	Bacillus altitudinis
0.00	1	1	S	1963032	Bacillus intestinalis
0.00	95	7	G	400634	Lysinibacillus
0.00	33	0	G1	2636778	unclassified Lysinibacillus
0.00	21	21	S	2169540	Lysinibacillus sp. 2017
0.00	12	12	S	2590012	Lysinibacillus sp. FJAT-51161
0.00	30	30	S	1421	Lysinibacillus sphaericus
0.00	25	25	S	28031	Lysinibacillus fusiformis
0.00	54	0	G	2675231	Mesobacillus
0.00	33	33	S	279826	Mesobacillus foraminis
0.00	21	21	S	129985	Mesobacillus jeotgali
0.00	37	0	G	2817139	Weizmannia
0.00	37	22	S	1398	Weizmannia coagulans
0.00	15	15	S1	941639	Bacillus coagulans 2-6
0.00	37	12	G	129337	Geobacillus
0.00	17	17	S	1921421	Geobacillus genomosp. 3
0.00	4	4	S	33940	Geobacillus thermodenitrificans
0.00	3	3	S	1422	Geobacillus stearothermophilus
0.00	1	0	G1	1505648	Geobacillus thermoleovorans group
0.00	1	0	S	1462	Geobacillus kaustophilus
0.00	1	1	S1	235909	Geobacillus kaustophilus HTA426
0.00	37	0	G	84406	Virgibacillus
0.00	30	30	S	163877	Virgibacillus necropolis
0.00	7	0	G1	2620237	unclassified Virgibacillus
0.00	7	7	S	2812055	Virgibacillus sp. AGTR
0.00	35	6	G	2675234	Alkalihalobacillus
0.00	19	19	S	2598861	Alkalihalobacillus miscanthi
0.00	7	0	S	300825	Alkalihalobacillus lehensis
0.00	7	7	S1	1246626	Bacillus lehensis G1
0.00	3	0	S	86665	Alkalihalobacillus halodurans
0.00	3	3	S1	272558	Bacillus halodurans C-125
0.00	31	0	G	175304	Lentibacillus
0.00	31	0	G1	2614679	unclassified Lentibacillus
0.00	31	31	S	2518176	Lentibacillus sp. CBA3610
0.00	22	0	G	2800373	Priestia
0.00	22	15	S	1404	Priestia megaterium
0.00	7	7	S1	1138452	Bacillus megaterium NCT-2
0.00	21	0	G	1221880	Psychrobacillus
0.00	15	15	S	2283160	Psychrobacillus glaciei
0.00	6	0	G1	2636677	unclassified Psychrobacillus
0.00	6	6	S	2303505	Psychrobacillus sp. AK 1817
0.00	17	0	G	200903	Paraliobacillus
0.00	17	17	S	2213194	Paraliobacillus zengyii
0.00	15	0	G	182709	Oceanobacillus
0.00	15	15	S	2052660	Oceanobacillus zhaokaii
0.00	11	0	G	2675233	Metabacillus
0.00	11	0	G1	2675274	unclassified Metabacillus
0.00	11	11	S	2745198	Metabacillus sp. KUDC1714
0.00	9	0	G	289201	Pontibacillus
0.00	9	0	G1	2628296	unclassified Pontibacillus
0.00	9	9	S	2692425	Pontibacillus sp. HMF3514
0.00	9	0	G	1906945	Parageobacillus
0.00	9	0	S	1426	Parageobacillus thermoglucosidasius
0.00	9	9	S1	634956	Parageobacillus thermoglucosidasius C56-YS93
0.00	8	0	G	150247	Anoxybacillus
0.00	5	0	G1	2639704	unclassified Anoxybacillus
0.00	5	5	S	1490057	Anoxybacillus sp. B7M1
0.00	3	3	S	247480	Anoxybacillus caldiproteolyticus
0.00	6	0	G	45667	Halobacillus
0.00	6	6	S	45668	Halobacillus litoralis
0.02	592	8	F	186822	Paenibacillaceae
0.02	456	32	G	44249	Paenibacillus
0.00	94	0	G1	185978	unclassified Paenibacillus
0.00	35	35	S	2565926	Paenibacillus sp. HB172198
0.00	25	25	S	2726185	Paenibacillus sp. UniB2
0.00	11	11	S	2211212	Paenibacillus sp. DCT19
0.00	9	9	S	2777984	Paenibacillus sp. JNUCC-32
0.00	8	8	S	1870819	Paenibacillus sp. BIHB4019
0.00	6	6	S	1536769	Paenibacillus sp. FSL P4-0081
0.00	50	43	S	1406	Paenibacillus polymyxa
0.00	7	7	S1	349520	Paenibacillus polymyxa E681
0.00	47	47	S	160799	Paenibacillus borealis
0.00	36	36	S	162209	Paenibacillus naphthalenovorans
0.00	35	35	S	1126833	Paenibacillus beijingensis
0.00	33	21	G1	2044880	Paenibacillus sonchi group
0.00	9	0	S	483937	Paenibacillus riograndensis
0.00	9	9	S1	1073571	Paenibacillus riograndensis SBR5
0.00	3	3	S	373687	Paenibacillus sonchi
0.00	28	28	S	414771	Paenibacillus donghaensis
0.00	20	20	S	44251	Paenibacillus durus
0.00	13	13	S	2495582	Paenibacillus albus
0.00	12	0	S	1464	Paenibacillus larvae
0.00	12	0	S1	147375	Paenibacillus larvae subsp. larvae
0.00	12	12	S2	697284	Paenibacillus larvae subsp. larvae DSM 25430
0.00	12	12	S	1338368	Paenibacillus lentus
0.00	11	11	S	44250	Paenibacillus alvei
0.00	10	10	S	1178515	Paenibacillus swuensis
0.00	8	8	S	253703	Paenibacillus antarcticus
0.00	6	6	S	128574	Paenibacillus brasilensis
0.00	5	5	S	2509456	Paenibacillus protaetiae
0.00	4	0	S	159743	Paenibacillus terrae
0.00	4	4	S1	985665	Paenibacillus terrae HPL-003
0.00	98	0	G	329857	Cohnella
0.00	98	0	G1	2636738	unclassified Cohnella
0.00	74	74	S	1619153	Cohnella sp. LGH
0.00	24	24	S	2728023	Cohnella sp. MFER-1
0.00	17	0	F1	85151	Aneurinibacillus group
0.00	17	0	G	55079	Aneurinibacillus
0.00	17	17	S	1500254	Aneurinibacillus soli
0.00	13	0	G	55080	Brevibacillus
0.00	13	13	S	1393	Brevibacillus brevis
0.01	159	3	F	186818	Planococcaceae
0.00	57	0	G	1372	Planococcus
0.00	19	19	S	192421	Planococcus maritimus
0.00	18	0	G1	2662419	unclassified Planococcus
0.00	18	18	S	2213202	Planococcus sp. Y42
0.00	17	0	S	161360	Planococcus antarcticus
0.00	17	17	S1	1185653	Planococcus antarcticus DSM 14505
0.00	3	3	S	1598147	Planococcus faecalis
0.00	48	1	G	1569	Sporosarcina
0.00	21	21	S	1476	Sporosarcina psychrophila
0.00	18	18	S	1571	Sporosarcina ureae
0.00	8	0	G1	2647733	unclassified Sporosarcina
0.00	8	8	S	2283194	Sporosarcina sp. PTS2304
0.00	25	0	G	648800	Solibacillus
0.00	25	0	S	76853	Solibacillus silvestris
0.00	25	25	S1	1002809	Solibacillus silvestris StLB046
0.00	15	0	G	651660	Paenisporosarcina
0.00	15	0	G1	2642018	unclassified Paenisporosarcina
0.00	15	15	S	2320858	Paenisporosarcina sp. K2R23-3
0.00	11	0	G	162291	Planomicrobium
0.00	11	11	S	459472	Planomicrobium glaciei
0.01	124	0	F	186820	Listeriaceae
0.00	92	27	G	1637	Listeria
0.00	33	21	S	1639	Listeria monocytogenes
0.00	7	0	S1	1906951	Listeria monocytogenes serotype 1/2a
0.00	7	7	S2	1196170	Listeria monocytogenes serotype 1/2a str. 10-0934
0.00	5	5	S1	393119	Listeria monocytogenes FSL J1-208
0.00	13	13	S	1638	Listeria ivanovii
0.00	11	0	S	1640	Listeria seeligeri
0.00	11	11	S1	702453	Listeria seeligeri FSL N1-067
0.00	5	5	S	1643	Listeria welshimeri
0.00	3	0	S	1642	Listeria innocua
0.00	3	3	S1	272626	Listeria innocua Clip11262
0.00	32	0	G	2755	Brochothrix
0.00	32	32	S	2756	Brochothrix thermosphacta
0.00	54	0	F	186824	Thermoactinomycetaceae
0.00	32	0	G	292635	Laceyella
0.00	32	32	S	37482	Laceyella sacchari
0.00	22	0	G	2023	Thermoactinomyces
0.00	22	22	S	2026	Thermoactinomyces vulgaris
0.00	46	0	O1	539002	Bacillales incertae sedis
0.00	26	0	O2	539738	Bacillales Family XI. Incertae Sedis
0.00	26	7	G	1378	Gemella
0.00	13	13	S	29391	Gemella morbillorum
0.00	6	0	G1	2624949	unclassified Gemella
0.00	6	6	S	2040624	Gemella sp. ND 6198
0.00	20	0	O2	539742	Bacillales Family XII. Incertae Sedis
0.00	20	0	G	33986	Exiguobacterium
0.00	20	0	G1	2644629	unclassified Exiguobacterium
0.00	14	14	S	360911	Exiguobacterium sp. AT1b
0.00	6	6	S	1224749	Exiguobacterium sp. ZWU0009
0.00	24	0	F	186823	Alicyclobacillaceae
0.00	18	14	G	29330	Alicyclobacillus
0.00	4	4	S	471514	Alicyclobacillus ferrooxydans
0.00	6	0	G	1129704	Kyrpidia
0.00	6	6	S	2055160	Kyrpidia spormannii
0.16	3886	72	O	186826	Lactobacillales
0.06	1604	0	F	81852	Enterococcaceae
0.06	1532	34	G	1350	Enterococcus
0.03	803	803	S	1351	Enterococcus faecalis
0.02	536	532	S	1352	Enterococcus faecium
0.00	4	4	S1	333849	Enterococcus faecium DO
0.00	96	96	S	44008	Enterococcus cecorum
0.00	20	20	S	1354	Enterococcus hirae
0.00	17	17	S	1805431	Enterococcus saigonensis
0.00	12	12	S	1353	Enterococcus gallinarum
0.00	10	10	S	53346	Enterococcus mundtii
0.00	3	3	S	417368	Enterococcus thailandicus
0.00	1	1	S	53345	Enterococcus durans
0.00	42	3	G	2737	Vagococcus
0.00	31	31	S	218144	Vagococcus carniphilus
0.00	8	8	S	2714947	Vagococcus hydrophili
0.00	30	0	G	51668	Tetragenococcus
0.00	30	30	S	51669	Tetragenococcus halophilus
0.06	1562	0	F	1300	Streptococcaceae
0.06	1484	310	G	1301	Streptococcus
0.03	752	72	G1	671232	Streptococcus anginosus group
0.02	517	517	S	1338	Streptococcus intermedius
0.01	128	50	S	1328	Streptococcus anginosus
0.00	78	0	S1	1272910	Streptococcus anginosus subsp. whileyi
0.00	78	78	S2	1353243	Streptococcus anginosus subsp. whileyi MAS624
0.00	35	0	S	76860	Streptococcus constellatus
0.00	35	0	S1	184250	Streptococcus constellatus subsp. pharyngis
0.00	35	35	S2	696216	Streptococcus constellatus subsp. pharyngis C232
0.00	86	82	S	1307	Streptococcus suis
0.00	4	4	S1	1004952	Streptococcus suis D12
0.00	66	0	G1	2608887	unclassified Streptococcus
0.00	58	58	S	2763068	Streptococcus sp. NSJ-72
0.00	7	7	S	2664091	Streptococcus sp. zg-86
0.00	1	1	S	1839799	Streptococcus sp. FDAARGOS_192
0.00	54	54	S	1326	Streptococcus acidominimus
0.00	32	31	S	1309	Streptococcus mutans
0.00	1	1	S1	1437447	Streptococcus mutans UA159-FR
0.00	23	23	S	1302	Streptococcus gordonii
0.00	22	8	S	1311	Streptococcus agalactiae
0.00	14	14	S1	1309807	Streptococcus agalactiae ILRI005
0.00	22	22	S	1313	Streptococcus pneumoniae
0.00	19	19	S	1314	Streptococcus pyogenes
0.00	14	0	G1	119603	Streptococcus dysgalactiae group
0.00	13	2	S	1334	Streptococcus dysgalactiae
0.00	11	11	S1	119602	Streptococcus dysgalactiae subsp. equisimilis
0.00	1	0	S	1336	Streptococcus equi
0.00	1	1	S1	40041	Streptococcus equi subsp. zooepidemicus
0.00	12	12	S	1305	Streptococcus sanguinis
0.00	11	10	S	1303	Streptococcus oralis
0.00	1	1	S1	1891914	Streptococcus oralis subsp. oralis
0.00	8	8	S	1335	Streptococcus equinus
0.00	8	8	S	2173853	Streptococcus chenjunshii
0.00	7	7	S	315405	Streptococcus gallolyticus
0.00	6	6	S	1340	Streptococcus porcinus
0.00	6	6	S	1814128	Streptococcus halotolerans
0.00	4	0	S	28037	Streptococcus mitis
0.00	4	4	S1	365659	Streptococcus mitis B6
0.00	4	0	S	1318	Streptococcus parasanguinis
0.00	4	4	S1	760570	Streptococcus parasanguinis ATCC 15912
0.00	4	4	S	1310	Streptococcus sobrinus
0.00	4	4	S	1888195	Streptococcus himalayensis
0.00	3	3	S	2382163	Streptococcus koreensis
0.00	2	2	S	1304	Streptococcus salivarius
0.00	2	2	S	361101	Streptococcus pseudoporcinus
0.00	2	2	S	45634	Streptococcus cristatus
0.00	1	1	S	1308	Streptococcus thermophilus
0.00	78	56	G	1357	Lactococcus
0.00	10	10	S	1363	Lactococcus garvieae
0.00	8	8	S	1366	Lactococcus raffinolactis
0.00	2	2	S	1151742	Lactococcus taiwanensis
0.00	1	1	S	1358	Lactococcus lactis
0.00	1	0	S	1359	Lactococcus cremoris
0.00	1	1	S1	272622	Lactococcus lactis subsp. cremoris SK11
0.02	541	50	F	33958	Lactobacillaceae
0.01	135	7	G	1578	Lactobacillus
0.00	43	39	S	1584	Lactobacillus delbrueckii
0.00	3	3	S1	1585	Lactobacillus delbrueckii subsp. bulgaricus
0.00	1	1	S1	29397	Lactobacillus delbrueckii subsp. lactis
0.00	26	16	S	33959	Lactobacillus johnsonii
0.00	10	10	S1	633699	Lactobacillus johnsonii FI9785
0.00	17	0	G1	2620435	unclassified Lactobacillus
0.00	13	13	S	1545702	Lactobacillus sp. wkB8
0.00	4	4	S	2099788	Lactobacillus sp. CBA3605
0.00	10	10	S	83683	Lactobacillus amylolyticus
0.00	10	0	S	109790	Lactobacillus jensenii
0.00	10	10	S1	525329	Lactobacillus jensenii JV-V16
0.00	9	9	S	47770	Lactobacillus crispatus
0.00	5	5	S	1596	Lactobacillus gasseri
0.00	5	5	S	1600	Lactobacillus acetotolerans
0.00	2	2	S	1587	Lactobacillus helveticus
0.00	1	1	S	2107999	Lactobacillus paragasseri
0.00	57	0	G	2742598	Limosilactobacillus
0.00	27	21	S	1598	Limosilactobacillus reuteri
0.00	6	6	S1	1358027	Lactobacillus reuteri TD1
0.00	23	22	S	1613	Limosilactobacillus fermentum
0.00	1	1	S1	767453	Lactobacillus fermentum F-6
0.00	7	5	S	97478	Limosilactobacillus mucosae
0.00	2	2	S1	1130798	Lactobacillus mucosae LM1
0.00	45	0	G	1253	Pediococcus
0.00	26	0	S	187452	Pediococcus claussenii
0.00	26	26	S1	701521	Pediococcus claussenii ATCC BAA-344
0.00	12	12	S	51663	Pediococcus damnosus
0.00	4	4	S	1255	Pediococcus pentosaceus
0.00	3	0	G1	1670797	Pediococcus acidilactici group
0.00	3	3	S	1254	Pediococcus acidilactici
0.00	39	0	G	2767887	Ligilactobacillus
0.00	39	36	S	1624	Ligilactobacillus salivarius
0.00	3	3	S1	1194971	Lactobacillus salivarius str. Ren
0.00	33	22	G	1243	Leuconostoc
0.00	6	0	S	1245	Leuconostoc mesenteroides
0.00	5	5	S1	33967	Leuconostoc mesenteroides subsp. mesenteroides
0.00	1	1	S1	427140	Leuconostoc mesenteroides KFRI-MG
0.00	3	3	S	33968	Leuconostoc pseudomesenteroides
0.00	1	0	S	1244	Leuconostoc gelidum
0.00	1	1	S1	115778	Leuconostoc gelidum subsp. gasicomitatum
0.00	1	1	S	1511761	Leuconostoc suionicum
0.00	28	0	G	2767881	Fructilactobacillus
0.00	24	24	S	53444	Fructilactobacillus lindneri
0.00	4	4	S	1625	Fructilactobacillus sanfranciscensis
0.00	27	0	G	2767842	Lactiplantibacillus
0.00	25	25	S	1590	Lactiplantibacillus plantarum
0.00	2	2	S	60520	Lactiplantibacillus paraplantarum
0.00	20	0	G	2767879	Companilactobacillus
0.00	9	0	S	1602	Companilactobacillus alimentarius
0.00	9	9	S1	1423720	Lactobacillus alimentarius DSM 20249
0.00	8	8	S	392416	Companilactobacillus crustorum
0.00	3	3	S	83526	Companilactobacillus paralimentarius
0.00	19	3	G	46255	Weissella
0.00	16	16	S	1249	Weissella paramesenteroides
0.00	19	0	G	2767888	Liquorilactobacillus
0.00	19	19	S	1618	Liquorilactobacillus mali
0.00	18	0	G	2759736	Lacticaseibacillus
0.00	15	0	S	1582	Lacticaseibacillus casei
0.00	15	15	S1	1423732	Lactobacillus casei DSM 20011 = JCM 1134 = ATCC 393
0.00	2	2	S	1597	Lacticaseibacillus paracasei
0.00	1	1	S	88233	Lacticaseibacillus manihotivorans
0.00	14	0	G	2767886	Levilactobacillus
0.00	5	5	S	1580	Levilactobacillus brevis
0.00	5	5	S	2292255	Levilactobacillus suantsaii
0.00	3	3	S	267363	Levilactobacillus zymae
0.00	1	1	S	637971	Levilactobacillus koreensis
0.00	11	0	G	46254	Oenococcus
0.00	11	11	S	1247	Oenococcus oeni
0.00	11	1	G	2767885	Latilactobacillus
0.00	8	8	S	28038	Latilactobacillus curvatus
0.00	2	2	S	1599	Latilactobacillus sakei
0.00	11	2	G	2767893	Lentilactobacillus
0.00	8	8	S	152331	Lentilactobacillus parabuchneri
0.00	1	1	S	33962	Lentilactobacillus kefiri
0.00	4	0	G	2767892	Secundilactobacillus
0.00	4	4	S	240427	Secundilactobacillus paracollinoides
0.00	57	0	F	186828	Carnobacteriaceae
0.00	41	0	G	2747	Carnobacterium
0.00	31	31	S	2751	Carnobacterium maltaromaticum
0.00	9	9	S	2748	Carnobacterium divergens
0.00	1	0	G1	257487	unclassified Carnobacterium
0.00	1	1	S	1564681	Carnobacterium sp. CP1
0.00	16	0	G	29393	Dolosigranulum
0.00	16	16	S	29394	Dolosigranulum pigrum
0.00	50	0	F	186827	Aerococcaceae
0.00	17	0	G	46123	Abiotrophia
0.00	17	17	S	46125	Abiotrophia defectiva
0.00	17	0	G	2689587	Suicoccus
0.00	17	17	S	2036206	Suicoccus acidiformans
0.00	16	0	G	1375	Aerococcus
0.00	15	15	S	1376	Aerococcus urinae
0.00	1	1	S	128944	Aerococcus urinaehominis
0.02	423	1	C	909932	Negativicutes
0.01	214	0	O	909929	Selenomonadales
0.01	157	0	F	1843491	Selenomonadaceae
0.00	101	0	G	158846	Megamonas
0.00	73	73	S	437897	Megamonas funiformis
0.00	28	28	S	158847	Megamonas hypermegale
0.00	56	0	G	970	Selenomonas
0.00	56	21	G1	2637378	unclassified Selenomonas
0.00	18	18	S	2754044	Selenomonas sp. Marseille-Q3039
0.00	10	10	S	713030	Selenomonas sp. oral taxon 136
0.00	7	7	S	712538	Selenomonas sp. oral taxon 478
0.00	57	0	F	1843490	Sporomusaceae
0.00	57	0	G	365348	Pelosinus
0.00	57	0	S	365349	Pelosinus fermentans
0.00	57	57	S1	1192197	Pelosinus fermentans JBW45
0.01	164	0	O	1843489	Veillonellales
0.01	164	0	F	31977	Veillonellaceae
0.00	80	0	G	906	Megasphaera
0.00	80	80	S	2144175	Megasphaera stantonii
0.00	71	31	G	29465	Veillonella
0.00	17	17	S	39777	Veillonella atypica
0.00	14	14	S	29466	Veillonella parvula
0.00	9	9	S	248315	Veillonella rodentium
0.00	13	0	G	39948	Dialister
0.00	13	13	S	2161821	Dialister massiliensis
0.00	44	0	O	1843488	Acidaminococcales
0.00	44	1	F	909930	Acidaminococcaceae
0.00	23	0	G	33024	Phascolarctobacterium
0.00	23	23	S	33025	Phascolarctobacterium faecium
0.00	20	0	G	904	Acidaminococcus
0.00	20	20	S	187327	Acidaminococcus intestini
0.02	374	0	C	526524	Erysipelotrichia
0.02	374	0	O	526525	Erysipelotrichales
0.01	341	12	F	128827	Erysipelotrichaceae
0.00	122	0	G	2749267	Amedibacterium
0.00	122	122	S	2583452	Amedibacterium intestinale
0.00	114	0	G	1505663	Erysipelatoclostridium
0.00	114	114	S	1522	[Clostridium] innocuum
0.00	43	0	G	1729679	Faecalibaculum
0.00	43	43	S	1702221	Faecalibaculum rodentium
0.00	33	0	G	2678885	Faecalibacillus
0.00	33	33	S	1982626	Faecalibacillus intestinalis
0.00	17	6	G	1647	Erysipelothrix
0.00	11	11	S	2485784	Erysipelothrix piscisicarius
0.00	33	0	F	2810281	Turicibacteraceae
0.00	33	0	G	191303	Turicibacter
0.00	33	33	S	154288	Turicibacter sanguinis
0.01	224	0	C	1737404	Tissierellia
0.01	224	0	O	1737405	Tissierellales
0.01	160	2	F	1570339	Peptoniphilaceae
0.00	64	0	G	1161127	Murdochiella
0.00	64	64	S	1852373	Murdochiella vaginalis
0.00	43	0	G	165779	Anaerococcus
0.00	43	43	S	33037	Anaerococcus vaginalis
0.00	30	0	G	150022	Finegoldia
0.00	30	0	S	1260	Finegoldia magna
0.00	30	30	S1	334413	Finegoldia magna ATCC 29328
0.00	21	0	G	543311	Parvimonas
0.00	21	21	S	33033	Parvimonas micra
0.00	64	0	F	1737406	Tissierellaceae
0.00	64	0	G	1354809	Keratinibaculum
0.00	64	64	S	1278232	Keratinibaculum paraultunense
0.11	2784	5	P	201174	Actinobacteria
0.11	2613	151	C	1760	Actinomycetia
0.06	1375	3	O	85007	Corynebacteriales
0.05	1239	4	F	1762	Mycobacteriaceae
0.05	1168	10	G	1763	Mycobacterium
0.04	1101	942	G1	77643	Mycobacterium tuberculosis complex
0.01	147	143	S	1773	Mycobacterium tuberculosis
0.00	2	1	S1	1765	Mycobacterium tuberculosis variant bovis
0.00	1	1	S2	33892	Mycobacterium tuberculosis variant bovis BCG
0.00	1	1	S1	1352600	Mycobacterium tuberculosis PanR1101
0.00	1	1	S1	395095	Mycobacterium tuberculosis str. Haarlem
0.00	12	2	S	78331	Mycobacterium canettii
0.00	5	5	S1	1205674	Mycobacterium canettii CIPT 140070010
0.00	3	3	S1	1246120	Mycobacterium canettii CIPT 140070005
0.00	1	1	S1	1205676	Mycobacterium canettii CIPT 140060008
0.00	1	1	S1	1246634	Mycobacterium canettii CIPT 140070007
0.00	18	10	G1	120793	Mycobacterium avium complex (MAC)
0.00	8	1	S	1767	Mycobacterium intracellulare
0.00	7	7	S1	222805	Mycobacterium intracellulare subsp. chimaera
0.00	14	0	G1	2249310	Mycobacterium simiae complex
0.00	9	9	S	722731	Mycobacterium shigaense
0.00	4	4	S	292462	Mycobacterium florentinum
0.00	1	1	S	185642	Mycobacterium parmense
0.00	11	11	S	1768	Mycobacterium kansasii
0.00	10	0	G1	2642494	unclassified Mycobacterium
0.00	6	6	S	1545728	Mycobacterium sp. EPa45
0.00	3	3	S	1547487	Mycobacterium sp. ELW1
0.00	1	1	S	2051552	Mycobacterium sp. PYR15
0.00	4	4	S	1809	Mycobacterium ulcerans
0.00	59	2	G	1866885	Mycolicibacterium
0.00	12	12	S	134601	Mycolicibacterium goodii
0.00	10	10	S	758802	Mycolicibacterium litorale
0.00	9	9	S	258505	Mycolicibacterium fluoranthenivorans
0.00	7	7	S	1795	Mycolicibacterium neoaurum
0.00	7	7	S	39692	Mycolicibacterium parafortuitum
0.00	7	7	S	39695	Mycolicibacterium tokaiense
0.00	2	2	S	39694	Mycolicibacterium poriferae
0.00	2	2	S	1286180	Mycolicibacterium sediminis
0.00	1	1	S	39688	Mycolicibacterium duvalii
0.00	7	0	G	697025	Hoyosella
0.00	7	0	S	639313	Hoyosella subflava
0.00	7	7	S1	443218	Hoyosella subflava DQS3-9A1
0.00	1	0	G	670516	Mycobacteroides
0.00	1	1	S	36809	Mycobacteroides abscessus
0.00	74	0	F	1653	Corynebacteriaceae
0.00	74	4	G	1716	Corynebacterium
0.00	13	13	S	156976	Corynebacterium riegelii
0.00	11	11	S	161896	Corynebacterium camporealensis
0.00	9	0	G1	2624378	unclassified Corynebacterium
0.00	7	7	S	699041	Corynebacterium sp. NML93-0612
0.00	2	2	S	2599641	Corynebacterium sp. sy039
0.00	9	9	S	161879	Corynebacterium kroppenstedtii
0.00	8	8	S	146827	Corynebacterium simulans
0.00	4	4	S	38290	Corynebacterium macginleyi
0.00	4	4	S	39791	Corynebacterium glucuronolyticum
0.00	2	2	S	2080757	Corynebacterium pseudopelargi
0.00	2	1	S	1718	Corynebacterium glutamicum
0.00	1	1	S1	1232381	Corynebacterium glutamicum SCgG1
0.00	2	2	S	1072256	Corynebacterium uterequi
0.00	1	1	S	1705	Corynebacterium stationis
0.00	1	1	S	441500	Corynebacterium timonense
0.00	1	0	S	191493	Corynebacterium sphenisci
0.00	1	1	S1	1437874	Corynebacterium sphenisci DSM 44792
0.00	1	1	S	43768	Corynebacterium matruchotii
0.00	1	1	S	38301	Corynebacterium minutissimum
0.00	1	1	S	1719	Corynebacterium pseudotuberculosis
0.00	24	0	F	85025	Nocardiaceae
0.00	15	2	G	1827	Rhodococcus
0.00	12	12	S	334542	Rhodococcus qingshengii
0.00	1	1	S	38310	Rhodococcus coprophilus
0.00	9	0	G	1817	Nocardia
0.00	5	5	S	135487	Nocardia cyriacigeorgica
0.00	3	3	S	37332	Nocardia seriolae
0.00	1	0	S	37329	Nocardia farcinica
0.00	1	1	S1	247156	Nocardia farcinica IFM 10152
0.00	18	0	F	85026	Gordoniaceae
0.00	18	0	G	2053	Gordonia
0.00	7	7	S	2420509	Gordonia insulae
0.00	6	6	S	1136941	Gordonia phthalatica
0.00	3	0	G1	2657482	unclassified Gordonia
0.00	2	2	S	2597659	Gordonia sp. HY186
0.00	1	1	S	337191	Gordonia sp. KTR9
0.00	1	1	S	1004901	Gordonia iterans
0.00	1	1	S	1292359	Gordonia ajococcus
0.00	15	0	F	85029	Dietziaceae
0.00	15	0	G	37914	Dietzia
0.00	15	15	S	139021	Dietzia psychralcaliphila
0.00	2	0	F	85028	Tsukamurellaceae
0.00	2	0	G	2060	Tsukamurella
0.00	1	0	S	2061	Tsukamurella paurometabola
0.00	1	1	S1	521096	Tsukamurella paurometabola DSM 20162
0.00	1	1	S	57704	Tsukamurella tyrosinosolvens
0.01	279	0	O	85011	Streptomycetales
0.01	279	2	F	2062	Streptomycetaceae
0.01	275	47	G	1883	Streptomyces
0.01	161	19	G1	2593676	unclassified Streptomyces
0.00	75	75	S	2099583	Streptomyces sp. ICC1
0.00	11	11	S	1812480	Streptomyces sp. fd1-xmd
0.00	11	11	S	2585716	Streptomyces sp. C8S0
0.00	10	10	S	2136173	Streptomyces sp. So13.3
0.00	8	8	S	2594461	Streptomyces sp. S1D4-14
0.00	7	7	S	2750011	Streptomyces sp. Rer75
0.00	6	6	S	1561022	Streptomyces sp. CCM_MD2014
0.00	5	5	S	1495638	Streptomyces sp. M56
0.00	4	4	S	1577075	Streptomyces sp. PBH53
0.00	1	1	S	659352	Streptomyces sp. SN-593
0.00	1	1	S	2751189	Streptomyces sp. NEAU-sy36
0.00	1	1	S	2742136	Streptomyces sp. NA04227
0.00	1	1	S	2717324	Streptomyces sp. QMT-12
0.00	1	1	S	234612	Streptomyces sp. TN58
0.00	13	13	S	83656	Streptomyces tsukubensis
0.00	10	10	S	68202	Streptomyces fulvissimus
0.00	9	9	S	1888	Streptomyces albus
0.00	6	0	S	285530	Streptomyces sviceus
0.00	6	6	S1	463191	Streptomyces sviceus ATCC 29083
0.00	5	5	S	362257	Streptomyces vietnamensis
0.00	4	4	S	54571	Streptomyces venezuelae
0.00	3	3	S	1413221	Streptomyces ferrugineus
0.00	2	0	G1	629295	Streptomyces griseus group
0.00	2	0	G2	1482596	Streptomyces griseus subgroup
0.00	2	0	S	1911	Streptomyces griseus
0.00	2	0	S1	67263	Streptomyces griseus subsp. griseus
0.00	2	2	S2	455632	Streptomyces griseus subsp. griseus NBRC 13350
0.00	2	0	S	1906	Streptomyces fradiae
0.00	2	2	S1	1319510	Streptomyces fradiae ATCC 10745 = DSM 40063
0.00	2	2	S	1437453	Streptomyces leeuwenhoekii
0.00	1	1	S	68270	Streptomyces spectabilis
0.00	1	0	S	68280	Streptomyces violaceusniger
0.00	1	1	S1	653045	Streptomyces violaceusniger Tu 4113
0.00	1	1	S	68209	Streptomyces globosus
0.00	1	1	S	68570	Streptomyces albulus
0.00	1	1	S	1932	Streptomyces tendae
0.00	1	0	G1	1477431	Streptomyces albidoflavus group
0.00	1	1	S	42239	Streptomyces sampsonii
0.00	1	1	S	42881	Streptomyces chromofuscus
0.00	1	1	S	40318	Streptomyces nodosus
0.00	1	0	S	33903	Streptomyces avermitilis
0.00	1	1	S1	227882	Streptomyces avermitilis MA-4680 = NBRC 14893
0.00	1	1	S	146923	Streptomyces parvulus
0.00	1	1	S	1969	Streptomyces chartreusis
0.00	2	0	G	228398	Streptacidiphilus
0.00	2	0	G1	2643834	unclassified Streptacidiphilus
0.00	2	2	S	2704468	Streptacidiphilus sp. P02-A3a
0.01	249	1	O	85009	Propionibacteriales
0.01	222	6	F	31957	Propionibacteriaceae
0.01	155	0	G	1912216	Cutibacterium
0.01	155	152	S	1747	Cutibacterium acnes
0.00	2	0	S1	1905725	Cutibacterium acnes subsp. defendens
0.00	2	2	S2	1091045	Cutibacterium acnes subsp. defendens ATCC 11828
0.00	1	1	S1	1031709	Cutibacterium acnes 6609
0.00	23	0	G	72763	Tessaracoccus
0.00	19	19	S	2161816	Tessaracoccus timonensis
0.00	4	4	S	1285901	Tessaracoccus defluvii
0.00	14	0	G	1743	Propionibacterium
0.00	6	6	S	556499	Propionibacterium acidifaciens
0.00	5	0	G1	2608905	unclassified Propionibacterium
0.00	5	5	S	671223	Propionibacterium sp. oral taxon 193
0.00	3	3	S	1744	Propionibacterium freudenreichii
0.00	14	0	G	2801844	Arachnia
0.00	14	14	S	1750	Pseudopropionibacterium propionicum
0.00	8	0	G	29404	Microlunatus
0.00	5	0	S	29405	Microlunatus phosphovorus
0.00	5	5	S1	1032480	Microlunatus phosphovorus NM-1
0.00	3	3	S	546874	Microlunatus sagamiharensis
0.00	2	0	G	1912215	Acidipropionibacterium
0.00	2	2	S	1749	Acidipropionibacterium jensenii
0.00	15	0	F	85015	Nocardioidaceae
0.00	6	0	G	1839	Nocardioides
0.00	3	3	S	2518370	Nocardioides euryhalodurans
0.00	3	0	G1	2615069	unclassified Nocardioides
0.00	2	2	S	2736757	Nocardioides sp. MC1495
0.00	1	1	S	2714939	Nocardioides sp. HDW12B
0.00	6	0	G	53387	Friedmanniella
0.00	6	6	S	546871	Friedmanniella luteola
0.00	3	0	G	116071	Micropruina
0.00	3	3	S	75385	Micropruina glycogenica
0.00	11	0	F	2726069	Kribbellaceae
0.00	11	0	G	182639	Kribbella
0.00	11	0	S	182640	Kribbella flavida
0.00	11	11	S1	479435	Kribbella flavida DSM 17836
0.01	199	23	O	85006	Micrococcales
0.00	88	7	F	1268	Micrococcaceae
0.00	22	1	G	57493	Kocuria
0.00	12	12	S	446860	Kocuria flava
0.00	9	9	S	1272	Kocuria varians
0.00	22	0	G	1742989	Glutamicibacter
0.00	20	20	S	162496	Glutamicibacter creatinolyticus
0.00	2	2	S	37929	Glutamicibacter nicotianae
0.00	18	0	G	32207	Rothia
0.00	11	11	S	43675	Rothia mucilaginosa
0.00	6	6	S	396015	Rothia terrae
0.00	1	0	S	2047	Rothia dentocariosa
0.00	1	1	S1	762948	Rothia dentocariosa ATCC 17931
0.00	7	0	G	1663	Arthrobacter
0.00	7	0	G1	235627	unclassified Arthrobacter
0.00	3	3	S	1704044	Arthrobacter sp. ERGS1:01
0.00	2	2	S	1357915	Arthrobacter sp. QXT-31
0.00	1	1	S	1652545	Arthrobacter sp. YC-RL1
0.00	1	1	S	1849032	Arthrobacter sp. U41
0.00	5	0	G	1742992	Paenarthrobacter
0.00	5	0	G1	2634190	unclassified Paenarthrobacter
0.00	5	5	S	2735317	Paenarthrobacter sp. YJN-D
0.00	3	0	G	1645	Renibacterium
0.00	3	0	S	1646	Renibacterium salmoninarum
0.00	3	3	S1	288705	Renibacterium salmoninarum ATCC 33209
0.00	3	0	G	596707	Sinomonas
0.00	3	0	G1	2646595	unclassified Sinomonas
0.00	3	3	S	2020377	Sinomonas sp. R1AF57
0.00	1	0	G	1742993	Pseudarthrobacter
0.00	1	1	S	728066	Pseudarthrobacter equi
0.00	42	2	F	85023	Microbacteriaceae
0.00	24	3	G	33882	Microbacterium
0.00	15	15	S	162426	Microbacterium hominis
0.00	4	0	G1	2609290	unclassified Microbacterium
0.00	2	2	S	1714373	Microbacterium sp. No. 7
0.00	2	2	S	2782168	Microbacterium sp. WY121
0.00	1	1	S	36805	Microbacterium aurum
0.00	1	1	S	2614639	Microbacterium lushaniae
0.00	4	0	G	1649454	Glaciihabitans
0.00	4	0	G1	2645362	unclassified Glaciihabitans
0.00	4	4	S	2596912	Glaciihabitans sp. INWT7
0.00	3	0	G	337004	Microcella
0.00	3	3	S	279828	Microcella alkaliphila
0.00	2	0	G	46352	Agrococcus
0.00	2	2	S	684552	Agrococcus carbonis
0.00	2	0	G	55968	Leucobacter
0.00	1	1	S	683042	Leucobacter denitrificans
0.00	1	1	S	1784719	Leucobacter triazinivorans
0.00	2	0	G	235888	Salinibacterium
0.00	2	0	G1	2632331	unclassified Salinibacterium
0.00	2	2	S	2508880	Salinibacterium sp. UTAS2018
0.00	1	0	G	33877	Agromyces
0.00	1	1	S	2509455	Agromyces protaetiae
0.00	1	0	G	110932	Leifsonia
0.00	1	1	S	150026	Leifsonia shinshuensis
0.00	1	0	G	518733	Microterricola
0.00	1	1	S	412690	Microterricola viridarii
0.00	14	0	F	2805426	Kytococcaceae
0.00	14	0	G	57499	Kytococcus
0.00	14	14	S	1276	Kytococcus sedentarius
0.00	10	0	F	85017	Promicromonosporaceae
0.00	10	0	G	186188	Xylanimonas
0.00	10	0	S	186189	Xylanimonas cellulosilytica
0.00	10	10	S1	446471	Xylanimonas cellulosilytica DSM 15894
0.00	7	0	F	85019	Brevibacteriaceae
0.00	7	0	G	1696	Brevibacterium
0.00	6	0	G1	2614124	unclassified Brevibacterium
0.00	4	4	S	1496080	Brevibacterium sp. YB235
0.00	1	1	S	2575923	Brevibacterium sp. CS2
0.00	1	1	S	2697565	Brevibacterium sp. o2
0.00	1	1	S	33889	Brevibacterium casei
0.00	6	0	F	2805590	Ornithinimicrobiaceae
0.00	4	0	G	265976	Serinicoccus
0.00	4	0	S	247333	Serinicoccus marinus
0.00	4	4	S1	1123251	Serinicoccus marinus DSM 15273
0.00	2	0	G	125287	Ornithinimicrobium
0.00	2	0	G1	2615080	unclassified Ornithinimicrobium
0.00	2	2	S	2594265	Ornithinimicrobium sp. H23M54
0.00	4	1	F	85021	Intrasporangiaceae
0.00	2	0	G	367298	Phycicoccus
0.00	2	0	G1	2637926	unclassified Phycicoccus
0.00	2	2	S	2714941	Phycicoccus sp. HDW14
0.00	1	0	G	53457	Janibacter
0.00	1	1	S	53458	Janibacter limosus
0.00	2	0	F	85020	Dermabacteraceae
0.00	2	0	G	43668	Brachybacterium
0.00	2	0	S	43669	Brachybacterium faecium
0.00	2	2	S1	446465	Brachybacterium faecium DSM 4810
0.00	1	0	F	85018	Dermatophilaceae
0.00	1	0	G	1184606	Austwickia
0.00	1	1	S	100225	Austwickia chelonae
0.00	1	0	F	145357	Dermacoccaceae
0.00	1	0	G	745364	Luteipulveratus
0.00	1	1	S	571913	Luteipulveratus mongoliensis
0.00	1	0	F	145360	Sanguibacteraceae
0.00	1	0	G	60919	Sanguibacter
0.00	1	0	S	60920	Sanguibacter keddieii
0.00	1	1	S1	446469	Sanguibacter keddieii DSM 10542
0.01	155	0	O	85004	Bifidobacteriales
0.01	155	0	F	31953	Bifidobacteriaceae
0.01	152	8	G	1678	Bifidobacterium
0.00	35	35	S	1689	Bifidobacterium dentium
0.00	30	0	S	1686	Bifidobacterium catenulatum
0.00	30	19	S1	630129	Bifidobacterium catenulatum subsp. kashiwanohense
0.00	11	11	S2	1447716	Bifidobacterium kashiwanohense PV20-2
0.00	18	18	S	1681	Bifidobacterium bifidum
0.00	16	4	S	216816	Bifidobacterium longum
0.00	12	12	S1	1682	Bifidobacterium longum subsp. infantis
0.00	15	15	S	1685	Bifidobacterium breve
0.00	14	0	S	1684	Bifidobacterium asteroides
0.00	14	14	S1	1147128	Bifidobacterium asteroides PRL2011
0.00	7	7	S	1765219	Bifidobacterium eulemuris
0.00	5	0	S	33905	Bifidobacterium thermophilum
0.00	5	5	S1	1254439	Bifidobacterium thermophilum RBL67
0.00	2	2	S	1694	Bifidobacterium pseudolongum
0.00	1	0	S	28025	Bifidobacterium animalis
0.00	1	1	S1	302911	Bifidobacterium animalis subsp. lactis
0.00	1	0	S	638619	Bifidobacterium actinocoloniiforme
0.00	1	1	S1	1437605	Bifidobacterium actinocoloniiforme DSM 22766
0.00	3	0	G	196082	Parascardovia
0.00	3	0	S	78258	Parascardovia denticolens
0.00	3	3	S1	864564	Parascardovia denticolens DSM 10105 = JCM 12538
0.00	72	0	O	85008	Micromonosporales
0.00	72	1	F	28056	Micromonosporaceae
0.00	63	0	G	673534	Plantactinospora
0.00	63	0	G1	2631981	unclassified Plantactinospora
0.00	63	63	S	2108470	Plantactinospora sp. BC1
0.00	5	1	G	1873	Micromonospora
0.00	2	2	S	2294034	Micromonospora craniellae
0.00	1	1	S	285665	Micromonospora coriariae
0.00	1	0	G1	2617518	unclassified Micromonospora
0.00	1	1	S	2583243	Micromonospora sp. HM134
0.00	3	0	G	907364	Phytohabitans
0.00	3	3	S	1076124	Phytohabitans flavus
0.00	51	0	O	2037	Actinomycetales
0.00	51	0	F	2049	Actinomycetaceae
0.00	26	3	G	1654	Actinomyces
0.00	12	12	S	2560010	Actinomyces procaprae
0.00	10	0	G1	2609248	unclassified Actinomyces
0.00	5	0	S	706438	Actinomyces sp. oral taxon 171
0.00	5	5	S1	706439	Actinomyces sp. oral taxon 171 str. F0337
0.00	5	5	S	2789424	Actinomyces sp. HMT897
0.00	1	1	S	1852377	Actinomyces pacaensis
0.00	9	0	G	28263	Arcanobacterium
0.00	9	9	S	1302235	Arcanobacterium phocisimile
0.00	6	0	G	2050	Mobiluncus
0.00	6	6	S	2051	Mobiluncus curtisii
0.00	6	0	G	2740557	Pauljensenia
0.00	6	6	S	178339	Pauljensenia hongkongensis
0.00	2	0	G	2767318	Boudabousia
0.00	2	2	S	1912795	Boudabousia tangfeifanii
0.00	1	0	G	1069494	Trueperella
0.00	1	0	S	1661	Trueperella pyogenes
0.00	1	1	S1	1435056	Trueperella pyogenes TP8
0.00	1	0	G	1522056	Flaviflexus
0.00	1	0	G1	2623556	unclassified Flaviflexus
0.00	1	1	S	2496867	Flaviflexus sp. H23T48
0.00	24	0	O	85012	Streptosporangiales
0.00	9	0	F	2012	Thermomonosporaceae
0.00	9	9	G	1988	Actinomadura
0.00	8	0	F	83676	Nocardiopsaceae
0.00	8	0	G	2013	Nocardiopsis
0.00	8	0	S	2014	Nocardiopsis dassonvillei
0.00	8	0	S1	568208	Nocardiopsis dassonvillei subsp. dassonvillei
0.00	8	8	S2	446468	Nocardiopsis dassonvillei subsp. dassonvillei DSM 43111
0.00	7	1	F	2004	Streptosporangiaceae
0.00	6	0	G	83681	Nonomuraea
0.00	4	4	S	2656914	Nonomuraea nitratireducens
0.00	2	0	G1	2593643	unclassified Nonomuraea
0.00	2	2	S	1909395	Nonomuraea sp. ATCC 55076
0.00	20	0	O	85010	Pseudonocardiales
0.00	20	0	F	2070	Pseudonocardiaceae
0.00	13	0	G	1847	Pseudonocardia
0.00	13	0	G1	2619320	unclassified Pseudonocardia
0.00	13	13	S	1690815	Pseudonocardia sp. HH130630-07
0.00	5	0	G	1813	Amycolatopsis
0.00	3	0	G1	2618356	unclassified Amycolatopsis
0.00	2	2	S	1896961	Amycolatopsis sp. AA4
0.00	1	1	S	2653857	Amycolatopsis sp. YIM 10
0.00	1	1	S	31958	Amycolatopsis orientalis
0.00	1	1	S	1804986	Amycolatopsis albispora
0.00	2	0	G	2029	Kibdelosporangium
0.00	2	2	S	860235	Kibdelosporangium phytohabitans
0.00	14	0	O	2039638	Candidatus Nanopelagicales
0.00	14	0	F	2162846	Candidatus Nanopelagicaceae
0.00	14	0	G	622681	Candidatus Planktophila
0.00	14	14	S	1884907	Candidatus Planktophila vernalis
0.00	10	0	O	622450	Actinopolysporales
0.00	10	0	F	622451	Actinopolysporaceae
0.00	10	0	G	1849	Actinopolyspora
0.00	10	10	S	414996	Actinopolyspora erythraea
0.00	7	0	O	414714	Catenulisporales
0.00	7	0	F	414877	Catenulisporaceae
0.00	7	0	G	414878	Catenulispora
0.00	7	0	S	304895	Catenulispora acidiphila
0.00	7	7	S1	479433	Catenulispora acidiphila DSM 44928
0.00	5	0	O	85013	Frankiales
0.00	5	0	F	74712	Frankiaceae
0.00	5	0	G	1854	Frankia
0.00	5	5	S	106370	Frankia casuarinae
0.00	2	0	O	1643683	Acidothermales
0.00	2	0	F	85032	Acidothermaceae
0.00	2	0	G	28048	Acidothermus
0.00	2	0	S	28049	Acidothermus cellulolyticus
0.00	2	2	S1	351607	Acidothermus cellulolyticus 11B
0.01	143	0	C	84998	Coriobacteriia
0.00	123	0	O	1643822	Eggerthellales
0.00	123	24	F	1643826	Eggerthellaceae
0.00	50	0	G	2005386	Arabia
0.00	50	50	S	1870985	Arabia massiliensis
0.00	16	0	G	2815775	Berryella
0.00	16	16	S	1531429	Berryella intestinalis
0.00	12	0	G	79603	Denitrobacterium
0.00	12	12	S	79604	Denitrobacterium detoxificans
0.00	12	0	G	1981050	Phoenicibacter
0.00	12	12	S	1944646	Phoenicibacter congonensis
0.00	9	2	G	644652	Gordonibacter
0.00	5	5	S	1335613	Gordonibacter urolithinfaciens
0.00	2	0	S	471189	Gordonibacter pamelaeae
0.00	2	2	S1	657308	Gordonibacter pamelaeae 7-10-1-b
0.00	20	0	O	84999	Coriobacteriales
0.00	20	0	F	84107	Coriobacteriaceae
0.00	20	0	G	102106	Collinsella
0.00	20	20	S	74426	Collinsella aerofaciens
0.00	12	0	C	908620	Nitriliruptoria
0.00	12	0	O	908621	Euzebyales
0.00	12	0	F	908622	Euzebyaceae
0.00	12	0	G	908623	Euzebya
0.00	12	0	G1	2649358	unclassified Euzebya
0.00	12	12	S	1608957	Euzebya sp. DY32-46
0.00	8	0	C	84995	Rubrobacteria
0.00	8	0	O	84996	Rubrobacterales
0.00	8	0	F	84997	Rubrobacteraceae
0.00	8	0	G	42255	Rubrobacter
0.00	8	8	S	2051957	Rubrobacter indicoceani
0.00	3	0	C	1497346	Thermoleophilia
0.00	3	0	O	588673	Solirubrobacterales
0.00	3	0	F	320583	Conexibacteraceae
0.00	3	0	G	191494	Conexibacter
0.00	3	0	S	191495	Conexibacter woesei
0.00	3	3	S1	469383	Conexibacter woesei DSM 14684
0.01	332	0	P	544448	Tenericutes
0.01	332	16	C	31969	Mollicutes
0.01	194	0	O	2085	Mycoplasmatales
0.01	194	2	F	2092	Mycoplasmataceae
0.01	140	2	G	2093	Mycoplasma
0.00	36	0	G1	2683645	unclassified Mycoplasma
0.00	20	20	S	2742195	Mycoplasma sp. OR1901
0.00	9	9	S	640330	Mycoplasma sp. Pen4
0.00	7	7	S	2683967	Mycoplasma sp. NEAQ87857
0.00	33	12	S	2099	Mycoplasma hyopneumoniae
0.00	21	8	S1	907287	Mycoplasma hyopneumoniae 168
0.00	13	13	S2	1116211	Mycoplasma hyopneumoniae 168-L
0.00	16	10	S	2100	Mycoplasma hyorhinis
0.00	3	3	S1	872331	Mycoplasma hyorhinis HUB-1
0.00	3	3	S1	1129369	Mycoplasma hyorhinis GDL-1
0.00	8	0	S	28227	Mycoplasma penetrans
0.00	8	8	S1	272633	Mycoplasma penetrans HF-2
0.00	7	0	S	51365	Mycoplasma yeatsii
0.00	7	7	S1	743967	Mycoplasma yeatsii GM274B
0.00	6	0	S	2111	Mycoplasma arthritidis
0.00	6	6	S1	243272	Mycoplasma arthritidis 158L3-1
0.00	6	6	S	2121	Mycoplasma orale
0.00	6	0	S	2123	Mycoplasma putrefaciens
0.00	6	6	S1	743965	Mycoplasma putrefaciens KS1
0.00	6	6	S	519450	Mycoplasma anserisalpingitidis
0.00	5	5	S	92400	Mycoplasma anseris
0.00	4	0	G1	656088	Mycoplasma mycoides group
0.00	2	0	S	2095	Mycoplasma capricolum
0.00	2	2	S1	40480	Mycoplasma capricolum subsp. capripneumoniae
0.00	2	0	S	2102	Mycoplasma mycoides
0.00	2	2	S1	40477	Mycoplasma mycoides subsp. capri
0.00	2	0	S	50052	Mycoplasma crocodyli
0.00	2	2	S1	512564	Mycoplasma crocodyli MP145
0.00	1	1	S	2098	Mycoplasma hominis
0.00	1	1	S	353852	Mycoplasma nasistruthionis
0.00	1	1	S	2104	Mycoplasma pneumoniae
0.00	37	0	G	2767358	Mycoplasmopsis
0.00	12	12	S	28903	Mycoplasma bovis
0.00	11	11	S	114880	Mycoplasma columbinasale
0.00	7	7	S	33923	Mycoplasma felis
0.00	6	6	S	2113	Mycoplasma californicum
0.00	1	0	S	2107	Mycoplasma pulmonis
0.00	1	1	S1	272635	Mycoplasma pulmonis UAB CTIP
0.00	15	1	G	2129	Ureaplasma
0.00	8	2	S	2130	Ureaplasma urealyticum
0.00	6	0	S1	95664	Ureaplasma urealyticum serovar 10
0.00	6	6	S2	565575	Ureaplasma urealyticum serovar 10 str. ATCC 33699
0.00	6	6	S	134821	Ureaplasma parvum
0.00	109	0	O	186328	Entomoplasmatales
0.00	86	0	F	2131	Spiroplasmataceae
0.00	86	1	G	2132	Spiroplasma
0.00	13	13	S	216946	Spiroplasma turonicum
0.00	13	13	S	362837	Spiroplasma cantharicola
0.00	12	0	S	216937	Spiroplasma floricola
0.00	12	12	S1	1336749	Spiroplasma floricola 23-6
0.00	12	12	S	324079	Spiroplasma tabanidicola
0.00	11	0	S	216935	Spiroplasma culicicola
0.00	11	11	S1	1276246	Spiroplasma culicicola AES-1
0.00	9	9	S	216938	Spiroplasma helicoides
0.00	8	0	S	216936	Spiroplasma diminutum
0.00	8	8	S1	1276221	Spiroplasma diminutum CUAS-1
0.00	4	0	S	216945	Spiroplasma syrphidicola
0.00	4	4	S1	1276229	Spiroplasma syrphidicola EA-1
0.00	3	0	G1	2637901	unclassified Spiroplasma
0.00	3	3	S	1914410	Spiroplasma sp. NBRC 100390
0.00	23	0	F	33925	Entomoplasmataceae
0.00	15	0	G	46239	Mesoplasma
0.00	9	9	S	2151	Mesoplasma florum
0.00	3	0	S	138853	Mesoplasma lactucae
0.00	3	3	S1	81460	Mesoplasma lactucae ATCC 49193
0.00	3	3	S	324078	Mesoplasma coleopterae
0.00	8	0	G	46238	Entomoplasma
0.00	7	7	S	81459	Entomoplasma melaleucae
0.00	1	1	S	74700	Entomoplasma freundtii
0.00	13	0	O	186329	Acholeplasmatales
0.00	13	0	F	2146	Acholeplasmataceae
0.00	10	0	G	33926	Candidatus Phytoplasma
0.00	9	0	G1	85625	16SrV (Elm yellows group)
0.00	9	9	S	135727	Candidatus Phytoplasma ziziphi
0.00	1	0	G1	85632	16SrXII (Stolbur group)
0.00	1	0	S	59748	Candidatus Phytoplasma australiense
0.00	1	0	S1	359335	Strawberry lethal yellows phytoplasma (CPA)
0.00	1	1	S2	980422	Strawberry lethal yellows phytoplasma (CPA) str. NZSb11
0.00	3	0	G	2147	Acholeplasma
0.00	3	0	S	38986	Acholeplasma palmae
0.00	3	3	S1	1318466	Acholeplasma palmae J233
0.01	250	0	D2	1798711	Cyanobacteria/Melainabacteria group
0.01	250	9	P	1117	Cyanobacteria
0.00	105	0	O	1890424	Synechococcales
0.00	84	0	F	1890426	Synechococcaceae
0.00	70	0	G	1129	Synechococcus
0.00	45	33	G1	2626047	unclassified Synechococcus
0.00	5	5	S	1916956	Synechococcus sp. SynAce01
0.00	3	3	S	374982	Synechococcus sp. PCC 73109
0.00	2	2	S	2789857	Synechococcus sp. CBW1107
0.00	1	1	S	1442555	Synechococcus sp. NOUM97013
0.00	1	1	S	1400866	Synechococcus sp. PROS-U-1
0.00	18	18	S	32046	Synechococcus elongatus
0.00	7	0	S	33070	Synechococcus lividus
0.00	7	7	S1	1917166	Synechococcus lividus PCC 6715
0.00	14	0	G	167375	Cyanobium
0.00	14	0	S	59930	Cyanobium gracile
0.00	14	14	S1	292564	Cyanobium gracile PCC 6307
0.00	17	0	F	1213	Prochloraceae
0.00	17	3	G	1218	Prochlorococcus
0.00	9	3	G1	2627481	unclassified Prochlorococcus
0.00	6	6	S	1501268	Prochlorococcus sp. MIT 0604
0.00	5	0	S	1219	Prochlorococcus marinus
0.00	5	5	S1	93059	Prochlorococcus marinus str. MIT 9211
0.00	3	0	F	1890438	Leptolyngbyaceae
0.00	3	0	G	47251	Leptolyngbya
0.00	3	0	G1	2650499	unclassified Leptolyngbya
0.00	3	3	S	1752064	Leptolyngbya sp. NIES-3755
0.00	1	0	F	1890431	Chamaesiphonaceae
0.00	1	0	G	217161	Chamaesiphon
0.00	1	0	S	1173032	Chamaesiphon minutus
0.00	1	1	S1	1173020	Chamaesiphon minutus PCC 6605
0.00	72	15	O	1161	Nostocales
0.00	36	5	F	1162	Nostocaceae
0.00	28	3	G	1177	Nostoc
0.00	17	12	G1	2593658	unclassified Nostoc
0.00	5	5	S	28072	Nostoc sp. PCC 7524
0.00	8	0	S	92942	Nostoc linckia
0.00	8	8	S1	1091006	Nostoc linckia NIES-25
0.00	2	0	G	1163	Anabaena
0.00	2	0	G1	2619674	unclassified Anabaena
0.00	2	2	S	1647413	Anabaena sp. WA102
0.00	1	0	G	264688	Trichormus
0.00	1	0	S	264691	Trichormus variabilis
0.00	1	1	S1	375899	Trichormus variabilis 0441
0.00	9	0	F	119859	Tolypothrichaceae
0.00	9	0	G	111782	Tolypothrix
0.00	9	0	S	457083	Tolypothrix tenuis
0.00	9	9	S1	231146	Tolypothrix tenuis PCC 7101
0.00	6	0	F	1892259	Aphanizomenonaceae
0.00	6	0	G	110103	Anabaenopsis
0.00	3	0	S	109266	Anabaenopsis circularis
0.00	3	3	S1	1085406	Anabaenopsis circularis NIES-21
0.00	3	0	S	156213	Anabaenopsis elenkinii
0.00	3	3	S1	2779889	Anabaenopsis elenkinii CCIBt3563
0.00	6	0	F	2661849	Calotrichaceae
0.00	6	0	G	1186	Calothrix
0.00	4	0	S	32054	Calothrix parietina
0.00	4	4	S1	1170562	Calothrix sp. PCC 6303
0.00	1	0	S	938406	Calothrix brevissima
0.00	1	1	S1	1973478	Calothrix brevissima NIES-22
0.00	1	0	G1	2619626	unclassified Calothrix
0.00	1	1	S	1954171	Calothrix sp. NIES-2098
0.00	40	0	P1	1301283	Oscillatoriophycideae
0.00	21	0	O	1150	Oscillatoriales
0.00	17	0	F	1892252	Microcoleaceae
0.00	17	0	G	35823	Arthrospira
0.00	17	17	S	118562	Arthrospira platensis
0.00	3	0	F	1892254	Oscillatoriaceae
0.00	3	0	G	1155738	Moorea
0.00	3	0	S	1155739	Moorea producens
0.00	3	3	S1	1458985	Moorea producens PAL-8-15-08-1
0.00	1	0	F	1892249	Cyanothecaceae
0.00	1	0	G	43988	Cyanothece
0.00	1	0	G1	2649277	unclassified Cyanothece
0.00	1	1	S	395961	Cyanothece sp. PCC 7425
0.00	19	0	O	1118	Chroococcales
0.00	14	0	F	1890464	Chroococcaceae
0.00	12	0	G	669357	Geminocystis
0.00	12	0	G1	2625037	unclassified Geminocystis
0.00	12	12	S	1617448	Geminocystis sp. NIES-3709
0.00	2	0	G	268175	Chondrocystis
0.00	2	0	G1	2648896	unclassified Chondrocystis
0.00	2	2	S	2005460	Chondrocystis sp. NIES-4102
0.00	5	0	F	1890450	Aphanothecaceae
0.00	5	0	G	1453359	Candidatus Atelocyanobacterium
0.00	5	0	S	713887	Candidatus Atelocyanobacterium thalassa
0.00	5	5	S1	1453429	Candidatus Atelocyanobacterium thalassa isolate ALOHA
0.00	12	0	O	1955042	Gloeoemargaritales
0.00	12	0	F	1955043	Gloeomargaritaceae
0.00	12	0	G	1188227	Gloeomargarita
0.00	12	0	S	1188228	Gloeomargarita lithophora
0.00	12	12	S1	1188229	Gloeomargarita lithophora Alchichica-D10
0.00	6	0	P1	1983111	unclassified Cyanobacteria
0.00	6	6	S	1763363	cyanobacterium endosymbiont of Rhopalodia gibberula
0.00	4	0	O	52604	Pleurocapsales
0.00	4	0	F	1890500	Hyellaceae
0.00	4	0	G	44474	Pleurocapsa
0.00	4	0	S	54308	Pleurocapsa minor
0.00	4	4	S1	118163	Pleurocapsa sp. PCC 7327
0.00	2	0	C	307596	Gloeobacteria
0.00	2	0	O	307595	Gloeobacterales
0.00	2	0	F	1890422	Gloeobacteraceae
0.00	2	0	G	33071	Gloeobacter
0.00	2	0	S	33072	Gloeobacter violaceus
0.00	2	2	S1	251221	Gloeobacter violaceus PCC 7421
0.00	87	0	P	1297	Deinococcus-Thermus
0.00	87	0	C	188787	Deinococci
0.00	49	0	O	118964	Deinococcales
0.00	49	0	F	183710	Deinococcaceae
0.00	49	0	G	1298	Deinococcus
0.00	20	20	S	1182568	Deinococcus puniceus
0.00	10	10	S	1768108	Deinococcus actinosclerus
0.00	6	6	S	1299	Deinococcus radiodurans
0.00	4	0	S	310783	Deinococcus deserti
0.00	4	4	S1	546414	Deinococcus deserti VCD115
0.00	4	0	S	432329	Deinococcus peraridilitoris
0.00	4	4	S1	937777	Deinococcus peraridilitoris DSM 19664
0.00	4	0	G1	2623546	unclassified Deinococcus
0.00	4	4	S	2080419	Deinococcus sp. NW-56
0.00	1	1	S	1182571	Deinococcus swuensis
0.00	38	0	O	68933	Thermales
0.00	38	0	F	188786	Thermaceae
0.00	29	0	G	65551	Meiothermus
0.00	29	0	S	277	Meiothermus ruber
0.00	29	29	S1	504728	Meiothermus ruber DSM 1279
0.00	9	0	G	270	Thermus
0.00	6	6	S	56956	Thermus brockianus
0.00	3	3	S	274	Thermus thermophilus
0.00	47	0	P	200795	Chloroflexi
0.00	20	0	C	301297	Dehalococcoidia
0.00	19	0	O	1202465	Dehalococcoidales
0.00	19	0	F	1202464	Dehalococcoidaceae
0.00	19	0	G	61434	Dehalococcoides
0.00	19	14	S	61435	Dehalococcoides mccartyi
0.00	5	5	S1	1193806	Dehalococcoides mccartyi BTF08
0.00	1	0	G	670486	Dehalogenimonas
0.00	1	1	S	1839801	Dehalogenimonas formicexedens
0.00	15	0	C	189775	Thermomicrobia
0.00	12	0	C1	85000	Sphaerobacteridae
0.00	12	0	O	85001	Sphaerobacterales
0.00	12	0	O1	255728	Sphaerobacterineae
0.00	12	0	F	85002	Sphaerobacteraceae
0.00	12	0	G	2056	Sphaerobacter
0.00	12	0	S	2057	Sphaerobacter thermophilus
0.00	12	12	S1	479434	Sphaerobacter thermophilus DSM 20745
0.00	3	0	O	189776	Thermomicrobiales
0.00	3	0	F	189777	Thermomicrobiaceae
0.00	3	0	G	499	Thermomicrobium
0.00	3	0	S	500	Thermomicrobium roseum
0.00	3	3	S1	309801	Thermomicrobium roseum DSM 5159
0.00	6	0	C	32061	Chloroflexia
0.00	6	0	O	32064	Chloroflexales
0.00	6	0	O1	1508594	Chloroflexineae
0.00	6	0	F	1106	Chloroflexaceae
0.00	6	1	G	1107	Chloroflexus
0.00	3	0	S	152260	Chloroflexus aggregans
0.00	3	3	S1	326427	Chloroflexus aggregans DSM 9485
0.00	2	0	S	1108	Chloroflexus aurantiacus
0.00	2	2	S1	480224	Chloroflexus aurantiacus Y-400-fl
0.00	6	0	C	292625	Anaerolineae
0.00	6	0	O	292629	Anaerolineales
0.00	6	0	F	292628	Anaerolineaceae
0.00	6	0	G	233189	Anaerolinea
0.00	6	0	G1	2635759	unclassified Anaerolinea
0.00	6	6	S	2710758	Anaerolinea sp. 'rifampicinis'
0.50	12268	1	D1	1783270	FCB group
0.50	12267	0	D2	68336	Bacteroidetes/Chlorobi group
0.50	12254	167	P	976	Bacteroidetes
0.44	10781	25	C	200643	Bacteroidia
0.43	10728	1353	O	171549	Bacteroidales
0.24	5969	0	F	815	Bacteroidaceae
0.24	5969	1181	G	816	Bacteroides
0.07	1738	1619	S	817	Bacteroides fragilis
0.00	119	119	S1	295405	Bacteroides fragilis YCH46
0.04	881	92	G1	2646097	unclassified Bacteroides
0.01	317	317	S	2650157	Bacteroides sp. HF-5287
0.01	166	166	S	2650158	Bacteroides sp. HF-5141
0.01	148	148	S	2755405	Bacteroides sp. CACC 737
0.00	86	86	S	2785531	Bacteroides sp. HF-162
0.00	66	66	S	2763022	Bacteroides sp. M10
0.00	6	6	S	2709390	Bacteroides sp. ZJ-18
0.03	650	650	S	818	Bacteroides thetaiotaomicron
0.02	483	483	S	28116	Bacteroides ovatus
0.02	398	398	S	1796613	Bacteroides caecimuris
0.01	194	194	S	246787	Bacteroides cellulosilyticus
0.01	155	155	S	820	Bacteroides uniformis
0.01	136	136	S	47678	Bacteroides caccae
0.00	79	79	S	28113	Bacteroides heparinolyticus
0.00	74	74	S	28119	Bacteroides zoogleoformans
0.07	1642	16	F	2005525	Tannerellaceae
0.06	1522	0	G	375288	Parabacteroides
0.06	1522	1522	S	823	Parabacteroides distasonis
0.00	104	0	G	195950	Tannerella
0.00	104	0	S	28112	Tannerella forsythia
0.00	104	104	S1	1307833	Tannerella forsythia KS16
0.03	763	0	O1	333046	Bacteroidales incertae sedis
0.03	763	0	G	909656	Phocaeicola
0.03	763	763	S	821	Phocaeicola vulgatus
0.02	406	0	F	171550	Rikenellaceae
0.02	406	32	G	239759	Alistipes
0.01	187	187	S	2585118	Alistipes communis
0.00	103	0	S	328814	Alistipes shahii
0.00	103	103	S1	717959	Alistipes shahii WAL 8301
0.00	75	0	S	328813	Alistipes onderdonkii
0.00	75	75	S1	2585117	Alistipes onderdonkii subsp. vulgaris
0.00	9	9	S	2364787	Alistipes megaguti
0.01	168	18	F	1853231	Odoribacteraceae
0.00	82	9	G	574697	Butyricimonas
0.00	43	43	S	2093856	Butyricimonas faecalis
0.00	30	30	S	544645	Butyricimonas virosa
0.00	68	0	G	283168	Odoribacter
0.00	68	68	S	28118	Odoribacter splanchnicus
0.01	165	0	F	171552	Prevotellaceae
0.01	165	20	G	838	Prevotella
0.00	48	48	S	165179	Prevotella copri
0.00	26	26	S	28131	Prevotella intermedia
0.00	23	23	S	28129	Prevotella denticola
0.00	22	0	S	52227	Prevotella dentalis
0.00	22	22	S1	908937	Prevotella dentalis DSM 3688
0.00	17	0	S	589437	Prevotella scopos
0.00	17	17	S1	1236518	Prevotella scopos JCM 17725
0.00	5	5	S	1177574	Prevotella jejuni
0.00	4	0	S	28132	Prevotella melaninogenica
0.00	4	4	S1	553174	Prevotella melaninogenica ATCC 25845
0.01	127	0	F	171551	Porphyromonadaceae
0.01	127	1	G	836	Porphyromonas
0.00	64	64	S	393921	Porphyromonas crevioricanis
0.00	62	58	S	837	Porphyromonas gingivalis
0.00	4	4	S1	1403338	Porphyromonas gingivalis A7A1-28
0.00	71	0	F	2005523	Paludibacteraceae
0.00	71	0	G	346096	Paludibacter
0.00	71	0	S	185300	Paludibacter propionicigenes
0.00	71	71	S1	694427	Paludibacter propionicigenes WB4
0.00	64	21	F	2005473	Muribaculaceae
0.00	26	0	G	2518495	Duncaniella
0.00	26	26	G1	2649562	unclassified Duncaniella
0.00	17	0	G	1918540	Muribaculum
0.00	17	17	S	1796646	Muribaculum intestinale
0.00	28	0	O	1970189	Marinilabiliales
0.00	28	0	F	1471398	Prolixibacteraceae
0.00	28	0	G	1471399	Draconibacterium
0.00	28	0	G1	2624132	unclassified Draconibacterium
0.00	28	28	S	2706887	Draconibacterium sp. M1
0.04	915	0	C	117743	Flavobacteriia
0.04	915	50	O	200644	Flavobacteriales
0.02	473	32	F	49546	Flavobacteriaceae
0.00	101	5	G	1016	Capnocytophaga
0.00	56	56	S	2708117	Capnocytophaga endodontalis
0.00	22	22	S	1017	Capnocytophaga gingivalis
0.00	9	9	S	28188	Capnocytophaga canimorsus
0.00	9	9	S	1848904	Capnocytophaga stomatis
0.00	80	0	G	237	Flavobacterium
0.00	18	18	S	2602769	Flavobacterium alkalisoli
0.00	15	0	G1	196869	unclassified Flavobacterium
0.00	15	15	S	2294119	Flavobacterium sp. CJ74
0.00	12	12	S	96345	Flavobacterium psychrophilum
0.00	11	0	S	986	Flavobacterium johnsoniae
0.00	11	11	S1	376686	Flavobacterium johnsoniae UW101
0.00	9	9	S	1784713	Flavobacterium arcticum
0.00	7	7	S	1492737	Flavobacterium gilvum
0.00	6	6	S	683124	Flavobacterium haoranii
0.00	2	2	S	2183896	Flavobacterium crocinum
0.00	37	0	G	225842	Formosa
0.00	23	0	S	320324	Formosa agariphila
0.00	23	23	S1	1347342	Formosa agariphila KMM 3901
0.00	14	0	G1	2644710	unclassified Formosa
0.00	14	14	S	2686363	Formosa sp. L2A11
0.00	29	0	G	252356	Maribacter
0.00	29	0	G1	2615042	unclassified Maribacter
0.00	21	21	S	313603	Maribacter sp. HTCC2170
0.00	8	8	S	2496865	Maribacter sp. MJ134
0.00	28	7	G	52959	Polaribacter
0.00	13	0	G1	196858	unclassified Polaribacter
0.00	8	8	S	2818493	Polaribacter sp. SM13
0.00	3	3	S	1312072	Polaribacter sp. SA4-12
0.00	2	2	S	1336804	Polaribacter sp. Hel1_33_78
0.00	5	5	S	1774273	Polaribacter vadi
0.00	3	3	S	996801	Polaribacter reichenbachii
0.00	26	10	G	76831	Myroides
0.00	13	13	S	256	Myroides odoratus
0.00	3	0	G1	2642485	unclassified Myroides
0.00	3	3	S	1583100	Myroides sp. A21
0.00	17	0	G	261827	Algibacter
0.00	17	0	G1	2615009	unclassified Algibacter
0.00	17	17	S	2686365	Algibacter sp. L1A34
0.00	17	0	G	104267	Tenacibaculum
0.00	16	16	S	1850252	Tenacibaculum todarodis
0.00	1	1	S	104268	Tenacibaculum mesophilum
0.00	15	0	G	178469	Arenibacter
0.00	15	15	S	616991	Arenibacter algicola
0.00	12	0	G	363408	Nonlabens
0.00	8	0	G1	2615035	unclassified Nonlabens
0.00	7	7	S	2058134	Nonlabens sp. MB-3u-79
0.00	1	1	S	1336802	Nonlabens sp. Hel1_33_55
0.00	4	0	S	328515	Nonlabens dokdonensis
0.00	4	4	S1	592029	Nonlabens dokdonensis DSW-6
0.00	11	0	G	444051	Mesoflavibacter
0.00	11	11	S	2708110	Mesoflavibacter profundi
0.00	10	0	G	326319	Dokdonia
0.00	10	0	G1	2615033	unclassified Dokdonia
0.00	8	8	S	2173169	Dokdonia sp. Dokd-P16
0.00	2	2	S	313590	Dokdonia sp. MED134
0.00	10	0	G	1204360	Siansivirga
0.00	10	0	S	762954	Siansivirga zeaxanthinifaciens
0.00	10	10	S1	1454006	Siansivirga zeaxanthinifaciens CC-SAMT-1
0.00	9	0	G	1535231	Altibacter
0.00	9	0	G1	2685783	unclassified Altibacter
0.00	9	9	S	2562285	Altibacter sp. ALE3EI
0.00	8	0	G	2045416	Oceanihabitans
0.00	8	0	G1	2631961	unclassified Oceanihabitans
0.00	8	8	S	2529032	Oceanihabitans sp. IOP_32
0.00	6	0	G	112040	Zobellia
0.00	6	6	S	63186	Zobellia galactanivorans
0.00	6	0	G	104264	Cellulophaga
0.00	6	6	S	979	Cellulophaga lytica
0.00	5	0	G	292691	Gramella
0.00	5	0	S	411153	Gramella forsetii
0.00	5	5	S1	411154	Gramella forsetii KT0803
0.00	5	0	G	444459	Flagellimonas
0.00	5	5	S	1383885	Flagellimonas maritima
0.00	4	0	G	153265	Aequorivita
0.00	4	0	G1	2615031	unclassified Aequorivita
0.00	4	4	S	2803865	Aequorivita sp. KX20305
0.00	2	0	G	393005	Tamlana
0.00	2	2	S	2069432	Tamlana carrageenivorans
0.00	2	0	G	143222	Salegentibacter
0.00	2	0	G1	2633436	unclassified Salegentibacter
0.00	2	2	S	1729720	Salegentibacter sp. T436
0.00	1	0	G	2058174	Antarcticibacterium
0.00	1	1	S	2058175	Antarcticibacterium flavum
0.01	237	8	F	2762318	Weeksellaceae
0.01	163	1	F1	2782232	Chryseobacterium group
0.00	120	8	G	59732	Chryseobacterium
0.00	35	0	G1	2593645	unclassified Chryseobacterium
0.00	19	19	S	2487064	Chryseobacterium sp. G0186
0.00	9	9	S	878220	Chryseobacterium sp. StRB126
0.00	7	7	S	2547600	Chryseobacterium sp. NBC 122
0.00	19	19	S	254	Chryseobacterium indoltheticum
0.00	13	13	S	246	Chryseobacterium balustinum
0.00	10	10	S	1241982	Chryseobacterium nakagawai
0.00	9	9	S	253	Chryseobacterium indologenes
0.00	8	8	S	651561	Chryseobacterium arthrosphaerae
0.00	6	6	S	1241978	Chryseobacterium bernardetii
0.00	5	5	S	558152	Chryseobacterium piperi
0.00	5	5	S	1141221	Chryseobacterium taihuense
0.00	1	1	S	250	Chryseobacterium gleum
0.00	1	1	S	2497456	Chryseobacterium aureum
0.00	35	0	G	2782231	Kaistella
0.00	17	17	S	266749	Kaistella jeonii
0.00	13	13	S	1241979	Chryseobacterium carnis
0.00	5	5	S	2038776	Kaistella flava (ex Peng et al. 2021)
0.00	5	0	G	2782228	Planobacterium
0.00	5	5	S	536441	Chryseobacterium taklimakanense
0.00	2	0	G	2782229	Epilithonimonas
0.00	2	2	S	1241981	Chryseobacterium lactis
0.00	39	9	G	1778601	Apibacter
0.00	22	0	G1	2630820	unclassified Apibacter
0.00	22	22	S	2656761	Apibacter sp. B2966
0.00	8	8	S	2500547	Apibacter raozihei
0.00	27	1	G	308865	Elizabethkingia
0.00	20	20	S	1117645	Elizabethkingia anophelis
0.00	3	3	S	238	Elizabethkingia meningoseptica
0.00	3	3	S	1756149	Elizabethkingia bruuniana
0.01	135	0	F	39782	Blattabacteriaceae
0.01	135	14	G	34098	Blattabacterium
0.00	113	94	S	1653831	Blattabacterium cuenoti
0.00	19	19	S1	1457031	Blattabacterium cuenoti BPAY
0.00	8	8	S	164514	Blattabacterium punctulatus
0.00	15	0	O1	313602	Flavobacteriales incertae sedis
0.00	15	0	G	336809	Candidatus Sulcia
0.00	15	15	S	336810	Candidatus Sulcia muelleri
0.00	5	0	F	1853230	Crocinitomicaceae
0.00	5	0	G	332102	Fluviicola
0.00	5	0	S	191579	Fluviicola taffensis
0.00	5	5	S1	755732	Fluviicola taffensis DSM 16823
0.01	187	0	C	117747	Sphingobacteriia
0.01	187	0	O	200666	Sphingobacteriales
0.01	187	2	F	84566	Sphingobacteriaceae
0.00	70	15	G	28453	Sphingobacterium
0.00	19	19	S	28454	Sphingobacterium multivorum
0.00	14	14	S	258	Sphingobacterium spiritivorum
0.00	8	0	G1	2609468	unclassified Sphingobacterium
0.00	8	8	S	2662364	Sphingobacterium sp. dk4302
0.00	7	7	S	259	Sphingobacterium thalpophilum
0.00	7	7	S	561061	Sphingobacterium psychroaquaticum
0.00	58	6	G	423349	Mucilaginibacter
0.00	26	26	S	2682091	Mucilaginibacter ginkgonis
0.00	16	16	S	652787	Mucilaginibacter mallensis
0.00	10	10	S	398053	Mucilaginibacter ginsenosidivorans
0.00	25	0	G	1649482	Pseudopedobacter
0.00	25	0	S	151895	Pseudopedobacter saltans
0.00	25	25	S1	762903	Pseudopedobacter saltans DSM 12145
0.00	23	0	G	376469	Olivibacter
0.00	23	0	G1	2632301	unclassified Olivibacter
0.00	23	23	S	2592345	Olivibacter sp. LS-1
0.00	9	0	G	84567	Pedobacter
0.00	7	0	S	984	Pedobacter heparinus
0.00	7	7	S1	485917	Pedobacter heparinus DSM 2366
0.00	2	2	S	332999	Pedobacter suwonensis
0.01	151	0	C	768503	Cytophagia
0.01	151	6	O	768507	Cytophagales
0.00	52	5	F	89373	Cytophagaceae
0.00	23	0	G	120831	Dyadobacter
0.00	12	0	S	94254	Dyadobacter fermentans
0.00	12	12	S1	471854	Dyadobacter fermentans DSM 18053
0.00	11	0	G1	2625061	unclassified Dyadobacter
0.00	11	11	S	2747268	Dyadobacter sp. Q3-56
0.00	11	0	G	107	Spirosoma
0.00	11	11	S	2735870	Spirosoma taeanense
0.00	7	0	G	2173039	Arcticibacterium
0.00	7	7	S	1784714	Arcticibacterium luteifluviistationis
0.00	6	0	G	861914	Fibrella
0.00	6	0	G1	2620963	unclassified Fibrella
0.00	6	6	S	1834519	Fibrella sp. ES10-3-2-2
0.00	47	0	F	1853232	Hymenobacteraceae
0.00	22	0	G	323449	Pontibacter
0.00	22	22	S	388950	Pontibacter akesuensis
0.00	16	0	G	89966	Hymenobacter
0.00	9	9	S	2496028	Hymenobacter radiodurans
0.00	7	0	G1	2615202	unclassified Hymenobacter
0.00	4	4	S	2761579	Hymenobacter sp. S2-20-2
0.00	3	3	S	2675877	Hymenobacter sp. BRD67
0.00	9	0	G	299566	Adhaeribacter
0.00	9	9	S	2086471	Adhaeribacter swui
0.00	40	0	F	563798	Cyclobacteriaceae
0.00	17	0	G	390846	Echinicola
0.00	7	0	G1	2621165	unclassified Echinicola
0.00	7	7	S	2591634	Echinicola sp. LN3S3
0.00	5	0	S	390884	Echinicola vietnamensis
0.00	5	5	S1	926556	Echinicola vietnamensis DSM 17526
0.00	5	5	S	1795355	Echinicola strongylocentroti
0.00	13	0	G	246875	Algoriphagus
0.00	13	0	G1	2641541	unclassified Algoriphagus
0.00	13	13	S	2772483	Algoriphagus sp. Y33
0.00	7	0	G	232244	Belliella
0.00	7	0	S	232259	Belliella baltica
0.00	7	7	S1	866536	Belliella baltica DSM 15883
0.00	3	0	G	68288	Cyclobacterium
0.00	3	3	S	320787	Cyclobacterium amurskyense
0.00	6	0	F	200667	Flammeovirgaceae
0.00	6	0	G	59739	Flammeovirga
0.00	6	0	G1	2637820	unclassified Flammeovirga
0.00	6	6	S	1191459	Flammeovirga sp. MY04
0.00	46	0	C	1853228	Chitinophagia
0.00	46	0	O	1853229	Chitinophagales
0.00	46	0	F	563835	Chitinophagaceae
0.00	33	0	G	79328	Chitinophaga
0.00	33	0	G1	2619133	unclassified Chitinophaga
0.00	16	16	S	2604421	Chitinophaga sp. XS-30
0.00	11	11	S	2033437	Chitinophaga sp. MD30
0.00	6	6	S	2725416	Chitinophaga sp. 1310
0.00	12	0	G	379899	Niabella
0.00	7	7	S	1176587	Niabella ginsenosidivorans
0.00	5	0	S	446683	Niabella soli
0.00	5	5	S1	929713	Niabella soli DSM 19437
0.00	1	0	G	2812019	Pseudocnuella
0.00	1	1	S	2502779	Pseudocnuella soli
0.00	6	0	C	1937959	Saprospiria
0.00	6	0	O	1936988	Saprospirales
0.00	6	0	F	1937961	Haliscomenobacteraceae
0.00	6	0	G	2349	Haliscomenobacter
0.00	6	0	S	2350	Haliscomenobacter hydrossis
0.00	6	6	S1	760192	Haliscomenobacter hydrossis DSM 1100
0.00	1	0	O	1100069	Bacteroidetes Order II. Incertae sedis
0.00	1	0	F	563843	Rhodothermaceae
0.00	1	0	G	146918	Salinibacter
0.00	1	0	S	146919	Salinibacter ruber
0.00	1	1	S1	761659	Salinibacter ruber M8
0.00	13	0	P	1090	Chlorobi
0.00	13	0	C	191410	Chlorobia
0.00	13	0	O	191411	Chlorobiales
0.00	13	0	F	191412	Chlorobiaceae
0.00	13	10	G	1101	Prosthecochloris
0.00	3	0	G1	2632826	unclassified Prosthecochloris
0.00	3	3	S	1974213	Prosthecochloris sp. HL-130-GSB
0.49	12078	608	P	1224	Proteobacteria
0.32	7830	367	C	1236	Gammaproteobacteria
0.18	4419	1	O	72274	Pseudomonadales
0.13	3187	1	F	135621	Pseudomonadaceae
0.13	3167	41	G	286	Pseudomonas
0.12	2880	0	G1	136843	Pseudomonas fluorescens group
0.11	2823	2823	S	29442	Pseudomonas tolaasii
0.00	44	35	S	294	Pseudomonas fluorescens
0.00	9	9	S1	463794	Pseudomonas fluorescens BBc6R8
0.00	8	8	S	46679	Pseudomonas mucidolens
0.00	3	3	S	76758	Pseudomonas orientalis
0.00	2	1	S	47883	Pseudomonas synxantha
0.00	1	1	S1	96901	Pseudomonas synxantha BG33R
0.00	72	13	G1	196821	unclassified Pseudomonas
0.00	18	18	S	2726989	Pseudomonas sp. gcc21
0.00	12	12	S	2749999	Pseudomonas sp. RtIB026
0.00	10	10	S	1931241	Pseudomonas sp. S-6-2
0.00	9	9	S	2498848	Pseudomonas sp. MPC6
0.00	4	4	S	2479392	Pseudomonas sp. LTJR-52
0.00	2	2	S	2049589	Pseudomonas sp. HLS-6
0.00	1	1	S	2518644	Pseudomonas sp. SNU WT1
0.00	1	1	S	2730851	Pseudomonas sp. ADAK22
0.00	1	1	S	2653853	Pseudomonas sp. SCB32
0.00	1	1	S	1736226	Pseudomonas sp. Leaf58
0.00	50	0	G1	136845	Pseudomonas putida group
0.00	21	21	S	47880	Pseudomonas fulva
0.00	19	19	S	303	Pseudomonas putida
0.00	8	8	S	78327	Pseudomonas mosselii
0.00	1	1	S	47885	Pseudomonas oryzihabitans
0.00	1	1	S	70775	Pseudomonas plecoglossicida
0.00	45	7	G1	136841	Pseudomonas aeruginosa group
0.00	23	23	S	287	Pseudomonas aeruginosa
0.00	15	15	S	300	Pseudomonas mendocina
0.00	15	15	S	1499686	Pseudomonas saudiphocaensis
0.00	15	0	G1	136846	Pseudomonas stutzeri group
0.00	15	0	G2	578833	Pseudomonas stutzeri subgroup
0.00	15	15	S	316	Pseudomonas stutzeri
0.00	13	13	S	487184	Pseudomonas xinjiangensis
0.00	12	0	G1	136849	Pseudomonas syringae group
0.00	12	0	G2	251695	Pseudomonas syringae group genomosp. 1
0.00	12	6	S	317	Pseudomonas syringae
0.00	4	0	S1	264449	Pseudomonas syringae group pathovars incertae sedis
0.00	4	4	S2	264451	Pseudomonas syringae pv. cerasicola
0.00	2	2	S1	321	Pseudomonas syringae pv. syringae
0.00	7	7	S	86265	Pseudomonas thivervalensis
0.00	4	0	G1	136842	Pseudomonas chlororaphis group
0.00	3	3	S	86185	Pseudomonas lundensis
0.00	1	0	S	587753	Pseudomonas chlororaphis
0.00	1	1	S1	86192	Pseudomonas chlororaphis subsp. aurantiaca
0.00	3	3	S	930166	Pseudomonas brassicacearum
0.00	3	3	S	216142	Pseudomonas rhizosphaerae
0.00	3	3	S	437900	Pseudomonas marincola
0.00	2	2	S	702115	Pseudomonas arsenicoxydans
0.00	1	1	S	312306	Pseudomonas entomophila
0.00	1	1	S	198618	Pseudomonas umsongensis
0.00	14	0	G	1849530	Oblitimonas
0.00	14	14	S	1697053	Oblitimonas alkaliphila
0.00	5	0	F1	351	Azotobacter group
0.00	5	0	G	352	Azotobacter
0.00	5	0	S	354	Azotobacter vinelandii
0.00	5	5	S1	1283330	Azotobacter vinelandii CA
0.05	1231	6	F	468	Moraxellaceae
0.05	1198	343	G	469	Acinetobacter
0.02	408	62	G1	909768	Acinetobacter calcoaceticus/baumannii complex
0.01	138	138	S	106654	Acinetobacter nosocomialis
0.00	80	80	S	1530123	Acinetobacter seifertii
0.00	70	70	S	470	Acinetobacter baumannii
0.00	35	35	S	471	Acinetobacter calcoaceticus
0.00	12	12	S	48296	Acinetobacter pittii
0.00	11	11	S	1785128	Acinetobacter lactucae
0.01	130	1	G1	196816	unclassified Acinetobacter
0.00	87	87	S	2004644	Acinetobacter sp. WCHA45
0.00	13	13	S	1758189	Acinetobacter sp. ACNIH2
0.00	11	11	S	1407071	Acinetobacter sp. TGL-Y2
0.00	5	5	S	1646498	Acinetobacter sp. TTH0-4
0.00	5	5	S	1827285	Acinetobacter sp. MYb10
0.00	4	4	S	1879049	Acinetobacter sp. WCHAc010034
0.00	4	4	S	2420300	Acinetobacter sp. FDAARGOS_493
0.00	118	118	S	40214	Acinetobacter johnsonii
0.00	86	86	S	28090	Acinetobacter lwoffii
0.00	53	53	S	29430	Acinetobacter haemolyticus
0.00	17	0	S	1148157	Acinetobacter oleivorans
0.00	17	17	S1	436717	Acinetobacter oleivorans DR1
0.00	15	15	S	40215	Acinetobacter junii
0.00	10	10	S	202956	Acinetobacter towneri
0.00	6	6	S	756892	Acinetobacter indicus
0.00	5	5	S	70346	Acinetobacter variabilis
0.00	3	3	S	40216	Acinetobacter radioresistens
0.00	3	3	S	1871111	Acinetobacter defluvii
0.00	1	1	S	2662362	Acinetobacter wanghuae
0.00	20	1	G	475	Moraxella
0.00	16	16	S	480	Moraxella catarrhalis
0.00	3	3	S	34062	Moraxella osloensis
0.00	7	0	G	497	Psychrobacter
0.00	7	0	G1	196806	unclassified Psychrobacter
0.00	7	7	S	1699622	Psychrobacter sp. P2G3
0.06	1596	96	O	91347	Enterobacterales
0.04	1000	186	F	543	Enterobacteriaceae
0.01	300	93	G	570	Klebsiella
0.01	168	168	S	573	Klebsiella pneumoniae
0.00	11	11	S	548	Klebsiella aerogenes
0.00	10	10	S	244366	Klebsiella variicola
0.00	8	8	S	1134687	Klebsiella michiganensis
0.00	7	7	S	1463165	Klebsiella quasipneumoniae
0.00	2	2	S	571	Klebsiella oxytoca
0.00	1	0	G1	2608929	unclassified Klebsiella
0.00	1	1	S	2681387	Klebsiella sp. STW0522-44
0.01	198	29	G	561	Escherichia
0.01	147	147	S	562	Escherichia coli
0.00	12	0	G1	2608889	unclassified Escherichia
0.00	12	12	S	2044467	Escherichia sp. E4742
0.00	9	9	S	208962	Escherichia albertii
0.00	1	1	S	564	Escherichia fergusonii
0.01	147	52	G	547	Enterobacter
0.00	84	40	G1	354276	Enterobacter cloacae complex
0.00	21	21	S	158836	Enterobacter hormaechei
0.00	8	8	S	1812935	Enterobacter roggenkampii
0.00	6	6	S	69218	Enterobacter cancerogenus
0.00	5	0	G2	2757714	unclassified Enterobacter cloacae complex
0.00	5	5	S	2027919	Enterobacter cloacae complex sp.
0.00	3	3	S	550	Enterobacter cloacae
0.00	1	1	S	299767	Enterobacter ludwigii
0.00	10	0	G1	2608935	unclassified Enterobacter
0.00	7	7	S	2742619	Enterobacter sp. RHB15-C17
0.00	3	3	S	1977566	Enterobacter sp. Crenshaw
0.00	1	1	S	881260	Enterobacter bugandensis
0.00	43	2	G	590	Salmonella
0.00	38	20	S	28901	Salmonella enterica
0.00	18	1	S1	59201	Salmonella enterica subsp. enterica
0.00	12	12	S2	58712	Salmonella enterica subsp. enterica serovar Anatum
0.00	3	3	S2	2583588	Salmonella enterica subsp. enterica serovar 1,4,[5],12:i:-
0.00	1	0	S2	1242085	Salmonella enterica subsp. enterica serovar Macclesfield
0.00	1	1	S3	1242107	Salmonella enterica subsp. enterica serovar Macclesfield str. S-1643
0.00	1	1	S2	57743	Salmonella enterica subsp. enterica serovar Weltevreden
0.00	3	3	S	54736	Salmonella bongori
0.00	42	0	G	544	Citrobacter
0.00	17	5	G1	1344959	Citrobacter freundii complex
0.00	11	11	S	546	Citrobacter freundii
0.00	1	1	S	1639133	Citrobacter portucalensis
0.00	14	14	G1	2644389	unclassified Citrobacter
0.00	10	10	S	2562449	Citrobacter tructae
0.00	1	0	S	545	Citrobacter koseri
0.00	1	1	S1	290338	Citrobacter koseri ATCC BAA-895
0.00	20	3	F1	36866	unclassified Enterobacteriaceae
0.00	6	6	S	2675782	Enterobacteriaceae endosymbiont of Donacia proxima
0.00	3	3	S	2675775	Enterobacteriaceae endosymbiont of Donacia clavipes
0.00	3	3	S	2675786	Enterobacteriaceae endosymbiont of Donacia thalassina
0.00	2	2	S	2675781	Enterobacteriaceae endosymbiont of Donacia provostii
0.00	2	2	S	2675790	Enterobacteriaceae endosymbiont of Macroplea appendiculata
0.00	1	1	S	2675778	Enterobacteriaceae endosymbiont of Donacia fulgens
0.00	17	5	G	160674	Raoultella
0.00	11	11	S	575	Raoultella planticola
0.00	1	1	S	54291	Raoultella ornithinolytica
0.00	11	0	G	447792	Phytobacter
0.00	11	0	G1	2625049	unclassified Phytobacter
0.00	11	11	S	1756993	Phytobacter sp. SCO41
0.00	10	0	G	1330547	Kosakonia
0.00	10	10	S	208223	Kosakonia cowanii
0.00	9	0	G	158483	Cedecea
0.00	6	6	S	158822	Cedecea neteri
0.00	3	0	G1	2649846	unclassified Cedecea
0.00	3	3	S	2545798	Cedecea sp. FDAARGOS_727
0.00	8	0	G	1330545	Lelliottia
0.00	8	8	S	61646	Lelliottia amnigena
0.00	3	0	G	620	Shigella
0.00	2	1	S	622	Shigella dysenteriae
0.00	1	1	S1	300267	Shigella dysenteriae Sd197
0.00	1	1	S	621	Shigella boydii
0.00	3	0	G	83654	Leclercia
0.00	3	3	S	83655	Leclercia adecarboxylata
0.00	1	0	G	158876	Yokenella
0.00	1	1	S	158877	Yokenella regensburgei
0.00	1	1	G	413496	Cronobacter
0.00	1	0	F1	191675	Enterobacteriaceae incertae sedis
0.00	1	0	F2	84563	ant, tsetse, mealybug, aphid, etc. endosymbionts
0.00	1	0	F3	146507	aphid secondary symbionts
0.00	1	0	G	568987	Candidatus Hamiltonella
0.00	1	1	S	138072	Candidatus Hamiltonella defensa
0.01	160	0	F	1903409	Erwiniaceae
0.00	91	0	G	32199	Buchnera
0.00	91	6	S	9	Buchnera aphidicola
0.00	21	21	S1	2518974	Buchnera aphidicola (Cinara curtihirsuta)
0.00	13	13	S1	2315800	Buchnera aphidicola (Stegophylla sp.)
0.00	11	11	S1	118099	Buchnera aphidicola (Acyrthosiphon pisum)
0.00	11	11	S1	1878935	Buchnera aphidicola (Cinara confinis)
0.00	11	11	S1	1921549	Buchnera aphidicola (Cinara strobi)
0.00	8	8	S1	1241878	Buchnera aphidicola (Sarucallis kahawaluokalani)
0.00	4	4	S1	1241865	Buchnera aphidicola (Macrosiphoniella sanborni)
0.00	2	2	S1	655384	Buchnera aphidicola (Cinara pseudotaxifoliae)
0.00	2	0	S1	668607	Buchnera aphidicola (Acyrthosiphon kondoi)
0.00	2	2	S2	1005090	Buchnera aphidicola str. Ak (Acyrthosiphon kondoi)
0.00	1	1	S1	1241834	Buchnera aphidicola (Aphis nasturtii)
0.00	1	1	S1	1265350	Buchnera aphidicola (Aphis glycines)
0.00	52	3	G	53335	Pantoea
0.00	18	18	S	553	Pantoea ananatis
0.00	12	12	S	1891675	Pantoea alhagi
0.00	11	11	S	59814	Pantoea dispersa
0.00	4	4	S	470933	Pantoea eucalypti
0.00	4	0	G1	1654067	Pantoea agglomerans group
0.00	4	4	S	549	Pantoea agglomerans
0.00	11	0	G	2100764	Mixta
0.00	7	7	S	665914	Mixta gaviniae
0.00	4	4	S	1615494	Mixta intestinalis
0.00	6	0	G	551	Erwinia
0.00	6	6	S	1922217	Candidatus Erwinia haradaeae
0.01	153	2	F	1903411	Yersiniaceae
0.00	77	35	G	613	Serratia
0.00	18	18	S	28151	Serratia proteamaculans
0.00	8	6	S	615	Serratia marcescens
0.00	2	2	S1	273526	Serratia marcescens subsp. marcescens Db11
0.00	6	6	S	614	Serratia liquefaciens
0.00	4	4	S	47917	Serratia fonticola
0.00	3	0	G1	2647522	unclassified Serratia
0.00	3	3	S	104623	Serratia sp. ATCC 39006
0.00	2	2	S	82995	Serratia grimesii
0.00	1	1	S	82996	Serratia plymuthica
0.00	54	16	G	629	Yersinia
0.00	13	12	G1	1649845	Yersinia pseudotuberculosis complex
0.00	1	1	S	633	Yersinia pseudotuberculosis
0.00	7	7	S	631	Yersinia intermedia
0.00	7	7	S	2607663	Yersinia canariae
0.00	4	4	S	630	Yersinia enterocolitica
0.00	4	4	S	263819	Yersinia aleksiciae
0.00	3	3	S	29486	Yersinia ruckeri
0.00	14	0	G	1565532	Rouxiella
0.00	14	14	S	1646377	Rouxiella badensis
0.00	6	0	G	34037	Rahnella
0.00	5	0	G1	2635087	unclassified Rahnella
0.00	5	5	S	1805933	Rahnella sp. ERMR1:05
0.00	1	1	S	2703885	Rahnella aceris
0.00	71	3	F	1903414	Morganellaceae
0.00	29	0	G	586	Providencia
0.00	18	9	S	587	Providencia rettgeri
0.00	9	9	S1	1141663	Providencia rettgeri Dmel1
0.00	9	9	S	588	Providencia stuartii
0.00	2	2	S	126385	Providencia alcalifaciens
0.00	27	0	G	583	Proteus
0.00	16	16	S	585	Proteus vulgaris
0.00	11	10	S	584	Proteus mirabilis
0.00	1	1	S1	1266738	Proteus mirabilis BB2000
0.00	11	0	G	29487	Photorhabdus
0.00	11	0	S	2218628	Photorhabdus laumondii
0.00	11	11	S1	141679	Photorhabdus laumondii subsp. laumondii
0.00	1	0	G	581	Morganella
0.00	1	1	S	582	Morganella morganii
0.00	60	0	F	1903410	Pectobacteriaceae
0.00	43	0	G	122277	Pectobacterium
0.00	24	0	S	29471	Pectobacterium atrosepticum
0.00	24	24	S1	218491	Pectobacterium atrosepticum SCRI1043
0.00	8	1	S	554	Pectobacterium carotovorum
0.00	7	7	S1	555	Pectobacterium carotovorum subsp. carotovorum
0.00	7	7	S	1905730	Pectobacterium parmentieri
0.00	4	4	S	180957	Pectobacterium brasiliense
0.00	17	0	G	204037	Dickeya
0.00	9	9	S	568768	Dickeya poaceiphila
0.00	5	5	S	1778540	Dickeya fangzhongdai
0.00	2	2	S	204038	Dickeya dadantii
0.00	1	1	S	204039	Dickeya dianthicola
0.00	27	0	F	1903416	Budviciaceae
0.00	27	0	G	2810357	Jinshanibacter
0.00	27	27	S	2498113	Jinshanibacter zhutongyuii
0.00	25	0	F	1903412	Hafniaceae
0.00	17	0	G	635	Edwardsiella
0.00	13	13	S	636	Edwardsiella tarda
0.00	4	4	S	67780	Edwardsiella ictaluri
0.00	8	0	G	568	Hafnia
0.00	8	8	S	569	Hafnia alvei
0.00	4	0	O1	451511	Enterobacterales incertae sedis
0.00	4	0	G	702	Plesiomonas
0.00	4	4	S	703	Plesiomonas shigelloides
0.01	357	0	O	135622	Alteromonadales
0.01	200	0	F	267888	Pseudoalteromonadaceae
0.01	200	2	G	53246	Pseudoalteromonas
0.01	159	0	G1	194690	unclassified Pseudoalteromonas
0.01	145	145	S	649161	Pseudoalteromonas sp. 3J6
0.00	14	14	S	2003316	Pseudoalteromonas sp. GCY
0.00	24	0	S	298657	Pseudoalteromonas spongiae
0.00	24	24	S1	1117319	Pseudoalteromonas spongiae UST010723-006
0.00	13	13	S	267375	Pseudoalteromonas marina
0.00	1	1	S	43658	Pseudoalteromonas rubra
0.00	1	1	S	882626	Pseudoalteromonas xiamenensis
0.00	72	0	F	72275	Alteromonadaceae
0.00	40	9	G	226	Alteromonas
0.00	11	11	S	314275	Alteromonas mediterranea
0.00	11	0	G1	2614992	unclassified Alteromonas
0.00	11	11	S	2795689	Alteromonas sp. KC14
0.00	9	3	S	28108	Alteromonas macleodii
0.00	6	6	S1	1004788	Alteromonas macleodii str. 'English Channel 673'
0.00	16	0	G	89404	Glaciecola
0.00	16	16	S	2489595	Glaciecola amylolytica
0.00	9	0	G	1621534	Paraglaciecola
0.00	5	0	G1	2685791	unclassified Paraglaciecola
0.00	5	5	S	2686359	Paraglaciecola sp. L1A13
0.00	4	0	S	326544	Paraglaciecola psychrophila
0.00	4	4	S1	1129794	Paraglaciecola psychrophila 170
0.00	4	0	G	2742	Marinobacter
0.00	2	2	S	1874317	Marinobacter salinus
0.00	1	0	G1	83889	unclassified Marinobacter
0.00	1	1	S	1761794	Marinobacter sp. es.042
0.00	1	1	S	1420917	Marinobacter salarius
0.00	3	0	G	288793	Salinimonas
0.00	2	2	S	2303538	Salinimonas sediminis
0.00	1	1	S	914153	Salinimonas lutimaris
0.00	60	0	F	267890	Shewanellaceae
0.00	60	12	G	22	Shewanella
0.00	13	0	G1	196818	unclassified Shewanella
0.00	8	8	S	2590015	Shewanella sp. SNU WT4
0.00	3	3	S	2575361	Shewanella sp. MEBiC00475
0.00	1	1	S	94122	Shewanella sp. ANA-3
0.00	1	1	S	2814294	Shewanella sp. FJAT-51800
0.00	10	0	S	62322	Shewanella baltica
0.00	10	10	S1	693971	Shewanella baltica OS183
0.00	9	0	S	60478	Shewanella amazonensis
0.00	9	9	S1	326297	Shewanella amazonensis SB2B
0.00	8	8	S	2018305	Shewanella bicestrii
0.00	5	0	S	404011	Shewanella piezotolerans
0.00	5	5	S1	225849	Shewanella piezotolerans WP3
0.00	2	2	S	1173586	Shewanella litorisediminis
0.00	1	1	S	225848	Shewanella psychrophila
0.00	20	0	F	267893	Idiomarinaceae
0.00	20	0	G	135575	Idiomarina
0.00	20	0	S	135577	Idiomarina loihiensis
0.00	20	20	S1	283942	Idiomarina loihiensis L2TR
0.00	5	0	F	267889	Colwelliaceae
0.00	5	0	G	28228	Colwellia
0.00	5	5	S	1967665	Colwellia beringensis
0.01	175	0	O	72273	Thiotrichales
0.00	88	2	F	135616	Piscirickettsiaceae
0.00	30	0	G	1237	Piscirickettsia
0.00	30	30	S	1238	Piscirickettsia salmonis
0.00	21	6	G	933	Thiomicrospira
0.00	10	0	S	147268	Thiomicrospira cyclica
0.00	10	10	S1	717773	Thiomicrospira cyclica ALM1
0.00	5	0	S	92245	Thiomicrospira aerophila
0.00	5	5	S1	717772	Thiomicrospira aerophila AL3
0.00	21	0	G	2039723	Thiomicrorhabdus
0.00	21	21	S	2739063	Thiomicrorhabdus xiamenensis
0.00	14	14	G	40222	Methylophaga
0.00	71	0	F	34064	Francisellaceae
0.00	59	18	G	262	Francisella
0.00	10	10	S	573570	Francisella uliginis
0.00	10	10	S	622488	Francisella hispaniensis
0.00	9	8	S	263	Francisella tularensis
0.00	1	0	S1	264	Francisella tularensis subsp. novicida
0.00	1	1	S2	1386968	Francisella tularensis subsp. novicida PA10-7858
0.00	7	7	S	299583	Francisella orientalis
0.00	5	5	S	2016517	Francisella opportunistica
0.00	12	0	G	1869285	Allofrancisella
0.00	12	12	S	1085647	Allofrancisella inopinata
0.00	16	0	F	135617	Thiotrichaceae
0.00	16	0	G	1021	Beggiatoa
0.00	16	16	S	288004	Beggiatoa leptomitoformis
0.01	173	0	O	135625	Pasteurellales
0.01	173	13	F	712	Pasteurellaceae
0.00	44	0	G	75984	Mannheimia
0.00	24	24	S	85402	Mannheimia granulomatis
0.00	14	14	S	75985	Mannheimia haemolytica
[truncated: 1,314 more rows]
