# Supplementary material for: SEQ2MGS: an effective tool for generating realistic artificial metagenomes from the existing sequencing data
Source: NAR Genom Bioinform. 2022 Jul 25;4(3):lqac050. doi: 10.1093/nargab/lqac050 (PMC9310082; doi:10.1093/nargab/lqac050)
Supplement: lqac050_Supplemental_Files [file lqac050_supplemental_files.zip › S2_MTC_reports/experiment1/ASF_SEQ2MGS_25Mbp.cf]

91.83	227888	227888	U	0	unclassified
8.17	20266	42	-	1	root
7.21	17903	46	-	131567	cellular organisms
6.56	16272	454	D	2	Bacteria
4.58	11368	91	-	1783272	Terrabacteria group
4.13	10237	126	P	1239	Firmicutes
3.26	8080	13	C	186801	Clostridia
3.19	7919	242	O	186802	Clostridiales
1.92	4760	144	F	186803	Lachnospiraceae
1.46	3621	5	G	1506553	Lachnoclostridium
1.37	3411	3411	S	1834196	Lachnoclostridium sp. YL32
0.05	134	0	S	84030	[Clostridium] saccharolyticum
0.05	134	134	-	610130	[Clostridium] saccharolyticum WM1
0.03	71	0	S	66219	Lachnoclostridium phytofermentans
0.03	71	71	-	357809	Lachnoclostridium phytofermentans ISDg
0.16	390	0	G	841	Roseburia
0.16	390	0	S	301301	Roseburia hominis
0.16	390	390	-	585394	Roseburia hominis A2-183
0.08	210	0	G	572511	Blautia
0.08	210	210	S	1796616	Blautia sp. YL58
0.07	179	0	-	186928	unclassified Lachnospiraceae
0.07	179	0	S	39491	[Eubacterium] rectale
0.07	179	179	-	515619	[Eubacterium rectale] ATCC 33656
0.05	130	0	G	1506577	Tyzzerella
0.05	130	0	S	28446	[Clostridium] propionicum
0.05	130	130	-	991789	[Clostridium] propionicum DSM 1682
0.02	53	5	G	830	Butyrivibrio
0.01	27	27	S	185008	Butyrivibrio hungatei
0.01	21	0	S	43305	Butyrivibrio proteoclasticus
0.01	21	21	-	515622	Butyrivibrio proteoclasticus B316
0.01	33	0	G	698776	Cellulosilyticum
0.01	33	0	S	29360	Cellulosilyticum lentocellum
0.01	33	33	-	642492	Clostridium lentocellum DSM 5427
0.60	1496	2	F	541000	Ruminococcaceae
0.58	1439	1	G	1508657	Ruminiclostridium
0.56	1390	1390	S	1834198	Ruminiclostridium sp. KB18
0.01	18	17	S	1510	[Clostridium] stercorarium
0.00	1	0	-	160845	[Clostridium] stercorarium subsp. stercorarium
0.00	1	1	-	1121335	[Clostridium] stercorarium subsp. stercorarium DSM 8532
0.00	12	0	S	288965	[Clostridium] clariflavum
0.00	12	12	-	720554	[Clostridium] clariflavum DSM 19732
0.00	8	4	S	1515	Ruminiclostridium thermocellum
0.00	4	4	-	203119	Ruminiclostridium thermocellum ATCC 27405
0.00	6	6	S	29343	[Clostridium] cellulosi
0.00	4	0	S	1521	[Clostridium] cellulolyticum
0.00	4	4	-	394503	[Clostridium] cellulolyticum H10
0.01	30	0	G	253238	Ethanoligenens
0.01	30	0	S	253239	Ethanoligenens harbinense
0.01	30	30	-	663278	Ethanoligenens harbinense YUAN-3
0.01	21	0	G	1263	Ruminococcus
0.00	12	0	S	1264	Ruminococcus albus
0.00	12	12	-	697329	Ruminococcus albus 7 = DSM 20455
0.00	9	9	S	1160721	Ruminococcus bicirculans
0.00	4	0	G	1637257	Mageeibacillus
0.00	4	0	S	884684	Mageeibacillus indolicus
0.00	4	4	-	699246	Mageeibacillus indolicus UPII9-5
0.26	654	2	F	31979	Clostridiaceae
0.24	597	66	G	1485	Clostridium
0.04	110	110	S	1042156	Clostridium sp. SY8519
0.03	84	41	S	1491	Clostridium botulinum
0.01	15	15	-	1408283	Clostridium botulinum CDC_1436
0.01	14	14	-	929506	Clostridium botulinum BKT015925
0.00	7	0	-	36827	Clostridium botulinum B
0.00	7	7	-	935198	Clostridium botulinum B str. Eklund 17B (NRP)
0.00	3	3	-	1415774	Clostridium botulinum 202F
0.00	2	1	-	36826	Clostridium botulinum A
0.00	1	1	-	498214	Clostridium botulinum A3 str. Loch Maree
0.00	2	2	-	941968	Clostridium botulinum H04402 065
0.01	36	22	S	1501	Clostridium pasteurianum
0.00	8	8	-	86416	Clostridium pasteurianum BC1
0.00	6	6	-	1428454	Clostridium pasteurianum NRRL B-598
0.01	27	27	S	1548	Clostridium scatologenes
0.01	23	15	S	1520	Clostridium beijerinckii
0.00	8	8	-	290402	Clostridium beijerinckii NCIMB 8052
0.01	19	19	S	755731	Clostridium sp. BNL1100
0.01	18	18	S	1492	Clostridium butyricum
0.01	17	14	S	1502	Clostridium perfringens
0.00	2	2	-	195102	Clostridium perfringens str. 13
0.00	1	1	-	195103	Clostridium perfringens ATCC 13124
0.01	17	4	S	1513	Clostridium tetani
0.00	9	9	-	1231072	Clostridium tetani 12124569
0.00	4	4	-	212717	Clostridium tetani E88
0.01	16	16	S	1534	Clostridium kluyveri
0.01	16	0	S	1542	Clostridium novyi
0.01	16	16	-	386415	Clostridium novyi NT
0.01	16	0	S	1561	Clostridium baratii
0.01	16	16	-	1415775	Clostridium baratii str. Sullivan
0.01	16	0	S	36745	Clostridium saccharoperbutylacetonicum
0.01	16	0	-	1335640	Clostridium saccharoperbutylacetonicum N1-4
0.01	16	16	-	931276	Clostridium saccharoperbutylacetonicum N1-4(HMT)
0.01	16	0	S	217159	Clostridium carboxidivorans
0.01	16	16	-	536227	Clostridium carboxidivorans P7
0.01	14	0	S	1493	Clostridium cellulovorans
0.01	14	14	-	573061	Clostridium cellulovorans 743B
0.01	13	13	S	394958	Clostridium taeniosporum
0.00	11	11	S	1488	Clostridium acetobutylicum
0.00	11	0	S	238834	Clostridium estertheticum
0.00	11	11	-	1552	Clostridium estertheticum subsp. estertheticum
0.00	11	11	S	1216932	Clostridium bornimense
0.00	10	10	S	1509	Clostridium sporogenes
0.00	9	0	S	169679	Clostridium saccharobutylicum
0.00	9	9	-	1345695	Clostridium saccharobutylicum DSM 13864
0.00	7	7	S	1497	Clostridium formicaceticum
0.00	7	7	S	1519	Clostridium tyrobutyricum
0.00	4	4	S	84022	Clostridium aceticum
0.00	2	0	S	1538	Clostridium ljungdahlii
0.00	2	2	-	748727	Clostridium ljungdahlii DSM 13528
0.00	1	0	S	84023	Clostridium autoethanogenum
0.00	1	1	-	1341692	Clostridium autoethanogenum DSM 10061
0.01	27	0	G	390805	Geosporobacter
0.01	27	27	S	1424294	Geosporobacter ferrireducens
0.01	18	0	G	114627	Alkaliphilus
0.01	14	0	S	208226	Alkaliphilus metalliredigens
0.01	14	14	-	293826	Alkaliphilus metalliredigens QYMF
0.00	4	0	S	461876	Alkaliphilus oremlandii
0.00	4	4	-	350688	Alkaliphilus oremlandii OhILAs
0.00	10	4	G	49082	Candidatus Arthromitus
0.00	6	6	S	1041504	Candidatus Arthromitus sp. SFB-rat-Yit
0.14	337	4	-	186813	unclassified Clostridiales
0.10	257	0	G	946234	Flavonifractor
0.10	257	257	S	292800	Flavonifractor plautii
0.03	66	0	G	1392389	Intestinimonas
0.03	66	66	S	1297617	Intestinimonas butyriciproducens
0.00	10	0	G	1505664	Gottschalkia
0.00	10	0	S	1556	Gottschalkia acidurici
0.00	10	10	-	1128398	[Clostridium] acidurici 9a
0.05	127	6	F	186807	Peptococcaceae
0.01	37	1	G	1562	Desulfotomaculum
0.01	14	0	S	1564	Desulfotomaculum ruminis
0.01	14	14	-	696281	Desulfotomaculum ruminis DSM 2154
0.00	8	0	S	58135	Desulfotomaculum kuznetsovii
0.00	8	8	-	760568	Desulfotomaculum kuznetsovii DSM 6115
0.00	5	0	S	58138	Desulfotomaculum acetoxidans
0.00	5	5	-	485916	Desulfotomaculum acetoxidans DSM 771
0.00	4	0	S	102134	Desulfotomaculum gibsoniae
0.00	4	4	-	767817	Desulfotomaculum gibsoniae DSM 7213
0.00	3	0	S	1565	Desulfotomaculum nigrificans
0.00	3	3	-	868595	Desulfotomaculum nigrificans CO-1-SRB
0.00	2	0	S	59610	Desulfotomaculum reducens
0.00	2	2	-	349161	Desulfotomaculum reducens MI-1
0.01	30	2	G	36853	Desulfitobacterium
0.01	15	3	S	49338	Desulfitobacterium hafniense
0.00	8	8	-	138119	Desulfitobacterium hafniense Y51
0.00	4	4	-	272564	Desulfitobacterium hafniense DCB-2
0.00	7	0	S	36854	Desulfitobacterium dehalogenans
0.00	7	7	-	756499	Desulfitobacterium dehalogenans ATCC 51507
0.00	4	0	S	142877	Desulfitobacterium metallireducens
0.00	4	4	-	871968	Desulfitobacterium metallireducens DSM 15288
0.00	2	0	S	233055	Desulfitobacterium dichloroeliminans
0.00	2	2	-	871963	Desulfitobacterium dichloroeliminans LMG P-21439
0.01	21	1	G	79206	Desulfosporosinus
0.00	11	0	S	885581	Desulfosporosinus acidiphilus
0.00	11	11	-	646529	Desulfosporosinus acidiphilus SJ4
0.00	5	0	S	1563	Desulfosporosinus orientis
0.00	5	5	-	768706	Desulfosporosinus orientis DSM 765
0.00	4	0	S	79209	Desulfosporosinus meridiei
0.00	4	4	-	768704	Desulfosporosinus meridiei DSM 13257
0.01	16	7	G	56112	Dehalobacter
0.00	6	0	S	55583	Dehalobacter restrictus
0.00	6	6	-	871738	Dehalobacter restrictus DSM 9455
0.00	2	2	S	1131462	Dehalobacter sp. CF
0.00	1	1	S	1147129	Dehalobacter sp. DCA
0.00	8	0	G	191373	Pelotomaculum
0.00	8	0	S	110500	Pelotomaculum thermopropionicum
0.00	8	8	-	370438	Pelotomaculum thermopropionicum SI
0.00	5	0	G	51196	Syntrophobotulus
0.00	5	0	S	51197	Syntrophobotulus glycolicus
0.00	5	5	-	645991	Syntrophobotulus glycolicus DSM 8271
0.00	3	0	G	278993	Thermincola
0.00	3	0	S	863643	Thermincola potens
0.00	3	3	-	635013	Thermincola potens JR
0.00	1	0	G	471826	Candidatus Desulforudis
0.00	1	0	S	471827	Candidatus Desulforudis audaxviator
0.00	1	1	-	477974	Candidatus Desulforudis audaxviator MP104C
0.05	120	2	F	186806	Eubacteriaceae
0.04	109	0	G	1730	Eubacterium
0.03	64	0	S	39485	[Eubacterium] eligens
0.03	64	64	-	515620	[Eubacterium] eligens ATCC 27750
0.02	45	21	S	1736	Eubacterium limosum
0.01	24	24	-	903814	Eubacterium limosum KIST612
0.00	9	0	G	33951	Acetobacterium
0.00	9	0	S	33952	Acetobacterium woodii
0.00	9	9	-	931626	Acetobacterium woodii DSM 1030
0.04	93	0	F	186804	Peptostreptococcaceae
0.03	71	0	G	1870884	Clostridioides
0.03	71	63	S	1496	Clostridioides difficile
0.00	5	5	-	699035	Clostridioides difficile M120
0.00	2	2	-	645462	Clostridioides difficile CD196
0.00	1	1	-	272563	Clostridioides difficile 630
0.00	9	0	G	1481960	Peptoclostridium
0.00	9	0	S	1731	Peptoclostridium acidaminophilum
0.00	9	9	-	1286171	Peptoclostridium acidaminophilum DSM 3953
0.00	8	0	G	44259	Filifactor
0.00	8	0	S	143361	Filifactor alocis
0.00	8	8	-	546269	Filifactor alocis ATCC 35896
0.00	5	0	G	186831	Acetoanaerobium
0.00	5	5	S	1511	Acetoanaerobium sticklandii
0.02	45	0	F	216572	Oscillospiraceae
0.02	45	0	G	459786	Oscillibacter
0.02	45	0	S	351091	Oscillibacter valericigenes
0.02	45	45	-	693746	Oscillibacter valericigenes Sjm18-20
0.01	18	0	-	538999	Clostridiales incertae sedis
0.00	12	0	F	543314	Clostridiales Family XIII. Incertae Sedis
0.00	12	0	S	143393	[Eubacterium] sulci
0.00	12	12	-	888727	Eubacterium sulci ATCC 35585
0.00	6	0	F	539000	Clostridiales Family XVII. Incertae Sedis
0.00	6	0	G	73918	Thermaerobacter
0.00	6	0	S	73919	Thermaerobacter marianensis
0.00	6	6	-	644966	Thermaerobacter marianensis DSM 12885
0.00	11	0	F	543349	Symbiobacteriaceae
0.00	11	0	G	2733	Symbiobacterium
0.00	11	0	S	2734	Symbiobacterium thermophilum
0.00	11	11	-	292459	Symbiobacterium thermophilum IAM 14863
0.00	10	0	F	68298	Syntrophomonadaceae
0.00	6	0	G	862	Syntrophomonas
0.00	6	0	S	863	Syntrophomonas wolfei
0.00	6	0	-	370885	Syntrophomonas wolfei subsp. wolfei
0.00	6	6	-	335541	Syntrophomonas wolfei subsp. wolfei str. Goettingen G311
0.00	4	0	G	129001	Syntrophothermus
0.00	4	0	S	86170	Syntrophothermus lipocalidus
0.00	4	4	-	643648	Syntrophothermus lipocalidus DSM 12680
0.00	6	0	F	31984	Heliobacteriaceae
0.00	6	0	G	2697	Heliobacterium
0.00	6	0	S	35701	Heliobacterium modesticaldum
0.00	6	6	-	498761	Heliobacterium modesticaldum Ice1
0.05	115	0	O	68295	Thermoanaerobacterales
0.02	51	0	F	186814	Thermoanaerobacteraceae
0.01	24	14	G	1754	Thermoanaerobacter
0.00	5	5	S	2325	Thermoanaerobacter kivui
0.00	2	0	S	46354	Thermoanaerobacter wiegelii
0.00	2	2	-	697303	Thermoanaerobacter wiegelii Rt8.B1
0.00	2	2	S	399726	Thermoanaerobacter sp. X514
0.00	1	0	S	108150	Thermoanaerobacter italicus
0.00	1	1	-	580331	Thermoanaerobacter italicus Ab9
0.00	9	0	G	249529	Caldanaerobacter
0.00	9	0	S	911092	Caldanaerobacter subterraneus
0.00	9	0	-	119072	Caldanaerobacter subterraneus subsp. tengcongensis
0.00	9	9	-	273068	Caldanaerobacter subterraneus subsp. tengcongensis MB4
0.00	6	0	G	499228	Tepidanaerobacter
0.00	6	0	S	499229	Tepidanaerobacter acetatoxydans
0.00	6	6	-	1209989	Tepidanaerobacter acetatoxydans Re1
0.00	5	0	G	129957	Carboxydothermus
0.00	5	0	S	129958	Carboxydothermus hydrogenoformans
0.00	5	5	-	246194	Carboxydothermus hydrogenoformans Z-2901
0.00	4	0	G	140458	Thermacetogenium
0.00	4	0	S	85874	Thermacetogenium phaeum
0.00	4	4	-	1089553	Thermacetogenium phaeum DSM 12270
0.00	3	0	-	42857	Moorella group
0.00	2	0	G	42837	Ammonifex
0.00	2	0	S	42838	Ammonifex degensii
0.00	2	2	-	429009	Ammonifex degensii KC4
0.00	1	0	G	44260	Moorella
0.00	1	1	S	1525	Moorella thermoacetica
0.02	49	0	F	543371	Thermoanaerobacterales Family III. Incertae Sedis
0.01	30	9	G	44000	Caldicellulosiruptor
0.00	7	0	S	44001	Caldicellulosiruptor saccharolyticus
0.00	7	7	-	351627	Caldicellulosiruptor saccharolyticus DSM 8903
0.00	6	0	S	717609	Caldicellulosiruptor obsidiansis
0.00	6	6	-	608506	Caldicellulosiruptor obsidiansis OB47
0.00	3	0	S	55205	Caldicellulosiruptor owensensis
0.00	3	3	-	632518	Caldicellulosiruptor owensensis OL
0.00	2	0	S	31899	Caldicellulosiruptor bescii
0.00	2	2	-	521460	Caldicellulosiruptor bescii DSM 6725
0.00	2	0	S	413888	Caldicellulosiruptor hydrothermalis
0.00	2	2	-	632292	Caldicellulosiruptor hydrothermalis 108
0.00	1	0	S	52765	Caldicellulosiruptor kristjanssonii
0.00	1	1	-	632335	Caldicellulosiruptor kristjanssonii I77R1B
0.01	18	0	G	28895	Thermoanaerobacterium
0.00	10	4	S	1517	Thermoanaerobacterium thermosaccharolyticum
0.00	4	4	-	698948	Thermoanaerobacterium thermosaccharolyticum M0795
0.00	2	2	-	580327	Thermoanaerobacterium thermosaccharolyticum DSM 571
0.00	8	0	S	29329	Thermoanaerobacterium xylanolyticum
0.00	8	8	-	858215	Thermoanaerobacterium xylanolyticum LX-11
0.00	1	0	G	291988	Thermosediminibacter
0.00	1	0	S	291990	Thermosediminibacter oceani
0.00	1	1	-	555079	Thermosediminibacter oceani DSM 16646
0.00	11	0	F	543372	Thermoanaerobacterales Family IV. Incertae Sedis
0.00	11	0	G	252965	Mahella
0.00	11	0	S	252966	Mahella australiensis
0.00	11	11	-	697281	Mahella australiensis 50-1 BON
0.00	4	0	F	227387	Thermodesulfobiaceae
0.00	4	0	G	227388	Thermodesulfobium
0.00	4	0	S	184064	Thermodesulfobium narugense
0.00	4	4	-	747365	Thermodesulfobium narugense DSM 14796
0.01	30	0	O	53433	Halanaerobiales
0.01	15	0	F	972	Halanaerobiaceae
0.00	11	0	G	2330	Halanaerobium
0.00	8	0	S	2331	Halanaerobium praevalens
0.00	8	8	-	572479	Halanaerobium praevalens DSM 2228
0.00	3	3	S	656519	Halanaerobium hydrogeniformans
0.00	4	0	G	32636	Halothermothrix
0.00	4	0	S	31909	Halothermothrix orenii
0.00	4	4	-	373903	Halothermothrix orenii H 168
0.01	15	0	F	53434	Halobacteroidaceae
0.00	10	0	G	42417	Halobacteroides
0.00	10	0	S	42422	Halobacteroides halobius
0.00	10	10	-	748449	Halobacteroides halobius DSM 5150
0.00	5	0	G	28186	Acetohalobium
0.00	5	0	S	28187	Acetohalobium arabaticum
0.00	5	5	-	574087	Acetohalobium arabaticum DSM 5501
0.00	3	0	O	485256	Natranaerobiales
0.00	3	0	F	485255	Natranaerobiaceae
0.00	3	0	G	375928	Natranaerobius
0.00	3	0	S	375929	Natranaerobius thermophilus
0.00	3	3	-	457570	Natranaerobius thermophilus JW/NM-WN-LF
0.65	1624	18	C	91061	Bacilli
0.36	885	19	O	1385	Bacillales
0.17	420	6	F	186817	Bacillaceae
0.13	314	53	G	1386	Bacillus
0.04	91	28	S	86661	Bacillus cereus group
0.01	24	16	S	1428	Bacillus thuringiensis
0.00	2	2	-	1442	Bacillus thuringiensis serovar tolworthi
0.00	1	1	-	1440	Bacillus thuringiensis serovar alesti
0.00	1	0	-	29337	Bacillus thuringiensis serovar finitimus
0.00	1	1	-	930170	Bacillus thuringiensis serovar finitimus YBT-020
0.00	1	0	-	29339	Bacillus thuringiensis serovar kurstaki
0.00	1	1	-	714359	Bacillus thuringiensis BMB171
0.00	1	1	-	180850	Bacillus thuringiensis serovar indiana
0.00	1	1	-	412694	Bacillus thuringiensis str. Al Hakam
0.00	1	1	-	1452729	Bacillus thuringiensis HD1002
0.01	20	12	S	1396	Bacillus cereus
0.00	3	3	-	222523	Bacillus cereus ATCC 10987
0.00	2	2	-	526977	Bacillus cereus ATCC 4342
0.00	1	1	-	288681	Bacillus cereus E33L
0.00	1	1	-	1217984	Bacillus cereus FRI-35
0.00	1	1	-	1454382	Bacillus cereus D17
0.00	9	9	S	1405	Bacillus mycoides
0.00	5	2	S	86662	Bacillus weihenstephanensis
0.00	3	3	-	315730	Bacillus weihenstephanensis KBAB4
0.00	5	0	S	580165	Bacillus cytotoxicus
0.00	5	5	-	315749	Bacillus cytotoxicus NVH 391-98
0.01	34	9	S	653685	Bacillus subtilis group
0.00	12	4	S	1423	Bacillus subtilis
0.00	3	0	-	135461	Bacillus subtilis subsp. subtilis
0.00	3	3	-	1052588	Bacillus subtilis subsp. subtilis str. RO-NN-1
0.00	2	2	-	483913	Bacillus subtilis subsp. inaquosorum
0.00	2	2	-	1496303	Bacillus subtilis subsp. globigii
0.00	1	0	-	96241	Bacillus subtilis subsp. spizizenii
0.00	1	1	-	1052585	Bacillus subtilis subsp. spizizenii TU-B-10
0.00	3	2	S	1390	Bacillus amyloliquefaciens
0.00	1	1	-	692420	Bacillus amyloliquefaciens DSM 7
0.00	3	3	S	1452	Bacillus atrophaeus
0.00	3	3	S	1648923	Bacillus paralicheniformis
0.00	2	2	S	1402	Bacillus licheniformis
0.00	2	2	S	492670	Bacillus velezensis
0.01	18	17	S	1398	Bacillus coagulans
0.00	1	1	-	941639	Bacillus coagulans 2-6
0.01	17	12	S	1408	Bacillus pumilus
0.00	5	5	-	315750	Bacillus pumilus SAFR-032
0.00	12	12	S	98228	Bacillus sp. OxB-1
0.00	9	0	S	1404	Bacillus megaterium
0.00	6	6	-	1006007	Bacillus megaterium WSH-002
0.00	2	2	-	1348623	Bacillus megaterium NBRC 15308 = ATCC 14581
0.00	1	1	-	545693	Bacillus megaterium QM B1551
0.00	6	0	S	1413	Bacillus cellulosilyticus
0.00	6	6	-	649639	Bacillus cellulosilyticus DSM 2522
0.00	6	6	S	1478	Bacillus simplex
0.00	6	6	S	264697	Bacillus muralis
0.00	6	0	S	300825	Bacillus lehensis
0.00	6	6	-	1246626	Bacillus lehensis G1
0.00	5	5	S	135735	Bacillus endophyticus
0.00	5	0	S	324767	Bacillus infantis
0.00	5	5	-	1367477	Bacillus infantis NRRL B-14911
0.00	5	0	S	665099	Bacillus oceanisediminis
0.00	5	5	-	1196031	Bacillus oceanisediminis 2691
0.00	5	5	S	1178537	Bacillus xiamenensis
0.00	5	5	S	1664069	Bacillus glycinifermentans
0.00	4	2	S	79880	Bacillus clausii
0.00	2	2	-	66692	Bacillus clausii KSM-K16
0.00	4	4	S	666686	Bacillus sp. 1NLA3E
0.00	4	4	S	756828	Bacillus sp. WP8
0.00	4	4	S	1774743	Bacillus sp. SDLI1
0.00	3	3	S	1127744	Bacillus sp. JS
0.00	3	3	S	1565991	Bacillus sp. X1(2014)
0.00	2	0	S	79885	Bacillus pseudofirmus
0.00	2	2	-	398511	Bacillus pseudofirmus OF4
0.00	2	2	S	632773	Bacillus beveridgei
0.00	1	0	S	1471	Bacillus methanolicus
0.00	1	1	-	796606	Bacillus methanolicus MGA3
0.00	1	1	S	1479	Bacillus smithii
0.00	1	0	S	86665	Bacillus halodurans
0.00	1	1	-	272558	Bacillus halodurans C-125
0.00	1	0	S	658666	Bacillus bombysepticus
0.00	1	1	-	1330043	Bacillus bombysepticus str. Wang
0.00	1	1	S	1827146	Bacillus sp. IHB B 7164
0.01	21	3	G	400634	Lysinibacillus
0.00	9	9	S	1421	Lysinibacillus sphaericus
0.00	7	7	S	1145276	Lysinibacillus varians
0.00	2	2	S	28031	Lysinibacillus fusiformis
0.01	18	3	G	150247	Anoxybacillus
0.00	4	4	S	198467	Anoxybacillus gonensis
0.00	3	0	S	33934	Anoxybacillus flavithermus
0.00	3	3	-	491915	Anoxybacillus flavithermus WK1
0.00	3	3	S	294699	Anoxybacillus amylolyticus
0.00	3	3	S	1490057	Anoxybacillus sp. B7M1
0.00	2	2	S	1490052	Anoxybacillus sp. B2M1
0.01	17	6	G	129337	Geobacillus
0.00	4	4	S	471223	Geobacillus sp. WCH70
0.00	3	3	S	129338	Geobacillus subterraneus
0.00	1	0	S	33940	Geobacillus thermodenitrificans
0.00	1	1	-	420246	Geobacillus thermodenitrificans NG80-2
0.00	1	1	S	581103	Geobacillus sp. Y4.1MC1
0.00	1	1	S	691437	Geobacillus sp. C56-T3
0.00	1	1	S	1813182	Geobacillus sp. JS12
0.00	10	0	G	1329200	Fictibacillus
0.00	7	7	S	255247	Fictibacillus arsenicus
0.00	3	3	S	1221500	Fictibacillus phosphorivorans
0.00	8	1	G	84406	Virgibacillus
0.00	5	5	S	403957	Virgibacillus sp. SK37
0.00	2	2	S	1482	Virgibacillus halodenitrificans
0.00	8	0	G	175304	Lentibacillus
0.00	8	8	S	1472767	Lentibacillus amyloliquefaciens
0.00	4	0	G	29331	Amphibacillus
0.00	4	0	S	1449	Amphibacillus xylanus
0.00	4	4	-	698758	Amphibacillus xylanus NBRC 15112
0.00	4	0	G	45667	Halobacillus
0.00	4	0	S	1570	Halobacillus halophilus
0.00	4	4	-	866895	Halobacillus halophilus DSM 2266
0.00	4	0	G	182709	Oceanobacillus
0.00	4	0	S	182710	Oceanobacillus iheyensis
0.00	4	4	-	221109	Oceanobacillus iheyensis HTE831
0.00	4	0	G	1906945	Parageobacillus
0.00	4	4	S	1426	Parageobacillus thermoglucosidans
0.00	2	0	G	459532	Terribacillus
0.00	2	2	S	586416	Terribacillus aidingensis
0.09	212	1	F	186822	Paenibacillaceae
0.08	192	35	G	44249	Paenibacillus
0.01	20	15	S	1406	Paenibacillus polymyxa
0.00	4	4	-	1413214	Paenibacillus polymyxa SQR-21
0.00	1	1	-	1429244	Paenibacillus polymyxa CR1
0.01	13	0	S	483937	Paenibacillus riograndensis
0.01	13	13	-	1073571	Paenibacillus riograndensis SBR5
0.00	12	11	S	61624	Paenibacillus mucilaginosus
0.00	1	1	-	1116391	Paenibacillus mucilaginosus 3016
0.00	10	3	S	44251	Paenibacillus durus
0.00	7	7	-	1333534	Paenibacillus durus ATCC 35681
0.00	8	8	S	162209	Paenibacillus naphthalenovorans
0.00	8	8	S	169760	Paenibacillus stellifer
0.00	7	7	S	1616788	Paenibacillus bovis
0.00	6	6	S	324057	Paenibacillus sp. JDR-2
0.00	6	0	S	365617	Paenibacillus sabinae
0.00	6	6	-	1268072	Paenibacillus sabinae T27
0.00	5	0	S	1464	Paenibacillus larvae
0.00	5	0	-	147375	Paenibacillus larvae subsp. larvae
0.00	5	5	-	697284	Paenibacillus larvae subsp. larvae DSM 25430
0.00	5	5	S	189425	Paenibacillus graminis
0.00	5	5	S	1462996	Paenibacillus yonginensis
0.00	5	5	S	1536769	Paenibacillus sp. FSL P4-0081
0.00	5	5	S	1536775	Paenibacillus sp. FSL H7-0737
0.00	5	5	S	1763538	Paenibacillus sp. LPB0068
0.00	4	0	S	159743	Paenibacillus terrae
0.00	4	4	-	985665	Paenibacillus terrae HPL-003
0.00	4	4	S	160799	Paenibacillus borealis
0.00	4	4	S	189426	Paenibacillus odorifer
0.00	4	4	S	1126833	Paenibacillus beijingensis
0.00	4	4	S	1536773	Paenibacillus sp. FSL R7-0331
0.00	3	3	S	481743	Paenibacillus sp. Y412MC10
0.00	3	3	S	1178515	Paenibacillus swuensis
0.00	3	3	S	1536770	Paenibacillus sp. FSL R5-0345
0.00	2	2	S	1536771	Paenibacillus sp. FSL R5-0912
0.00	2	2	S	1536772	Paenibacillus sp. FSL R7-0273
0.00	1	1	S	59893	Paenibacillus peoriae
0.00	1	1	S	1536774	Paenibacillus sp. FSL H7-0357
0.00	1	1	S	1566358	Paenibacillus sp. IHBB 10380
0.00	1	1	S	1695218	Paenibacillus sp. 32O-W
0.00	11	0	G	55080	Brevibacillus
0.00	6	0	S	1465	Brevibacillus laterosporus
0.00	6	6	-	1042163	Brevibacillus laterosporus LMG 15441
0.00	5	0	S	1393	Brevibacillus brevis
0.00	5	5	-	358681	Brevibacillus brevis NBRC 100599
0.00	5	0	-	85151	Aneurinibacillus group
0.00	5	0	G	55079	Aneurinibacillus
0.00	5	5	S	1450761	Aneurinibacillus sp. XH2
0.00	3	0	G	76632	Thermobacillus
0.00	3	0	S	377615	Thermobacillus composti
0.00	3	3	-	717605	Thermobacillus composti KWC4
0.05	134	0	F	90964	Staphylococcaceae
0.05	130	17	G	1279	Staphylococcus
0.01	19	16	S	1280	Staphylococcus aureus
0.00	3	3	-	46170	Staphylococcus aureus subsp. aureus
0.00	10	1	S	1283	Staphylococcus haemolyticus
0.00	9	9	-	279808	Staphylococcus haemolyticus JCSC1435
0.00	9	9	S	1282	Staphylococcus epidermidis
0.00	9	9	S	1288	Staphylococcus xylosus
0.00	8	8	S	246432	Staphylococcus equorum
0.00	8	1	S	283734	Staphylococcus pseudintermedius
0.00	7	7	-	937773	Staphylococcus pseudintermedius HKU10-03
0.00	7	4	S	1281	Staphylococcus carnosus
0.00	3	0	-	147448	Staphylococcus carnosus subsp. carnosus
0.00	3	3	-	396513	Staphylococcus carnosus subsp. carnosus TM300
0.00	7	7	S	28035	Staphylococcus lugdunensis
0.00	5	0	S	29388	Staphylococcus capitis
0.00	5	5	-	72758	Staphylococcus capitis subsp. capitis
0.00	5	5	S	985002	Staphylococcus argenteus
0.00	4	4	S	1295	Staphylococcus schleiferi
0.00	4	4	S	70255	Staphylococcus condimenti
0.00	3	3	S	1284	Staphylococcus hyicus
0.00	3	3	S	1286	Staphylococcus simulans
0.00	3	3	S	29385	Staphylococcus saprophyticus
0.00	3	3	S	1715860	Staphylococcus sp. AntiMn-1
0.00	2	0	S	1292	Staphylococcus warneri
0.00	2	2	-	1194526	Staphylococcus warneri SG1
0.00	2	0	S	45972	Staphylococcus pasteuri
0.00	2	2	-	1276282	Staphylococcus pasteuri SP1
0.00	2	2	S	985762	Staphylococcus agnetis
0.00	4	0	G	45669	Salinicoccus
0.00	4	4	S	407035	Salinicoccus halodurans
0.02	45	0	F	186818	Planococcaceae
0.01	23	0	G	1372	Planococcus
0.00	5	5	S	1215089	Planococcus halocryophilus
0.00	5	5	S	1526927	Planococcus sp. PAMC 21323
0.00	4	4	S	1038856	Planococcus plakortidis
0.00	2	0	S	161360	Planococcus antarcticus
0.00	2	2	-	1185653	Planococcus antarcticus DSM 14505
0.00	2	2	S	200991	Planococcus rifietoensis
0.00	2	2	S	414778	Planococcus donghaensis
0.00	1	1	S	1374	Planococcus kocurii
0.00	1	1	S	192421	Planococcus maritimus
0.00	1	1	S	1302659	Planococcus sp. L10.15
0.00	12	0	G	648800	Solibacillus
0.00	12	5	S	76853	Solibacillus silvestris
0.00	7	7	-	1002809	Solibacillus silvestris StLB046
0.00	5	0	G	157226	Jeotgalibacillus
0.00	5	5	S	1508404	Jeotgalibacillus malaysiensis
0.00	3	0	G	1649	Kurthia
0.00	3	3	S	1750719	Kurthia sp. 11kri321
0.00	1	0	G	1569	Sporosarcina
0.00	1	1	S	1476	Sporosarcina psychrophila
0.00	1	0	G	648802	Rummeliibacillus
0.00	1	1	S	241244	Rummeliibacillus stabekisii
0.01	36	0	F	186820	Listeriaceae
0.01	36	1	G	1637	Listeria
0.01	18	16	S	1639	Listeria monocytogenes
0.00	1	1	-	552536	Listeria monocytogenes HCC23
0.00	1	1	-	1126011	Listeria monocytogenes 07PF0776
0.00	8	0	S	1640	Listeria seeligeri
0.00	8	8	-	683837	Listeria seeligeri serovar 1/2b str. SLCC3954
0.00	6	2	S	1638	Listeria ivanovii
0.00	4	4	-	202752	Listeria ivanovii subsp. londoniensis
0.00	2	0	S	1643	Listeria welshimeri
0.00	2	2	-	386043	Listeria welshimeri serovar 6b str. SLCC5334
0.00	1	0	S	1642	Listeria innocua
0.00	1	1	-	272626	Listeria innocua Clip11262
0.01	15	0	-	539002	Bacillales incertae sedis
0.00	8	0	-	539742	Bacillales Family XII. Incertae Sedis
0.00	8	3	G	33986	Exiguobacterium
0.00	3	3	S	360911	Exiguobacterium sp. AT1b
0.00	1	0	S	132920	Exiguobacterium antarcticum
0.00	1	1	-	1087448	Exiguobacterium antarcticum B7
0.00	1	0	S	332410	Exiguobacterium sibiricum
0.00	1	1	-	262543	Exiguobacterium sibiricum 255-15
0.00	7	0	-	539738	Bacillales Family XI. Incertae Sedis
0.00	7	0	G	1378	Gemella
0.00	7	7	S	1785995	Gemella sp. oral taxon 928
0.00	4	0	F	186821	Sporolactobacillaceae
0.00	4	0	-	663587	unclassified Sporolactobacillaceae
0.00	4	0	S	85683	[Bacillus] selenitireducens
0.00	4	4	-	439292	[Bacillus] selenitireducens MLS10
0.29	721	11	O	186826	Lactobacillales
0.13	329	0	F	1300	Streptococcaceae
0.13	313	29	G	1301	Streptococcus
0.06	139	10	S	671232	Streptococcus anginosus group
0.04	104	42	S	1338	Streptococcus intermedius
0.02	59	59	-	591365	Streptococcus intermedius JTH08
0.00	2	2	-	862967	Streptococcus intermedius B196
0.00	1	1	-	862966	Streptococcus intermedius C270
0.01	16	0	S	76860	Streptococcus constellatus
0.01	16	16	-	184250	Streptococcus constellatus subsp. pharyngis
0.00	9	7	S	1328	Streptococcus anginosus
0.00	1	1	-	862971	Streptococcus anginosus C238
0.00	1	0	-	1272910	Streptococcus anginosus subsp. whileyi
0.00	1	1	-	1353243	Streptococcus anginosus subsp. whileyi MAS624
0.02	59	53	S	1307	Streptococcus suis
0.00	3	3	-	1276647	Streptococcus suis TL13
0.00	1	1	-	672190	Streptococcus suis 05HAS68
0.00	1	1	-	1005041	Streptococcus suis SS12
0.00	1	1	-	1340847	Streptococcus suis T15
0.00	11	10	S	1309	Streptococcus mutans
0.00	1	1	-	1155071	Streptococcus mutans LJ23
0.00	10	3	S	1314	Streptococcus pyogenes
0.00	6	0	-	342023	Streptococcus pyogenes serotype M12
0.00	6	6	-	370553	Streptococcus pyogenes MGAS2096
0.00	1	0	-	301447	Streptococcus pyogenes serotype M1
0.00	1	1	-	160490	Streptococcus pyogenes M1 GAS
0.00	10	0	S	119603	Streptococcus dysgalactiae group
0.00	8	1	S	1336	Streptococcus equi
0.00	6	2	-	40041	Streptococcus equi subsp. zooepidemicus
0.00	3	3	-	1051072	Streptococcus equi subsp. zooepidemicus ATCC 35246
0.00	1	1	-	1403449	Streptococcus equi subsp. zooepidemicus CY
0.00	1	0	-	148942	Streptococcus equi subsp. equi
0.00	1	1	-	553482	Streptococcus equi subsp. equi 4047
0.00	2	0	S	1334	Streptococcus dysgalactiae
0.00	2	0	-	119602	Streptococcus dysgalactiae subsp. equisimilis
0.00	2	2	-	617121	Streptococcus dysgalactiae subsp. equisimilis RE378
0.00	6	6	S	1825069	Streptococcus marmotae
0.00	5	3	S	1304	Streptococcus salivarius
0.00	2	2	-	1048332	Streptococcus salivarius CCHSS3
0.00	5	4	S	1313	Streptococcus pneumoniae
0.00	1	1	-	488221	Streptococcus pneumoniae 70585
0.00	5	5	S	1814128	Streptococcus halotolerans
0.00	4	4	S	1311	Streptococcus agalactiae
0.00	4	0	S	1348	Streptococcus parauberis
0.00	4	4	-	936154	Streptococcus parauberis KCTC 11537
0.00	3	0	S	1349	Streptococcus uberis
0.00	3	3	-	218495	Streptococcus uberis 0140J
0.00	3	2	S	28037	Streptococcus mitis
0.00	1	1	-	365659	Streptococcus mitis B6
0.00	3	0	S	45634	Streptococcus cristatus
0.00	3	3	-	1302863	Streptococcus cristatus AS 1.3089
0.00	2	2	S	1302	Streptococcus gordonii
0.00	2	0	S	1303	Streptococcus oralis
0.00	2	2	-	927666	Streptococcus oralis Uo5
0.00	2	0	S	1305	Streptococcus sanguinis
0.00	2	2	-	388919	Streptococcus sanguinis SK36
0.00	2	1	S	315405	Streptococcus gallolyticus
0.00	1	1	-	53354	Streptococcus gallolyticus subsp. gallolyticus
0.00	2	2	S	1811193	Streptococcus pantholopis
0.00	2	2	S	1888195	Streptococcus himalayensis
0.00	1	1	S	1308	Streptococcus thermophilus
0.00	1	0	S	1318	Streptococcus parasanguinis
0.00	1	1	-	1114965	Streptococcus parasanguinis FW213
0.00	1	1	S	1346	Streptococcus iniae
0.00	1	1	S	1156433	Streptococcus sp. I-P16
0.00	1	1	S	1759399	Streptococcus sp. A12
0.01	16	0	G	1357	Lactococcus
0.00	12	3	S	1358	Lactococcus lactis
0.00	7	6	-	1359	Lactococcus lactis subsp. cremoris
0.00	1	1	-	1104322	Lactococcus lactis subsp. cremoris A76
0.00	2	2	-	1360	Lactococcus lactis subsp. lactis
0.00	3	0	S	1364	Lactococcus piscium
0.00	3	3	-	297352	Lactococcus piscium MKFS47
0.00	1	1	S	1363	Lactococcus garvieae
0.07	182	0	F	81852	Enterococcaceae
0.07	169	1	G	1350	Enterococcus
0.04	108	15	S	1351	Enterococcus faecalis
0.04	90	90	-	226185	Enterococcus faecalis V583
0.00	1	1	-	474186	Enterococcus faecalis OG1RF
0.00	1	1	-	1201292	Enterococcus faecalis ATCC 29212
0.00	1	1	-	1206105	Enterococcus faecalis D32
0.02	40	18	S	1352	Enterococcus faecium
0.00	10	10	-	1305849	Enterococcus faecium Aus0085
0.00	9	9	-	1155766	Enterococcus faecium Aus0004
0.00	3	3	-	1344042	Enterococcus faecium T110
0.00	7	0	S	37734	Enterococcus casseliflavus
0.00	7	7	-	565655	Enterococcus casseliflavus EC20
0.00	4	0	S	53346	Enterococcus mundtii
0.00	4	4	-	1300150	Enterococcus mundtii QU 25
0.00	3	3	S	1353	Enterococcus gallinarum
0.00	3	1	S	1354	Enterococcus hirae
0.00	2	2	-	768486	Enterococcus hirae ATCC 9790
0.00	3	3	S	53345	Enterococcus durans
0.00	10	0	G	33969	Melissococcus
0.00	10	4	S	33970	Melissococcus plutonius
0.00	3	3	-	1090974	Melissococcus plutonius DAT561
0.00	3	3	-	1385937	Melissococcus plutonius S1
0.00	2	0	G	51668	Tetragenococcus
0.00	2	2	S	51669	Tetragenococcus halophilus
0.00	1	0	G	2737	Vagococcus
0.00	1	1	S	519472	Vagococcus teuberi
0.05	136	0	F	33958	Lactobacillaceae
0.05	127	16	G	1578	Lactobacillus
0.01	16	16	S	1624	Lactobacillus salivarius
0.00	9	3	S	33959	Lactobacillus johnsonii
0.00	3	3	-	257314	Lactobacillus johnsonii NCC 533
0.00	2	2	-	633699	Lactobacillus johnsonii FI9785
0.00	1	1	-	1408186	Lactobacillus johnsonii N6.2
0.00	8	0	S	1193095	Lactobacillus hokkaidonensis
0.00	8	8	-	1291742	Lactobacillus hokkaidonensis JCM 18461
0.00	7	7	S	1598	Lactobacillus reuteri
0.00	7	0	S	1623	Lactobacillus ruminis
0.00	7	7	-	1069534	Lactobacillus ruminis ATCC 27782
0.00	7	3	S	655183	Lactobacillus casei group
0.00	2	0	S	1582	Lactobacillus casei
0.00	2	2	-	219334	Lactobacillus casei subsp. casei ATCC 393
0.00	2	2	S	1597	Lactobacillus paracasei
0.00	6	3	S	1613	Lactobacillus fermentum
0.00	2	2	-	1381124	Lactobacillus fermentum 3872
0.00	1	1	-	767453	Lactobacillus fermentum F-6
0.00	5	2	S	1579	Lactobacillus acidophilus
0.00	3	3	-	891391	Lactobacillus acidophilus 30SC
0.00	5	0	S	1584	Lactobacillus delbrueckii
0.00	5	4	-	1585	Lactobacillus delbrueckii subsp. bulgaricus
0.00	1	1	-	353496	Lactobacillus delbrueckii subsp. bulgaricus 2038
0.00	5	4	S	1587	Lactobacillus helveticus
0.00	1	1	-	767462	Lactobacillus helveticus H10
0.00	5	4	S	47715	Lactobacillus rhamnosus
0.00	1	1	-	568703	Lactobacillus rhamnosus GG
0.00	5	0	S	97478	Lactobacillus mucosae
0.00	5	5	-	1130798	Lactobacillus mucosae LM1
0.00	4	4	S	375175	Lactobacillus backii
0.00	4	4	S	1545702	Lactobacillus sp. wkB8
0.00	3	3	S	1590	Lactobacillus plantarum
0.00	3	3	S	53444	Lactobacillus lindneri
0.00	2	2	S	1600	Lactobacillus acetotolerans
0.00	2	2	S	1007676	Lactobacillus ginsenosidimutans
0.00	1	1	S	1580	Lactobacillus brevis
0.00	1	0	S	1596	Lactobacillus gasseri
0.00	1	1	-	324831	Lactobacillus gasseri ATCC 33323 = JCM 1131
0.00	1	0	S	1599	Lactobacillus sakei
0.00	1	0	-	214326	Lactobacillus sakei subsp. sakei
0.00	1	1	-	314315	Lactobacillus sakei subsp. sakei 23K
0.00	1	0	S	1604	Lactobacillus amylovorus
0.00	1	1	-	695562	Lactobacillus amylovorus GRL1118
0.00	1	1	S	60520	Lactobacillus paraplantarum
0.00	1	1	S	240427	Lactobacillus paracollinoides
0.00	1	0	S	267818	Lactobacillus kefiranofaciens
0.00	1	1	-	1033837	Lactobacillus kefiranofaciens ZW3
0.00	1	1	S	637971	Lactobacillus koreensis
0.00	9	0	G	1253	Pediococcus
0.00	4	4	S	51663	Pediococcus damnosus
0.00	2	2	S	1255	Pediococcus pentosaceus
0.00	2	0	-	1670797	Pediococcus acidilactici group
0.00	2	2	S	1254	Pediococcus acidilactici
0.00	1	1	S	187452	Pediococcus claussenii
0.01	23	0	F	81850	Leuconostocaceae
0.01	13	1	G	1243	Leuconostoc
0.00	4	0	S	136609	Leuconostoc kimchii
0.00	4	4	-	762051	Leuconostoc kimchii IMSNU 11154
0.00	2	0	S	1244	Leuconostoc gelidum
0.00	2	2	-	115778	Leuconostoc gelidum subsp. gasicomitatum
0.00	2	2	S	1245	Leuconostoc mesenteroides
0.00	2	0	S	33964	Leuconostoc citreum
0.00	2	2	-	349519	Leuconostoc citreum KM20
0.00	1	1	S	1246	Leuconostoc lactis
0.00	1	0	S	1252	Leuconostoc carnosum
0.00	1	1	-	1229758	Leuconostoc carnosum JB16
0.00	8	0	G	46255	Weissella
0.00	4	4	S	137591	Weissella cibaria
0.00	2	0	S	165096	Weissella koreensis
0.00	2	2	-	1045854	Weissella koreensis KACC 15510
0.00	2	2	S	759620	Weissella ceti
0.00	2	0	G	46254	Oenococcus
0.00	2	0	S	1247	Oenococcus oeni
0.00	2	2	-	203123	Oenococcus oeni PSU-1
0.01	22	0	F	186828	Carnobacteriaceae
0.01	22	0	G	2747	Carnobacterium
0.00	7	7	S	208596	Carnobacterium sp. 17-4
0.00	6	0	S	2751	Carnobacterium maltaromaticum
0.00	6	6	-	1234679	Carnobacterium maltaromaticum LMA28
0.00	5	0	S	147709	Carnobacterium inhibens
0.00	5	5	-	1266845	Carnobacterium inhibens subsp. gilichinskyi
0.00	4	4	S	1564681	Carnobacterium sp. CP1
0.01	18	0	F	186827	Aerococcaceae
0.01	18	1	G	1375	Aerococcus
0.00	10	10	S	87541	Aerococcus christensenii
0.00	2	1	S	1376	Aerococcus urinae
0.00	1	1	-	866775	Aerococcus urinae ACS-120-V-Col10a
0.00	2	2	S	51665	Aerococcus urinaeequi
0.00	2	2	S	119206	Aerococcus sanguinicola
0.00	1	1	S	1377	Aerococcus viridans
0.11	273	0	C	526524	Erysipelotrichia
0.11	273	0	O	526525	Erysipelotrichales
0.11	273	0	F	128827	Erysipelotrichaceae
0.10	247	0	-	433334	unclassified Erysipelotrichaceae
0.10	247	0	-	544447	unclassified Erysipelotrichaceae (miscellaneous)
0.10	247	247	S	1834207	Erysipelotrichaceae bacterium I46
0.00	10	0	G	191303	Turicibacter
0.00	10	10	S	1712675	Turicibacter sp. H121
0.00	9	0	G	1647	Erysipelothrix
0.00	6	6	S	1514105	Erysipelothrix sp. LV19
0.00	3	3	S	1648	Erysipelothrix rhusiopathiae
0.00	7	0	G	1729679	Faecalibaculum
0.00	7	7	S	1702221	Faecalibaculum rodentium
0.04	104	0	C	909932	Negativicutes
0.02	43	0	O	909929	Selenomonadales
0.01	30	0	F	1843491	Selenomonadaceae
0.01	30	2	G	970	Selenomonas
0.00	11	0	S	971	Selenomonas ruminantium
0.00	11	0	-	114197	Selenomonas ruminantium subsp. lactilytica
0.00	11	11	-	927704	Selenomonas ruminantium subsp. lactilytica TAM6421
0.00	8	0	S	69823	Selenomonas sputigena
0.00	8	8	-	546271	Selenomonas sputigena ATCC 35185
0.00	6	6	S	713030	Selenomonas sp. oral taxon 136
0.00	2	2	S	712538	Selenomonas sp. oral taxon 478
0.00	1	1	S	1884263	Selenomonas sp. oral taxon 920
0.01	13	0	F	1843490	Sporomusaceae
0.01	13	0	G	365348	Pelosinus
0.00	11	0	S	365349	Pelosinus fermentans
0.00	11	11	-	1192197	Pelosinus fermentans JBW45
0.00	2	2	S	484770	Pelosinus sp. UFO1
0.02	41	0	O	1843489	Veillonellales
0.02	41	0	F	31977	Veillonellaceae
0.01	25	0	G	906	Megasphaera
0.01	25	0	S	907	Megasphaera elsdenii
0.01	25	25	-	1458465	Megasphaera elsdenii 14-14
0.00	9	0	G	29465	Veillonella
0.00	9	0	S	29466	Veillonella parvula
0.00	9	9	-	479436	Veillonella parvula DSM 2008
0.00	7	0	G	39948	Dialister
0.00	7	7	S	39950	Dialister pneumosintes
0.01	20	0	O	1843488	Acidaminococcales
0.01	20	0	F	909930	Acidaminococcaceae
0.01	20	0	G	904	Acidaminococcus
0.00	12	0	S	187327	Acidaminococcus intestini
0.00	12	12	-	568816	Acidaminococcus intestini RyC-MR95
0.00	8	0	S	905	Acidaminococcus fermentans
0.00	8	8	-	591001	Acidaminococcus fermentans DSM 20731
0.01	30	0	C	1737404	Tissierellia
0.01	30	0	O	1737405	Tissierellales
0.01	30	0	F	1570339	Peptoniphilaceae
0.01	13	0	G	1161127	Murdochiella
0.01	13	13	S	1852373	Murdochiella sp. Marseille-P2341
0.00	6	0	G	162289	Peptoniphilus
0.00	6	6	S	875453	Peptoniphilus sp. 1-1
0.00	5	0	G	543311	Parvimonas
0.00	5	5	S	33033	Parvimonas micra
0.00	4	0	G	150022	Finegoldia
0.00	4	0	S	1260	Finegoldia magna
0.00	4	4	-	334413	Finegoldia magna ATCC 29328
0.00	2	0	G	165779	Anaerococcus
0.00	2	0	S	33034	Anaerococcus prevotii
0.00	2	2	-	525919	Anaerococcus prevotii DSM 20548
0.29	715	1	P	201174	Actinobacteria
0.27	662	22	C	1760	Actinobacteria
0.09	224	1	O	85007	Corynebacteriales
0.06	160	0	F	1762	Mycobacteriaceae
0.06	160	5	G	1763	Mycobacterium
0.06	142	119	S	77643	Mycobacterium tuberculosis complex
0.01	22	21	S	1773	Mycobacterium tuberculosis
0.00	1	1	-	1306414	Mycobacterium tuberculosis EAI5
0.00	1	0	S	78331	Mycobacterium canettii
0.00	1	1	-	1048245	Mycobacterium canettii CIPT 140010059
0.00	3	1	S	120793	Mycobacterium avium complex (MAC)
0.00	2	1	S	1764	Mycobacterium avium
0.00	1	1	-	1770	Mycobacterium avium subsp. paratuberculosis
0.00	2	0	S	1800	Mycobacterium chubuense
0.00	2	2	-	710421	Mycobacterium chubuense NBB4
0.00	2	0	S	1810	Mycobacterium vaccae
0.00	2	2	-	1354275	Mycobacterium vaccae 95051
0.00	2	2	S	1879023	Mycobacterium sp. djl-10
0.00	1	1	S	1772	Mycobacterium smegmatis
0.00	1	0	S	261524	Mycobacterium liflandii
0.00	1	1	-	459424	Mycobacterium liflandii 128FXT
0.00	1	0	S	670516	Mycobacterium chelonae group
0.00	1	0	S	670506	Mycobacterium abscessus subgroup
0.00	1	1	S	36809	Mycobacterium abscessus
0.00	1	1	S	1545728	Mycobacterium sp. EPa45
0.01	28	0	F	1653	Corynebacteriaceae
0.01	28	1	G	1716	Corynebacterium
0.00	6	0	S	108486	Corynebacterium falsenii
0.00	6	6	-	1451189	Corynebacterium falsenii DSM 44353
0.00	3	1	S	1717	Corynebacterium diphtheriae
0.00	1	1	-	698964	Corynebacterium diphtheriae PW8
0.00	1	1	-	698973	Corynebacterium diphtheriae BH8
0.00	2	2	S	1719	Corynebacterium pseudotuberculosis
0.00	2	2	S	161896	Corynebacterium camporealensis
0.00	2	2	S	161899	Corynebacterium singulare
0.00	2	0	S	225326	Corynebacterium halotolerans
0.00	2	2	-	1121362	Corynebacterium halotolerans YIM 70093 = DSM 44683
0.00	2	0	S	258224	Corynebacterium resistens
0.00	2	2	-	662755	Corynebacterium resistens DSM 45100
0.00	2	0	S	575200	Corynebacterium maris
0.00	2	2	-	1224163	Corynebacterium maris DSM 45190
0.00	1	0	S	1721	Corynebacterium callunae
0.00	1	1	-	1121353	Corynebacterium callunae DSM 20147
0.00	1	0	S	1727	Corynebacterium variabile
0.00	1	1	-	858619	Corynebacterium variabile DSM 44702
0.00	1	0	S	65058	Corynebacterium ulcerans
0.00	1	1	-	945712	Corynebacterium ulcerans BR-AD22
0.00	1	0	S	152794	Corynebacterium efficiens
0.00	1	1	-	196164	Corynebacterium efficiens YS-314
0.00	1	0	S	161879	Corynebacterium kroppenstedtii
0.00	1	1	-	645127	Corynebacterium kroppenstedtii DSM 44385
0.00	1	0	S	169292	Corynebacterium aurimucosum
0.00	1	1	-	548476	Corynebacterium aurimucosum ATCC 700975
0.01	26	0	F	85025	Nocardiaceae
0.01	16	0	G	1827	Rhodococcus
0.00	7	2	S	37919	Rhodococcus opacus
0.00	4	4	-	632772	Rhodococcus opacus B4
0.00	1	1	-	543736	Rhodococcus opacus PD630
0.00	2	2	S	679318	Rhodococcus sp. WMMA185
0.00	1	0	S	1833	Rhodococcus erythropolis
0.00	1	1	-	1289591	Rhodococcus erythropolis R138
0.00	1	0	S	43767	Rhodococcus equi
0.00	1	1	-	685727	Rhodococcus equi 103S
0.00	1	0	S	132919	Rhodococcus jostii
0.00	1	1	-	101510	Rhodococcus jostii RHA1
0.00	1	1	S	191292	Rhodococcus aetherivorans
0.00	1	1	S	1653478	Rhodococcus sp. PBTS 1
0.00	1	1	S	1653479	Rhodococcus sp. PBTS 2
0.00	1	1	S	1723645	Rhodococcus sp. 008
0.00	10	1	G	1817	Nocardia
0.00	5	0	S	37329	Nocardia farcinica
0.00	5	5	-	247156	Nocardia farcinica IFM 10152
0.00	3	3	S	37332	Nocardia seriolae
0.00	1	0	S	37330	Nocardia nova
0.00	1	1	-	1415166	Nocardia nova SH22a
0.00	9	0	F	85026	Gordoniaceae
0.00	9	1	G	2053	Gordonia
0.00	4	0	S	2054	Gordonia bronchialis
0.00	4	4	-	526226	Gordonia bronchialis DSM 43247
0.00	2	2	S	337191	Gordonia sp. KTR9
0.00	1	1	S	2055	Gordonia terrae
0.00	1	0	S	84595	Gordonia polyisoprenivorans
0.00	1	1	-	1112204	Gordonia polyisoprenivorans VH2
0.05	130	0	O	85004	Bifidobacteriales
0.05	130	0	F	31953	Bifidobacteriaceae
0.05	121	7	G	1678	Bifidobacterium
0.02	40	12	S	1685	Bifidobacterium breve
0.01	28	28	-	1385942	Bifidobacterium breve 689b
0.01	36	0	S	28026	Bifidobacterium pseudocatenulatum
0.01	36	36	-	547043	Bifidobacterium pseudocatenulatum DSM 20438 = JCM 1200 = LMG 10505
0.01	14	11	S	216816	Bifidobacterium longum
0.00	2	2	-	1682	Bifidobacterium longum subsp. infantis
0.00	1	0	-	1679	Bifidobacterium longum subsp. longum
0.00	1	1	-	890402	Bifidobacterium longum subsp. longum BBMN68
0.00	5	0	S	158787	Bifidobacterium scardovii
0.00	5	5	-	1150461	Bifidobacterium scardovii JCM 12489 = DSM 13734
0.00	4	1	S	1681	Bifidobacterium bifidum
0.00	3	3	-	702459	Bifidobacterium bifidum PRL2010
0.00	4	0	S	630129	Bifidobacterium kashiwanohense
0.00	4	4	-	1447716	Bifidobacterium kashiwanohense PV20-2
0.00	3	0	S	1684	Bifidobacterium asteroides
0.00	3	3	-	1147128	Bifidobacterium asteroides PRL2011
0.00	3	3	S	1689	Bifidobacterium dentium
0.00	2	0	S	33905	Bifidobacterium thermophilum
0.00	2	2	-	1254439	Bifidobacterium thermophilum RBL67
0.00	1	1	S	1683	Bifidobacterium angulatum
0.00	1	0	S	1691	Bifidobacterium indicum
0.00	1	1	-	1341694	Bifidobacterium indicum LMG 11587 = DSM 20214
0.00	1	0	S	1694	Bifidobacterium pseudolongum
0.00	1	1	-	1447715	Bifidobacterium pseudolongum PV8-2
0.00	4	0	G	2701	Gardnerella
0.00	4	1	S	2702	Gardnerella vaginalis
0.00	2	2	-	553190	Gardnerella vaginalis 409-05
0.00	1	1	-	1009464	Gardnerella vaginalis HMP9231
0.00	4	0	G	196081	Scardovia
0.00	4	0	S	78259	Scardovia inopinata
0.00	4	4	-	1150468	Scardovia inopinata JCM 12537
0.00	1	0	G	196082	Parascardovia
0.00	1	0	S	78258	Parascardovia denticolens
0.00	1	1	-	864564	Parascardovia denticolens DSM 10105 = JCM 12538
0.04	88	0	O	85011	Streptomycetales
0.04	88	0	F	2062	Streptomycetaceae
0.04	87	9	G	1883	Streptomyces
0.00	7	7	S	1926	Streptomyces reticuli
0.00	5	5	S	1901	Streptomyces clavuligerus
0.00	5	0	S	1930	Streptomyces scabiei
0.00	5	5	-	680198	Streptomyces scabiei 87.22
0.00	5	5	S	465541	Streptomyces sp. Mg1
0.00	4	4	S	1915	Streptomyces lincolnensis
0.00	3	3	S	38300	Streptomyces pristinaespiralis
0.00	3	0	S	68192	Streptomyces cyaneogriseus
0.00	3	3	-	477245	Streptomyces cyaneogriseus subsp. noncyanogenus
0.00	3	0	S	68280	Streptomyces violaceusniger
0.00	3	3	-	653045	Streptomyces violaceusniger Tu 4113
0.00	3	3	S	285473	Streptomyces rubrolavendulae
0.00	3	0	-	1477431	Streptomyces albidoflavus group
0.00	2	0	S	1902	Streptomyces coelicolor
0.00	2	2	-	100226	Streptomyces coelicolor A3(2)
0.00	1	1	S	42239	Streptomyces sampsonii
0.00	3	3	S	1561022	Streptomyces sp. CCM_MD2014
0.00	2	2	S	1907	Streptomyces glaucescens
0.00	2	0	S	47763	Streptomyces lydicus
0.00	2	2	-	1403539	Streptomyces lydicus A02
0.00	2	2	S	54571	Streptomyces venezuelae
0.00	2	2	S	68249	Streptomyces pactum
0.00	2	2	S	362257	Streptomyces vietnamensis
0.00	2	2	S	444103	Streptomyces sp. CNQ-509
0.00	2	2	S	862751	Streptomyces sp. SirexAA-E
0.00	2	0	S	1169025	Streptomyces pratensis
0.00	2	2	-	591167	Streptomyces pratensis ATCC 33331
0.00	2	2	S	1725411	Streptomyces sp. CdTB01
0.00	2	2	S	1783515	Streptomyces sp. S10(2016)
0.00	2	2	S	1841249	Streptomyces sp. RTd22
0.00	1	0	S	1971	Streptomyces noursei
0.00	1	1	-	316284	Streptomyces noursei ATCC 11455
0.00	1	0	S	29303	Streptomyces cattleya
0.00	1	1	-	1003195	Streptomyces cattleya NRRL 8057 = DSM 46488
0.00	1	0	S	33903	Streptomyces avermitilis
0.00	1	1	-	227882	Streptomyces avermitilis MA-4680 = NBRC 14893
0.00	1	1	S	68214	Streptomyces griseochromogenes
0.00	1	1	S	68570	Streptomyces albulus
0.00	1	1	S	146923	Streptomyces parvulus
0.00	1	1	S	164348	Streptomyces puniciscabiei
0.00	1	0	S	379067	Streptomyces bingchenggensis
0.00	1	1	-	749414	Streptomyces bingchenggensis BCW-1
0.00	1	0	S	629295	Streptomyces griseus group
0.00	1	0	-	1482596	Streptomyces griseus subgroup
0.00	1	0	S	1911	Streptomyces griseus
0.00	1	0	-	67263	Streptomyces griseus subsp. griseus
0.00	1	1	-	455632	Streptomyces griseus subsp. griseus NBRC 13350
0.00	1	1	S	1262452	Streptomyces sp. 769
0.00	1	1	S	1649184	Streptomyces sp. CFMR 7
0.00	1	0	S	1852274	Streptomyces albus group
0.00	1	1	S	1888	Streptomyces albus
0.00	1	0	G	2063	Kitasatospora
0.00	1	0	S	2066	Kitasatospora setae
0.00	1	1	-	452652	Kitasatospora setae KM-6054
0.03	67	1	O	85006	Micrococcales
0.01	31	2	F	1268	Micrococcaceae
0.01	20	0	G	1663	Arthrobacter
0.00	5	5	S	290399	Arthrobacter sp. FB24
0.00	4	4	S	656366	Arthrobacter alpinus
0.00	3	3	S	1704044	Arthrobacter sp. ERGS1:01
0.00	2	2	S	1494608	Arthrobacter sp. PAMC 25486
0.00	2	2	S	1849032	Arthrobacter sp. U41
0.00	1	1	S	595593	Arthrobacter sp. A3
0.00	1	1	S	1618207	Arthrobacter sp. IHBB 11108
0.00	1	1	S	1652545	Arthrobacter sp. YC-RL1
0.00	1	1	S	1690248	Arthrobacter sp. LS16
0.00	4	0	G	1742993	Pseudarthrobacter
0.00	2	0	S	85085	Pseudarthrobacter chlorophenolicus
0.00	2	2	-	452863	Pseudarthrobacter chlorophenolicus A6
0.00	2	0	S	361575	Pseudarthrobacter phenanthrenivorans
0.00	2	2	-	930171	Pseudarthrobacter phenanthrenivorans Sphe3
0.00	1	0	G	1645	Renibacterium
0.00	1	0	S	1646	Renibacterium salmoninarum
0.00	1	1	-	288705	Renibacterium salmoninarum ATCC 33209
0.00	1	0	G	57493	Kocuria
0.00	1	1	S	71999	Kocuria palustris
0.00	1	0	G	596707	Sinomonas
0.00	1	1	S	37927	Sinomonas atrocyanea
0.00	1	0	G	1742989	Glutamicibacter
0.00	1	0	S	256701	Glutamicibacter arilaitensis
0.00	1	1	-	861360	Glutamicibacter arilaitensis Re117
0.00	1	0	G	1742992	Paenarthrobacter
0.00	1	0	S	43663	Paenarthrobacter aurescens
0.00	1	1	-	290340	Paenarthrobacter aurescens TC1
0.01	16	2	F	85023	Microbacteriaceae
0.00	7	0	G	33882	Microbacterium
0.00	5	5	S	367477	Microbacterium sp. XT11
0.00	1	1	S	84292	Microbacterium chocolatum
0.00	1	1	S	1906742	Microbacterium sp. BH3-3-3
0.00	3	0	G	69578	Cryobacterium
0.00	3	3	S	670052	Cryobacterium arcticum
0.00	1	0	G	1573	Clavibacter
0.00	1	1	S	28447	Clavibacter michiganensis
0.00	1	0	G	33886	Rathayibacter
0.00	1	1	S	145458	Rathayibacter toxicus
0.00	1	0	G	110932	Leifsonia
0.00	1	0	S	1575	Leifsonia xyli
0.00	1	0	-	59736	Leifsonia xyli subsp. xyli
0.00	1	1	-	281090	Leifsonia xyli subsp. xyli str. CTCB07
0.00	1	0	G	447237	Frondihabitans
0.00	1	1	S	1795630	Frondihabitans sp. PAMC 28766
0.00	5	0	F	145357	Dermacoccaceae
0.00	2	0	G	57495	Dermacoccus
0.00	2	2	S	1274	Dermacoccus nishinomiyaensis
0.00	2	0	G	745364	Luteipulveratus
0.00	2	2	S	571913	Luteipulveratus mongoliensis
0.00	1	0	G	57499	Kytococcus
0.00	1	0	S	1276	Kytococcus sedentarius
0.00	1	1	-	478801	Kytococcus sedentarius DSM 20547
0.00	4	0	F	85016	Cellulomonadaceae
0.00	4	0	G	1707	Cellulomonas
0.00	3	0	S	11	Cellulomonas gilvus
0.00	3	3	-	593907	Cellulomonas gilvus ATCC 13127
0.00	1	0	S	1708	Cellulomonas fimi
0.00	1	1	-	590998	Cellulomonas fimi ATCC 484
0.00	4	0	F	85021	Intrasporangiaceae
0.00	3	0	G	265976	Serinicoccus
0.00	3	3	S	1758689	Serinicoccus sp. JLT9
0.00	1	0	G	267408	Arsenicicoccus
0.00	1	1	S	1658671	Arsenicicoccus sp. oral taxon 190
0.00	3	0	F	85020	Dermabacteraceae
0.00	3	0	G	472568	Devriesea
0.00	3	3	S	472569	Devriesea agamarum
0.00	2	0	F	125316	Beutenbergiaceae
0.00	2	0	G	84756	Beutenbergia
0.00	2	0	S	84757	Beutenbergia cavernae
0.00	2	2	-	471853	Beutenbergia cavernae DSM 12333
0.00	1	0	F	145360	Sanguibacteraceae
0.00	1	0	G	60919	Sanguibacter
0.00	1	0	S	60920	Sanguibacter keddieii
0.00	1	1	-	446469	Sanguibacter keddieii DSM 10542
0.01	37	0	O	85009	Propionibacteriales
0.01	27	0	F	31957	Propionibacteriaceae
0.01	20	1	G	1743	Propionibacterium
0.01	18	17	S	1747	Propionibacterium acnes
0.00	1	0	-	1905725	Propionibacterium acnes subsp. defendens
0.00	1	1	-	1091045	Propionibacterium acnes subsp. defendens ATCC 11828
0.00	1	1	S	671223	Propionibacterium sp. oral taxon 193
0.00	5	0	G	1912215	Acidipropionibacterium
0.00	5	3	S	1748	Acidipropionibacterium acidipropionici
0.00	2	2	-	1171373	Acidipropionibacterium acidipropionici ATCC 4875
0.00	2	0	G	29404	Microlunatus
0.00	2	0	S	29405	Microlunatus phosphovorus
0.00	2	2	-	1032480	Microlunatus phosphovorus NM-1
0.00	10	0	F	85015	Nocardioidaceae
0.00	4	0	G	182639	Kribbella
0.00	4	0	S	182640	Kribbella flavida
0.00	4	4	-	479435	Kribbella flavida DSM 17836
0.00	3	0	G	1839	Nocardioides
0.00	3	3	S	196162	Nocardioides sp. JS614
0.00	2	0	G	2044	Pimelobacter
0.00	2	2	S	2045	Pimelobacter simplex
0.00	1	0	G	2040	Aeromicrobium
0.00	1	1	S	2041	Aeromicrobium erythreum
0.01	31	0	O	85010	Pseudonocardiales
0.01	31	0	F	2070	Pseudonocardiaceae
0.00	10	2	G	1847	Pseudonocardia
0.00	4	4	S	1641402	Pseudonocardia sp. HH130629-09
0.00	1	0	S	240495	Pseudonocardia dioxanivorans
0.00	1	1	-	675635	Pseudonocardia dioxanivorans CB1190
0.00	1	1	S	445576	Pseudonocardia sp. AL041005-10
0.00	1	1	S	1096868	Pseudonocardia sp. EC080625-04
0.00	1	1	S	1690815	Pseudonocardia sp. HH130630-07
0.00	7	0	G	1813	Amycolatopsis
0.00	3	2	S	31958	Amycolatopsis orientalis
0.00	1	1	-	1156913	Amycolatopsis orientalis HCCB10007
0.00	2	2	S	208439	Amycolatopsis japonica
0.00	1	0	S	1814	Amycolatopsis methanolica
0.00	1	1	-	1068978	Amycolatopsis methanolica 239
0.00	1	1	S	33910	Amycolatopsis mediterranei
0.00	4	0	G	65496	Actinoalloteichus
0.00	4	4	S	340345	Actinoalloteichus hymeniacidonis
0.00	3	0	G	165301	Lentzea
0.00	3	3	S	1586287	Lentzea sp. DHS C013
0.00	1	0	G	1835	Saccharopolyspora
0.00	1	0	S	1836	Saccharopolyspora erythraea
0.00	1	1	-	405948	Saccharopolyspora erythraea NRRL 2338
0.00	1	0	G	1851	Saccharomonospora
0.00	1	0	S	1852	Saccharomonospora viridis
0.00	1	1	-	471857	Saccharomonospora viridis DSM 43017
0.00	1	0	G	2029	Kibdelosporangium
0.00	1	1	S	860235	Kibdelosporangium phytohabitans
0.00	1	0	G	2071	Saccharothrix
0.00	1	0	S	103731	Saccharothrix espanaensis
0.00	1	1	-	1179773	Saccharothrix espanaensis DSM 44229
0.00	1	0	G	40566	Actinosynnema
0.00	1	0	S	40567	Actinosynnema mirum
0.00	1	1	-	446462	Actinosynnema mirum DSM 43827
0.00	1	0	G	43356	Kutzneria
0.00	1	0	S	43357	Kutzneria albida
0.00	1	1	-	1449976	Kutzneria albida DSM 43870
0.00	1	0	G	674734	Alloactinosynnema
0.00	1	1	S	1653480	Alloactinosynnema sp. L-07
0.01	24	0	O	2037	Actinomycetales
0.01	24	0	F	2049	Actinomycetaceae
0.00	12	0	G	1654	Actinomyces
0.00	5	5	S	1912795	Actinomyces sp. VUL4_3
0.00	4	4	S	712122	Actinomyces sp. oral taxon 414
0.00	3	3	S	544580	Actinomyces oris
0.00	6	0	G	1069494	Trueperella
0.00	6	6	S	1661	Trueperella pyogenes
0.00	5	0	G	2050	Mobiluncus
0.00	5	0	S	2051	Mobiluncus curtisii
0.00	5	5	-	548479	Mobiluncus curtisii ATCC 43063
0.00	1	0	G	28263	Arcanobacterium
0.00	1	0	S	28264	Arcanobacterium haemolyticum
0.00	1	1	-	644284	Arcanobacterium haemolyticum DSM 20595
0.00	9	0	O	85008	Micromonosporales
0.00	9	1	F	28056	Micromonosporaceae
0.00	5	0	G	1865	Actinoplanes
0.00	2	2	S	134676	Actinoplanes sp. SE50/110
0.00	2	0	S	196914	Actinoplanes friuliensis
0.00	2	2	-	1246995	Actinoplanes friuliensis DSM 7358
0.00	1	1	S	649831	Actinoplanes sp. N902-109
0.00	1	0	G	1873	Micromonospora
0.00	1	0	S	47850	Micromonospora aurantiaca
0.00	1	1	-	644283	Micromonospora aurantiaca ATCC 27029
0.00	1	0	G	84593	Verrucosispora
0.00	1	0	S	1003110	Verrucosispora maris
0.00	1	1	-	263358	Verrucosispora maris AB-18-032
0.00	1	0	G	168694	Salinispora
0.00	1	0	S	168697	Salinispora arenicola
0.00	1	1	-	391037	Salinispora arenicola CNS-205
0.00	7	0	O	85013	Frankiales
0.00	7	0	F	74712	Frankiaceae
0.00	7	1	G	1854	Frankia
0.00	2	0	S	1859	Frankia alni
0.00	2	2	-	326424	Frankia alni ACN14a
0.00	2	2	S	298653	Frankia sp. EAN1pec
0.00	1	1	S	298654	Frankia inefficax
0.00	1	1	S	656024	Frankia symbiont of Datisca glomerata
0.00	6	0	O	414714	Catenulisporales
0.00	6	0	F	414877	Catenulisporaceae
0.00	6	0	G	414878	Catenulispora
0.00	6	0	S	304895	Catenulispora acidiphila
0.00	6	6	-	479433	Catenulispora acidiphila DSM 44928
0.00	4	0	O	85012	Streptosporangiales
0.00	2	0	F	2012	Thermomonosporaceae
0.00	2	0	G	2019	Thermomonospora
0.00	2	0	S	2020	Thermomonospora curvata
0.00	2	2	-	471852	Thermomonospora curvata DSM 43183
0.00	2	0	F	83676	Nocardiopsaceae
0.00	1	0	G	2013	Nocardiopsis
0.00	1	1	S	2014	Nocardiopsis dassonvillei
0.00	1	0	G	83677	Thermobifida
0.00	1	0	S	2021	Thermobifida fusca
0.00	1	1	-	269800	Thermobifida fusca YX
0.00	4	0	O	1643682	Geodermatophilales
0.00	4	0	F	85030	Geodermatophilaceae
0.00	2	0	G	38501	Blastococcus
0.00	2	0	S	138336	Blastococcus saxobsidens
0.00	2	2	-	1146883	Blastococcus saxobsidens DD2
0.00	1	0	G	1860	Geodermatophilus
0.00	1	0	S	1861	Geodermatophilus obscurus
0.00	1	1	-	526225	Geodermatophilus obscurus DSM 43160
0.00	1	0	G	88138	Modestobacter
0.00	1	1	S	477641	Modestobacter marinus
0.00	3	0	O	1643684	Nakamurellales
0.00	3	0	F	85031	Nakamurellaceae
0.00	3	0	G	53460	Nakamurella
0.00	3	0	S	53461	Nakamurella multipartita
0.00	3	3	-	479431	Nakamurella multipartita DSM 44233
0.00	2	0	O	85014	Glycomycetales
0.00	2	0	F	85034	Glycomycetaceae
0.00	2	0	G	283810	Stackebrandtia
0.00	2	0	S	283811	Stackebrandtia nassauensis
0.00	2	2	-	446470	Stackebrandtia nassauensis DSM 44728
0.00	2	0	-	1643818	Actinobacteria incertae sedis
0.00	2	0	G	147067	Thermobispora
0.00	2	0	S	2006	Thermobispora bispora
0.00	2	2	-	469371	Thermobispora bispora DSM 43833
0.00	1	0	-	52018	unclassified Actinobacteria (class)
0.00	1	0	-	78537	unclassified Actinobacteria (class) (miscellaneous)
0.00	1	1	S	1650658	Actinobacteria bacterium IMCC26256
0.00	1	0	O	622452	Kineosporiales
0.00	1	0	F	83778	Kineosporiaceae
0.00	1	0	G	33981	Kineococcus
0.00	1	0	S	131568	Kineococcus radiotolerans
0.00	1	1	-	266940	Kineococcus radiotolerans SRS30216 = ATCC BAA-149
0.02	48	0	C	84998	Coriobacteriia
0.01	28	0	O	1643822	Eggerthellales
0.01	28	2	F	1643826	Eggerthellaceae
0.00	9	0	G	84111	Eggerthella
0.00	5	5	S	502558	Eggerthella sp. YY7918
0.00	4	0	S	84112	Eggerthella lenta
0.00	4	4	-	479437	Eggerthella lenta DSM 2243
0.00	8	0	G	447020	Adlercreutzia
0.00	8	0	S	446660	Adlercreutzia equolifaciens
0.00	8	8	-	1384484	Adlercreutzia equolifaciens DSM 19450
0.00	4	0	G	84108	Slackia
0.00	4	0	S	84110	Slackia heliotrinireducens
0.00	4	4	-	471855	Slackia heliotrinireducens DSM 20476
0.00	3	0	G	79603	Denitrobacterium
0.00	3	3	S	79604	Denitrobacterium detoxificans
0.00	2	0	G	84162	Cryptobacterium
0.00	2	0	S	84163	Cryptobacterium curtum
0.00	2	2	-	469378	Cryptobacterium curtum DSM 15641
0.01	20	0	O	84999	Coriobacteriales
0.00	11	0	F	1643824	Atopobiaceae
0.00	8	0	G	133925	Olsenella
0.00	5	0	S	133926	Olsenella uli
0.00	5	5	-	633147	Olsenella uli DSM 7084
0.00	3	3	S	712411	Olsenella sp. oral taxon 807
0.00	3	0	G	1380	Atopobium
0.00	3	0	S	1382	Atopobium parvulum
0.00	3	3	-	521095	Atopobium parvulum DSM 20469
0.00	9	0	F	84107	Coriobacteriaceae
0.00	6	0	-	84113	unclassified Coriobacteriaceae
0.00	6	6	S	1531429	Coriobacteriaceae bacterium 68-1-3
0.00	3	0	G	33870	Coriobacterium
0.00	3	0	S	33871	Coriobacterium glomerans
0.00	3	3	-	700015	Coriobacterium glomerans PW2
0.00	2	0	C	84995	Rubrobacteria
0.00	2	0	O	84996	Rubrobacterales
0.00	2	0	F	84997	Rubrobacteraceae
0.00	2	0	G	42255	Rubrobacter
0.00	1	1	S	42256	Rubrobacter radiotolerans
0.00	1	0	S	49319	Rubrobacter xylanophilus
0.00	1	1	-	266117	Rubrobacter xylanophilus DSM 9941
0.00	1	0	C	84992	Acidimicrobiia
0.00	1	0	O	84993	Acidimicrobiales
0.00	1	0	F	84994	Acidimicrobiaceae
0.00	1	0	G	682522	Ilumatobacter
0.00	1	0	S	467094	Ilumatobacter coccineus
0.00	1	1	-	1313172	Ilumatobacter coccineus YM16-304
0.00	1	0	C	1497346	Thermoleophilia
0.00	1	0	O	588673	Solirubrobacterales
0.00	1	0	F	320583	Conexibacteraceae
0.00	1	0	G	191494	Conexibacter
0.00	1	0	S	191495	Conexibacter woesei
0.00	1	1	-	469383	Conexibacter woesei DSM 14684
0.06	146	0	-	1798711	Cyanobacteria/Melainabacteria group
0.06	146	2	P	1117	Cyanobacteria
0.02	57	0	-	1301283	Oscillatoriophycideae
0.01	33	0	O	1150	Oscillatoriales
0.01	13	0	F	1892249	Cyanothecaceae
0.01	13	0	G	43988	Cyanothece
0.00	6	6	S	43989	Cyanothece sp. ATCC 51142
0.00	3	3	S	497965	Cyanothece sp. PCC 7822
0.00	2	2	S	395961	Cyanothece sp. PCC 7425
0.00	1	1	S	41431	Cyanothece sp. PCC 8801
0.00	1	1	S	65393	Cyanothece sp. PCC 7424
0.00	10	0	F	1892252	Microcoleaceae
0.00	9	0	G	1205	Trichodesmium
0.00	9	0	S	1206	Trichodesmium erythraeum
0.00	9	9	-	203124	Trichodesmium erythraeum IMS101
0.00	1	0	G	44471	Microcoleus
0.00	1	1	S	1173027	Microcoleus sp. PCC 7113
0.00	4	0	F	1892254	Oscillatoriaceae
0.00	3	0	G	1158	Oscillatoria
0.00	2	0	S	118323	Oscillatoria acuminata
0.00	2	2	-	56110	Oscillatoria acuminata PCC 6304
0.00	1	0	S	482564	Oscillatoria nigro-viridis
0.00	1	1	-	179408	Oscillatoria nigro-viridis PCC 7112
0.00	1	0	G	1155738	Moorea
0.00	1	0	S	1155739	Moorea producens
0.00	1	1	-	1458985	Moorea producens PAL-8-15-08-1
0.00	4	0	F	1892255	Gomontiellaceae
0.00	4	0	G	241421	Crinalium
0.00	4	0	S	241425	Crinalium epipsammum
0.00	4	4	-	1173022	Crinalium epipsammum PCC 9333
0.00	2	0	F	1892251	Coleofasciculaceae
0.00	2	0	G	63132	Geitlerinema
0.00	2	2	S	1173025	Geitlerinema sp. PCC 7407
0.01	24	1	O	1118	Chroococcales
0.00	12	0	F	1890464	Chroococcaceae
0.00	9	0	G	669357	Geminocystis
0.00	5	5	S	1615909	Geminocystis sp. NIES-3708
0.00	4	4	S	1617448	Geminocystis sp. NIES-3709
0.00	3	0	G	102231	Gloeocapsa
0.00	3	3	S	1173026	Gloeocapsa sp. PCC 7428
0.00	5	0	F	1890452	Cyanobacteriaceae
0.00	5	0	G	102234	Cyanobacterium
0.00	5	0	S	379064	Cyanobacterium aponinum
0.00	5	5	-	755178	Cyanobacterium aponinum PCC 10605
0.00	4	0	F	1890450	Aphanothecaceae
0.00	3	0	G	1453359	Candidatus Atelocyanobacterium
0.00	3	0	S	713887	Candidatus Atelocyanobacterium thalassa
0.00	3	3	-	1453429	Candidatus Atelocyanobacterium thalassa isolate ALOHA
0.00	1	0	-	92682	Halothece cluster
0.00	1	0	G	76023	Halothece
0.00	1	1	S	65093	Halothece sp. PCC 7418
0.00	2	0	F	1890449	Microcystaceae
0.00	2	0	G	1125	Microcystis
0.00	2	2	S	1126	Microcystis aeruginosa
0.02	47	0	O	1890424	Synechococcales
0.01	18	0	F	1890426	Synechococcaceae
0.01	16	5	G	1129	Synechococcus
0.00	2	2	S	195253	Synechococcus sp. PCC 6312
0.00	2	2	S	321332	Synechococcus sp. JA-2-3B'a(2-13)
0.00	2	2	S	585423	Synechococcus sp. KORDI-49
0.00	1	1	S	64471	Synechococcus sp. CC9311
0.00	1	1	S	166314	Synechococcus sp. WH 8109
0.00	1	1	S	195498	Synechococcus sp. PCC 7117
0.00	1	1	S	316279	Synechococcus sp. CC9902
0.00	1	1	S	585425	Synechococcus sp. KORDI-52
0.00	1	0	G	13034	Dactylococcopsis
0.00	1	0	S	292566	Dactylococcopsis salina
0.00	1	1	-	13035	Dactylococcopsis salina PCC 8305
0.00	1	0	G	167375	Cyanobium
0.00	1	0	S	59930	Cyanobium gracile
0.00	1	1	-	292564	Cyanobium gracile PCC 6307
0.01	16	0	F	1213	Prochloraceae
0.01	16	0	G	1218	Prochlorococcus
0.00	12	3	S	1219	Prochlorococcus marinus
0.00	3	3	-	93060	Prochlorococcus marinus str. MIT 9215
0.00	2	0	-	142479	Prochlorococcus marinus subsp. pastoris
0.00	2	2	-	59919	Prochlorococcus marinus subsp. pastoris str. CCMP1986
0.00	2	2	-	146891	Prochlorococcus marinus str. AS9601
0.00	1	1	-	59920	Prochlorococcus marinus str. NATL2A
0.00	1	1	-	167542	Prochlorococcus marinus str. MIT 9515
0.00	3	3	S	1501268	Prochlorococcus sp. MIT 0604
0.00	1	1	S	1501269	Prochlorococcus sp. MIT 0801
0.00	9	0	F	1890438	Leptolyngbyaceae
0.00	9	0	G	47251	Leptolyngbya
0.00	3	3	S	111781	Leptolyngbya sp. PCC 7376
0.00	3	3	S	1080068	Leptolyngbya sp. O-77
0.00	3	3	S	1752064	Leptolyngbya sp. NIES-3755
0.00	2	0	F	1890428	Merismopediaceae
0.00	2	0	G	1142	Synechocystis
0.00	2	2	S	1148	Synechocystis sp. PCC 6803
0.00	1	0	F	1890429	Acaryochloridaceae
0.00	1	0	G	155977	Acaryochloris
0.00	1	0	S	155978	Acaryochloris marina
0.00	1	1	-	329726	Acaryochloris marina MBIC11017
0.00	1	0	F	1890436	Pseudanabaenaceae
0.00	1	0	G	1152	Pseudanabaena
0.00	1	1	S	82654	Pseudanabaena sp. PCC 7367
0.01	31	2	O	1161	Nostocales
0.01	14	0	F	1185	Rivulariaceae
0.00	9	0	G	1186	Calothrix
0.00	4	0	S	32054	Calothrix parietina
0.00	4	4	-	1170562	Calothrix sp. PCC 6303
0.00	3	3	S	1337936	Calothrix sp. 336/3
0.00	2	2	S	99598	Calothrix sp. PCC 7507
0.00	5	0	G	373984	Rivularia
0.00	5	5	S	373994	Rivularia sp. PCC 7116
0.01	13	0	F	1162	Nostocaceae
0.00	7	0	G	1177	Nostoc
0.00	3	3	S	1751286	Nostoc sp. NIES-3756
0.00	2	2	S	103690	Nostoc sp. PCC 7120
0.00	1	0	S	272131	Nostoc punctiforme
0.00	1	1	-	63737	Nostoc punctiforme PCC 73102
0.00	1	1	S	317936	Nostoc sp. PCC 7107
0.00	4	0	G	1163	Anabaena
0.00	2	2	S	46234	Anabaena sp. 90
0.00	1	0	S	1165	Anabaena cylindrica
0.00	1	1	-	272123	Anabaena cylindrica PCC 7122
0.00	1	1	S	1647413	Anabaena sp. wa102
0.00	2	0	G	264688	Trichormus
0.00	2	0	S	1164	Trichormus azollae
0.00	2	2	-	551115	'Nostoc azollae' 0708
0.00	2	0	F	1892263	Hapalosiphonaceae
0.00	2	0	G	1190	Fischerella
0.00	2	2	S	1752063	Fischerella sp. NIES-3754
0.00	6	0	C	307596	Gloeobacteria
0.00	6	0	O	307595	Gloeobacterales
0.00	6	0	F	1890422	Gloeobacteraceae
0.00	6	0	G	33071	Gloeobacter
0.00	3	0	S	33072	Gloeobacter violaceus
0.00	3	3	-	251221	Gloeobacter violaceus PCC 7421
0.00	3	0	S	1416614	Gloeobacter kilaueensis
0.00	3	3	-	1183438	Gloeobacter kilaueensis JS1
0.00	1	0	-	34079	unclassified Cyanobacteria
0.00	1	0	S	718217	cyanobacterium endosymbiont of Epithemia turgida
0.00	1	1	-	1228987	cyanobacterium endosymbiont of Epithemia turgida isolate EtSB Lake Yunoko
0.00	1	0	O	52604	Pleurocapsales
0.00	1	0	F	1890498	Dermocarpellaceae
0.00	1	0	G	102115	Stanieria
0.00	1	0	S	102116	Stanieria cyanosphaera
0.00	1	1	-	111780	Stanieria cyanosphaera PCC 7437
0.00	1	0	O	1890505	Chroococcidiopsidales
0.00	1	0	F	1890528	Chroococcidiopsidaceae
0.00	1	0	G	54298	Chroococcidiopsis
0.00	1	0	S	54299	Chroococcidiopsis thermalis
0.00	1	1	-	251229	Chroococcidiopsis thermalis PCC 7203
0.05	117	0	P	544448	Tenericutes
0.04	111	2	C	31969	Mollicutes
0.02	61	0	O	2085	Mycoplasmatales
0.02	61	0	F	2092	Mycoplasmataceae
0.02	56	2	G	2093	Mycoplasma
0.00	12	2	S	656088	Mycoplasma mycoides group
0.00	5	4	S	2102	Mycoplasma mycoides
0.00	1	1	-	2103	Mycoplasma mycoides subsp. mycoides
0.00	4	0	S	2095	Mycoplasma capricolum
0.00	2	0	-	40479	Mycoplasma capricolum subsp. capricolum
0.00	2	2	-	340047	Mycoplasma capricolum subsp. capricolum ATCC 27343
0.00	2	2	-	40480	Mycoplasma capricolum subsp. capripneumoniae
0.00	1	0	S	2105	Mycoplasma leachii
0.00	1	1	-	880447	Mycoplasma leachii PG50
0.00	4	0	S	51365	Mycoplasma yeatsii
0.00	4	4	-	743967	Mycoplasma yeatsii GM274B
0.00	3	3	S	2096	Mycoplasma gallisepticum
0.00	3	2	S	2115	Mycoplasma fermentans
0.00	1	1	-	943945	Mycoplasma fermentans M64
0.00	3	0	S	2118	Mycoplasma mobile
0.00	3	3	-	267748	Mycoplasma mobile 163K
0.00	3	0	S	2123	Mycoplasma putrefaciens
0.00	2	2	-	1292033	Mycoplasma putrefaciens Mput9231
0.00	1	1	-	743965	Mycoplasma putrefaciens KS1
0.00	3	1	S	28903	Mycoplasma bovis
0.00	2	2	-	289397	Mycoplasma bovis PG45
0.00	2	1	S	2100	Mycoplasma hyorhinis
0.00	1	1	-	936139	Mycoplasma hyorhinis MCLD
0.00	2	2	S	2109	Mycoplasma synoviae
0.00	2	0	S	28227	Mycoplasma penetrans
0.00	2	2	-	272633	Mycoplasma penetrans HF-2
0.00	2	0	S	50052	Mycoplasma crocodyli
0.00	2	2	-	512564	Mycoplasma crocodyli MP145
0.00	2	0	S	65123	Mycoplasma wenyonii
0.00	2	2	-	1197325	Mycoplasma wenyonii str. Massachusetts
0.00	1	1	S	2094	Mycoplasma arginini
0.00	1	0	S	2099	Mycoplasma hyopneumoniae
0.00	1	1	-	907287	Mycoplasma hyopneumoniae 168
0.00	1	0	S	2107	Mycoplasma pulmonis
0.00	1	1	-	272635	Mycoplasma pulmonis UAB CTIP
0.00	1	1	S	2110	Mycoplasma agalactiae
0.00	1	1	S	2113	Mycoplasma californicum
0.00	1	0	S	2128	Mycoplasma flocculare
0.00	1	1	-	743971	Mycoplasma flocculare ATCC 27399
0.00	1	1	S	29501	Mycoplasma haemofelis
0.00	1	1	S	29554	Mycoplasma canadense
0.00	1	0	S	45362	Mycoplasma bovoculi
0.00	1	1	-	743966	Mycoplasma bovoculi M165/69
0.00	1	0	S	57372	Mycoplasma suis
0.00	1	1	-	708248	Mycoplasma suis KI3806
0.00	1	1	S	86660	Mycoplasma dispar
0.00	1	0	S	171284	Mycoplasma cynos
0.00	1	1	-	1246955	Mycoplasma cynos C142
0.00	1	0	S	984991	Mycoplasma parvum
0.00	1	1	-	1403316	Mycoplasma parvum str. Indiana
0.00	5	1	G	2129	Ureaplasma
0.00	3	0	S	134821	Ureaplasma parvum
0.00	3	3	-	38504	Ureaplasma parvum serovar 3
0.00	1	0	S	2130	Ureaplasma urealyticum
0.00	1	0	-	95664	Ureaplasma urealyticum serovar 10
0.00	1	1	-	565575	Ureaplasma urealyticum serovar 10 str. ATCC 33699
0.01	26	0	O	186328	Entomoplasmatales
0.01	25	0	F	2131	Spiroplasmataceae
0.01	25	4	G	2132	Spiroplasma
0.00	5	5	S	1898044	Spiroplasma sp. TU-14
0.00	3	3	S	216938	Spiroplasma helicoides
0.00	3	0	S	216944	Spiroplasma sabaudiense
0.00	3	3	-	1276257	Spiroplasma sabaudiense Ar-1343
0.00	3	0	S	315358	Spiroplasma eriocheiris
0.00	3	3	-	743698	Spiroplasma eriocheiris CCTCC M 207170
0.00	2	0	S	216936	Spiroplasma diminutum
0.00	2	2	-	1276221	Spiroplasma diminutum CUAS-1
0.00	1	0	S	47834	Spiroplasma kunkelii
0.00	1	1	-	273035	Spiroplasma kunkelii CR2-3x
0.00	1	0	S	216933	Spiroplasma chrysopicola
0.00	1	1	-	1276227	Spiroplasma chrysopicola DF-1
0.00	1	0	S	216935	Spiroplasma culicicola
0.00	1	1	-	1276246	Spiroplasma culicicola AES-1
0.00	1	0	S	216945	Spiroplasma syrphidicola
0.00	1	1	-	1276229	Spiroplasma syrphidicola EA-1
0.00	1	1	S	362837	Spiroplasma cantharicola
0.00	1	0	F	33925	Entomoplasmataceae
0.00	1	0	G	46239	Mesoplasma
0.00	1	1	S	2151	Mesoplasma florum
0.01	22	0	O	186329	Acholeplasmatales
0.01	22	0	F	2146	Acholeplasmataceae
0.00	12	0	G	2147	Acholeplasma
0.00	5	0	S	38986	Acholeplasma palmae
0.00	5	5	-	1318466	Acholeplasma palmae J233
0.00	3	0	S	2148	Acholeplasma laidlawii
0.00	3	3	-	441768	Acholeplasma laidlawii PG-8A
0.00	2	2	S	35623	Acholeplasma oculi
0.00	2	2	S	61635	Acholeplasma brassicae
0.00	10	0	G	33926	Candidatus Phytoplasma
0.00	5	0	S	85632	16SrXII (Stolbur group)
0.00	5	5	S	59748	Candidatus Phytoplasma australiense
0.00	3	2	S	85620	Candidatus Phytoplasma asteris
0.00	1	0	S	100379	Onion yellows phytoplasma
0.00	1	1	-	262768	Onion yellows phytoplasma OY-M
0.00	2	0	S	85630	16SrX (Apple proliferation group)
0.00	2	2	S	37692	Candidatus Phytoplasma mali
0.00	6	0	G	1912503	Candidatus Izimaplasma
0.00	6	6	S	1541959	Candidatus Izimaplasma sp. HR1
0.01	33	0	P	1297	Deinococcus-Thermus
0.01	33	0	C	188787	Deinococci
0.01	18	0	O	118964	Deinococcales
0.01	16	0	F	183710	Deinococcaceae
0.01	16	1	G	1298	Deinococcus
0.00	4	0	S	1299	Deinococcus radiodurans
0.00	4	4	-	243230	Deinococcus radiodurans R1
0.00	2	0	S	309887	Deinococcus maricopensis
0.00	2	2	-	709986	Deinococcus maricopensis DSM 21211
0.00	2	0	S	310783	Deinococcus deserti
0.00	2	2	-	546414	Deinococcus deserti VCD115
0.00	2	0	S	502394	Deinococcus gobiensis
0.00	2	2	-	745776	Deinococcus gobiensis I-0
0.00	2	2	S	1182571	Deinococcus swuensis
0.00	2	2	S	1768108	Deinococcus actinosclerus
0.00	1	0	S	55148	Deinococcus proteolyticus
0.00	1	1	-	693977	Deinococcus proteolyticus MRP
0.00	2	0	F	332247	Trueperaceae
0.00	2	0	G	332248	Truepera
0.00	2	0	S	332249	Truepera radiovictrix
0.00	2	2	-	649638	Truepera radiovictrix DSM 17093
0.01	15	0	O	68933	Thermales
0.01	15	0	F	188786	Thermaceae
0.00	10	6	G	270	Thermus
0.00	2	0	S	37636	Thermus scotoductus
0.00	2	2	-	743525	Thermus scotoductus SA-01
0.00	1	0	S	271	Thermus aquaticus
0.00	1	1	-	498848	Thermus aquaticus Y51MC23
0.00	1	1	S	456163	Thermus parvatiensis
0.00	4	0	G	65551	Meiothermus
0.00	2	0	S	277	Meiothermus ruber
0.00	2	2	-	504728	Meiothermus ruber DSM 1279
0.00	2	0	S	52022	Meiothermus silvanus
0.00	2	2	-	526227	Meiothermus silvanus DSM 9946
0.00	1	0	G	208447	Oceanithermus
0.00	1	0	S	187137	Oceanithermus profundus
0.00	1	1	-	670487	Oceanithermus profundus DSM 14977
0.01	29	0	P	200795	Chloroflexi
0.00	8	0	C	475962	Caldilineae
0.00	8	0	O	475963	Caldilineales
0.00	8	0	F	475964	Caldilineaceae
0.00	8	0	G	233191	Caldilinea
0.00	8	0	S	133453	Caldilinea aerophila
0.00	8	8	-	926550	Caldilinea aerophila DSM 14535 = NBRC 104270
0.00	7	0	C	292625	Anaerolineae
0.00	7	0	O	292629	Anaerolineales
0.00	7	0	F	292628	Anaerolineaceae
0.00	6	0	-	1324991	unclassified Anaerolineaceae
0.00	6	6	S	1889813	Anaerolineaceae bacterium oral taxon 439
0.00	1	0	G	233189	Anaerolinea
0.00	1	0	S	167964	Anaerolinea thermophila
0.00	1	1	-	926569	Anaerolinea thermophila UNI-1
0.00	7	0	C	301297	Dehalococcoidia
0.00	7	0	O	1202465	Dehalococcoidales
0.00	7	0	F	1202464	Dehalococcoidaceae
0.00	7	0	G	61434	Dehalococcoides
0.00	7	2	S	61435	Dehalococcoides mccartyi
0.00	2	2	-	243164	Dehalococcoides mccartyi 195
0.00	2	2	-	1432060	Dehalococcoides mccartyi CG4
0.00	1	1	-	311424	Dehalococcoides mccartyi VS
0.00	4	0	C	189775	Thermomicrobia
0.00	2	0	-	85000	Sphaerobacteridae
0.00	2	0	O	85001	Sphaerobacterales
0.00	2	0	-	255728	Sphaerobacterineae
0.00	2	0	F	85002	Sphaerobacteraceae
0.00	2	0	G	2056	Sphaerobacter
0.00	2	0	S	2057	Sphaerobacter thermophilus
0.00	2	2	-	479434	Sphaerobacter thermophilus DSM 20745
0.00	2	0	O	189776	Thermomicrobiales
0.00	2	0	F	189777	Thermomicrobiaceae
0.00	2	0	G	499	Thermomicrobium
0.00	2	0	S	500	Thermomicrobium roseum
0.00	2	2	-	309801	Thermomicrobium roseum DSM 5159
0.00	3	0	C	32061	Chloroflexia
0.00	3	0	O	32064	Chloroflexales
0.00	2	0	-	1508595	Roseiflexineae
0.00	2	0	F	1508635	Roseiflexaceae
0.00	2	0	G	120961	Roseiflexus
0.00	1	0	S	120962	Roseiflexus castenholzii
0.00	1	1	-	383372	Roseiflexus castenholzii DSM 13941
0.00	1	1	S	357808	Roseiflexus sp. RS-1
0.00	1	0	-	1508594	Chloroflexineae
0.00	1	0	F	1106	Chloroflexaceae
0.00	1	0	G	1107	Chloroflexus
0.00	1	0	S	152260	Chloroflexus aggregans
0.00	1	1	-	326427	Chloroflexus aggregans DSM 9485
0.92	2295	103	P	1224	Proteobacteria
0.45	1111	29	C	1236	Gammaproteobacteria
0.16	402	19	O	91347	Enterobacterales
0.10	238	35	F	543	Enterobacteriaceae
0.02	61	16	G	570	Klebsiella
0.01	33	31	S	573	Klebsiella pneumoniae
0.00	2	1	-	72407	Klebsiella pneumoniae subsp. pneumoniae
0.00	1	1	-	1328324	Klebsiella pneumoniae subsp. pneumoniae KPNIH27
0.00	4	4	S	1715259	Klebsiella sp. G5
0.00	3	2	S	571	Klebsiella oxytoca
0.00	1	1	-	1333852	Klebsiella oxytoca KONIH1
0.00	2	2	S	548	[Enterobacter] aerogenes
0.00	2	2	S	1134687	Klebsiella michiganensis
0.00	1	1	S	244366	Klebsiella variicola
0.02	38	2	G	547	Enterobacter
0.01	31	17	S	354276	Enterobacter cloacae complex
0.00	5	3	S	550	Enterobacter cloacae
0.00	1	0	-	69219	Enterobacter cloacae subsp. dissolvens
0.00	1	1	-	1104326	Enterobacter cloacae subsp. dissolvens SDM
0.00	1	0	-	336306	Enterobacter cloacae subsp. cloacae
0.00	1	1	-	716541	Enterobacter cloacae subsp. cloacae ATCC 13047
0.00	4	1	S	158836	Enterobacter hormaechei
0.00	2	2	-	301105	Enterobacter hormaechei subsp. hormaechei
0.00	1	1	-	301102	Enterobacter hormaechei subsp. oharae
0.00	3	1	S	61645	Enterobacter asburiae
0.00	2	2	-	640513	Enterobacter asburiae LF7a
0.00	1	1	S	1296536	Enterobacter xiangfangensis
0.00	1	1	S	1812934	Enterobacter cloacae complex 'Hoffmann cluster III'
0.00	2	2	S	1166130	Enterobacter sp. R4-368
0.00	1	1	S	399742	Enterobacter sp. 638
0.00	1	1	S	1560339	Enterobacter sp. E20
0.00	1	1	S	1692238	Enterobacter sp. FY-07
0.01	31	0	G	590	Salmonella
0.01	30	6	S	28901	Salmonella enterica
0.01	19	2	-	59201	Salmonella enterica subsp. enterica
0.01	13	13	-	90371	Salmonella enterica subsp. enterica serovar Typhimurium
0.00	2	2	-	115981	Salmonella enterica subsp. enterica serovar Montevideo
0.00	1	0	-	57743	Salmonella enterica subsp. enterica serovar Weltevreden
0.00	1	1	-	1173939	Salmonella enterica subsp. enterica serovar Weltevreden str. 1655
0.00	1	0	-	90105	Salmonella enterica subsp. enterica serovar Saintpaul
0.00	1	1	-	702982	Salmonella enterica subsp. enterica serovar Saintpaul str. SARA26
0.00	3	3	-	59204	Salmonella enterica subsp. diarizonae
0.00	2	1	-	59203	Salmonella enterica subsp. arizonae
0.00	1	1	-	41514	Salmonella enterica subsp. arizonae serovar 62:z4,z23:-
0.00	1	1	S	54736	Salmonella bongori
0.01	21	1	G	561	Escherichia
0.01	17	14	S	562	Escherichia coli
0.00	1	1	-	83334	Escherichia coli O157:H7
0.00	1	0	-	244320	Escherichia coli O55:H7
0.00	1	1	-	701177	Escherichia coli O55:H7 str. CB9615
0.00	1	1	-	362663	Escherichia coli 536
0.00	2	1	S	208962	Escherichia albertii
0.00	1	1	-	1440052	Escherichia albertii KF1
0.00	1	0	S	564	Escherichia fergusonii
0.00	1	1	-	585054	Escherichia fergusonii ATCC 35469
0.01	16	0	-	191675	unclassified Enterobacteriaceae
0.00	12	0	-	84563	ant, tsetse, mealybug, aphid, etc. endosymbionts
0.00	5	0	-	84564	ant endosymbionts
0.00	5	0	G	203804	Candidatus Blochmannia
0.00	2	2	S	203907	Candidatus Blochmannia floridanus
0.00	2	0	-	711328	unclassified Candidatus Blochmannia endosymbionts
0.00	2	2	S	1505596	Blochmannia endosymbiont of Polyrhachis (Hedomyrma) turneri
0.00	1	0	S	251542	Candidatus Blochmannia chromaiodes
0.00	1	1	-	1240471	Candidatus Blochmannia chromaiodes str. 640
0.00	3	0	-	146507	aphid secondary symbionts
0.00	2	2	S	1199245	secondary endosymbiont of Ctenarytaina eucalypti
0.00	1	1	S	134287	secondary endosymbiont of Heteropsylla cubana
0.00	3	0	G	1682492	Candidatus Tachikawaea
0.00	3	3	S	1410383	Candidatus Tachikawaea gelatinosa
0.00	1	0	G	1906659	Candidatus Hoaglandella
0.00	1	1	S	1778263	Candidatus Hoaglandella endobia
0.00	4	0	-	36866	unclassified Enterobacteriaceae (miscellaneous)
0.00	3	3	S	891974	Plautia stali symbiont
0.00	1	1	S	693444	Enterobacteriaceae bacterium strain FGI 57
0.00	8	0	G	158483	Cedecea
0.00	8	8	S	158822	Cedecea neteri
0.00	8	1	G	413496	Cronobacter
0.00	2	0	S	413497	Cronobacter dublinensis
0.00	2	0	-	413498	Cronobacter dublinensis subsp. dublinensis
0.00	2	2	-	1159554	Cronobacter dublinensis subsp. dublinensis LMG 23823
0.00	2	0	S	413502	Cronobacter turicensis
0.00	2	2	-	693216	Cronobacter turicensis z3032
0.00	1	1	S	28141	Cronobacter sakazakii
0.00	1	0	S	413501	Cronobacter muytjensii
0.00	1	1	-	1159613	Cronobacter muytjensii ATCC 51329
0.00	1	0	S	1163710	Cronobacter condimenti
0.00	1	1	-	1073999	Cronobacter condimenti 1330
0.00	5	0	G	544	Citrobacter
0.00	5	0	-	1344959	Citrobacter freundii complex
0.00	5	2	S	546	Citrobacter freundii
0.00	3	3	-	1333848	Citrobacter freundii CFNIH1
0.00	4	0	G	160674	Raoultella
0.00	4	4	S	54291	Raoultella ornithinolytica
0.00	3	0	G	1330546	Pluralibacter
0.00	3	3	S	61647	Pluralibacter gergoviae
0.00	2	0	G	620	Shigella
0.00	1	1	S	623	Shigella flexneri
0.00	1	1	S	624	Shigella sonnei
0.00	2	0	G	1330545	Lelliottia
0.00	2	2	S	61646	Lelliottia amnigena
0.00	2	0	G	1330547	Kosakonia
0.00	1	1	S	497725	Kosakonia oryzae
0.00	1	1	S	1158459	Kosakonia sacchari
0.00	1	0	G	83654	Leclercia
0.00	1	1	S	83655	Leclercia adecarboxylata
0.00	1	0	G	401618	Candidatus Riesia
0.00	1	0	S	401619	Candidatus Riesia pediculicola
0.00	1	1	-	515618	Candidatus Riesia pediculicola USDA
0.02	45	0	F	1903411	Yersiniaceae
0.01	29	7	G	613	Serratia
0.00	10	4	S	615	Serratia marcescens
0.00	5	5	-	1249634	Serratia marcescens FGI94
0.00	1	1	-	1334564	Serratia marcescens SM39
0.00	5	5	S	47917	Serratia fonticola
0.00	3	2	S	82996	Serratia plymuthica
0.00	1	1	-	1154756	Serratia plymuthica PRI-2C
0.00	2	2	S	61652	Serratia rubidaea
0.00	1	1	S	614	Serratia liquefaciens
0.00	1	0	S	28151	Serratia proteamaculans
0.00	1	1	-	399741	Serratia proteamaculans 568
0.01	15	1	G	629	Yersinia
0.00	4	4	S	630	Yersinia enterocolitica
0.00	3	3	S	631	Yersinia intermedia
0.00	3	0	S	29484	Yersinia frederiksenii
0.00	3	3	-	1454377	Yersinia frederiksenii Y225
0.00	2	0	S	1649845	Yersinia pseudotuberculosis complex
0.00	1	0	S	633	Yersinia pseudotuberculosis
0.00	1	1	-	502800	Yersinia pseudotuberculosis YPIII
0.00	1	1	S	367190	Yersinia similis
0.00	1	0	S	29483	Yersinia aldovae
0.00	1	1	-	1453495	Yersinia aldovae 670-83
0.00	1	1	S	263819	Yersinia aleksiciae
0.00	1	1	G	34037	Rahnella
0.01	32	0	F	1903409	Erwiniaceae
0.01	18	0	G	53335	Pantoea
0.00	5	0	S	1654067	Pantoea agglomerans group
0.00	5	5	S	549	Pantoea agglomerans
0.00	4	3	S	553	Pantoea ananatis
0.00	1	1	-	932677	Pantoea ananatis AJ13355
0.00	3	3	S	592316	Pantoea sp. At-9b
0.00	3	3	S	1235990	Candidatus Pantoea carbekii
0.00	2	2	S	1076550	Pantoea rwandensis
0.00	1	1	S	1484157	Pantoea sp. PSNIH2
0.00	7	0	G	551	Erwinia
0.00	5	0	S	182337	Erwinia billingiae
0.00	5	5	-	634500	Erwinia billingiae Eb661
0.00	1	1	S	552	Erwinia amylovora
0.00	1	1	S	1619313	Erwinia gerundensis
0.00	6	0	G	32199	Buchnera
0.00	6	0	S	9	Buchnera aphidicola
0.00	3	3	-	98795	Buchnera aphidicola (Myzus persicae)
0.00	2	0	-	668607	Buchnera aphidicola (Acyrthosiphon kondoi)
0.00	2	2	-	1005090	Buchnera aphidicola str. Ak (Acyrthosiphon kondoi)
0.00	1	0	-	135842	Buchnera aphidicola (Baizongia pistaciae)
0.00	1	1	-	224915	Buchnera aphidicola str. Bp (Baizongia pistaciae)
0.00	1	0	G	51228	Wigglesworthia
0.00	1	0	S	51229	Wigglesworthia glossinidia
0.00	1	1	-	36870	Wigglesworthia glossinidia endosymbiont of Glossina brevipalpis
0.01	25	0	F	1903414	Morganellaceae
0.00	7	0	G	626	Xenorhabdus
0.00	2	0	S	628	Xenorhabdus nematophila
0.00	2	2	-	1437823	Xenorhabdus nematophila AN6/1
0.00	2	1	S	40576	Xenorhabdus bovienii
0.00	1	1	-	406818	Xenorhabdus bovienii SS-2004
0.00	2	0	S	40577	Xenorhabdus poinarii
0.00	2	2	-	1354304	Xenorhabdus poinarii G6
0.00	1	1	S	351679	Xenorhabdus hominickii
0.00	5	0	G	637	Arsenophonus
0.00	5	5	S	634113	Arsenophonus symbiont of Lipoptena fortisetosa
0.00	4	0	G	581	Morganella
0.00	4	4	S	582	Morganella morganii
0.00	4	0	G	586	Providencia
0.00	3	3	S	587	Providencia rettgeri
0.00	1	0	S	588	Providencia stuartii
0.00	1	1	-	1157951	Providencia stuartii MRSN 2154
0.00	4	1	G	29487	Photorhabdus
0.00	1	0	S	29488	Photorhabdus luminescens
0.00	1	0	-	141679	Photorhabdus luminescens subsp. laumondii
0.00	1	1	-	243265	Photorhabdus luminescens subsp. laumondii TTO1
0.00	1	1	S	291112	Photorhabdus asymbiotica
0.00	1	0	S	574560	Photorhabdus temperata
0.00	1	1	-	230089	Photorhabdus temperata subsp. thracensis
0.00	1	1	G	583	Proteus
0.01	20	0	F	1903410	Pectobacteriaceae
0.00	7	0	G	122277	Pectobacterium
0.00	3	1	S	1905730	Pectobacterium parmentieri
0.00	2	2	-	561231	Pectobacterium parmentieri WPP163
0.00	2	0	S	554	Pectobacterium carotovorum
0.00	2	0	-	555	Pectobacterium carotovorum subsp. carotovorum
0.00	1	1	-	561230	Pectobacterium carotovorum subsp. carotovorum PC1
0.00	1	1	-	1218933	Pectobacterium carotovorum subsp. carotovorum PCC21
0.00	1	1	S	29471	Pectobacterium atrosepticum
0.00	1	0	S	55208	Pectobacterium wasabiae
0.00	1	1	-	1175631	Pectobacterium wasabiae CFBP 3304
0.00	7	2	G	204037	Dickeya
0.00	4	1	S	204042	Dickeya zeae
0.00	3	3	-	1427366	Dickeya zeae EC1
0.00	1	0	S	204038	Dickeya dadantii
0.00	1	1	-	198628	Dickeya dadantii 3937
0.00	6	0	G	84565	Sodalis
0.00	4	4	S	1239307	Sodalis praecaptivus
0.00	2	0	S	63612	Sodalis glossinidius
0.00	2	2	-	343509	Sodalis glossinidius str. 'morsitans'
0.01	19	0	F	1903412	Hafniaceae
0.00	10	3	G	635	Edwardsiella
0.00	2	2	S	636	Edwardsiella tarda
0.00	2	2	S	1578828	Edwardsiella sp. EA181011
0.00	2	0	S	1821960	Edwardsiella anguillarum
0.00	2	2	-	667120	Edwardsiella anguillarum ET080813
0.00	1	0	S	67780	Edwardsiella ictaluri
0.00	1	1	-	634503	Edwardsiella ictaluri 93-146
0.00	9	0	G	568	Hafnia
0.00	9	6	S	569	Hafnia alvei
0.00	3	3	-	1453496	Hafnia alvei FB1
0.00	3	0	F	1903416	Budviciaceae
0.00	3	0	G	82984	Pragia
0.00	3	3	S	82985	Pragia fontium
0.00	1	0	-	451511	unclassified Enterobacterales
0.00	1	0	G	702	Plesiomonas
0.00	1	1	S	703	Plesiomonas shigelloides
0.09	228	0	O	72274	Pseudomonadales
0.05	119	0	F	468	Moraxellaceae
0.04	105	11	G	469	Acinetobacter
0.02	59	10	S	909768	Acinetobacter calcoaceticus/baumannii complex
0.01	32	32	S	470	Acinetobacter baumannii
0.00	12	12	S	106654	Acinetobacter nosocomialis
0.00	5	3	S	48296	Acinetobacter pittii
0.00	2	2	-	871585	Acinetobacter pittii PHEA-2
0.01	17	0	S	40214	Acinetobacter johnsonii
0.01	17	17	-	1242245	Acinetobacter johnsonii XBB1
0.00	5	0	S	1148157	Acinetobacter oleivorans
0.00	5	5	-	436717	Acinetobacter oleivorans DR1
0.00	4	4	S	1324350	Acinetobacter equi
0.00	3	3	S	1789224	Acinetobacter sp. BRTC-1
0.00	2	2	S	62977	Acinetobacter sp. ADP1
0.00	2	2	S	1407071	Acinetobacter sp. TGL-Y2
0.00	2	2	S	1608473	Acinetobacter sp. NCu2D-2
0.00	12	5	G	497	Psychrobacter
0.00	3	3	S	261164	Psychrobacter alimentarius
0.00	2	0	S	334543	Psychrobacter arcticus
0.00	2	2	-	259536	Psychrobacter arcticus 273-4
0.00	1	1	S	1699622	Psychrobacter sp. P2G3
0.00	1	1	S	1720344	Psychrobacter sp. AntiMn-1
0.00	2	0	G	475	Moraxella
0.00	2	0	-	46226	Branhamella
0.00	2	2	S	480	Moraxella catarrhalis
0.04	109	0	F	135621	Pseudomonadaceae
0.04	105	23	G	286	Pseudomonas
0.01	17	1	S	136845	Pseudomonas putida group
0.00	11	5	S	303	Pseudomonas putida
0.00	3	3	-	1081940	Pseudomonas putida B6-2
0.00	1	1	-	76869	Pseudomonas putida GB-1
0.00	1	1	-	160488	Pseudomonas putida KT2440
0.00	1	1	-	1384061	Pseudomonas putida S13.1.2
0.00	3	3	S	47885	Pseudomonas oryzihabitans
0.00	1	0	S	47880	Pseudomonas fulva
0.00	1	1	-	743720	Pseudomonas fulva 12-X
0.00	1	0	S	78327	Pseudomonas mosselii
0.00	1	1	-	1388763	Pseudomonas mosselii SJ10
0.01	14	0	S	136841	Pseudomonas aeruginosa group
0.00	10	8	S	287	Pseudomonas aeruginosa
0.00	2	2	-	381754	Pseudomonas aeruginosa PA7
0.00	3	0	S	300	Pseudomonas mendocina
0.00	2	2	-	1001585	Pseudomonas mendocina NK-01
0.00	1	1	-	1225174	Pseudomonas mendocina S5.2
0.00	1	0	S	53412	Pseudomonas resinovorans
0.00	1	1	-	1245471	Pseudomonas resinovorans NBRC 106553
0.00	11	0	S	136843	Pseudomonas fluorescens group
0.00	8	5	S	294	Pseudomonas fluorescens
0.00	2	2	-	216595	Pseudomonas fluorescens SBW25
0.00	1	1	-	1221522	Pseudomonas fluorescens NCIMB 11764
0.00	1	0	S	75612	Pseudomonas mandelii
0.00	1	1	-	1147786	Pseudomonas mandelii JR-1
0.00	1	1	S	200450	Pseudomonas trivialis
0.00	1	1	S	380021	Pseudomonas protegens
0.00	11	0	S	136846	Pseudomonas stutzeri group
0.00	10	0	S	578833	Pseudomonas stutzeri subgroup
0.00	10	8	S	316	Pseudomonas stutzeri
0.00	1	1	-	1123519	Pseudomonas stutzeri DSM 10701
0.00	1	1	-	1196835	Pseudomonas stutzeri CCUG 29243
0.00	1	0	S	74829	Pseudomonas balearica
0.00	1	1	-	1123016	Pseudomonas balearica DSM 6083
0.00	8	0	S	136849	Pseudomonas syringae group
0.00	5	0	S	251695	Pseudomonas syringae group genomosp. 1
0.00	5	1	S	317	Pseudomonas syringae
0.00	3	0	-	264449	Pseudomonas syringae group pathovars incertae sedis
0.00	3	3	-	103796	Pseudomonas syringae pv. actinidiae
0.00	1	1	-	1357279	Pseudomonas syringae CC1557
0.00	2	0	S	251698	Pseudomonas syringae group genomosp. 2
0.00	2	0	S	29438	Pseudomonas savastanoi
0.00	2	0	-	319	Pseudomonas savastanoi pv. phaseolicola
0.00	2	2	-	264730	Pseudomonas savastanoi pv. phaseolicola 1448A
0.00	1	0	S	36746	Pseudomonas cichorii
0.00	1	1	-	1441629	Pseudomonas cichorii JBC1
0.00	3	3	S	930166	Pseudomonas brassicacearum
0.00	2	2	S	198620	Pseudomonas koreensis
0.00	2	2	S	1534110	Pseudomonas sp. DR 5-09
0.00	2	2	S	1659194	Pseudomonas sp. GR 6-02
0.00	1	0	S	65741	Pseudomonas knackmussii
0.00	1	1	-	1301098	Pseudomonas knackmussii B13
0.00	1	0	S	136842	Pseudomonas chlororaphis group
0.00	1	1	S	587753	Pseudomonas chlororaphis
0.00	1	0	S	312306	Pseudomonas entomophila
0.00	1	1	-	384676	Pseudomonas entomophila L48
0.00	1	1	S	1028989	Pseudomonas sp. StFLB209
0.00	1	1	S	1207075	Pseudomonas sp. UW4
0.00	1	1	S	1259844	Pseudomonas sp. FGI182
0.00	1	1	S	1415630	Pseudomonas sp. TKP
0.00	1	1	S	1500687	Pseudomonas sp. St29
0.00	1	1	S	1583341	Pseudomonas cerasi
0.00	1	1	S	1649877	Pseudomonas sp. CCOS 191
0.00	1	1	S	1788301	Pseudomonas sp. L10.10
0.00	1	1	S	1856685	Pseudomonas sp. TCU-HL1
0.00	4	0	-	351	Azotobacter group
0.00	4	0	G	352	Azotobacter
0.00	3	3	S	354	Azotobacter vinelandii
0.00	1	0	S	353	Azotobacter chroococcum
0.00	1	1	-	1328314	Azotobacter chroococcum NCIMB 8003
0.03	83	1	O	135622	Alteromonadales
0.01	29	0	F	72275	Alteromonadaceae
0.01	17	4	G	226	Alteromonas
0.00	6	1	S	28108	Alteromonas macleodii
0.00	4	4	-	1004785	Alteromonas macleodii str. 'Black Sea 11'
0.00	1	1	-	529120	Alteromonas macleodii ATCC 27126
0.00	2	2	S	233316	Alteromonas stellipolaris
0.00	2	2	S	314275	Alteromonas mediterranea
0.00	2	2	S	715451	Alteromonas naphthalenivorans
0.00	1	1	S	589873	Alteromonas australica
0.00	10	1	G	2742	Marinobacter
0.00	2	2	S	330734	Marinobacter psychrophilus
0.00	2	2	S	490759	Marinobacter sp. BSs20148
0.00	2	2	S	1420917	Marinobacter salarius
0.00	2	2	S	1874317	Marinobacter sp. Hb8
0.00	1	0	S	1033846	Marinobacter adhaerens
0.00	1	1	-	225937	Marinobacter adhaerens HP15
0.00	1	0	G	89404	Glaciecola
0.00	1	1	S	983545	Glaciecola sp. 4H-3-7+YE-5
0.00	1	0	G	1751872	Lacimicrobium
0.00	1	1	S	1526571	Lacimicrobium alkaliphilum
0.01	24	0	F	267890	Shewanellaceae
0.01	24	2	G	22	Shewanella
0.00	5	3	S	62322	Shewanella baltica
0.00	1	1	-	399599	Shewanella baltica OS195
0.00	1	1	-	693974	Shewanella baltica BA175
0.00	3	0	S	60217	Shewanella violacea
0.00	3	3	-	637905	Shewanella violacea DSS12
0.00	3	0	S	271097	Shewanella sediminis
0.00	3	3	-	425104	Shewanella sediminis HAW-EB3
0.00	3	0	S	271098	Shewanella halifaxensis
0.00	3	3	-	458817	Shewanella halifaxensis HAW-EB4
0.00	2	2	S	60481	Shewanella sp. MR-7
0.00	2	0	S	192073	Shewanella denitrificans
0.00	2	2	-	318161	Shewanella denitrificans OS217
0.00	1	0	S	60961	Shewanella woodyi
0.00	1	1	-	392500	Shewanella woodyi ATCC 51908
0.00	1	0	S	70864	Shewanella pealeana
0.00	1	1	-	398579	Shewanella pealeana ATCC 700345
0.00	1	0	S	359303	Shewanella loihica
0.00	1	1	-	323850	Shewanella loihica PV-4
0.00	1	0	S	404011	Shewanella piezotolerans
0.00	1	1	-	225849	Shewanella piezotolerans WP3
0.01	15	0	F	267888	Pseudoalteromonadaceae
0.01	15	1	G	53246	Pseudoalteromonas
0.00	3	3	S	283699	Pseudoalteromonas sp. Bsw20308
0.00	2	0	S	228	Pseudoalteromonas haloplanktis
0.00	2	2	-	326442	Pseudoalteromonas haloplanktis TAC125
0.00	2	2	S	43657	Pseudoalteromonas luteoviolacea
0.00	2	2	S	43658	Pseudoalteromonas rubra
0.00	2	2	S	161398	Pseudoalteromonas phenolica
0.00	2	2	S	1348114	Pseudoalteromonas sp. OCN003
0.00	1	1	S	152297	Pseudoalteromonas issachenkonii
0.00	4	0	F	267889	Colwelliaceae
0.00	4	0	G	28228	Colwellia
0.00	3	3	S	1816218	Colwellia sp. PAMC 20917
0.00	1	1	S	58049	Colwellia sp. MT41
0.00	3	0	F	267891	Moritellaceae
0.00	3	0	G	58050	Moritella
0.00	3	3	S	80854	Moritella viscosa
0.00	3	0	F	267892	Ferrimonadaceae
0.00	3	0	G	44011	Ferrimonas
0.00	3	0	S	44012	Ferrimonas balearica
0.00	3	3	-	550540	Ferrimonas balearica DSM 9799
0.00	3	0	F	267894	Psychromonadaceae
0.00	3	0	G	67572	Psychromonas
0.00	2	0	S	357794	Psychromonas ingrahamii
0.00	2	2	-	357804	Psychromonas ingrahamii 37
0.00	1	1	S	314282	Psychromonas sp. CNPT3
0.00	1	0	F	267893	Idiomarinaceae
0.00	1	0	G	135575	Idiomarina
0.00	1	1	S	135577	Idiomarina loihiensis
0.03	66	0	O	135625	Pasteurellales
0.03	66	1	F	712	Pasteurellaceae
0.01	23	0	G	724	Haemophilus
0.00	12	5	S	727	Haemophilus influenzae
0.00	2	2	-	281310	Haemophilus influenzae 86-028NP
0.00	2	2	-	862964	Haemophilus influenzae 10810
0.00	1	1	-	71421	Haemophilus influenzae Rd KW20
0.00	1	1	-	1232659	Haemophilus influenzae 2019
0.00	1	1	-	1334187	Haemophilus influenzae KR494
0.00	8	6	S	738	[Haemophilus] parasuis
[truncated: 2,375 more rows]
