# Supplementary material for: SEQ2MGS: an effective tool for generating realistic artificial metagenomes from the existing sequencing data
Source: NAR Genom Bioinform. 2022 Jul 25;4(3):lqac050. doi: 10.1093/nargab/lqac050 (PMC9310082; doi:10.1093/nargab/lqac050)
Supplement: lqac050_Supplemental_Files [file lqac050_supplemental_files.zip › S2_MTC_reports/experiment1/ASF_SEQ2MGS_25Mbp.kr]

94.36	234162	234162	U	0	unclassified
5.64	13992	0	R	1	root
5.64	13992	0	R1	131567	cellular organisms
5.64	13992	310	D	2	Bacteria
4.49	11149	103	D1	1783272	Terrabacteria group
4.30	10668	106	P	1239	Firmicutes
3.57	8850	4	C	186801	Clostridia
3.55	8821	496	O	186802	Eubacteriales
2.66	6597	370	F	186803	Lachnospiraceae
1.23	3046	0	G	2719313	Enterocloster
1.23	3046	3046	S	208479	Enterocloster bolteae
0.38	935	3	G	572511	Blautia
0.30	744	744	S	33035	Blautia producta
0.08	188	0	G1	2648079	unclassified Blautia
0.08	188	188	S	2479767	Blautia sp. SC05B48
0.35	869	6	G	1506553	Lachnoclostridium
0.21	523	523	S	29347	[Clostridium] scindens
0.14	340	340	S	1871021	Lachnoclostridium phocaeense
0.14	358	0	G	2316020	Mediterraneibacter
0.14	358	0	S	33038	[Ruminococcus] gnavus
0.14	358	358	S1	411470	[Ruminococcus] gnavus ATCC 29149
0.11	270	0	G	33042	Coprococcus
0.11	270	270	S	410072	Coprococcus comes
0.10	259	0	G	841	Roseburia
0.10	259	0	S	166486	Roseburia intestinalis
0.10	259	259	S1	536231	Roseburia intestinalis L1-82
0.08	208	0	G	207244	Anaerostipes
0.06	160	160	S	649756	Anaerostipes hadrus
0.02	48	48	S	1229621	Anaerostipes rhamnosivorans
0.05	130	0	G	2719231	Lacrimispora
0.05	130	0	S	84030	Lacrimispora saccharolytica
0.05	130	130	S1	717608	[Clostridium] cf. saccharolyticum K10
0.04	101	0	G	2039240	Anaerotignum
0.04	101	0	S	28446	Anaerotignum propionicum
0.04	101	101	S1	991789	Anaerotignum propionicum DSM 1682
0.01	35	0	G	1663717	Herbinix
0.01	35	35	S	1679721	Herbinix luporum
0.01	16	0	G	46205	Pseudobutyrivibrio
0.01	16	16	S	185007	Pseudobutyrivibrio xylanivorans
0.45	1127	3	F	216572	Oscillospiraceae
0.37	908	0	G	1918385	Acutalibacter
0.37	908	908	S	1796620	Acutalibacter muris
0.05	132	0	G	946234	Flavonifractor
0.05	132	132	S	292800	Flavonifractor plautii
0.01	32	0	G	1263	Ruminococcus
0.01	19	19	S	1161942	Ruminococcus champanellensis
0.00	9	0	S	1264	Ruminococcus albus
0.00	9	9	S1	697329	Ruminococcus albus 7 = DSM 20455
0.00	4	0	G1	2608920	unclassified Ruminococcus
0.00	4	4	S	2564099	Ruminococcus sp. JE7A12
0.01	18	0	G	253238	Ethanoligenens
0.01	18	18	S	253239	Ethanoligenens harbinense
0.01	15	0	G	1905344	Ruthenibacterium
0.01	15	15	S	1550024	Ruthenibacterium lactatiformans
0.00	10	0	G	35829	Acetivibrio
0.00	6	6	S	1677857	Acetivibrio saccincola
0.00	4	0	S	1515	Acetivibrio thermocellus
0.00	4	4	S1	203119	Hungateiclostridium thermocellum ATCC 27405
0.00	9	0	G	2304691	Thermoclostridium
0.00	9	0	S	1510	Thermoclostridium stercorarium
0.00	9	0	S1	160385	Thermoclostridium stercorarium subsp. leptospartum
0.00	9	9	S2	1346611	Thermoclostridium stercorarium subsp. leptospartum DSM 9219
0.11	274	0	F	31979	Clostridiaceae
0.07	183	24	G	1485	Clostridium
0.01	25	18	S	1491	Clostridium botulinum
0.00	5	5	S1	1415774	Clostridium botulinum 202F
0.00	2	2	S1	929506	Clostridium botulinum BKT015925
0.01	18	18	S	1492	Clostridium butyricum
0.01	17	13	S	1520	Clostridium beijerinckii
0.00	4	4	S1	864803	Clostridium beijerinckii ATCC 35702
0.01	13	7	S	1534	Clostridium kluyveri
0.00	6	6	S1	583346	Clostridium kluyveri NBRC 12016
0.00	12	12	S	1497	Clostridium formicaceticum
0.00	11	0	S	1501	Clostridium pasteurianum
0.00	11	11	S1	1262449	Clostridium pasteurianum DSM 525 = ATCC 6013
0.00	9	9	S	1488	Clostridium acetobutylicum
0.00	8	8	S	36845	Clostridium intestinale
0.00	7	0	S	1538	Clostridium ljungdahlii
0.00	7	7	S1	748727	Clostridium ljungdahlii DSM 13528
0.00	6	0	S	169679	Clostridium saccharobutylicum
0.00	6	6	S1	1345695	Clostridium saccharobutylicum DSM 13864
0.00	6	6	S	1216932	Clostridium bornimense
0.00	5	3	S	1513	Clostridium tetani
0.00	2	2	S1	1231072	Clostridium tetani 12124569
0.00	5	5	S	1519	Clostridium tyrobutyricum
0.00	4	4	S	1502	Clostridium perfringens
0.00	4	4	S	1509	Clostridium sporogenes
0.00	4	4	S	394958	Clostridium taeniosporum
0.00	3	3	S	1561	Clostridium baratii
0.00	2	2	S	94869	Clostridium gasigenes
0.03	81	0	G	1649459	Hungatella
0.03	81	0	S	154046	Hungatella hathewayi
0.03	81	81	S1	742737	Hungatella hathewayi WAL-18680
0.00	10	0	G	44258	Caloramator
0.00	10	0	G1	2629145	unclassified Caloramator
0.00	10	10	S	2576307	Caloramator sp. E03
0.06	157	0	F	186806	Eubacteriaceae
0.06	145	16	G	1730	Eubacterium
0.03	75	75	S	2041044	Eubacterium maltosivorans
0.01	30	0	S	29322	[Eubacterium] cellulosolvens
0.01	30	30	S1	633697	[Eubacterium] cellulosolvens 6
0.01	16	0	G1	2624479	unclassified Eubacterium
0.01	16	16	S	2764325	Eubacterium sp. NSJ-61
0.00	8	8	S	1736	Eubacterium limosum
0.00	12	0	G	33951	Acetobacterium
0.00	12	0	G1	2638182	unclassified Acetobacterium
0.00	12	12	S	2184575	Acetobacterium sp. KB-1
0.03	84	0	F	186804	Peptostreptococcaceae
0.03	66	0	G	1870884	Clostridioides
0.03	66	65	S	1496	Clostridioides difficile
0.00	1	1	S1	645463	Clostridioides difficile R20291
0.00	11	0	G	1501226	Romboutsia
0.00	11	0	G1	2626894	unclassified Romboutsia
0.00	11	11	S	2724150	Romboutsia sp. CE17
0.00	6	0	G	44259	Filifactor
0.00	6	0	S	143361	Filifactor alocis
0.00	6	6	S1	546269	Filifactor alocis ATCC 35896
0.00	1	0	G	186831	Acetoanaerobium
0.00	1	1	S	1511	Acetoanaerobium sticklandii
0.02	61	0	O1	538999	Eubacteriales incertae sedis
0.02	40	0	G	1392389	Intestinimonas
0.02	40	40	S	1297617	Intestinimonas butyriciproducens
0.01	20	1	F	543314	Clostridiales Family XIII. Incertae Sedis
0.01	15	0	G	2060094	Aminipila
0.01	15	1	G1	2623050	unclassified Aminipila
0.00	10	10	S	2507160	Aminipila sp. JN-18
0.00	4	4	S	2697030	Aminipila sp. CBA3637
0.00	4	0	G	86331	Mogibacterium
0.00	4	4	S	114527	Mogibacterium diversum
0.00	1	0	G	2039302	Monoglobus
0.00	1	1	S	1981510	Monoglobus pectinilyticus
0.00	9	0	F	186807	Peptococcaceae
0.00	5	0	G	1562	Desulfotomaculum
0.00	4	0	S	1564	Desulfotomaculum ruminis
0.00	4	4	S1	696281	Desulfotomaculum ruminis DSM 2154
0.00	1	1	S	1833852	Desulfotomaculum ferrireducens
0.00	4	0	G	2282740	Desulfallas
0.00	4	0	S	102134	Desulfallas gibsoniae
0.00	4	4	S1	767817	Desulfallas gibsoniae DSM 7213
0.00	8	0	F	31984	Heliobacteriaceae
0.00	8	0	G	2697	Heliobacterium
0.00	8	0	S	35701	Heliobacterium modesticaldum
0.00	8	8	S1	498761	Heliobacterium modesticaldum Ice1
0.00	8	0	F	990719	Christensenellaceae
0.00	8	0	G	990721	Christensenella
0.00	6	0	G1	2649046	unclassified Christensenella
0.00	6	6	S	2086585	Christensenella sp. Marseille-P3954
0.00	2	2	S	626937	Christensenella minuta
0.01	25	1	O	68295	Thermoanaerobacterales
0.00	12	0	F	186814	Thermoanaerobacteraceae
0.00	10	5	G	1754	Thermoanaerobacter
0.00	3	0	G1	2636821	unclassified Thermoanaerobacter
0.00	3	3	S	399726	Thermoanaerobacter sp. X514
0.00	2	0	S	583357	Thermoanaerobacter mathranii
0.00	2	0	S1	57481	Thermoanaerobacter mathranii subsp. mathranii
0.00	2	2	S2	583358	Thermoanaerobacter mathranii subsp. mathranii str. A3
0.00	2	0	F1	42857	Moorella group
0.00	2	0	G	42837	Ammonifex
0.00	2	0	S	42838	Ammonifex degensii
0.00	2	2	S1	429009	Ammonifex degensii KC4
0.00	12	1	F	543371	Thermoanaerobacterales Family III. Incertae Sedis
0.00	7	1	G	44000	Caldicellulosiruptor
0.00	4	0	G1	2622462	unclassified Caldicellulosiruptor
0.00	4	4	S	2806205	Caldicellulosiruptor sp. YA01
0.00	2	0	S	413888	Caldicellulosiruptor hydrothermalis
0.00	2	2	S1	632292	Caldicellulosiruptor hydrothermalis 108
0.00	4	0	G	28895	Thermoanaerobacterium
0.00	4	4	S	47490	Thermoanaerobacterium aotearoense
0.65	1610	24	C	91061	Bacilli
0.47	1178	386	O	1385	Bacillales
0.23	573	0	F	90964	Staphylococcaceae
0.23	559	52	G	1279	Staphylococcus
0.16	399	399	S	1280	Staphylococcus aureus
0.03	76	76	S	29382	Staphylococcus cohnii
0.00	10	10	S	1282	Staphylococcus epidermidis
0.00	5	5	S	28035	Staphylococcus lugdunensis
0.00	3	3	S	2044912	Staphylococcus debuckii
0.00	3	3	S	985002	Staphylococcus argenteus
0.00	3	3	S	246432	Staphylococcus equorum
0.00	2	2	S	2282419	Staphylococcus pseudoxylosus
0.00	2	2	G1	91994	unclassified Staphylococcus
0.00	1	0	G1	2815305	Staphylococcus intermedius group
0.00	1	1	S	283734	Staphylococcus pseudintermedius
0.00	1	1	S	29380	Staphylococcus caprae
0.00	1	1	S	29378	Staphylococcus arlettae
0.00	1	1	S	1294	Staphylococcus muscae
0.01	13	1	G	2803850	Mammaliicoccus
0.00	7	7	S	71237	Mammaliicoccus vitulinus
0.00	3	3	S	1296	Mammaliicoccus sciuri
0.00	2	2	S	42858	Mammaliicoccus lentus
0.00	1	0	G	69965	Macrococcus
0.00	1	0	G1	2619255	unclassified Macrococcus
0.00	1	1	S	1898474	Macrococcus sp. IME1552
0.04	91	0	F	186817	Bacillaceae
0.02	48	7	G	1386	Bacillus
0.00	10	5	G1	86661	Bacillus cereus group
0.00	3	3	S	580165	Bacillus cytotoxicus
0.00	1	1	S	1405	Bacillus mycoides
0.00	1	1	S	1428	Bacillus thuringiensis
0.00	8	8	S	1408	Bacillus pumilus
0.00	8	1	G1	653685	Bacillus subtilis group
0.00	3	3	S	1402	Bacillus licheniformis
0.00	2	0	S	96241	Bacillus spizizenii
0.00	2	2	S1	1052585	Bacillus subtilis subsp. spizizenii TU-B-10
0.00	1	0	G2	653388	Bacillus mojavensis subgroup
0.00	1	1	S	260554	Bacillus halotolerans
0.00	1	1	G2	1938374	Bacillus amyloliquefaciens group
0.00	5	5	S	1476025	Bacillus vini
0.00	4	4	S	1397	Bacillus circulans
0.00	4	0	G1	185979	unclassified Bacillus (in: Bacteria)
0.00	2	2	S	2666127	Bacillus sp. N3536
0.00	2	2	S	2682541	Bacillus sp. N1-1
0.00	1	1	S	79883	Bacillus horikoshii
0.00	1	0	S	324767	Bacillus infantis
0.00	1	1	S1	1367477	Bacillus infantis NRRL B-14911
0.00	9	1	G	400634	Lysinibacillus
0.00	4	4	S	1421	Lysinibacillus sphaericus
0.00	2	2	S	28031	Lysinibacillus fusiformis
0.00	2	0	G1	2636778	unclassified Lysinibacillus
0.00	1	1	S	2169540	Lysinibacillus sp. 2017
0.00	1	1	S	2590012	Lysinibacillus sp. FJAT-51161
0.00	8	0	G	2675231	Mesobacillus
0.00	5	5	S	279826	Mesobacillus foraminis
0.00	3	3	S	129985	Mesobacillus jeotgali
0.00	6	1	G	2675234	Alkalihalobacillus
0.00	3	0	S	300825	Alkalihalobacillus lehensis
0.00	3	3	S1	1246626	Bacillus lehensis G1
0.00	2	2	S	2598861	Alkalihalobacillus miscanthi
0.00	5	0	G	2817139	Weizmannia
0.00	5	3	S	1398	Weizmannia coagulans
0.00	2	2	S1	941639	Bacillus coagulans 2-6
0.00	4	0	G	84406	Virgibacillus
0.00	2	2	S	163877	Virgibacillus necropolis
0.00	2	0	G1	2620237	unclassified Virgibacillus
0.00	2	2	S	2812055	Virgibacillus sp. AGTR
0.00	3	0	G	2675233	Metabacillus
0.00	3	0	G1	2675274	unclassified Metabacillus
0.00	3	3	S	2745198	Metabacillus sp. KUDC1714
0.00	2	0	G	200903	Paraliobacillus
0.00	2	2	S	2213194	Paraliobacillus zengyii
0.00	2	0	G	2800373	Priestia
0.00	2	1	S	1404	Priestia megaterium
0.00	1	1	S1	1138452	Bacillus megaterium NCT-2
0.00	1	0	G	1221880	Psychrobacillus
0.00	1	1	S	2283160	Psychrobacillus glaciei
0.00	1	0	G	1906945	Parageobacillus
0.00	1	0	S	1426	Parageobacillus thermoglucosidasius
0.00	1	1	S1	634956	Parageobacillus thermoglucosidasius C56-YS93
0.00	1	0	G	129337	Geobacillus
0.00	1	1	S	1921421	Geobacillus genomosp. 3
0.00	1	0	G	45667	Halobacillus
0.00	1	1	S	45668	Halobacillus litoralis
0.03	78	0	F	186822	Paenibacillaceae
0.02	53	4	G	44249	Paenibacillus
0.00	9	0	G1	185978	unclassified Paenibacillus
0.00	5	5	S	2565926	Paenibacillus sp. HB172198
0.00	2	2	S	1536769	Paenibacillus sp. FSL P4-0081
0.00	1	1	S	2211212	Paenibacillus sp. DCT19
0.00	1	1	S	2726185	Paenibacillus sp. UniB2
0.00	7	3	G1	2044880	Paenibacillus sonchi group
0.00	2	2	S	373687	Paenibacillus sonchi
0.00	2	0	S	483937	Paenibacillus riograndensis
0.00	2	2	S1	1073571	Paenibacillus riograndensis SBR5
0.00	6	6	S	162209	Paenibacillus naphthalenovorans
0.00	5	5	S	1126833	Paenibacillus beijingensis
0.00	4	4	S	1406	Paenibacillus polymyxa
0.00	4	4	S	414771	Paenibacillus donghaensis
0.00	3	3	S	160799	Paenibacillus borealis
0.00	2	2	S	44250	Paenibacillus alvei
0.00	2	2	S	44251	Paenibacillus durus
0.00	2	2	S	2495582	Paenibacillus albus
0.00	2	2	S	1178515	Paenibacillus swuensis
0.00	1	0	S	1464	Paenibacillus larvae
0.00	1	0	S1	147375	Paenibacillus larvae subsp. larvae
0.00	1	1	S2	697284	Paenibacillus larvae subsp. larvae DSM 25430
0.00	1	1	S	1338368	Paenibacillus lentus
0.00	1	1	S	128574	Paenibacillus brasilensis
0.01	18	0	G	329857	Cohnella
0.01	18	0	G1	2636738	unclassified Cohnella
0.01	14	14	S	1619153	Cohnella sp. LGH
0.00	4	4	S	2728023	Cohnella sp. MFER-1
0.00	6	0	F1	85151	Aneurinibacillus group
0.00	6	0	G	55079	Aneurinibacillus
0.00	6	6	S	1500254	Aneurinibacillus soli
0.00	1	0	G	55080	Brevibacillus
0.00	1	1	S	1393	Brevibacillus brevis
0.01	19	0	F	186818	Planococcaceae
0.00	10	1	G	1569	Sporosarcina
0.00	4	4	S	1476	Sporosarcina psychrophila
0.00	4	4	S	1571	Sporosarcina ureae
0.00	1	0	G1	2647733	unclassified Sporosarcina
0.00	1	1	S	2283194	Sporosarcina sp. PTS2304
0.00	4	0	G	1372	Planococcus
0.00	3	3	S	192421	Planococcus maritimus
0.00	1	0	S	161360	Planococcus antarcticus
0.00	1	1	S1	1185653	Planococcus antarcticus DSM 14505
0.00	3	0	G	648800	Solibacillus
0.00	3	0	S	76853	Solibacillus silvestris
0.00	3	3	S1	1002809	Solibacillus silvestris StLB046
0.00	1	0	G	162291	Planomicrobium
0.00	1	1	S	459472	Planomicrobium glaciei
0.00	1	0	G	651660	Paenisporosarcina
0.00	1	0	G1	2642018	unclassified Paenisporosarcina
0.00	1	1	S	2320858	Paenisporosarcina sp. K2R23-3
0.01	13	0	F	186820	Listeriaceae
0.00	9	1	G	1637	Listeria
0.00	4	3	S	1639	Listeria monocytogenes
0.00	1	1	S1	393119	Listeria monocytogenes FSL J1-208
0.00	3	3	S	1638	Listeria ivanovii
0.00	1	0	S	1640	Listeria seeligeri
0.00	1	1	S1	702453	Listeria seeligeri FSL N1-067
0.00	4	0	G	2755	Brochothrix
0.00	4	4	S	2756	Brochothrix thermosphacta
0.00	8	0	O1	539002	Bacillales incertae sedis
0.00	6	0	O2	539738	Bacillales Family XI. Incertae Sedis
0.00	6	0	G	1378	Gemella
0.00	4	4	S	29391	Gemella morbillorum
0.00	2	0	G1	2624949	unclassified Gemella
0.00	2	2	S	2040624	Gemella sp. ND 6198
0.00	2	0	O2	539742	Bacillales Family XII. Incertae Sedis
0.00	2	0	G	33986	Exiguobacterium
0.00	2	0	G1	2644629	unclassified Exiguobacterium
0.00	2	2	S	360911	Exiguobacterium sp. AT1b
0.00	6	0	F	186824	Thermoactinomycetaceae
0.00	4	0	G	2023	Thermoactinomyces
0.00	4	4	S	2026	Thermoactinomyces vulgaris
0.00	2	0	G	292635	Laceyella
0.00	2	2	S	37482	Laceyella sacchari
0.00	4	0	F	186823	Alicyclobacillaceae
0.00	3	2	G	29330	Alicyclobacillus
0.00	1	1	S	471514	Alicyclobacillus ferrooxydans
0.00	1	0	G	1129704	Kyrpidia
0.00	1	1	S	2055160	Kyrpidia spormannii
0.16	408	9	O	186826	Lactobacillales
0.07	177	0	F	81852	Enterococcaceae
0.07	172	1	G	1350	Enterococcus
0.04	97	97	S	1351	Enterococcus faecalis
0.02	48	48	S	1352	Enterococcus faecium
0.01	15	15	S	44008	Enterococcus cecorum
0.00	5	5	S	1805431	Enterococcus saigonensis
0.00	4	4	S	53346	Enterococcus mundtii
0.00	2	2	S	1354	Enterococcus hirae
0.00	3	0	G	2737	Vagococcus
0.00	3	3	S	218144	Vagococcus carniphilus
0.00	2	0	G	51668	Tetragenococcus
0.00	2	2	S	51669	Tetragenococcus halophilus
0.07	166	0	F	1300	Streptococcaceae
0.06	155	23	G	1301	Streptococcus
0.04	87	7	G1	671232	Streptococcus anginosus group
0.02	59	59	S	1338	Streptococcus intermedius
0.01	18	6	S	1328	Streptococcus anginosus
0.00	12	0	S1	1272910	Streptococcus anginosus subsp. whileyi
0.00	12	12	S2	1353243	Streptococcus anginosus subsp. whileyi MAS624
0.00	3	0	S	76860	Streptococcus constellatus
0.00	3	0	S1	184250	Streptococcus constellatus subsp. pharyngis
0.00	3	3	S2	696216	Streptococcus constellatus subsp. pharyngis C232
0.00	12	12	S	1326	Streptococcus acidominimus
0.00	8	0	G1	2608887	unclassified Streptococcus
0.00	7	7	S	2763068	Streptococcus sp. NSJ-72
0.00	1	1	S	1839799	Streptococcus sp. FDAARGOS_192
0.00	5	5	S	1307	Streptococcus suis
0.00	3	3	S	2173853	Streptococcus chenjunshii
0.00	3	3	S	1314	Streptococcus pyogenes
0.00	2	2	S	1305	Streptococcus sanguinis
0.00	2	2	S	1814128	Streptococcus halotolerans
0.00	2	2	S	1309	Streptococcus mutans
0.00	2	2	S	1302	Streptococcus gordonii
0.00	1	0	S	28037	Streptococcus mitis
0.00	1	1	S1	365659	Streptococcus mitis B6
0.00	1	0	S	257758	Streptococcus pseudopneumoniae
0.00	1	1	S1	1054460	Streptococcus pseudopneumoniae IS7493
0.00	1	0	G1	119603	Streptococcus dysgalactiae group
0.00	1	0	S	1334	Streptococcus dysgalactiae
0.00	1	1	S1	119602	Streptococcus dysgalactiae subsp. equisimilis
0.00	1	1	S	1340	Streptococcus porcinus
0.00	1	1	S	1313	Streptococcus pneumoniae
0.00	1	0	S	1311	Streptococcus agalactiae
0.00	1	1	S1	1309807	Streptococcus agalactiae ILRI005
0.00	11	5	G	1357	Lactococcus
0.00	3	3	S	1363	Lactococcus garvieae
0.00	2	0	S	1359	Lactococcus cremoris
0.00	2	2	S1	272622	Lactococcus lactis subsp. cremoris SK11
0.00	1	1	S	1366	Lactococcus raffinolactis
0.02	49	8	F	33958	Lactobacillaceae
0.00	10	0	G	2742598	Limosilactobacillus
0.00	6	6	S	1613	Limosilactobacillus fermentum
0.00	2	1	S	1598	Limosilactobacillus reuteri
0.00	1	1	S1	1358027	Lactobacillus reuteri TD1
0.00	2	1	S	97478	Limosilactobacillus mucosae
0.00	1	1	S1	1130798	Lactobacillus mucosae LM1
0.00	7	0	G	2767887	Ligilactobacillus
0.00	7	6	S	1624	Ligilactobacillus salivarius
0.00	1	1	S1	362948	Lactobacillus salivarius UCC118
0.00	5	1	G	1578	Lactobacillus
0.00	2	2	S	1584	Lactobacillus delbrueckii
0.00	1	1	S	33959	Lactobacillus johnsonii
0.00	1	0	S	109790	Lactobacillus jensenii
0.00	1	1	S1	525329	Lactobacillus jensenii JV-V16
0.00	4	0	G	2767881	Fructilactobacillus
0.00	4	4	S	53444	Fructilactobacillus lindneri
0.00	3	1	G	2767842	Lactiplantibacillus
0.00	2	2	S	1590	Lactiplantibacillus plantarum
0.00	2	1	G	1243	Leuconostoc
0.00	1	0	S	1245	Leuconostoc mesenteroides
0.00	1	1	S1	33967	Leuconostoc mesenteroides subsp. mesenteroides
0.00	2	0	G	2767879	Companilactobacillus
0.00	2	0	S	1602	Companilactobacillus alimentarius
0.00	2	2	S1	1423720	Lactobacillus alimentarius DSM 20249
0.00	2	0	G	2767888	Liquorilactobacillus
0.00	2	2	S	1618	Liquorilactobacillus mali
0.00	2	0	G	2767893	Lentilactobacillus
0.00	1	1	S	33962	Lentilactobacillus kefiri
0.00	1	1	S	152331	Lentilactobacillus parabuchneri
0.00	1	0	G	1253	Pediococcus
0.00	1	0	S	187452	Pediococcus claussenii
0.00	1	1	S1	701521	Pediococcus claussenii ATCC BAA-344
0.00	1	0	G	46255	Weissella
0.00	1	1	S	1249	Weissella paramesenteroides
0.00	1	0	G	2759736	Lacticaseibacillus
0.00	1	0	S	1582	Lacticaseibacillus casei
0.00	1	1	S1	1423732	Lactobacillus casei DSM 20011 = JCM 1134 = ATCC 393
0.00	1	0	G	2767885	Latilactobacillus
0.00	1	1	S	1599	Latilactobacillus sakei
0.00	5	0	F	186828	Carnobacteriaceae
0.00	4	0	G	2747	Carnobacterium
0.00	2	2	S	2751	Carnobacterium maltaromaticum
0.00	1	1	S	2748	Carnobacterium divergens
0.00	1	0	G1	257487	unclassified Carnobacterium
0.00	1	1	S	1564681	Carnobacterium sp. CP1
0.00	1	0	G	29393	Dolosigranulum
0.00	1	1	S	29394	Dolosigranulum pigrum
0.00	2	0	F	186827	Aerococcaceae
0.00	1	0	G	1375	Aerococcus
0.00	1	1	S	1376	Aerococcus urinae
0.00	1	0	G	46123	Abiotrophia
0.00	1	1	S	46125	Abiotrophia defectiva
0.02	43	0	C	909932	Negativicutes
0.01	20	0	O	909929	Selenomonadales
0.01	17	0	F	1843491	Selenomonadaceae
0.00	12	0	G	158846	Megamonas
0.00	9	9	S	437897	Megamonas funiformis
0.00	3	3	S	158847	Megamonas hypermegale
0.00	5	0	G	970	Selenomonas
0.00	5	1	G1	2637378	unclassified Selenomonas
0.00	2	2	S	2754044	Selenomonas sp. Marseille-Q3039
0.00	1	1	S	712538	Selenomonas sp. oral taxon 478
0.00	1	1	S	713030	Selenomonas sp. oral taxon 136
0.00	3	0	F	1843490	Sporomusaceae
0.00	3	0	G	365348	Pelosinus
0.00	3	0	S	365349	Pelosinus fermentans
0.00	3	3	S1	1192197	Pelosinus fermentans JBW45
0.01	20	0	O	1843489	Veillonellales
0.01	20	0	F	31977	Veillonellaceae
0.00	9	0	G	906	Megasphaera
0.00	9	9	S	2144175	Megasphaera stantonii
0.00	8	3	G	29465	Veillonella
0.00	4	4	S	39777	Veillonella atypica
0.00	1	1	S	248315	Veillonella rodentium
0.00	3	0	G	39948	Dialister
0.00	3	3	S	2161821	Dialister massiliensis
0.00	3	0	O	1843488	Acidaminococcales
0.00	3	0	F	909930	Acidaminococcaceae
0.00	2	0	G	33024	Phascolarctobacterium
0.00	2	2	S	33025	Phascolarctobacterium faecium
0.00	1	0	G	904	Acidaminococcus
0.00	1	1	S	187327	Acidaminococcus intestini
0.01	36	0	C	526524	Erysipelotrichia
0.01	36	0	O	526525	Erysipelotrichales
0.01	36	1	F	128827	Erysipelotrichaceae
0.01	14	0	G	2749267	Amedibacterium
0.01	14	14	S	2583452	Amedibacterium intestinale
0.00	10	0	G	1505663	Erysipelatoclostridium
0.00	10	10	S	1522	[Clostridium] innocuum
0.00	7	0	G	1729679	Faecalibaculum
0.00	7	7	S	1702221	Faecalibaculum rodentium
0.00	4	0	G	2678885	Faecalibacillus
0.00	4	4	S	1982626	Faecalibacillus intestinalis
0.01	23	0	C	1737404	Tissierellia
0.01	23	0	O	1737405	Tissierellales
0.01	17	0	F	1570339	Peptoniphilaceae
0.00	8	0	G	165779	Anaerococcus
0.00	8	8	S	33037	Anaerococcus vaginalis
0.00	4	0	G	543311	Parvimonas
0.00	4	4	S	33033	Parvimonas micra
0.00	4	0	G	1161127	Murdochiella
0.00	4	4	S	1852373	Murdochiella vaginalis
0.00	1	0	G	150022	Finegoldia
0.00	1	0	S	1260	Finegoldia magna
0.00	1	1	S1	334413	Finegoldia magna ATCC 29328
0.00	6	0	F	1737406	Tissierellaceae
0.00	6	0	G	1354809	Keratinibaculum
0.00	6	6	S	1278232	Keratinibaculum paraultunense
0.12	296	0	P	201174	Actinobacteria
0.11	277	17	C	1760	Actinomycetia
0.06	150	0	O	85007	Corynebacteriales
0.05	130	0	F	1762	Mycobacteriaceae
0.05	122	3	G	1763	Mycobacterium
0.05	114	103	G1	77643	Mycobacterium tuberculosis complex
0.00	11	11	S	1773	Mycobacterium tuberculosis
0.00	3	2	G1	120793	Mycobacterium avium complex (MAC)
0.00	1	0	S	1767	Mycobacterium intracellulare
0.00	1	1	S1	222805	Mycobacterium intracellulare subsp. chimaera
0.00	2	2	S	1768	Mycobacterium kansasii
0.00	7	1	G	1866885	Mycolicibacterium
0.00	2	2	S	39692	Mycolicibacterium parafortuitum
0.00	2	2	S	39695	Mycolicibacterium tokaiense
0.00	2	2	S	134601	Mycolicibacterium goodii
0.00	1	0	G	697025	Hoyosella
0.00	1	0	S	639313	Hoyosella subflava
0.00	1	1	S1	443218	Hoyosella subflava DQS3-9A1
0.01	15	0	F	1653	Corynebacteriaceae
0.01	15	2	G	1716	Corynebacterium
0.00	4	4	S	39791	Corynebacterium glucuronolyticum
0.00	4	4	S	161896	Corynebacterium camporealensis
0.00	1	0	G1	2624378	unclassified Corynebacterium
0.00	1	1	S	699041	Corynebacterium sp. NML93-0612
0.00	1	1	S	38290	Corynebacterium macginleyi
0.00	1	1	S	43768	Corynebacterium matruchotii
0.00	1	1	S	43770	Corynebacterium striatum
0.00	1	1	S	156976	Corynebacterium riegelii
0.00	3	0	F	85025	Nocardiaceae
0.00	3	0	G	1827	Rhodococcus
0.00	3	3	S	334542	Rhodococcus qingshengii
0.00	1	0	F	85028	Tsukamurellaceae
0.00	1	0	G	2060	Tsukamurella
0.00	1	1	S	57704	Tsukamurella tyrosinosolvens
0.00	1	0	F	85029	Dietziaceae
0.00	1	0	G	37914	Dietzia
0.00	1	1	S	139021	Dietzia psychralcaliphila
0.01	29	0	O	85009	Propionibacteriales
0.01	26	3	F	31957	Propionibacteriaceae
0.01	15	0	G	1912216	Cutibacterium
0.01	15	15	S	1747	Cutibacterium acnes
0.00	3	0	G	29404	Microlunatus
0.00	2	0	S	29405	Microlunatus phosphovorus
0.00	2	2	S1	1032480	Microlunatus phosphovorus NM-1
0.00	1	1	S	546874	Microlunatus sagamiharensis
0.00	2	0	G	1743	Propionibacterium
0.00	1	1	S	556499	Propionibacterium acidifaciens
0.00	1	0	G1	2608905	unclassified Propionibacterium
0.00	1	1	S	671223	Propionibacterium sp. oral taxon 193
0.00	2	0	G	2801844	Arachnia
0.00	2	2	S	1750	Pseudopropionibacterium propionicum
0.00	1	0	G	72763	Tessaracoccus
0.00	1	1	S	2161816	Tessaracoccus timonensis
0.00	3	0	F	85015	Nocardioidaceae
0.00	3	0	G	53387	Friedmanniella
0.00	3	3	S	546871	Friedmanniella luteola
0.01	26	5	O	85006	Micrococcales
0.00	9	0	F	1268	Micrococcaceae
0.00	6	0	G	57493	Kocuria
0.00	4	4	S	446860	Kocuria flava
0.00	1	1	S	1272	Kocuria varians
0.00	1	1	S	72000	Kocuria rhizophila
0.00	1	0	G	1645	Renibacterium
0.00	1	0	S	1646	Renibacterium salmoninarum
0.00	1	1	S1	288705	Renibacterium salmoninarum ATCC 33209
0.00	1	0	G	32207	Rothia
0.00	1	1	S	37923	Rothia kristinae
0.00	1	0	G	1742993	Pseudarthrobacter
0.00	1	0	G1	2647000	unclassified Pseudarthrobacter
0.00	1	1	S	2772401	Pseudarthrobacter sp. BIM B-2242
0.00	4	0	F	85023	Microbacteriaceae
0.00	2	0	G	1649454	Glaciihabitans
0.00	2	0	G1	2645362	unclassified Glaciihabitans
0.00	2	2	S	2596912	Glaciihabitans sp. INWT7
0.00	1	0	G	33882	Microbacterium
0.00	1	1	S	2614639	Microbacterium lushaniae
0.00	1	0	G	46352	Agrococcus
0.00	1	1	S	684552	Agrococcus carbonis
0.00	3	0	F	85017	Promicromonosporaceae
0.00	3	0	G	186188	Xylanimonas
0.00	3	0	S	186189	Xylanimonas cellulosilytica
0.00	3	3	S1	446471	Xylanimonas cellulosilytica DSM 15894
0.00	2	1	F	85021	Intrasporangiaceae
0.00	1	0	G	367298	Phycicoccus
0.00	1	0	G1	2637926	unclassified Phycicoccus
0.00	1	1	S	2714941	Phycicoccus sp. HDW14
0.00	2	0	F	2805426	Kytococcaceae
0.00	2	0	G	57499	Kytococcus
0.00	2	2	S	1276	Kytococcus sedentarius
0.00	1	0	F	85019	Brevibacteriaceae
0.00	1	0	G	1696	Brevibacterium
0.00	1	0	G1	2614124	unclassified Brevibacterium
0.00	1	1	S	1496080	Brevibacterium sp. YB235
0.01	16	0	O	85004	Bifidobacteriales
0.01	16	0	F	31953	Bifidobacteriaceae
0.01	15	1	G	1678	Bifidobacterium
0.00	6	6	S	1689	Bifidobacterium dentium
0.00	2	2	S	1685	Bifidobacterium breve
0.00	2	0	S	1686	Bifidobacterium catenulatum
0.00	2	1	S1	630129	Bifidobacterium catenulatum subsp. kashiwanohense
0.00	1	1	S2	1447716	Bifidobacterium kashiwanohense PV20-2
0.00	2	0	S	216816	Bifidobacterium longum
0.00	2	2	S1	1682	Bifidobacterium longum subsp. infantis
0.00	1	1	S	1681	Bifidobacterium bifidum
0.00	1	0	S	1684	Bifidobacterium asteroides
0.00	1	1	S1	1147128	Bifidobacterium asteroides PRL2011
0.00	1	0	G	196082	Parascardovia
0.00	1	0	S	78258	Parascardovia denticolens
0.00	1	1	S1	864564	Parascardovia denticolens DSM 10105 = JCM 12538
0.01	13	0	O	85011	Streptomycetales
0.01	13	0	F	2062	Streptomycetaceae
0.01	13	1	G	1883	Streptomyces
0.00	7	0	G1	2593676	unclassified Streptomyces
0.00	4	4	S	2099583	Streptomyces sp. ICC1
0.00	3	3	S	2594461	Streptomyces sp. S1D4-14
0.00	2	0	S	68280	Streptomyces violaceusniger
0.00	2	2	S1	653045	Streptomyces violaceusniger Tu 4113
0.00	1	1	S	1888	Streptomyces albus
0.00	1	1	S	2014920	Streptomyces capitiformicae
0.00	1	1	S	40318	Streptomyces nodosus
0.00	11	0	O	85008	Micromonosporales
0.00	11	0	F	28056	Micromonosporaceae
0.00	9	0	G	673534	Plantactinospora
0.00	9	0	G1	2631981	unclassified Plantactinospora
0.00	9	9	S	2108470	Plantactinospora sp. BC1
0.00	2	0	G	1873	Micromonospora
0.00	1	1	S	285665	Micromonospora coriariae
0.00	1	0	G1	2617518	unclassified Micromonospora
0.00	1	1	S	2583243	Micromonospora sp. HM134
0.00	7	0	O	2037	Actinomycetales
0.00	7	0	F	2049	Actinomycetaceae
0.00	3	1	G	1654	Actinomyces
0.00	2	0	G1	2609248	unclassified Actinomyces
0.00	2	0	S	706438	Actinomyces sp. oral taxon 171
0.00	2	2	S1	706439	Actinomyces sp. oral taxon 171 str. F0337
0.00	2	0	G	2050	Mobiluncus
0.00	2	2	S	2051	Mobiluncus curtisii
0.00	1	0	G	28263	Arcanobacterium
0.00	1	1	S	1302235	Arcanobacterium phocisimile
0.00	1	0	G	2740557	Pauljensenia
0.00	1	1	S	178339	Pauljensenia hongkongensis
0.00	3	0	O	85010	Pseudonocardiales
0.00	3	0	F	2070	Pseudonocardiaceae
0.00	2	0	G	1847	Pseudonocardia
0.00	2	0	G1	2619320	unclassified Pseudonocardia
0.00	2	2	S	1690815	Pseudonocardia sp. HH130630-07
0.00	1	0	G	1813	Amycolatopsis
0.00	1	0	S	33910	Amycolatopsis mediterranei
0.00	1	1	S1	1221524	Amycolatopsis mediterranei RB
0.00	2	0	O	85012	Streptosporangiales
0.00	1	0	F	2004	Streptosporangiaceae
0.00	1	1	G	83681	Nonomuraea
0.00	1	0	F	2012	Thermomonosporaceae
0.00	1	1	G	1988	Actinomadura
0.00	2	0	O	2039638	Candidatus Nanopelagicales
0.00	2	0	F	2162846	Candidatus Nanopelagicaceae
0.00	2	0	G	622681	Candidatus Planktophila
0.00	2	2	S	1884907	Candidatus Planktophila vernalis
0.00	1	0	O	85013	Frankiales
0.00	1	0	F	74712	Frankiaceae
0.00	1	0	G	1854	Frankia
0.00	1	1	S	106370	Frankia casuarinae
0.01	13	0	C	84998	Coriobacteriia
0.01	13	0	O	1643822	Eggerthellales
0.01	13	5	F	1643826	Eggerthellaceae
0.00	5	0	G	2005386	Arabia
0.00	5	5	S	1870985	Arabia massiliensis
0.00	2	0	G	644652	Gordonibacter
0.00	1	0	S	471189	Gordonibacter pamelaeae
0.00	1	1	S1	657308	Gordonibacter pamelaeae 7-10-1-b
0.00	1	1	S	1335613	Gordonibacter urolithinfaciens
0.00	1	0	G	1981050	Phoenicibacter
0.00	1	1	S	1944646	Phoenicibacter congonensis
0.00	4	0	C	908620	Nitriliruptoria
0.00	4	0	O	908621	Euzebyales
0.00	4	0	F	908622	Euzebyaceae
0.00	4	0	G	908623	Euzebya
0.00	4	0	G1	2649358	unclassified Euzebya
0.00	4	4	S	1608957	Euzebya sp. DY32-46
0.00	2	0	C	84995	Rubrobacteria
0.00	2	0	O	84996	Rubrobacterales
0.00	2	0	F	84997	Rubrobacteraceae
0.00	2	0	G	42255	Rubrobacter
0.00	2	2	S	2051957	Rubrobacter indicoceani
0.01	34	0	D2	1798711	Cyanobacteria/Melainabacteria group
0.01	34	1	P	1117	Cyanobacteria
0.01	14	0	O	1890424	Synechococcales
0.00	12	0	F	1890426	Synechococcaceae
0.00	11	0	G	1129	Synechococcus
0.00	6	5	G1	2626047	unclassified Synechococcus
0.00	1	1	S	1400866	Synechococcus sp. PROS-U-1
0.00	3	2	S	32046	Synechococcus elongatus
0.00	1	1	S1	2219813	Synechococcus elongatus PCC 11801
0.00	2	0	S	33070	Synechococcus lividus
0.00	2	2	S1	1917166	Synechococcus lividus PCC 6715
0.00	1	0	G	167375	Cyanobium
0.00	1	0	S	59930	Cyanobium gracile
0.00	1	1	S1	292564	Cyanobium gracile PCC 6307
0.00	2	0	F	1213	Prochloraceae
0.00	2	0	G	1218	Prochlorococcus
0.00	2	0	G1	2627481	unclassified Prochlorococcus
0.00	2	2	S	1501268	Prochlorococcus sp. MIT 0604
0.00	8	0	P1	1301283	Oscillatoriophycideae
0.00	5	0	O	1118	Chroococcales
0.00	4	0	F	1890464	Chroococcaceae
0.00	4	0	G	669357	Geminocystis
0.00	4	0	G1	2625037	unclassified Geminocystis
0.00	4	4	S	1617448	Geminocystis sp. NIES-3709
0.00	1	0	F	1890450	Aphanothecaceae
0.00	1	0	G	1453359	Candidatus Atelocyanobacterium
0.00	1	0	S	713887	Candidatus Atelocyanobacterium thalassa
0.00	1	1	S1	1453429	Candidatus Atelocyanobacterium thalassa isolate ALOHA
0.00	3	0	O	1150	Oscillatoriales
0.00	3	0	F	1892252	Microcoleaceae
0.00	3	0	G	35823	Arthrospira
0.00	3	3	S	118562	Arthrospira platensis
0.00	7	2	O	1161	Nostocales
0.00	5	0	F	1162	Nostocaceae
0.00	5	1	G	1177	Nostoc
0.00	4	0	G1	2593658	unclassified Nostoc
0.00	2	2	S	28072	Nostoc sp. PCC 7524
0.00	2	2	S	2576904	Nostoc sp. TCL26-01
0.00	4	0	O	1955042	Gloeoemargaritales
0.00	4	0	F	1955043	Gloeomargaritaceae
0.00	4	0	G	1188227	Gloeomargarita
0.00	4	0	S	1188228	Gloeomargarita lithophora
0.00	4	4	S1	1188229	Gloeomargarita lithophora Alchichica-D10
0.01	29	0	P	544448	Tenericutes
0.01	29	0	C	31969	Mollicutes
0.01	19	0	O	2085	Mycoplasmatales
0.01	19	0	F	2092	Mycoplasmataceae
0.00	11	0	G	2093	Mycoplasma
0.00	3	0	G1	2683645	unclassified Mycoplasma
0.00	2	2	S	2742195	Mycoplasma sp. OR1901
0.00	1	1	S	640330	Mycoplasma sp. Pen4
0.00	2	1	S	2100	Mycoplasma hyorhinis
0.00	1	1	S1	1129369	Mycoplasma hyorhinis GDL-1
0.00	1	1	S	2098	Mycoplasma hominis
0.00	1	1	S	519450	Mycoplasma anserisalpingitidis
0.00	1	1	S	353852	Mycoplasma nasistruthionis
0.00	1	0	S	2123	Mycoplasma putrefaciens
0.00	1	1	S1	743965	Mycoplasma putrefaciens KS1
0.00	1	1	S	2121	Mycoplasma orale
0.00	1	1	S	2099	Mycoplasma hyopneumoniae
0.00	7	0	G	2767358	Mycoplasmopsis
0.00	4	4	S	28903	Mycoplasma bovis
0.00	1	0	S	2107	Mycoplasma pulmonis
0.00	1	1	S1	272635	Mycoplasma pulmonis UAB CTIP
0.00	1	1	S	2113	Mycoplasma californicum
0.00	1	1	S	33923	Mycoplasma felis
0.00	1	0	G	2129	Ureaplasma
0.00	1	1	S	134821	Ureaplasma parvum
0.00	10	0	O	186328	Entomoplasmatales
0.00	8	0	F	2131	Spiroplasmataceae
0.00	8	0	G	2132	Spiroplasma
0.00	3	0	S	216935	Spiroplasma culicicola
0.00	3	3	S1	1276246	Spiroplasma culicicola AES-1
0.00	2	0	G1	2637901	unclassified Spiroplasma
0.00	2	2	S	1914410	Spiroplasma sp. NBRC 100390
0.00	1	0	S	216937	Spiroplasma floricola
0.00	1	1	S1	1336749	Spiroplasma floricola 23-6
0.00	1	1	S	216938	Spiroplasma helicoides
0.00	1	0	S	216945	Spiroplasma syrphidicola
0.00	1	1	S1	1276229	Spiroplasma syrphidicola EA-1
0.00	2	0	F	33925	Entomoplasmataceae
0.00	2	0	G	46238	Entomoplasma
0.00	2	2	S	81459	Entomoplasma melaleucae
0.00	11	0	P	1297	Deinococcus-Thermus
0.00	11	0	C	188787	Deinococci
0.00	7	0	O	118964	Deinococcales
0.00	7	0	F	183710	Deinococcaceae
0.00	7	0	G	1298	Deinococcus
0.00	4	4	S	1299	Deinococcus radiodurans
0.00	2	2	S	1182568	Deinococcus puniceus
0.00	1	0	S	432329	Deinococcus peraridilitoris
0.00	1	1	S1	937777	Deinococcus peraridilitoris DSM 19664
0.00	4	0	O	68933	Thermales
0.00	4	0	F	188786	Thermaceae
0.00	2	0	G	270	Thermus
0.00	1	1	S	274	Thermus thermophilus
0.00	1	1	S	56956	Thermus brockianus
0.00	2	0	G	65551	Meiothermus
0.00	2	0	S	277	Meiothermus ruber
0.00	2	2	S1	504728	Meiothermus ruber DSM 1279
0.00	8	0	P	200795	Chloroflexi
0.00	3	0	C	32061	Chloroflexia
0.00	3	0	O	32064	Chloroflexales
0.00	3	0	O1	1508594	Chloroflexineae
0.00	3	0	F	1106	Chloroflexaceae
0.00	3	0	G	1107	Chloroflexus
0.00	2	0	S	152260	Chloroflexus aggregans
0.00	2	2	S1	326427	Chloroflexus aggregans DSM 9485
0.00	1	0	S	1108	Chloroflexus aurantiacus
0.00	1	1	S1	480224	Chloroflexus aurantiacus Y-400-fl
0.00	2	0	C	292625	Anaerolineae
0.00	2	0	O	292629	Anaerolineales
0.00	2	0	F	292628	Anaerolineaceae
0.00	1	0	G	233189	Anaerolinea
0.00	1	0	G1	2635759	unclassified Anaerolinea
0.00	1	1	S	2710758	Anaerolinea sp. 'rifampicinis'
0.00	1	0	G	2019482	Brevefilum
0.00	1	1	S	1986204	Brevefilum fermentans
0.00	2	0	C	301297	Dehalococcoidia
0.00	2	0	O	1202465	Dehalococcoidales
0.00	2	0	F	1202464	Dehalococcoidaceae
0.00	2	0	G	61434	Dehalococcoides
0.00	2	0	S	61435	Dehalococcoides mccartyi
0.00	2	2	S1	1193806	Dehalococcoides mccartyi BTF08
0.00	1	0	C	189775	Thermomicrobia
0.00	1	0	O	189776	Thermomicrobiales
0.00	1	0	F	189777	Thermomicrobiaceae
0.00	1	0	G	499	Thermomicrobium
0.00	1	0	S	500	Thermomicrobium roseum
0.00	1	1	S1	309801	Thermomicrobium roseum DSM 5159
0.49	1209	54	P	1224	Proteobacteria
0.31	780	41	C	1236	Gammaproteobacteria
0.17	411	1	O	72274	Pseudomonadales
0.12	293	0	F	135621	Pseudomonadaceae
0.12	292	2	G	286	Pseudomonas
0.11	277	0	G1	136843	Pseudomonas fluorescens group
0.11	271	271	S	29442	Pseudomonas tolaasii
0.00	4	1	S	294	Pseudomonas fluorescens
0.00	3	3	S1	463794	Pseudomonas fluorescens BBc6R8
0.00	2	2	S	46679	Pseudomonas mucidolens
0.00	6	1	G1	196821	unclassified Pseudomonas
0.00	2	2	S	2749999	Pseudomonas sp. RtIB026
0.00	2	2	S	1931241	Pseudomonas sp. S-6-2
0.00	1	1	S	2726989	Pseudomonas sp. gcc21
0.00	2	0	G1	136841	Pseudomonas aeruginosa group
0.00	2	2	S	287	Pseudomonas aeruginosa
0.00	2	2	S	1499686	Pseudomonas saudiphocaensis
0.00	1	1	S	86265	Pseudomonas thivervalensis
0.00	1	1	S	2599595	Pseudomonas eucalypticola
0.00	1	0	G1	136845	Pseudomonas putida group
0.00	1	1	S	47880	Pseudomonas fulva
0.00	1	0	F1	351	Azotobacter group
0.00	1	0	G	352	Azotobacter
0.00	1	0	S	354	Azotobacter vinelandii
0.00	1	1	S1	1283330	Azotobacter vinelandii CA
0.05	117	1	F	468	Moraxellaceae
0.05	114	25	G	469	Acinetobacter
0.02	46	7	G1	909768	Acinetobacter calcoaceticus/baumannii complex
0.01	16	16	S	106654	Acinetobacter nosocomialis
0.00	12	12	S	1530123	Acinetobacter seifertii
0.00	6	6	S	470	Acinetobacter baumannii
0.00	3	3	S	471	Acinetobacter calcoaceticus
0.00	1	1	S	48296	Acinetobacter pittii
0.00	1	1	S	1785128	Acinetobacter lactucae
0.01	14	0	G1	196816	unclassified Acinetobacter
0.00	12	12	S	2004644	Acinetobacter sp. WCHA45
0.00	2	2	S	1407071	Acinetobacter sp. TGL-Y2
0.00	11	11	S	40214	Acinetobacter johnsonii
0.00	8	8	S	28090	Acinetobacter lwoffii
0.00	6	6	S	29430	Acinetobacter haemolyticus
0.00	3	3	S	202956	Acinetobacter towneri
0.00	1	1	S	40215	Acinetobacter junii
0.00	1	0	G	475	Moraxella
0.00	1	1	S	480	Moraxella catarrhalis
0.00	1	0	G	497	Psychrobacter
0.00	1	0	G1	196806	unclassified Psychrobacter
0.00	1	1	S	1699622	Psychrobacter sp. P2G3
0.07	179	9	O	91347	Enterobacterales
0.05	114	23	F	543	Enterobacteriaceae
0.02	40	9	G	570	Klebsiella
0.01	22	22	S	573	Klebsiella pneumoniae
0.00	4	4	S	244366	Klebsiella variicola
0.00	3	3	S	548	Klebsiella aerogenes
0.00	1	1	S	1134687	Klebsiella michiganensis
0.00	1	1	S	1463165	Klebsiella quasipneumoniae
0.01	17	6	G	547	Enterobacter
0.00	11	8	G1	354276	Enterobacter cloacae complex
0.00	3	3	S	158836	Enterobacter hormaechei
0.01	13	3	G	561	Escherichia
0.00	7	7	S	562	Escherichia coli
0.00	2	2	S	208962	Escherichia albertii
0.00	1	0	G1	2608889	unclassified Escherichia
0.00	1	1	S	2044467	Escherichia sp. E4742
0.00	7	0	G	544	Citrobacter
0.00	4	4	S	2562449	Citrobacter tructae
0.00	1	0	S	545	Citrobacter koseri
0.00	1	1	S1	290338	Citrobacter koseri ATCC BAA-895
0.00	1	0	G1	1344959	Citrobacter freundii complex
0.00	1	1	S	546	Citrobacter freundii
0.00	1	1	G1	2644389	unclassified Citrobacter
0.00	5	0	G	590	Salmonella
0.00	5	3	S	28901	Salmonella enterica
0.00	2	0	S1	59201	Salmonella enterica subsp. enterica
0.00	2	2	S2	58712	Salmonella enterica subsp. enterica serovar Anatum
0.00	2	0	G	83654	Leclercia
0.00	2	2	S	83655	Leclercia adecarboxylata
0.00	2	2	G	160674	Raoultella
0.00	2	0	G	447792	Phytobacter
0.00	2	0	G1	2625049	unclassified Phytobacter
0.00	2	2	S	1756993	Phytobacter sp. SCO41
0.00	1	0	F1	36866	unclassified Enterobacteriaceae
0.00	1	1	S	2675778	Enterobacteriaceae endosymbiont of Donacia fulgens
0.00	1	0	G	158483	Cedecea
0.00	1	0	G1	2649846	unclassified Cedecea
0.00	1	1	S	2545798	Cedecea sp. FDAARGOS_727
0.00	1	0	G	1330545	Lelliottia
0.00	1	1	S	61646	Lelliottia amnigena
0.01	21	0	F	1903409	Erwiniaceae
0.01	13	0	G	32199	Buchnera
0.01	13	1	S	9	Buchnera aphidicola
0.00	4	4	S1	1241878	Buchnera aphidicola (Sarucallis kahawaluokalani)
0.00	2	2	S1	2518974	Buchnera aphidicola (Cinara curtihirsuta)
0.00	1	1	S1	118099	Buchnera aphidicola (Acyrthosiphon pisum)
0.00	1	1	S1	655384	Buchnera aphidicola (Cinara pseudotaxifoliae)
0.00	1	1	S1	1241834	Buchnera aphidicola (Aphis nasturtii)
0.00	1	1	S1	1241865	Buchnera aphidicola (Macrosiphoniella sanborni)
0.00	1	1	S1	1878935	Buchnera aphidicola (Cinara confinis)
0.00	1	1	S1	2315800	Buchnera aphidicola (Stegophylla sp.)
0.00	6	0	G	53335	Pantoea
0.00	2	2	S	553	Pantoea ananatis
0.00	2	2	S	1891675	Pantoea alhagi
0.00	1	1	S	470933	Pantoea eucalypti
0.00	1	0	G1	1654067	Pantoea agglomerans group
0.00	1	1	S	549	Pantoea agglomerans
0.00	2	0	G	551	Erwinia
0.00	2	2	S	1922217	Candidatus Erwinia haradaeae
0.01	16	0	F	1903411	Yersiniaceae
0.00	9	4	G	613	Serratia
0.00	2	2	S	615	Serratia marcescens
0.00	2	2	S	28151	Serratia proteamaculans
0.00	1	0	G1	2647522	unclassified Serratia
0.00	1	1	S	104623	Serratia sp. ATCC 39006
0.00	5	2	G	629	Yersinia
0.00	3	3	S	263819	Yersinia aleksiciae
0.00	1	0	G	34037	Rahnella
0.00	1	0	G1	2635087	unclassified Rahnella
0.00	1	1	S	1805933	Rahnella sp. ERMR1:05
0.00	1	0	G	1565532	Rouxiella
0.00	1	1	S	1646377	Rouxiella badensis
0.00	8	1	F	1903414	Morganellaceae
0.00	5	0	G	586	Providencia
0.00	4	1	S	587	Providencia rettgeri
0.00	3	3	S1	1141663	Providencia rettgeri Dmel1
0.00	1	1	S	126385	Providencia alcalifaciens
0.00	2	0	G	583	Proteus
0.00	2	2	S	585	Proteus vulgaris
0.00	7	0	F	1903410	Pectobacteriaceae
0.00	5	0	G	122277	Pectobacterium
0.00	2	2	S	180957	Pectobacterium brasiliense
0.00	2	2	S	1905730	Pectobacterium parmentieri
0.00	1	0	S	554	Pectobacterium carotovorum
0.00	1	1	S1	555	Pectobacterium carotovorum subsp. carotovorum
0.00	2	0	G	204037	Dickeya
0.00	1	1	S	204038	Dickeya dadantii
0.00	1	1	S	1778540	Dickeya fangzhongdai
0.00	3	0	F	1903412	Hafniaceae
0.00	3	0	G	635	Edwardsiella
0.00	3	3	S	636	Edwardsiella tarda
0.00	1	0	F	1903416	Budviciaceae
0.00	1	0	G	2810357	Jinshanibacter
0.00	1	1	S	2498113	Jinshanibacter zhutongyuii
0.01	35	0	O	135622	Alteromonadales
0.01	17	0	F	267888	Pseudoalteromonadaceae
0.01	17	0	G	53246	Pseudoalteromonas
0.01	13	0	G1	194690	unclassified Pseudoalteromonas
0.00	12	12	S	649161	Pseudoalteromonas sp. 3J6
0.00	1	1	S	2003316	Pseudoalteromonas sp. GCY
0.00	3	0	S	298657	Pseudoalteromonas spongiae
0.00	3	3	S1	1117319	Pseudoalteromonas spongiae UST010723-006
0.00	1	1	S	882626	Pseudoalteromonas xiamenensis
0.00	8	0	F	72275	Alteromonadaceae
0.00	6	1	G	226	Alteromonas
0.00	3	3	S	314275	Alteromonas mediterranea
0.00	2	0	S	28108	Alteromonas macleodii
0.00	2	2	S1	1004788	Alteromonas macleodii str. 'English Channel 673'
0.00	1	0	G	2742	Marinobacter
0.00	1	1	S	1874317	Marinobacter salinus
0.00	1	0	G	89404	Glaciecola
0.00	1	1	S	2489595	Glaciecola amylolytica
0.00	5	0	F	267890	Shewanellaceae
0.00	5	1	G	22	Shewanella
0.00	1	0	S	60478	Shewanella amazonensis
0.00	1	1	S1	326297	Shewanella amazonensis SB2B
0.00	1	0	S	62322	Shewanella baltica
0.00	1	1	S1	693971	Shewanella baltica OS183
0.00	1	0	G1	196818	unclassified Shewanella
0.00	1	1	S	2575361	Shewanella sp. MEBiC00475
0.00	1	0	S	404011	Shewanella piezotolerans
0.00	1	1	S1	225849	Shewanella piezotolerans WP3
0.00	3	0	F	267893	Idiomarinaceae
0.00	3	0	G	135575	Idiomarina
0.00	3	0	S	135577	Idiomarina loihiensis
0.00	3	3	S1	283942	Idiomarina loihiensis L2TR
0.00	2	0	F	267889	Colwelliaceae
0.00	2	0	G	28228	Colwellia
0.00	2	2	S	1967665	Colwellia beringensis
0.01	29	0	O	135625	Pasteurellales
0.01	29	2	F	712	Pasteurellaceae
0.00	8	0	G	724	Haemophilus
0.00	4	3	S	727	Haemophilus influenzae
0.00	1	1	S1	862964	Haemophilus influenzae 10810
0.00	3	3	S	729	Haemophilus parainfluenzae
0.00	1	1	S	730	[Haemophilus] ducreyi
0.00	6	0	G	2094023	Glaesserella
0.00	4	4	S	738	Glaesserella parasuis
0.00	2	0	G1	2629322	unclassified Glaesserella
0.00	2	2	S	2030797	Glaesserella sp. 15-184
0.00	5	0	G	75984	Mannheimia
0.00	2	2	S	75985	Mannheimia haemolytica
0.00	2	2	S	85404	Mannheimia varigena
0.00	1	1	S	85402	Mannheimia granulomatis
0.00	2	0	G	745	Pasteurella
0.00	2	1	S	747	Pasteurella multocida
0.00	1	0	S1	44283	Pasteurella multocida subsp. multocida
0.00	1	1	S2	1304873	Pasteurella multocida subsp. multocida OH4807
0.00	2	1	G	416916	Aggregatibacter
0.00	1	1	S	739	Aggregatibacter segnis
0.00	1	0	G	713	Actinobacillus
0.00	1	0	S	67854	Actinobacillus succinogenes
0.00	1	1	S1	339671	Actinobacillus succinogenes 130Z
0.00	1	0	G	214906	Histophilus
0.00	1	1	S	731	Histophilus somni
0.00	1	0	G	292486	Avibacterium
0.00	1	1	S	728	Avibacterium paragallinarum
0.00	1	0	G	1960084	Rodentibacter
0.00	1	1	S	1906744	Rodentibacter heylii
0.01	20	0	O	72273	Thiotrichales
0.00	9	0	F	34064	Francisellaceae
0.00	7	2	G	262	Francisella
0.00	2	2	S	573570	Francisella uliginis
0.00	1	1	S	263	Francisella tularensis
0.00	1	1	S	299583	Francisella orientalis
0.00	1	1	S	622488	Francisella hispaniensis
0.00	2	0	G	1869285	Allofrancisella
0.00	2	2	S	1085647	Allofrancisella inopinata
0.00	6	0	F	135616	Piscirickettsiaceae
0.00	4	0	G	1237	Piscirickettsia
0.00	4	4	S	1238	Piscirickettsia salmonis
0.00	1	1	G	40222	Methylophaga
0.00	1	0	G	2039723	Thiomicrorhabdus
0.00	1	1	S	2739063	Thiomicrorhabdus xiamenensis
0.00	5	0	F	135617	Thiotrichaceae
0.00	5	0	G	1021	Beggiatoa
0.00	5	5	S	288004	Beggiatoa leptomitoformis
0.01	16	0	O	135614	Xanthomonadales
0.01	14	1	F	32033	Xanthomonadaceae
0.00	3	0	G	83618	Pseudoxanthomonas
0.00	3	3	S	314722	Pseudoxanthomonas suwonensis
0.00	3	0	G	141948	Thermomonas
0.00	3	3	S	215691	Thermomonas brevis
0.00	2	0	G	68	Lysobacter
0.00	1	1	S	2591633	Lysobacter alkalisoli
0.00	1	0	G1	2635362	unclassified Lysobacter
0.00	1	1	S	2781022	Lysobacter sp. H21R20
0.00	2	0	G	338	Xanthomonas
0.00	1	1	S	56458	Xanthomonas sacchari
0.00	1	0	S	56459	Xanthomonas vasicola
0.00	1	0	S1	454958	Xanthomonas vasicola pv. musacearum
0.00	1	1	S2	1094184	Xanthomonas campestris pv. musacearum NCPPB 4379
0.00	2	0	G	40323	Stenotrophomonas
0.00	1	0	G1	196198	unclassified Stenotrophomonas
0.00	1	1	S	2040586	Stenotrophomonas sp. Pemsol
0.00	1	0	G1	995085	Stenotrophomonas maltophilia group
0.00	1	1	S	2072411	Stenotrophomonas sp. ZAC14D1_NAIMI4_1
0.00	1	0	G	2370	Xylella
0.00	1	1	S	2371	Xylella fastidiosa
0.00	2	0	F	1775411	Rhodanobacteraceae
0.00	2	0	G	231454	Dyella
0.00	1	0	S	231455	Dyella japonica
0.00	1	1	S1	1217721	Dyella japonica A8
0.00	1	0	G1	2634549	unclassified Dyella
0.00	1	1	S	2501295	Dyella sp. M7H15-1
0.01	14	0	O	135619	Oceanospirillales
0.00	7	0	F	28256	Halomonadaceae
0.00	3	0	G	2745	Halomonas
0.00	2	0	G1	2609666	unclassified Halomonas
0.00	1	1	S	2562282	Halomonas sp. Y2R2
0.00	1	1	S	2773308	Halomonas sp. YLGW01
0.00	1	1	S	44935	Halomonas venusta
0.00	2	0	F1	114403	Zymobacter group
0.00	2	0	G	235572	Candidatus Portiera
0.00	2	2	S	91844	Candidatus Portiera aleyrodidarum
0.00	1	0	G	404432	Salinicola
0.00	1	1	S	1771309	Salinicola tamaricis
0.00	1	0	G	504090	Kushneria
0.00	1	1	S	698828	Kushneria konosiri
0.00	3	0	F	224379	Hahellaceae
0.00	3	0	G	2768738	Spartinivicinus
0.00	3	3	S	2683272	Spartinivicinus ruber
0.00	2	0	F	135620	Oceanospirillaceae
0.00	2	0	G	28253	Marinomonas
0.00	2	2	S	2773454	Marinomonas algicola
0.00	1	0	F	224372	Alcanivoracaceae
0.00	1	0	G	59753	Alcanivorax
0.00	1	0	S	285091	Alcanivorax dieselolei
0.00	1	1	S1	930169	Alcanivorax dieselolei B5
0.00	1	0	F	2066474	Endozoicomonadaceae
0.00	1	0	G	305899	Endozoicomonas
0.00	1	0	S	1027273	Endozoicomonas montiporae
0.00	1	1	S1	570277	Endozoicomonas montiporae CL-33
0.00	10	0	O	118969	Legionellales
0.00	10	0	F	444	Legionellaceae
0.00	9	0	G	445	Legionella
0.00	6	6	S	446	Legionella pneumophila
0.00	2	0	S	96230	Legionella fallonii
0.00	2	2	S1	1212491	Legionella fallonii LLAP-10
0.00	1	1	S	450	Legionella longbeachae
0.00	1	0	G	465	Tatlockia
0.00	1	1	S	451	Tatlockia micdadei
0.00	10	0	O	135623	Vibrionales
0.00	10	0	F	641	Vibrionaceae
0.00	8	1	G	662	Vibrio
0.00	2	0	G1	1891919	Vibrio oreintalis group
0.00	2	2	S	300876	Vibrio europaeus
0.00	2	0	G1	717610	Vibrio harveyi group
0.00	1	1	S	670	Vibrio parahaemolyticus
0.00	1	1	S	680	Vibrio campbellii
0.00	2	0	S	52443	Vibrio tapetis
0.00	2	2	S1	1671868	Vibrio tapetis subsp. tapetis
0.00	1	1	S	55601	Vibrio anguillarum
0.00	1	0	G	51366	Salinivibrio
0.00	1	1	S	1908198	Salinivibrio kushneri
0.00	1	0	G	246861	Grimontia
0.00	1	1	S	673	Grimontia hollisae
0.00	4	0	O	135613	Chromatiales
0.00	3	0	F	72276	Ectothiorhodospiraceae
0.00	2	0	G	133193	Alkalilimnicola
0.00	2	0	S	351052	Alkalilimnicola ehrlichii
0.00	2	2	S1	187272	Alkalilimnicola ehrlichii MLHE-1
0.00	1	0	G	1765964	Acidihalobacter
0.00	1	1	S	2792603	Acidihalobacter aeolianus
0.00	1	0	F	1046	Chromatiaceae
0.00	1	0	G	53392	Thiodictyon
0.00	1	1	S	1166950	Candidatus Thiodictyon syntrophicum
0.00	3	0	C1	118884	Gammaproteobacteria incertae sedis
0.00	1	0	G	349742	Sedimenticola
0.00	1	1	S	1543721	Sedimenticola thiotaurini
0.00	1	0	G	655184	Candidatus Thioglobus
0.00	1	1	S	1705394	Candidatus Thioglobus autotrophicus
0.00	1	0	G	745410	Gallaecimonas
0.00	1	1	S	2291597	Gallaecimonas mangrovi
0.00	3	0	O	1706369	Cellvibrionales
0.00	2	0	F	1706371	Cellvibrionaceae
0.00	2	0	G	10	Cellvibrio
0.00	2	0	G1	2624793	unclassified Cellvibrio
0.00	2	2	S	454662	Cellvibrio sp. KY-YJ-3
0.00	1	0	F	1706373	Microbulbiferaceae
0.00	1	0	G	48073	Microbulbifer
0.00	1	0	G1	2619833	unclassified Microbulbifer
0.00	1	1	S	359370	Microbulbifer sp. A4B17
0.00	2	0	O	135618	Methylococcales
0.00	2	0	F	403	Methylococcaceae
0.00	1	0	G	416	Methylomonas
0.00	1	0	S	421	Methylomonas methanica
0.00	1	1	S1	857087	Methylomonas methanica MC09
0.00	1	0	G	39773	Methylomicrobium
0.00	1	0	G1	2631527	unclassified Methylomicrobium
0.00	1	1	S	2049332	Methylomicrobium sp. wino1
0.00	2	0	O	135624	Aeromonadales
0.00	2	0	F	84642	Aeromonadaceae
0.00	2	1	G	642	Aeromonas
0.00	1	1	S	651	Aeromonas media
0.00	1	0	O	1692040	Acidiferrobacterales
0.00	1	0	F	1692041	Acidiferrobacteraceae
0.00	1	0	G	1692042	Sulfurifustis
0.00	1	1	S	1675686	Sulfurifustis variabilis
0.06	147	10	C	28211	Alphaproteobacteria
0.02	52	7	O	356	Hyphomicrobiales
0.01	17	0	F	82115	Rhizobiaceae
0.01	15	0	F1	227290	Rhizobium/Agrobacterium group
0.00	7	0	G	357	Agrobacterium
0.00	6	0	G1	1183400	Agrobacterium tumefaciens complex
0.00	6	6	S	358	Agrobacterium tumefaciens
0.00	1	1	S	373	Agrobacterium vitis
0.00	5	0	G	379	Rhizobium
0.00	4	4	G1	2613769	unclassified Rhizobium
0.00	1	1	S	1138189	Rhizobium bangladeshense
0.00	3	0	G	1525371	Neorhizobium
0.00	3	0	G1	2629175	unclassified Neorhizobium
0.00	3	3	S	1825976	Neorhizobium sp. NCHU2750
0.00	1	0	G	34019	Liberibacter
0.00	1	0	S	34020	Candidatus Liberibacter africanus
0.00	1	1	S1	1277257	Candidatus Liberibacter africanus PTSAPSY
0.00	1	0	F1	227292	Sinorhizobium/Ensifer group
0.00	1	0	G	28105	Sinorhizobium
0.00	1	0	G1	2613772	unclassified Sinorhizobium
0.00	1	1	S	1842534	Sinorhizobium sp. RAC02
0.00	9	0	F	41294	Bradyrhizobiaceae
0.00	6	0	G	374	Bradyrhizobium
0.00	2	0	S	29448	Bradyrhizobium elkanii
0.00	2	2	S1	1275962	Bradyrhizobium elkanii USDA 61
0.00	2	2	S	244734	Bradyrhizobium betae
0.00	1	1	S	83637	Bradyrhizobium genosp. L
0.00	1	1	S	1355477	Bradyrhizobium diazoefficiens
0.00	3	0	G	1073	Rhodopseudomonas
0.00	3	0	S	1076	Rhodopseudomonas palustris
0.00	3	3	S1	316055	Rhodopseudomonas palustris BisA53
0.00	6	0	F	118882	Brucellaceae
0.00	4	0	G	528	Ochrobactrum
0.00	4	3	G1	239106	unclassified Ochrobactrum
0.00	1	1	S	2726427	Ochrobactrum sp. MT180101
0.00	2	1	G	234	Brucella
0.00	1	1	S	571256	Brucella pituitosa
0.00	4	0	F	45401	Hyphomicrobiaceae
0.00	3	0	G	59282	Blastochloris
0.00	3	3	S	1079	Blastochloris viridis
0.00	1	0	G	46913	Devosia
0.00	1	1	S	400770	Devosia ginsengisoli
0.00	3	0	F	772	Bartonellaceae
0.00	3	0	G	773	Bartonella
0.00	2	0	G1	2645622	unclassified Bartonella
0.00	2	2	S	1933906	Bartonella sp. JB15
0.00	1	1	S	774	Bartonella bacilliformis
0.00	3	0	F	69277	Phyllobacteriaceae
0.00	2	0	G	68287	Mesorhizobium
0.00	1	0	G1	325217	unclassified Mesorhizobium
0.00	1	1	S	2493678	Mesorhizobium sp. M7D.F.Ca.US.005.01.1.1
0.00	1	0	S	2066070	Mesorhizobium japonicum
0.00	1	1	S1	266835	Mesorhizobium japonicum MAFF 303099
0.00	1	0	G	28100	Phyllobacterium
0.00	1	0	G1	2638441	unclassified Phyllobacterium
0.00	1	1	S	2718938	Phyllobacterium sp. 628
0.00	1	0	F	255475	Aurantimonadaceae
0.00	1	0	G	414371	Aureimonas
0.00	1	0	G1	2615206	unclassified Aureimonas
0.00	1	1	S	2816454	Aureimonas sp. OT7
0.00	1	0	F	335928	Xanthobacteraceae
0.00	1	0	G	99	Ancylobacter
0.00	1	1	S	1745854	Ancylobacter pratisalsi
0.00	1	0	F	2821832	Stappiaceae
0.00	1	0	G	258255	Pseudovibrio
0.00	1	0	G1	2627060	unclassified Pseudovibrio
0.00	1	1	S	911045	Pseudovibrio sp. FO-BEG1
0.02	40	0	O	204457	Sphingomonadales
0.02	38	3	F	41297	Sphingomonadaceae
0.01	23	4	G	13687	Sphingomonas
0.01	14	0	G1	196159	unclassified Sphingomonas
0.00	7	7	S	1517551	Sphingomonas sp. HMP6
0.00	3	3	S	2219696	Sphingomonas sp. FARSPH
0.00	2	2	S	2764186	Sphingomonas sp. sand1-3
0.00	1	1	S	1390395	Sphingomonas sp. LK11
0.00	1	1	S	1523415	Sphingomonas sp. AAP5
0.00	4	4	S	1560345	Sphingomonas panacis
0.00	1	1	S	653931	Sphingomonas alpina
0.00	5	0	G	541	Zymomonas
0.00	5	0	S	542	Zymomonas mobilis
0.00	5	3	S1	120045	Zymomonas mobilis subsp. mobilis
0.00	2	2	S2	627344	Zymomonas mobilis subsp. mobilis ATCC 29191
0.00	3	0	G	165695	Sphingobium
0.00	2	0	G1	2611147	unclassified Sphingobium
0.00	2	2	S	2733867	Sphingobium sp. KCTC 72723
0.00	1	1	S	13690	Sphingobium yanoikuyae
0.00	2	0	G	165696	Novosphingobium
0.00	2	0	G1	2644732	unclassified Novosphingobium
0.00	2	2	S	2571749	Novosphingobium sp. ABRDHK2
0.00	1	0	G	150203	Blastomonas
0.00	1	0	G1	2626550	unclassified Blastomonas
0.00	1	1	S	1842535	Blastomonas sp. RAC04
0.00	1	0	G	1234545	Parasphingopyxis
0.00	1	1	S	2026624	Parasphingopyxis algicola
0.00	2	0	F	335929	Erythrobacteraceae
0.00	2	0	G	2800681	Aurantiacibacter
0.00	2	2	S	1648404	Aurantiacibacter atlanticus
0.01	13	0	O	766	Rickettsiales
0.00	9	0	F	942	Anaplasmataceae
0.00	7	4	G	33993	Neorickettsia
0.00	3	3	S	2686014	Neorickettsia findlayensis
0.00	2	0	G	943	Ehrlichia
0.00	2	0	G1	106178	canis group
0.00	2	2	S	779	Ehrlichia ruminantium
0.00	4	0	F	775	Rickettsiaceae
0.00	4	0	F1	33988	Rickettsieae
0.00	2	0	G	780	Rickettsia
0.00	1	0	G1	114292	typhus group
0.00	1	0	S	785	Rickettsia typhi
0.00	1	1	S1	1003202	Rickettsia typhi str. B9991CWPP
0.00	1	0	G1	1129742	belli group
0.00	1	1	S	33990	Rickettsia bellii
0.00	1	0	G	69474	Orientia
0.00	1	1	S	784	Orientia tsutsugamushi
0.00	1	0	G	2601645	Candidatus Sneabacter
0.00	1	1	S	2601646	Candidatus Sneabacter namystus
0.01	13	0	O	204455	Rhodobacterales
0.01	13	0	F	31989	Rhodobacteraceae
0.00	4	0	G	2813813	Luteovulum
0.00	4	4	S	1063	Luteovulum sphaeroides
0.00	3	0	G	74030	Roseovarius
0.00	2	0	G1	2614913	unclassified Roseovarius
0.00	2	2	S	2587850	Roseovarius sp. THAF27
0.00	1	1	S	2494550	Roseovarius faecimaris
0.00	2	0	G	53945	Octadecabacter
0.00	2	0	S	53946	Octadecabacter arcticus
0.00	2	2	S1	391616	Octadecabacter arcticus 238
0.00	2	0	G	265	Paracoccus
0.00	2	2	S	2259340	Paracoccus suum
0.00	1	0	G	60136	Sulfitobacter
0.00	1	0	G1	196795	unclassified Sulfitobacter
0.00	1	1	S	1389005	Sulfitobacter sp. SK012
0.00	1	0	G	302485	Phaeobacter
0.00	1	1	S	221822	Phaeobacter inhibens
0.00	11	0	O	204441	Rhodospirillales
0.00	7	0	F	433	Acetobacteraceae
0.00	4	1	G	1434011	Komagataeibacter
0.00	2	2	S	33995	Komagataeibacter europaeus
0.00	1	0	S	436	Komagataeibacter hansenii
0.00	1	1	S1	714995	Komagataeibacter hansenii ATCC 23769
0.00	2	0	G	434	Acetobacter
0.00	1	0	S	438	Acetobacter pasteurianus
0.00	1	1	S1	1006554	Acetobacter pasteurianus NBRC 101655
0.00	1	1	S	104102	Acetobacter tropicalis
0.00	1	0	G	1079922	Commensalibacter
0.00	1	0	G1	2630218	unclassified Commensalibacter
0.00	1	1	S	2478912	Commensalibacter sp. AMU001
0.00	4	0	F	41295	Rhodospirillaceae
0.00	2	2	G	168934	Thalassospira
0.00	1	0	G	204447	Skermanella
0.00	1	0	G1	2632462	unclassified Skermanella
0.00	1	1	S	2775420	Skermanella sp. TT6
0.00	1	0	G	1543704	Niveispirillum
0.00	1	1	S	1612173	Niveispirillum cyanobacteriorum
0.00	4	0	O	204458	Caulobacterales
0.00	4	0	F	76892	Caulobacteraceae
0.00	3	0	G	41275	Brevundimonas
0.00	3	1	G1	2622653	unclassified Brevundimonas
0.00	1	1	S	2579977	Brevundimonas sp. SGAir0440
0.00	1	1	S	2774189	Brevundimonas sp. LVF1
0.00	1	0	G	76890	Asticcacaulis
0.00	1	0	S	78587	Asticcacaulis excentricus
0.00	1	1	S1	573065	Asticcacaulis excentricus CB 48
0.00	2	0	O	54526	Pelagibacterales
0.00	2	0	F	1655514	Pelagibacteraceae
0.00	2	0	G	198251	Candidatus Pelagibacter
0.00	2	0	G1	2647897	unclassified Candidatus Pelagibacter
0.00	2	2	S	2268451	Candidatus Pelagibacter sp. FZCC0015
0.00	2	0	O	2800060	Hyphomonadales
0.00	2	0	F	69657	Hyphomonadaceae
0.00	2	0	G	2723	Hirschia
0.00	2	0	S	2724	Hirschia baltica
0.00	2	2	S1	582402	Hirschia baltica ATCC 49814
0.05	135	7	P1	68525	delta/epsilon subdivisions
0.03	85	1	C	29547	Epsilonproteobacteria
0.03	78	1	O	213849	Campylobacterales
0.03	64	1	F	72294	Campylobacteraceae
0.01	34	4	G	194	Campylobacter
0.00	8	4	S	201	Campylobacter lari
0.00	4	4	S1	1453988	Campylobacter lari RM16712
0.00	4	4	S	28080	Campylobacter upsaliensis
0.00	3	2	S	196	Campylobacter fetus
0.00	1	1	S1	32020	Campylobacter fetus subsp. venerealis
0.00	3	1	S	1965231	Campylobacter pinnipediorum
0.00	2	2	S1	1874362	Campylobacter pinnipediorum subsp. caledonicus
0.00	3	3	S	197	Campylobacter jejuni
0.00	2	0	S	198	Campylobacter hyointestinalis
0.00	2	0	S1	91353	Campylobacter hyointestinalis subsp. lawsonii
0.00	2	2	S2	1031752	Campylobacter hyointestinalis subsp. lawsonii CCUG 27631
0.00	2	2	S	28898	Campylobacter helveticus
0.00	1	0	G1	2593542	unclassified Campylobacter
0.00	1	1	S	2517362	Campylobacter sp. CCUG 57310
0.00	1	0	S	202	Campylobacter mucosalis
0.00	1	1	S1	1032067	Campylobacter mucosalis CCUG 21559
0.00	1	1	S	203	Campylobacter rectus
0.00	1	0	S	195	Campylobacter coli
0.00	1	1	S1	1183378	Campylobacter coli RM1875
0.00	1	1	S	488546	Campylobacter peloridis
0.01	28	0	F1	2321108	Arcobacter group
0.01	13	3	G	2321114	Malaciobacter
0.00	8	0	S	1032072	Malaciobacter molluscorum
0.00	8	8	S1	870501	Malaciobacter molluscorum LMG 25693
0.00	2	2	S	197482	Malaciobacter halophilus
0.00	6	0	G	2321111	Aliarcobacter
0.00	3	3	S	255507	Aliarcobacter cibarius
0.00	2	2	S	28198	Aliarcobacter cryaerophilus
0.00	1	0	S	28197	Aliarcobacter butzleri
0.00	1	1	S1	1036172	Arcobacter butzleri 7h1h
0.00	5	0	G	2321115	Halarcobacter
0.00	5	5	S	663364	Halarcobacter bivalviorum
0.00	2	0	G	28196	Arcobacter
0.00	2	0	S	1278212	Arcobacter suis
0.00	2	2	S1	663365	Arcobacter suis CECT 7833
0.00	2	0	G	2321113	Pseudoarcobacter
0.00	2	2	S	1849015	Pseudoarcobacter acticola
0.00	1	0	G	57665	Sulfurospirillum
0.00	1	0	S	65553	Sulfurospirillum deleyianum
0.00	1	1	S1	525898	Sulfurospirillum deleyianum DSM 6946
0.00	11	0	F	72293	Helicobacteraceae
0.00	11	0	G	209	Helicobacter
0.00	5	5	S	213	Helicobacter cinaedi
0.00	3	3	S	210	Helicobacter pylori
0.00	2	2	S	45498	Helicobacter cholecystus
0.00	1	1	S	76936	Helicobacter typhlonius
0.00	2	0	F	2771471	Thiovulaceae
0.00	2	0	G	202746	Sulfurimonas
0.00	2	0	G1	2623549	unclassified Sulfurimonas
0.00	1	1	S	2590020	Sulfurimonas sp. S2-6
0.00	1	1	S	2590021	Sulfurimonas sp. 1-1N
0.00	6	0	O	235899	Nautiliales
0.00	5	0	F	2795691	Nitratiruptoraceae
0.00	5	0	G	269258	Nitratiruptor
0.00	5	0	G1	2624044	unclassified Nitratiruptor
0.00	5	5	S	2724898	Nitratiruptor sp. YY08-13
0.00	1	0	F	224467	Nautiliaceae
0.00	1	0	G	191301	Caminibacter
0.00	1	0	S	291048	Caminibacter mediatlanticus
0.00	1	1	S1	391592	Caminibacter mediatlanticus TB-2
0.02	43	1	C	28221	Deltaproteobacteria
0.01	13	0	O	213115	Desulfovibrionales
0.00	12	0	F	194924	Desulfovibrionaceae
0.00	8	0	G	872	Desulfovibrio
0.00	4	0	S	881	Desulfovibrio vulgaris
0.00	4	4	S1	883	Desulfovibrio vulgaris str. 'Miyazaki F'
0.00	3	3	S	241368	Desulfovibrio ferrophilus
0.00	1	1	S	296842	Desulfovibrio carbinolicus
0.00	4	0	G	41707	Lawsonia
0.00	4	0	S	29546	Lawsonia intracellularis
0.00	4	4	S1	363253	Lawsonia intracellularis PHE/MN1-00
0.00	1	0	F	213117	Desulfohalobiaceae
0.00	1	0	G	45662	Desulfohalobium
0.00	1	0	S	45663	Desulfohalobium retbaense
0.00	1	1	S1	485915	Desulfohalobium retbaense DSM 5692
0.00	11	2	O	69541	Desulfuromonadales
0.00	4	0	F	213421	Desulfuromonadaceae
0.00	3	0	G	18	Pelobacter
0.00	3	0	S	29543	Pelobacter propionicus
0.00	3	3	S1	338966	Pelobacter propionicus DSM 2379
0.00	1	0	G	890	Desulfuromonas
0.00	1	1	S	1603606	Desulfuromonas soudanensis
0.00	4	0	F	213422	Geobacteraceae
0.00	4	0	G	28231	Geobacter
0.00	3	0	S	225194	Geobacter bemidjiensis
0.00	3	3	S1	404380	Geobacter bemidjiensis Bem
0.00	1	0	S	313985	Geobacter lovleyi
0.00	1	1	S1	398767	Geobacter lovleyi SZ
0.00	1	0	F	2812024	Syntrophotaleaceae
0.00	1	0	G	2812025	Syntrophotalea
0.00	1	0	S	19	Syntrophotalea carbinolica
0.00	1	1	S1	338963	Pelobacter carbinolicus DSM 2380
0.00	11	0	O	213118	Desulfobacterales
0.00	6	0	F	213121	Desulfobulbaceae
0.00	5	0	G	429014	Desulfopila
0.00	5	0	G1	2622240	unclassified Desulfopila
0.00	4	4	S	2569541	Desulfopila sp. IMCC35005
0.00	1	1	S	2569540	Desulfopila sp. IMCC35004
0.00	1	0	G	427922	Desulfurivibrio
0.00	1	0	S	427923	Desulfurivibrio alkaliphilus
0.00	1	1	S1	589865	Desulfurivibrio alkaliphilus AHT 2
0.00	5	0	F	213119	Desulfobacteraceae
0.00	3	0	G	45654	Desulfonema
0.00	3	3	S	45655	Desulfonema magnum
0.00	2	2	G	2299	Desulfosarcina
0.00	3	0	O	29	Myxococcales
0.00	3	0	O1	80811	Cystobacterineae
0.00	2	0	F	1524215	Anaeromyxobacteraceae
0.00	2	0	G	161492	Anaeromyxobacter
0.00	2	0	G1	2620896	unclassified Anaeromyxobacter
0.00	2	2	S	447217	Anaeromyxobacter sp. K
0.00	1	0	F	31	Myxococcaceae
0.00	1	0	G	32	Myxococcus
0.00	1	1	S	34	Myxococcus xanthus
0.00	3	0	O	213462	Syntrophobacterales
0.00	2	0	F	213468	Syntrophaceae
0.00	2	0	G	60892	Desulfobacca
0.00	2	0	S	60893	Desulfobacca acetoxidans
0.00	2	2	S1	880072	Desulfobacca acetoxidans DSM 11109
0.00	1	0	F	213465	Syntrophobacteraceae
0.00	1	0	G	361106	Desulfoglaeba
0.00	1	0	S	361111	Desulfoglaeba alkanexedens
0.00	1	1	S1	980445	Desulfoglaeba alkanexedens ALDC
0.00	1	0	O	213113	Desulfurellales
0.00	1	0	F	117942	Desulfurellaceae
0.00	1	0	G	84404	Hippea
0.00	1	0	S	84405	Hippea maritima
0.00	1	1	S1	760142	Hippea maritima DSM 10411
0.04	88	5	C	28216	Betaproteobacteria
0.02	60	4	O	80840	Burkholderiales
0.01	29	0	F	119060	Burkholderiaceae
0.01	17	0	G	106589	Cupriavidus
0.00	8	8	S	164546	Cupriavidus taiwanensis
0.00	7	7	S	106590	Cupriavidus necator
0.00	2	2	S	82541	Cupriavidus gilardii
0.00	5	0	G	32008	Burkholderia
0.00	3	3	S	28095	Burkholderia gladioli
0.00	2	0	G1	2613784	unclassified Burkholderia
0.00	2	2	S	1795043	Burkholderia sp. PAMC 26561
0.00	5	0	G	1822464	Paraburkholderia
0.00	3	3	S	2571747	Paraburkholderia acidiphila
0.00	1	1	S	75105	Paraburkholderia caribensis
0.00	1	0	S	261302	Paraburkholderia phytofirmans
0.00	1	1	S1	398527	Paraburkholderia phytofirmans PsJN
0.00	1	0	G	44013	Polynucleobacter
0.00	1	1	S	576611	Polynucleobacter asymbioticus
0.00	1	0	G	48736	Ralstonia
0.00	1	1	S	305	Ralstonia solanacearum
0.00	8	0	F	75682	Oxalobacteraceae
0.00	4	0	G	963	Herbaspirillum
0.00	3	0	S	80842	Herbaspirillum rubrisubalbicans
0.00	3	3	S1	1235827	Herbaspirillum rubrisubalbicans Os34
0.00	1	1	S	92645	Herbaspirillum frisingense
0.00	2	0	G	149698	Massilia
0.00	2	0	G1	2609279	unclassified Massilia
0.00	2	2	S	2709302	Massilia sp. Dwa41.01b
0.00	1	0	G	846	Oxalobacter
0.00	1	1	S	847	Oxalobacter formigenes
0.00	1	0	G	29580	Janthinobacterium
0.00	1	0	S	55508	Janthinobacterium agaricidamnosum
0.00	1	1	S1	1349767	Janthinobacterium agaricidamnosum NBRC 102515 = DSM 9628
0.00	7	0	F	80864	Comamonadaceae
0.00	4	3	G	12916	Acidovorax
0.00	1	0	G1	2684926	unclassified Acidovorax
0.00	1	1	S	2518343	Acidovorax sp. JMULE5
0.00	2	0	G	34072	Variovorax
0.00	2	0	G1	663243	unclassified Variovorax
0.00	2	2	S	207745	Variovorax sp. WDL1
0.00	1	0	G	283	Comamonas
0.00	1	0	G1	2638500	unclassified Comamonas
0.00	1	1	S	2597701	Comamonas sp. NLF-7-7
0.00	6	0	F	506	Alcaligenaceae
0.00	4	1	G	222	Achromobacter
0.00	1	1	S	217203	Achromobacter spanius
0.00	1	1	S	217204	Achromobacter insolitus
0.00	1	0	G1	2626865	unclassified Achromobacter
0.00	1	1	S	1881016	Achromobacter sp. MFA1 R4
0.00	1	0	G	517	Bordetella
0.00	1	1	S	103855	Bordetella hinzii
0.00	1	0	G	106146	Pelistega
0.00	1	1	S	2652177	Pelistega ratti
0.00	6	0	O1	224471	Burkholderiales genera incertae sedis
0.00	4	0	G	88	Leptothrix
0.00	4	0	S	34029	Leptothrix cholodnii
0.00	4	4	S1	395495	Leptothrix cholodnii SP-6
0.00	2	0	G	318147	Paucibacter
0.00	2	0	G1	2642959	unclassified Paucibacter
0.00	2	2	S	1768242	Paucibacter sp. KCTC 42545
0.01	15	1	O	206351	Neisseriales
0.00	9	0	F	481	Neisseriaceae
0.00	9	3	G	482	Neisseria
0.00	3	3	S	490	Neisseria sicca
0.00	2	2	S	485	Neisseria gonorrhoeae
0.00	1	1	S	326522	Neisseria animaloris
0.00	5	2	F	1499392	Chromobacteriaceae
0.00	2	0	G	400947	Deefgea
0.00	2	0	G1	2649748	unclassified Deefgea
0.00	2	2	S	2739061	Deefgea sp. D17
0.00	1	0	F1	90153	Chromobacterium group
0.00	1	0	G	535	Chromobacterium
0.00	1	0	G1	2641838	unclassified Chromobacterium
0.00	1	1	S	2292447	Chromobacterium sp. Rain0013
0.00	6	0	O	32003	Nitrosomonadales
0.00	4	0	F	206379	Nitrosomonadaceae
0.00	4	0	G	914	Nitrosomonas
0.00	3	3	S	1444684	Nitrosomonas stercoris
0.00	1	0	S	915	Nitrosomonas europaea
0.00	1	1	S1	228410	Nitrosomonas europaea ATCC 19718
0.00	1	0	F	32011	Methylophilaceae
0.00	1	0	G	1679002	Candidatus Methylopumilus
0.00	1	1	S	1581557	Candidatus Methylopumilus planktonicus
0.00	1	0	F	90627	Gallionellaceae
0.00	1	0	G	96	Gallionella
0.00	1	0	S	370405	Gallionella capsiferriformans
0.00	1	1	S1	395494	Gallionella capsiferriformans ES-2
0.00	2	0	C1	119066	Betaproteobacteria incertae sedis
0.00	2	0	G	33055	Candidatus Kinetoplastibacterium
0.00	2	0	S	233181	Candidatus Kinetoplastibacterium blastocrithidii
0.00	2	2	S1	1208922	Candidatus Kinetoplastibacterium blastocrithidii TCC012E
0.00	3	0	C	1807140	Acidithiobacillia
0.00	3	0	O	225057	Acidithiobacillales
0.00	3	0	F	225058	Acidithiobacillaceae
0.00	3	2	G	119977	Acidithiobacillus
0.00	1	1	S	33059	Acidithiobacillus caldus
0.00	2	0	C	1553900	Oligoflexia
0.00	2	0	O	213481	Bdellovibrionales
0.00	2	0	F	213483	Bdellovibrionaceae
0.00	2	0	G	958	Bdellovibrio
0.00	1	1	S	959	Bdellovibrio bacteriovorus
0.00	1	0	G1	2633795	unclassified Bdellovibrio
0.00	1	1	S	2231053	Bdellovibrio sp. ZAP7
0.48	1179	0	D1	1783270	FCB group
0.47	1178	0	D2	68336	Bacteroidetes/Chlorobi group
0.47	1175	13	P	976	Bacteroidetes
0.42	1036	5	C	200643	Bacteroidia
0.41	1028	119	O	171549	Bacteroidales
0.24	586	0	F	815	Bacteroidaceae
0.24	586	120	G	816	Bacteroides
0.08	188	174	S	817	Bacteroides fragilis
0.01	14	14	S1	295405	Bacteroides fragilis YCH46
0.04	88	7	G1	2646097	unclassified Bacteroides
0.01	32	32	S	2650157	Bacteroides sp. HF-5287
0.01	17	17	S	2650158	Bacteroides sp. HF-5141
0.01	14	14	S	2785531	Bacteroides sp. HF-162
0.00	10	10	S	2763022	Bacteroides sp. M10
0.00	8	8	S	2755405	Bacteroides sp. CACC 737
0.02	55	55	S	818	Bacteroides thetaiotaomicron
0.02	38	38	S	28116	Bacteroides ovatus
0.02	38	38	S	1796613	Bacteroides caecimuris
0.01	14	14	S	246787	Bacteroides cellulosilyticus
0.01	13	13	S	820	Bacteroides uniformis
0.01	13	13	S	47678	Bacteroides caccae
0.00	12	12	S	28119	Bacteroides zoogleoformans
0.00	7	7	S	28113	Bacteroides heparinolyticus
0.07	163	1	F	2005525	Tannerellaceae
0.06	148	0	G	375288	Parabacteroides
0.06	148	148	S	823	Parabacteroides distasonis
0.01	14	0	G	195950	Tannerella
0.01	14	0	S	28112	Tannerella forsythia
0.01	14	14	S1	1307833	Tannerella forsythia KS16
0.03	70	0	O1	333046	Bacteroidales incertae sedis
0.03	70	0	G	909656	Phocaeicola
0.03	70	70	S	821	Phocaeicola vulgatus
0.01	37	0	F	171550	Rikenellaceae
0.01	37	3	G	239759	Alistipes
0.01	20	20	S	2585118	Alistipes communis
0.00	10	0	S	328814	Alistipes shahii
0.00	10	10	S1	717959	Alistipes shahii WAL 8301
0.00	4	0	S	328813	Alistipes onderdonkii
0.00	4	4	S1	2585117	Alistipes onderdonkii subsp. vulgaris
0.01	19	3	F	1853231	Odoribacteraceae
0.00	10	1	G	574697	Butyricimonas
0.00	5	5	S	2093856	Butyricimonas faecalis
0.00	4	4	S	544645	Butyricimonas virosa
0.00	6	0	G	283168	Odoribacter
0.00	6	6	S	28118	Odoribacter splanchnicus
0.00	12	0	F	171551	Porphyromonadaceae
0.00	12	1	G	836	Porphyromonas
0.00	6	6	S	393921	Porphyromonas crevioricanis
0.00	5	4	S	837	Porphyromonas gingivalis
0.00	1	1	S1	1403338	Porphyromonas gingivalis A7A1-28
0.00	11	0	F	171552	Prevotellaceae
0.00	11	0	G	838	Prevotella
0.00	4	4	S	165179	Prevotella copri
0.00	2	1	S	28129	Prevotella denticola
0.00	1	1	S1	767031	Prevotella denticola F0289
0.00	1	1	S	28131	Prevotella intermedia
0.00	1	0	S	28132	Prevotella melaninogenica
0.00	1	1	S1	553174	Prevotella melaninogenica ATCC 25845
0.00	1	1	S	76123	Prevotella enoeca
0.00	1	0	S	589437	Prevotella scopos
0.00	1	1	S1	1236518	Prevotella scopos JCM 17725
0.00	1	1	S	1177574	Prevotella jejuni
0.00	7	0	F	2005523	Paludibacteraceae
0.00	7	0	G	346096	Paludibacter
0.00	7	0	S	185300	Paludibacter propionicigenes
0.00	7	7	S1	694427	Paludibacter propionicigenes WB4
0.00	4	1	F	2005473	Muribaculaceae
0.00	2	0	G	1918540	Muribaculum
0.00	2	2	S	1796646	Muribaculum intestinale
0.00	1	0	G	2518495	Duncaniella
0.00	1	1	G1	2649562	unclassified Duncaniella
0.00	3	0	O	1970189	Marinilabiliales
0.00	3	0	F	1471398	Prolixibacteraceae
0.00	3	0	G	1471399	Draconibacterium
0.00	3	0	G1	2624132	unclassified Draconibacterium
0.00	3	3	S	2706887	Draconibacterium sp. M1
0.04	93	0	C	117743	Flavobacteriia
0.04	93	1	O	200644	Flavobacteriales
0.02	45	3	F	49546	Flavobacteriaceae
0.00	12	1	G	1016	Capnocytophaga
0.00	6	6	S	2708117	Capnocytophaga endodontalis
0.00	3	3	S	1017	Capnocytophaga gingivalis
0.00	1	1	S	28188	Capnocytophaga canimorsus
0.00	1	1	S	1848904	Capnocytophaga stomatis
0.00	4	0	G	237	Flavobacterium
0.00	1	1	S	96345	Flavobacterium psychrophilum
0.00	1	0	G1	196869	unclassified Flavobacterium
0.00	1	1	S	2294119	Flavobacterium sp. CJ74
0.00	1	1	S	683124	Flavobacterium haoranii
0.00	1	1	S	1492737	Flavobacterium gilvum
0.00	4	0	G	225842	Formosa
0.00	3	0	S	320324	Formosa agariphila
0.00	3	3	S1	1347342	Formosa agariphila KMM 3901
0.00	1	0	G1	2644710	unclassified Formosa
0.00	1	1	S	2686363	Formosa sp. L2A11
0.00	3	0	G	444459	Flagellimonas
0.00	3	3	S	1383885	Flagellimonas maritima
0.00	3	0	G	444051	Mesoflavibacter
0.00	3	3	S	2708110	Mesoflavibacter profundi
0.00	3	0	G	178469	Arenibacter
0.00	3	3	S	616991	Arenibacter algicola
0.00	2	0	G	104267	Tenacibaculum
0.00	2	2	S	1850252	Tenacibaculum todarodis
0.00	2	0	G	326319	Dokdonia
0.00	2	0	G1	2615033	unclassified Dokdonia
0.00	2	2	S	2173169	Dokdonia sp. Dokd-P16
0.00	2	0	G	143222	Salegentibacter
0.00	2	0	G1	2633436	unclassified Salegentibacter
0.00	2	2	S	1729720	Salegentibacter sp. T436
0.00	2	0	G	252356	Maribacter
0.00	2	0	G1	2615042	unclassified Maribacter
0.00	2	2	S	2496865	Maribacter sp. MJ134
0.00	1	0	G	261827	Algibacter
0.00	1	0	G1	2615009	unclassified Algibacter
0.00	1	1	S	2686365	Algibacter sp. L1A34
0.00	1	0	G	1204360	Siansivirga
0.00	1	0	S	762954	Siansivirga zeaxanthinifaciens
0.00	1	1	S1	1454006	Siansivirga zeaxanthinifaciens CC-SAMT-1
0.00	1	0	G	153265	Aequorivita
0.00	1	0	G1	2615031	unclassified Aequorivita
0.00	1	1	S	2803865	Aequorivita sp. KX20305
0.00	1	0	G	104264	Cellulophaga
0.00	1	1	S	979	Cellulophaga lytica
0.00	1	0	G	76831	Myroides
0.00	1	1	S	256	Myroides odoratus
0.01	31	2	F	2762318	Weeksellaceae
0.01	21	1	F1	2782232	Chryseobacterium group
0.01	15	0	G	59732	Chryseobacterium
0.00	3	3	S	651561	Chryseobacterium arthrosphaerae
0.00	3	3	S	1241982	Chryseobacterium nakagawai
0.00	3	0	G1	2593645	unclassified Chryseobacterium
0.00	1	1	S	878220	Chryseobacterium sp. StRB126
0.00	1	1	S	2487064	Chryseobacterium sp. G0186
0.00	1	1	S	2547600	Chryseobacterium sp. NBC 122
0.00	2	2	S	558152	Chryseobacterium piperi
0.00	2	2	S	1141221	Chryseobacterium taihuense
0.00	1	1	S	246	Chryseobacterium balustinum
0.00	1	1	S	254	Chryseobacterium indoltheticum
0.00	5	0	G	2782231	Kaistella
0.00	3	3	S	266749	Kaistella jeonii
0.00	1	1	S	1241979	Chryseobacterium carnis
0.00	1	1	S	2038776	Kaistella flava (ex Peng et al. 2021)
0.00	4	1	G	308865	Elizabethkingia
0.00	3	3	S	1117645	Elizabethkingia anophelis
0.00	4	1	G	1778601	Apibacter
0.00	2	2	S	2500547	Apibacter raozihei
0.00	1	0	G1	2630820	unclassified Apibacter
0.00	1	1	S	2656761	Apibacter sp. B2966
0.00	12	0	F	39782	Blattabacteriaceae
0.00	12	0	G	34098	Blattabacterium
0.00	12	8	S	1653831	Blattabacterium cuenoti
0.00	4	4	S1	1457031	Blattabacterium cuenoti BPAY
0.00	3	0	O1	313602	Flavobacteriales incertae sedis
0.00	3	0	G	336809	Candidatus Sulcia
0.00	3	3	S	336810	Candidatus Sulcia muelleri
0.00	1	0	F	1853230	Crocinitomicaceae
0.00	1	0	G	332102	Fluviicola
0.00	1	0	S	191579	Fluviicola taffensis
0.00	1	1	S1	755732	Fluviicola taffensis DSM 16823
0.01	14	0	C	768503	Cytophagia
0.01	14	0	O	768507	Cytophagales
0.00	7	0	F	89373	Cytophagaceae
0.00	7	0	G	120831	Dyadobacter
0.00	4	0	G1	2625061	unclassified Dyadobacter
0.00	4	4	S	2747268	Dyadobacter sp. Q3-56
0.00	3	0	S	94254	Dyadobacter fermentans
0.00	3	3	S1	471854	Dyadobacter fermentans DSM 18053
0.00	4	0	F	563798	Cyclobacteriaceae
0.00	2	0	G	232244	Belliella
0.00	2	0	S	232259	Belliella baltica
0.00	2	2	S1	866536	Belliella baltica DSM 15883
0.00	2	0	G	390846	Echinicola
0.00	2	0	G1	2621165	unclassified Echinicola
0.00	2	2	S	2591634	Echinicola sp. LN3S3
0.00	3	0	F	1853232	Hymenobacteraceae
0.00	1	0	G	89966	Hymenobacter
0.00	1	0	G1	2615202	unclassified Hymenobacter
0.00	1	1	S	2675877	Hymenobacter sp. BRD67
0.00	1	0	G	299566	Adhaeribacter
0.00	1	1	S	2086471	Adhaeribacter swui
0.00	1	0	G	323449	Pontibacter
0.00	1	1	S	388950	Pontibacter akesuensis
0.01	13	0	C	117747	Sphingobacteriia
0.01	13	0	O	200666	Sphingobacteriales
0.01	13	0	F	84566	Sphingobacteriaceae
0.00	6	2	G	28453	Sphingobacterium
0.00	3	3	S	258	Sphingobacterium spiritivorum
0.00	1	0	G1	2609468	unclassified Sphingobacterium
0.00	1	1	S	2662364	Sphingobacterium sp. dk4302
0.00	3	0	G	376469	Olivibacter
0.00	3	0	G1	2632301	unclassified Olivibacter
0.00	3	3	S	2592345	Olivibacter sp. LS-1
0.00	3	1	G	423349	Mucilaginibacter
0.00	1	1	S	398053	Mucilaginibacter ginsenosidivorans
0.00	1	1	S	2682091	Mucilaginibacter ginkgonis
0.00	1	0	G	84567	Pedobacter
0.00	1	1	S	332999	Pedobacter suwonensis
0.00	6	0	C	1853228	Chitinophagia
0.00	6	0	O	1853229	Chitinophagales
0.00	6	0	F	563835	Chitinophagaceae
0.00	3	0	G	79328	Chitinophaga
0.00	3	0	G1	2619133	unclassified Chitinophaga
0.00	2	2	S	2604421	Chitinophaga sp. XS-30
0.00	1	1	S	2725416	Chitinophaga sp. 1310
0.00	3	0	G	379899	Niabella
0.00	2	0	S	446683	Niabella soli
0.00	2	2	S1	929713	Niabella soli DSM 19437
0.00	1	1	S	1176587	Niabella ginsenosidivorans
0.00	3	0	P	1090	Chlorobi
0.00	3	0	C	191410	Chlorobia
0.00	3	0	O	191411	Chlorobiales
0.00	3	0	F	191412	Chlorobiaceae
0.00	3	2	G	1101	Prosthecochloris
0.00	1	0	S	1102	Prosthecochloris aestuarii
0.00	1	1	S1	290512	Prosthecochloris aestuarii DSM 271
0.00	1	0	P	142182	Gemmatimonadetes
0.00	1	0	C	219685	Gemmatimonadetes
0.00	1	0	O	219686	Gemmatimonadales
0.00	1	0	F	219687	Gemmatimonadaceae
0.00	1	0	G	173479	Gemmatimonas
0.00	1	0	S	173480	Gemmatimonas aurantiaca
0.00	1	1	S1	379066	Gemmatimonas aurantiaca T-27
0.02	50	0	P	203691	Spirochaetes
0.02	50	0	C	203692	Spirochaetia
0.01	29	0	O	136	Spirochaetales
0.01	28	1	F	137	Spirochaetaceae
0.01	18	0	G	157	Treponema
0.00	9	0	S	167	Treponema succinifaciens
0.00	9	9	S1	869209	Treponema succinifaciens DSM 2489
0.00	5	5	S	162	Treponema phagedenis
0.00	2	2	S	744515	Treponema ruminis
0.00	1	0	S	158	Treponema denticola
0.00	1	1	S1	999430	Treponema denticola ATCC 35404
0.00	1	1	S	160	Treponema pallidum
0.00	8	0	G	399320	Sphaerochaeta
0.00	8	0	S	1131707	Sphaerochaeta pleomorpha
0.00	8	8	S1	158190	Sphaerochaeta pleomorpha str. Grapes
0.00	1	0	G	146	Spirochaeta
0.00	1	0	S	46355	Spirochaeta africana
0.00	1	1	S1	889378	Spirochaeta africana DSM 8902
0.00	1	0	F	1643685	Borreliaceae
0.00	1	0	G	64895	Borreliella
0.00	1	0	S	62088	Borreliella valaisiana
0.00	1	1	S1	445987	Borreliella valaisiana VS116
0.01	14	0	O	1643686	Brachyspirales
0.01	14	0	F	143786	Brachyspiraceae
0.01	14	3	G	29521	Brachyspira
0.00	3	3	S	159	Brachyspira hyodysenteriae
0.00	3	0	S	84377	Brachyspira intermedia
0.00	3	3	S1	1045858	Brachyspira intermedia PWS/A
0.00	3	0	S	84378	Brachyspira murdochii
0.00	3	3	S1	526224	Brachyspira murdochii DSM 12563
0.00	2	0	S	52584	Brachyspira pilosicoli
0.00	2	2	S1	1042417	Brachyspira pilosicoli P43/6/78
0.00	7	0	O	1643688	Leptospirales
0.00	7	0	F	170	Leptospiraceae
0.00	4	3	G	171	Leptospira
0.00	1	1	S	173	Leptospira interrogans
0.00	3	0	G	338321	Turneriella
0.00	3	0	S	29510	Turneriella parva
0.00	3	3	S1	869212	Turneriella parva DSM 21527
0.01	36	0	P	200930	Deferribacteres
0.01	36	0	C	68337	Deferribacteres
0.01	36	0	O	191393	Deferribacterales
0.01	36	10	F	191394	Deferribacteraceae
0.01	19	0	G	545865	Calditerrivibrio
0.01	19	0	S	477976	Calditerrivibrio nitroreducens
0.01	19	19	S1	768670	Calditerrivibrio nitroreducens DSM 19672
0.00	7	0	G	46200	Geovibrio
0.00	7	7	S	139438	Geovibrio thiophilus
0.01	28	0	P	32066	Fusobacteria
0.01	28	0	C	203490	Fusobacteriia
0.01	28	0	O	203491	Fusobacteriales
0.01	24	0	F	203492	Fusobacteriaceae
0.01	24	5	G	848	Fusobacterium
0.00	7	2	S	851	Fusobacterium nucleatum
0.00	3	0	S1	155615	Fusobacterium nucleatum subsp. vincentii
0.00	3	3	S2	1307427	Fusobacterium nucleatum subsp. vincentii ChDC F8
0.00	2	2	S1	76856	Fusobacterium nucleatum subsp. nucleatum
0.00	5	0	S	849	Fusobacterium gonidiaformans
0.00	5	5	S1	469615	Fusobacterium gonidiaformans ATCC 25563
0.00	3	1	S	1583098	Fusobacterium hwasookii
0.00	2	2	S1	1307443	Fusobacterium hwasookii ChDC F206
0.00	3	3	S	2663009	Fusobacterium pseudoperiodonticum
0.00	1	0	G1	2648384	unclassified Fusobacterium
0.00	1	1	S	671211	Fusobacterium sp. oral taxon 203
0.00	4	0	F	1129771	Leptotrichiaceae
0.00	3	0	G	32067	Leptotrichia
0.00	3	3	S	109328	Leptotrichia trevisanii
0.00	1	0	G	34104	Streptobacillus
0.00	1	1	S	34105	Streptobacillus moniliformis
0.01	13	0	D1	1783257	PVC group
0.00	6	0	P	203682	Planctomycetes
0.00	5	0	C	203683	Planctomycetia
0.00	3	0	O	2691354	Pirellulales
0.00	2	0	F	2691359	Lacipirellulaceae
0.00	1	0	G	2795781	Aeoliella
0.00	1	1	S	2527972	Aeoliella mucimassa
0.00	1	0	G	2795782	Botrimarina
0.00	1	1	S	2528022	Botrimarina mediterranea
0.00	1	0	F	2691357	Pirellulaceae
0.00	1	0	G	2795775	Lignipirellula
0.00	1	1	S	2528010	Lignipirellula cremea
0.00	2	0	O	112	Planctomycetales
0.00	2	0	F	126	Planctomycetaceae
0.00	2	0	G	1649453	Gimesia
0.00	2	2	S	2527971	Gimesia algae
0.00	1	0	C	666505	Phycisphaerae
0.00	1	0	O	2483366	Sedimentisphaerales
0.00	1	0	F	2483367	Sedimentisphaeraceae
0.00	1	0	G	2483368	Sedimentisphaera
0.00	1	1	S	1940790	Sedimentisphaera cyanobacteriorum
0.00	3	0	P	74201	Verrucomicrobia
0.00	3	0	C	203494	Verrucomicrobiae
0.00	3	0	O	48461	Verrucomicrobiales
0.00	3	0	F	1647988	Akkermansiaceae
0.00	3	0	G	239934	Akkermansia
0.00	3	3	S	239935	Akkermansia muciniphila
0.00	3	0	P	204428	Chlamydiae
0.00	3	0	C	204429	Chlamydiia
0.00	3	0	O	51291	Chlamydiales
0.00	3	0	F	809	Chlamydiaceae
0.00	3	0	F1	1113537	Chlamydia/Chlamydophila group
0.00	3	2	G	810	Chlamydia
0.00	1	1	S	83554	Chlamydia psittaci
0.00	1	0	P	134625	Kiritimatiellaeota
0.00	1	0	C	1921781	Kiritimatiellae
0.00	1	0	O	1921782	Kiritimatiellales
0.00	1	0	F	1921783	Kiritimatiellaceae
0.00	1	0	G	1921784	Kiritimatiella
0.00	1	1	S	1307763	Kiritimatiella glycovorans
0.00	5	0	P	200783	Aquificae
0.00	5	0	C	187857	Aquificae
0.00	5	0	O	32069	Aquificales
0.00	3	0	F	64898	Aquificaceae
0.00	3	0	G	168657	Hydrogenobaculum
0.00	3	0	G1	2622382	unclassified Hydrogenobaculum
0.00	2	2	S	380749	Hydrogenobaculum sp. Y04AAS1
0.00	1	1	S	547143	Hydrogenobaculum sp. 3684
0.00	2	0	F	224027	Hydrogenothermaceae
0.00	2	0	G	212790	Sulfurihydrogenibium
0.00	2	0	S	309806	Sulfurihydrogenibium azorense
0.00	2	2	S1	204536	Sulfurihydrogenibium azorense Az-Fu1
0.00	5	0	P	200918	Thermotogae
0.00	5	0	C	188708	Thermotogae
0.00	3	0	O	1643947	Petrotogales
0.00	3	0	F	1643949	Petrotogaceae
0.00	2	0	G	160798	Marinitoga
0.00	2	0	G1	2640159	unclassified Marinitoga
0.00	2	2	S	1545835	Marinitoga sp. 1137
0.00	1	0	G	1511648	Defluviitoga
0.00	1	1	S	1006576	Defluviitoga tunisiensis
0.00	2	0	O	2419	Thermotogales
0.00	2	0	F	188709	Thermotogaceae
0.00	1	0	G	2335	Thermotoga
0.00	1	1	S	2336	Thermotoga maritima
0.00	1	0	G	1643951	Pseudothermotoga
0.00	1	0	S	177758	Pseudothermotoga lettingae
0.00	1	1	S1	416591	Pseudothermotoga lettingae TMO
0.00	3	0	P	74152	Elusimicrobia
0.00	3	0	C	447830	Endomicrobia
0.00	3	0	O	1783344	Endomicrobiales
0.00	3	0	F	1783343	Endomicrobiaceae
0.00	3	0	G	1408194	Endomicrobium
0.00	3	3	S	1408204	Candidatus Endomicrobium trichonymphae
0.00	2	0	P	200940	Thermodesulfobacteria
0.00	2	0	C	67799	Thermodesulfobacteria
0.00	2	0	O	188710	Thermodesulfobacteriales
0.00	2	0	F	188711	Thermodesulfobacteriaceae
0.00	2	0	G	444090	Caldimicrobium
0.00	2	2	S	1653476	Caldimicrobium thiodismutans
0.00	1	0	D1	2323	Bacteria incertae sedis
0.00	1	0	D2	1783234	Bacteria candidate phyla
0.00	1	0	D3	95901	Candidatus Dependentiae
0.00	1	0	C	2497643	Candidatus Babeliae
0.00	1	0	O	2497644	Candidatus Babeliales
0.00	1	0	F	2497645	Candidatus Babeliaceae
0.00	1	0	G	1551504	Candidatus Babela
0.00	1	1	S	673862	Candidatus Babela massiliensis
0.00	1	0	P	57723	Acidobacteria
0.00	1	0	C	204432	Acidobacteriia
0.00	1	0	O	204433	Acidobacteriales
0.00	1	0	F	204434	Acidobacteriaceae
0.00	1	0	G	33973	Acidobacterium
0.00	1	0	G1	2625945	unclassified Acidobacterium
0.00	1	1	S	2763107	Acidobacterium sp. 4Y35
0.00	1	0	P	68297	Dictyoglomi
0.00	1	0	C	203486	Dictyoglomia
0.00	1	0	O	203487	Dictyoglomales
0.00	1	0	F	203488	Dictyoglomaceae
0.00	1	0	G	13	Dictyoglomus
0.00	1	0	S	513050	Dictyoglomus turgidum
0.00	1	1	S1	515635	Dictyoglomus turgidum DSM 6724
