# Supplementary material for: SEQ2MGS: an effective tool for generating realistic artificial metagenomes from the existing sequencing data
Source: NAR Genom Bioinform. 2022 Jul 25;4(3):lqac050. doi: 10.1093/nargab/lqac050 (PMC9310082; doi:10.1093/nargab/lqac050)
Supplement: lqac050_Supplemental_Files [file lqac050_supplemental_files.zip › S2_MTC_reports/experiment1/ASF_SEQ2MGS_25Mbp.mp]

#mpa_v30_CHOCOPhlAn_201901
#/home/vancampn/miniconda3/bin/metaphlan /data/metamixer/ASF_metamixer2.fastq.gz --input_type fastq --bowtie2out /data/metaphlan/ASF_metamixer2_bowtie2.bz2 -o /data/metaphlan/ASF_metamixer2.mf
#SampleID	Metaphlan_Analysis
#clade_name	NCBI_tax_id	relative_abundance	additional_species
k__Bacteria	2	100.0
k__Bacteria|p__Firmicutes	2|1239	70.85841
k__Bacteria|p__Deferribacteres	2|200930	24.44527
k__Bacteria|p__Bacteroidetes	2|976	4.69632
k__Bacteria|p__Firmicutes|c__Clostridia	2|1239|186801	69.57234
k__Bacteria|p__Deferribacteres|c__Deferribacteres	2|200930|68337	24.44527
k__Bacteria|p__Bacteroidetes|c__Bacteroidia	2|976|200643	4.69632
k__Bacteria|p__Firmicutes|c__Firmicutes_unclassified	2|1239|	1.28607
k__Bacteria|p__Firmicutes|c__Clostridia|o__Clostridiales	2|1239|186801|186802	69.57234
k__Bacteria|p__Deferribacteres|c__Deferribacteres|o__Deferribacterales	2|200930|68337|191393	24.44527
k__Bacteria|p__Bacteroidetes|c__Bacteroidia|o__Bacteroidales	2|976|200643|171549	4.69632
k__Bacteria|p__Firmicutes|c__Firmicutes_unclassified|o__Firmicutes_unclassified	2|1239||	1.28607
k__Bacteria|p__Firmicutes|c__Clostridia|o__Clostridiales|f__Clostridiaceae	2|1239|186801|186802|31979	50.29917
k__Bacteria|p__Deferribacteres|c__Deferribacteres|o__Deferribacterales|f__Deferribacteraceae	2|200930|68337|191393|191394	24.44527
k__Bacteria|p__Firmicutes|c__Clostridia|o__Clostridiales|f__Eubacteriaceae	2|1239|186801|186802|186806	19.27317
k__Bacteria|p__Bacteroidetes|c__Bacteroidia|o__Bacteroidales|f__Tannerellaceae	2|976|200643|171549|2005525	4.69632
k__Bacteria|p__Firmicutes|c__Firmicutes_unclassified|o__Firmicutes_unclassified|f__Firmicutes_unclassified	2|1239|||	1.28607
k__Bacteria|p__Firmicutes|c__Clostridia|o__Clostridiales|f__Clostridiaceae|g__Clostridium	2|1239|186801|186802|31979|1485	50.29917
k__Bacteria|p__Deferribacteres|c__Deferribacteres|o__Deferribacterales|f__Deferribacteraceae|g__Mucispirillum	2|200930|68337|191393|191394|248038	24.44527
k__Bacteria|p__Firmicutes|c__Clostridia|o__Clostridiales|f__Eubacteriaceae|g__Eubacterium	2|1239|186801|186802|186806|1730	19.27317
k__Bacteria|p__Bacteroidetes|c__Bacteroidia|o__Bacteroidales|f__Tannerellaceae|g__Parabacteroides	2|976|200643|171549|2005525|375288	4.69632
k__Bacteria|p__Firmicutes|c__Firmicutes_unclassified|o__Firmicutes_unclassified|f__Firmicutes_unclassified|g__Firmicutes_unclassified	2|1239||||	1.28607
k__Bacteria|p__Firmicutes|c__Clostridia|o__Clostridiales|f__Clostridiaceae|g__Clostridium|s__Clostridium_sp_ASF502	2|1239|186801|186802|31979|1485|97139	35.81136
k__Bacteria|p__Deferribacteres|c__Deferribacteres|o__Deferribacterales|f__Deferribacteraceae|g__Mucispirillum|s__Mucispirillum_schaedleri	2|200930|68337|191393|191394|248038|248039	24.44527
k__Bacteria|p__Firmicutes|c__Clostridia|o__Clostridiales|f__Eubacteriaceae|g__Eubacterium|s__Eubacterium_plexicaudatum	2|1239|186801|186802|186806|1730|97253	19.27317
k__Bacteria|p__Firmicutes|c__Clostridia|o__Clostridiales|f__Clostridiaceae|g__Clostridium|s__Clostridium_sp_ASF356	2|1239|186801|186802|31979|1485|97138	14.4878
k__Bacteria|p__Bacteroidetes|c__Bacteroidia|o__Bacteroidales|f__Tannerellaceae|g__Parabacteroides|s__Parabacteroides_goldsteinii	2|976|200643|171549|2005525|375288|328812	4.69632	k__Bacteria|p__Bacteroidetes|c__Bacteroidia|o__Bacteroidales|f__Tannerellaceae|g__Parabacteroides|s__Parabacteroides_sp_ASF519
k__Bacteria|p__Firmicutes|c__Firmicutes_unclassified|o__Firmicutes_unclassified|f__Firmicutes_unclassified|g__Firmicutes_unclassified|s__Firmicutes_bacterium_ASF500	2|1239|||||1378168	1.28607
