# Supplementary material for: SEQ2MGS: an effective tool for generating realistic artificial metagenomes from the existing sequencing data
Source: NAR Genom Bioinform. 2022 Jul 25;4(3):lqac050. doi: 10.1093/nargab/lqac050 (PMC9310082; doi:10.1093/nargab/lqac050)
Supplement: lqac050_Supplemental_Files [file lqac050_supplemental_files.zip › S2_MTC_reports/experiment2/BG_KP.cf]

71.05	21597573	21597573	U	0	unclassified
28.95	8798883	2670	-	1	root
28.92	8790276	5663	-	131567	cellular organisms
28.71	8725395	118621	D	2	Bacteria
11.36	3452287	18022	-	1783272	Terrabacteria group
6.59	2002800	16522	P	1239	Firmicutes
5.72	1740075	1578	C	186801	Clostridia
5.68	1726962	23446	O	186802	Clostridiales
2.91	884175	1987	F	541000	Ruminococcaceae
2.79	847884	2924	G	1263	Ruminococcus
2.74	833104	833104	S	1160721	Ruminococcus bicirculans
0.04	11856	0	S	1264	Ruminococcus albus
0.04	11856	11856	-	697329	Ruminococcus albus 7 = DSM 20455
0.08	25784	287	G	1508657	Ruminiclostridium
0.06	18512	18512	S	1834198	Ruminiclostridium sp. KB18
0.01	2807	2807	S	29343	[Clostridium] cellulosi
0.00	1377	1024	S	1515	Ruminiclostridium thermocellum
0.00	353	353	-	203119	Ruminiclostridium thermocellum ATCC 27405
0.00	1200	1121	S	1510	[Clostridium] stercorarium
0.00	55	0	-	160385	[Clostridium] stercorarium subsp. leptospartum
0.00	55	55	-	1346611	[Clostridium] stercorarium subsp. leptospartum DSM 9219
0.00	22	0	-	29351	[Clostridium] stercorarium subsp. thermolacticum
0.00	22	22	-	1121336	[Clostridium] stercorarium subsp. thermolacticum DSM 2910
0.00	2	0	-	160845	[Clostridium] stercorarium subsp. stercorarium
0.00	2	2	-	1121335	[Clostridium] stercorarium subsp. stercorarium DSM 8532
0.00	823	0	S	288965	[Clostridium] clariflavum
0.00	823	823	-	720554	[Clostridium] clariflavum DSM 19732
0.00	778	0	S	1521	[Clostridium] cellulolyticum
0.00	778	778	-	394503	[Clostridium] cellulolyticum H10
0.02	7165	0	G	253238	Ethanoligenens
0.02	7165	0	S	253239	Ethanoligenens harbinense
0.02	7165	7165	-	663278	Ethanoligenens harbinense YUAN-3
0.00	1355	0	G	1637257	Mageeibacillus
0.00	1355	0	S	884684	Mageeibacillus indolicus
0.00	1355	1355	-	699246	Mageeibacillus indolicus UPII9-5
1.38	419159	7434	F	186803	Lachnospiraceae
0.63	190801	0	G	841	Roseburia
0.63	190801	0	S	301301	Roseburia hominis
0.63	190801	190801	-	585394	Roseburia hominis A2-183
0.56	169321	0	-	186928	unclassified Lachnospiraceae
0.56	169321	0	S	39491	[Eubacterium] rectale
0.56	169321	169321	-	515619	[Eubacterium rectale] ATCC 33656
0.09	26956	382	G	1506553	Lachnoclostridium
0.04	12230	12230	S	1834196	Lachnoclostridium sp. YL32
0.03	10310	0	S	84030	[Clostridium] saccharolyticum
0.03	10310	10310	-	610130	[Clostridium] saccharolyticum WM1
0.01	4034	0	S	66219	Lachnoclostridium phytofermentans
0.01	4034	4034	-	357809	Lachnoclostridium phytofermentans ISDg
0.04	12194	0	G	572511	Blautia
0.04	12194	12194	S	1796616	Blautia sp. YL58
0.03	8145	822	G	830	Butyrivibrio
0.01	3711	0	S	43305	Butyrivibrio proteoclasticus
0.01	3711	3711	-	515622	Butyrivibrio proteoclasticus B316
0.01	3612	3612	S	185008	Butyrivibrio hungatei
0.01	2211	0	G	1506577	Tyzzerella
0.01	2211	0	S	28446	[Clostridium] propionicum
0.01	2211	2211	-	991789	[Clostridium] propionicum DSM 1682
0.01	2097	0	G	698776	Cellulosilyticum
0.01	2097	0	S	29360	Cellulosilyticum lentocellum
0.01	2097	2097	-	642492	Clostridium lentocellum DSM 5427
0.60	183081	102	F	186806	Eubacteriaceae
0.60	182453	0	G	1730	Eubacterium
0.58	176153	0	S	39485	[Eubacterium] eligens
0.58	176153	176153	-	515620	[Eubacterium] eligens ATCC 27750
0.02	6300	2471	S	1736	Eubacterium limosum
0.01	3829	3829	-	903814	Eubacterium limosum KIST612
0.00	526	0	G	33951	Acetobacterium
0.00	526	0	S	33952	Acetobacterium woodii
0.00	526	526	-	931626	Acetobacterium woodii DSM 1030
0.38	116271	3198	-	186813	unclassified Clostridiales
0.23	69185	0	G	1392389	Intestinimonas
0.23	69185	69185	S	1297617	Intestinimonas butyriciproducens
0.14	43209	0	G	946234	Flavonifractor
0.14	43209	43209	S	292800	Flavonifractor plautii
0.00	679	0	G	1505664	Gottschalkia
0.00	679	0	S	1556	Gottschalkia acidurici
0.00	679	679	-	1128398	[Clostridium] acidurici 9a
0.12	36936	390	F	31979	Clostridiaceae
0.11	33746	4560	G	1485	Clostridium
0.03	7770	7770	S	1042156	Clostridium sp. SY8519
0.01	2896	1365	S	1491	Clostridium botulinum
0.00	536	536	-	929506	Clostridium botulinum BKT015925
0.00	398	398	-	1408283	Clostridium botulinum CDC_1436
0.00	243	0	-	36827	Clostridium botulinum B
0.00	147	147	-	935198	Clostridium botulinum B str. Eklund 17B (NRP)
0.00	51	51	-	515621	Clostridium botulinum Ba4 str. 657
0.00	45	0	-	591968	Clostridium botulinum B1
0.00	45	45	-	498213	Clostridium botulinum B1 str. Okra
0.00	192	35	-	36826	Clostridium botulinum A
0.00	131	131	-	498214	Clostridium botulinum A3 str. Loch Maree
0.00	20	20	-	536232	Clostridium botulinum A2 str. Kyoto
0.00	3	3	-	441770	Clostridium botulinum A str. ATCC 19397
0.00	2	2	-	413999	Clostridium botulinum A str. ATCC 3502
0.00	1	1	-	441771	Clostridium botulinum A str. Hall
0.00	120	120	-	1415774	Clostridium botulinum 202F
0.00	22	21	-	36831	Clostridium botulinum F
0.00	1	1	-	441772	Clostridium botulinum F str. Langeland
0.00	20	20	-	941968	Clostridium botulinum H04402 065
0.01	1974	663	S	1501	Clostridium pasteurianum
0.00	793	793	-	86416	Clostridium pasteurianum BC1
0.00	518	518	-	1428454	Clostridium pasteurianum NRRL B-598
0.00	1469	490	S	1513	Clostridium tetani
0.00	804	804	-	1231072	Clostridium tetani 12124569
0.00	175	175	-	212717	Clostridium tetani E88
0.00	1261	1178	S	1502	Clostridium perfringens
0.00	49	49	-	195102	Clostridium perfringens str. 13
0.00	34	34	-	195103	Clostridium perfringens ATCC 13124
0.00	1123	1123	S	1492	Clostridium butyricum
0.00	1114	1114	S	1216932	Clostridium bornimense
0.00	937	929	S	1534	Clostridium kluyveri
0.00	6	6	-	431943	Clostridium kluyveri DSM 555
0.00	2	2	-	583346	Clostridium kluyveri NBRC 12016
0.00	898	0	S	1493	Clostridium cellulovorans
0.00	898	898	-	573061	Clostridium cellulovorans 743B
0.00	851	0	S	36745	Clostridium saccharoperbutylacetonicum
0.00	851	0	-	1335640	Clostridium saccharoperbutylacetonicum N1-4
0.00	851	851	-	931276	Clostridium saccharoperbutylacetonicum N1-4(HMT)
0.00	840	0	S	217159	Clostridium carboxidivorans
0.00	840	840	-	536227	Clostridium carboxidivorans P7
0.00	828	828	S	1548	Clostridium scatologenes
0.00	802	802	S	755731	Clostridium sp. BNL1100
0.00	747	520	S	1520	Clostridium beijerinckii
0.00	227	227	-	290402	Clostridium beijerinckii NCIMB 8052
0.00	736	0	S	1561	Clostridium baratii
0.00	736	736	-	1415775	Clostridium baratii str. Sullivan
0.00	717	0	S	169679	Clostridium saccharobutylicum
0.00	717	717	-	1345695	Clostridium saccharobutylicum DSM 13864
0.00	668	0	S	238834	Clostridium estertheticum
0.00	668	668	-	1552	Clostridium estertheticum subsp. estertheticum
0.00	597	595	S	1488	Clostridium acetobutylicum
0.00	2	2	-	991791	Clostridium acetobutylicum DSM 1731
0.00	577	577	S	1519	Clostridium tyrobutyricum
0.00	548	548	S	394958	Clostridium taeniosporum
0.00	519	0	S	1542	Clostridium novyi
0.00	519	519	-	386415	Clostridium novyi NT
0.00	461	461	S	1497	Clostridium formicaceticum
0.00	408	408	S	84022	Clostridium aceticum
0.00	311	311	S	1509	Clostridium sporogenes
0.00	91	0	S	84023	Clostridium autoethanogenum
0.00	91	91	-	1341692	Clostridium autoethanogenum DSM 10061
0.00	43	0	S	1538	Clostridium ljungdahlii
0.00	43	43	-	748727	Clostridium ljungdahlii DSM 13528
0.00	1190	0	G	390805	Geosporobacter
0.00	1190	1190	S	1424294	Geosporobacter ferrireducens
0.00	1055	11	G	114627	Alkaliphilus
0.00	593	0	S	208226	Alkaliphilus metalliredigens
0.00	593	593	-	293826	Alkaliphilus metalliredigens QYMF
0.00	451	0	S	461876	Alkaliphilus oremlandii
0.00	451	451	-	350688	Alkaliphilus oremlandii OhILAs
0.00	555	365	G	49082	Candidatus Arthromitus
0.00	171	171	S	1041504	Candidatus Arthromitus sp. SFB-rat-Yit
0.00	13	13	S	1508644	Candidatus Arthromitus sp. SFB-mouse-NL
0.00	6	6	S	49118	Candidatus Arthromitus sp. SFB-mouse
0.10	29723	0	F	216572	Oscillospiraceae
0.10	29723	0	G	459786	Oscillibacter
0.10	29723	0	S	351091	Oscillibacter valericigenes
0.10	29723	29723	-	693746	Oscillibacter valericigenes Sjm18-20
0.05	14278	200	F	186804	Peptostreptococcaceae
0.04	11975	0	G	1870884	Clostridioides
0.04	11975	11504	S	1496	Clostridioides difficile
0.00	269	269	-	699035	Clostridioides difficile M120
0.00	188	188	-	645462	Clostridioides difficile CD196
0.00	14	14	-	272563	Clostridioides difficile 630
0.00	828	0	G	1481960	Peptoclostridium
0.00	828	0	S	1731	Peptoclostridium acidaminophilum
0.00	828	828	-	1286171	Peptoclostridium acidaminophilum DSM 3953
0.00	734	0	G	44259	Filifactor
0.00	734	0	S	143361	Filifactor alocis
0.00	734	734	-	546269	Filifactor alocis ATCC 35896
0.00	541	0	G	186831	Acetoanaerobium
0.00	541	541	S	1511	Acetoanaerobium sticklandii
0.04	12813	315	F	186807	Peptococcaceae
0.01	4343	122	G	1562	Desulfotomaculum
0.00	1010	0	S	102134	Desulfotomaculum gibsoniae
0.00	1010	1010	-	767817	Desulfotomaculum gibsoniae DSM 7213
0.00	865	0	S	58135	Desulfotomaculum kuznetsovii
0.00	865	865	-	760568	Desulfotomaculum kuznetsovii DSM 6115
0.00	704	0	S	1564	Desulfotomaculum ruminis
0.00	704	704	-	696281	Desulfotomaculum ruminis DSM 2154
0.00	630	0	S	58138	Desulfotomaculum acetoxidans
0.00	630	630	-	485916	Desulfotomaculum acetoxidans DSM 771
0.00	555	0	S	1565	Desulfotomaculum nigrificans
0.00	555	555	-	868595	Desulfotomaculum nigrificans CO-1-SRB
0.00	457	0	S	59610	Desulfotomaculum reducens
0.00	457	457	-	349161	Desulfotomaculum reducens MI-1
0.01	2781	184	G	36853	Desulfitobacterium
0.00	1157	451	S	49338	Desulfitobacterium hafniense
0.00	453	453	-	138119	Desulfitobacterium hafniense Y51
0.00	253	253	-	272564	Desulfitobacterium hafniense DCB-2
0.00	598	0	S	36854	Desulfitobacterium dehalogenans
0.00	598	598	-	756499	Desulfitobacterium dehalogenans ATCC 51507
0.00	525	0	S	233055	Desulfitobacterium dichloroeliminans
0.00	525	525	-	871963	Desulfitobacterium dichloroeliminans LMG P-21439
0.00	317	0	S	142877	Desulfitobacterium metallireducens
0.00	317	317	-	871968	Desulfitobacterium metallireducens DSM 15288
0.00	1462	817	G	56112	Dehalobacter
0.00	543	0	S	55583	Dehalobacter restrictus
0.00	543	543	-	871738	Dehalobacter restrictus DSM 9455
0.00	84	84	S	1131462	Dehalobacter sp. CF
0.00	18	18	S	1147129	Dehalobacter sp. DCA
0.00	1242	55	G	79206	Desulfosporosinus
0.00	425	0	S	885581	Desulfosporosinus acidiphilus
0.00	425	425	-	646529	Desulfosporosinus acidiphilus SJ4
0.00	412	0	S	1563	Desulfosporosinus orientis
0.00	412	412	-	768706	Desulfosporosinus orientis DSM 765
0.00	350	0	S	79209	Desulfosporosinus meridiei
0.00	350	350	-	768704	Desulfosporosinus meridiei DSM 13257
0.00	797	0	G	471826	Candidatus Desulforudis
0.00	797	0	S	471827	Candidatus Desulforudis audaxviator
0.00	797	797	-	477974	Candidatus Desulforudis audaxviator MP104C
0.00	768	0	G	191373	Pelotomaculum
0.00	768	0	S	110500	Pelotomaculum thermopropionicum
0.00	768	768	-	370438	Pelotomaculum thermopropionicum SI
0.00	729	0	G	51196	Syntrophobotulus
0.00	729	0	S	51197	Syntrophobotulus glycolicus
0.00	729	729	-	645991	Syntrophobotulus glycolicus DSM 8271
0.00	376	0	G	278993	Thermincola
0.00	376	0	S	863643	Thermincola potens
0.00	376	376	-	635013	Thermincola potens JR
0.01	2462	0	-	538999	Clostridiales incertae sedis
0.00	1364	0	F	539000	Clostridiales Family XVII. Incertae Sedis
0.00	1364	0	G	73918	Thermaerobacter
0.00	1364	0	S	73919	Thermaerobacter marianensis
0.00	1364	1364	-	644966	Thermaerobacter marianensis DSM 12885
0.00	1098	0	F	543314	Clostridiales Family XIII. Incertae Sedis
0.00	1098	0	S	143393	[Eubacterium] sulci
0.00	1098	1098	-	888727	Eubacterium sulci ATCC 35585
0.01	2152	0	F	543349	Symbiobacteriaceae
0.01	2152	0	G	2733	Symbiobacterium
0.01	2152	0	S	2734	Symbiobacterium thermophilum
0.01	2152	2152	-	292459	Symbiobacterium thermophilum IAM 14863
0.01	1901	0	F	31984	Heliobacteriaceae
0.01	1901	0	G	2697	Heliobacterium
0.01	1901	0	S	35701	Heliobacterium modesticaldum
0.01	1901	1901	-	498761	Heliobacterium modesticaldum Ice1
0.00	565	0	F	68298	Syntrophomonadaceae
0.00	299	0	G	129001	Syntrophothermus
0.00	299	0	S	86170	Syntrophothermus lipocalidus
0.00	299	299	-	643648	Syntrophothermus lipocalidus DSM 12680
0.00	266	0	G	862	Syntrophomonas
0.00	266	0	S	863	Syntrophomonas wolfei
0.00	266	0	-	370885	Syntrophomonas wolfei subsp. wolfei
0.00	266	266	-	335541	Syntrophomonas wolfei subsp. wolfei str. Goettingen G311
0.03	9660	162	O	68295	Thermoanaerobacterales
0.02	4649	77	F	186814	Thermoanaerobacteraceae
0.00	1386	804	G	1754	Thermoanaerobacter
0.00	233	233	S	2325	Thermoanaerobacter kivui
0.00	142	0	S	46354	Thermoanaerobacter wiegelii
0.00	142	142	-	697303	Thermoanaerobacter wiegelii Rt8.B1
0.00	104	104	S	573062	Thermoanaerobacter sp. X513
0.00	41	41	S	399726	Thermoanaerobacter sp. X514
0.00	31	0	S	108150	Thermoanaerobacter italicus
0.00	31	31	-	580331	Thermoanaerobacter italicus Ab9
0.00	30	0	S	583357	Thermoanaerobacter mathranii
0.00	30	0	-	57481	Thermoanaerobacter mathranii subsp. mathranii
0.00	30	30	-	583358	Thermoanaerobacter mathranii subsp. mathranii str. A3
0.00	1	0	S	496866	Thermoanaerobacter pseudethanolicus
0.00	1	1	-	340099	Thermoanaerobacter pseudethanolicus ATCC 33223
0.00	1362	1	-	42857	Moorella group
0.00	892	0	G	44260	Moorella
0.00	892	892	S	1525	Moorella thermoacetica
0.00	469	0	G	42837	Ammonifex
0.00	469	0	S	42838	Ammonifex degensii
0.00	469	469	-	429009	Ammonifex degensii KC4
0.00	605	0	G	129957	Carboxydothermus
0.00	605	0	S	129958	Carboxydothermus hydrogenoformans
0.00	605	605	-	246194	Carboxydothermus hydrogenoformans Z-2901
0.00	481	0	G	140458	Thermacetogenium
0.00	481	0	S	85874	Thermacetogenium phaeum
0.00	481	481	-	1089553	Thermacetogenium phaeum DSM 12270
0.00	406	0	G	249529	Caldanaerobacter
0.00	406	0	S	911092	Caldanaerobacter subterraneus
0.00	406	0	-	119072	Caldanaerobacter subterraneus subsp. tengcongensis
0.00	406	406	-	273068	Caldanaerobacter subterraneus subsp. tengcongensis MB4
0.00	332	0	G	499228	Tepidanaerobacter
0.00	332	0	S	499229	Tepidanaerobacter acetatoxydans
0.00	332	332	-	1209989	Tepidanaerobacter acetatoxydans Re1
0.01	3778	4	F	543371	Thermoanaerobacterales Family III. Incertae Sedis
0.01	2023	637	G	44000	Caldicellulosiruptor
0.00	339	0	S	44001	Caldicellulosiruptor saccharolyticus
0.00	339	339	-	351627	Caldicellulosiruptor saccharolyticus DSM 8903
0.00	185	0	S	717609	Caldicellulosiruptor obsidiansis
0.00	185	185	-	608506	Caldicellulosiruptor obsidiansis OB47
0.00	182	0	S	55205	Caldicellulosiruptor owensensis
0.00	182	182	-	632518	Caldicellulosiruptor owensensis OL
0.00	157	0	S	413889	Caldicellulosiruptor kronotskyensis
0.00	157	157	-	632348	Caldicellulosiruptor kronotskyensis 2002
0.00	151	0	S	31899	Caldicellulosiruptor bescii
0.00	151	151	-	521460	Caldicellulosiruptor bescii DSM 6725
0.00	147	0	S	413888	Caldicellulosiruptor hydrothermalis
0.00	147	147	-	632292	Caldicellulosiruptor hydrothermalis 108
0.00	113	0	S	52766	Caldicellulosiruptor lactoaceticus
0.00	113	113	-	632516	Caldicellulosiruptor lactoaceticus 6A
0.00	112	0	S	52765	Caldicellulosiruptor kristjanssonii
0.00	112	112	-	632335	Caldicellulosiruptor kristjanssonii I77R1B
0.00	1162	182	G	28895	Thermoanaerobacterium
0.00	551	303	S	1517	Thermoanaerobacterium thermosaccharolyticum
0.00	141	141	-	580327	Thermoanaerobacterium thermosaccharolyticum DSM 571
0.00	107	107	-	698948	Thermoanaerobacterium thermosaccharolyticum M0795
0.00	429	0	S	29329	Thermoanaerobacterium xylanolyticum
0.00	429	429	-	858215	Thermoanaerobacterium xylanolyticum LX-11
0.00	589	0	G	291988	Thermosediminibacter
0.00	589	0	S	291990	Thermosediminibacter oceani
0.00	589	589	-	555079	Thermosediminibacter oceani DSM 16646
0.00	562	0	F	543372	Thermoanaerobacterales Family IV. Incertae Sedis
0.00	562	0	G	252965	Mahella
0.00	562	0	S	252966	Mahella australiensis
0.00	562	562	-	697281	Mahella australiensis 50-1 BON
0.00	509	4	F	227387	Thermodesulfobiaceae
0.00	292	0	G	68335	Coprothermobacter
0.00	292	0	S	35786	Coprothermobacter proteolyticus
0.00	292	292	-	309798	Coprothermobacter proteolyticus DSM 5265
0.00	213	0	G	227388	Thermodesulfobium
0.00	213	0	S	184064	Thermodesulfobium narugense
0.00	213	213	-	747365	Thermodesulfobium narugense DSM 14796
0.01	1647	10	O	53433	Halanaerobiales
0.00	1002	0	F	972	Halanaerobiaceae
0.00	739	77	G	2330	Halanaerobium
0.00	355	355	S	656519	Halanaerobium hydrogeniformans
0.00	307	0	S	2331	Halanaerobium praevalens
0.00	307	307	-	572479	Halanaerobium praevalens DSM 2228
0.00	263	0	G	32636	Halothermothrix
0.00	263	0	S	31909	Halothermothrix orenii
0.00	263	263	-	373903	Halothermothrix orenii H 168
0.00	635	3	F	53434	Halobacteroidaceae
0.00	352	0	G	28186	Acetohalobium
0.00	352	0	S	28187	Acetohalobium arabaticum
0.00	352	352	-	574087	Acetohalobium arabaticum DSM 5501
0.00	280	0	G	42417	Halobacteroides
0.00	280	0	S	42422	Halobacteroides halobius
0.00	280	280	-	748449	Halobacteroides halobius DSM 5150
0.00	228	0	O	485256	Natranaerobiales
0.00	228	0	F	485255	Natranaerobiaceae
0.00	228	0	G	375928	Natranaerobius
0.00	228	0	S	375929	Natranaerobius thermophilus
0.00	228	228	-	457570	Natranaerobius thermophilus JW/NM-WN-LF
0.66	201105	1508	C	91061	Bacilli
0.41	124715	792	O	186826	Lactobacillales
0.24	73004	130	F	33958	Lactobacillaceae
0.24	71593	1437	G	1578	Lactobacillus
0.20	60437	0	S	1623	Lactobacillus ruminis
0.20	60437	60437	-	1069534	Lactobacillus ruminis ATCC 27782
0.00	1405	408	S	655183	Lactobacillus casei group
0.00	674	24	S	1582	Lactobacillus casei
0.00	627	627	-	219334	Lactobacillus casei subsp. casei ATCC 393
0.00	10	10	-	1051650	Lactobacillus casei 12A
0.00	9	9	-	1318635	Lactobacillus casei LOCK919
0.00	4	4	-	498216	Lactobacillus casei str. Zhang
0.00	323	230	S	1597	Lactobacillus paracasei
0.00	43	43	-	321967	Lactobacillus paracasei ATCC 334
0.00	28	28	-	1446494	Lactobacillus paracasei N1115
0.00	22	0	-	47714	Lactobacillus paracasei subsp. paracasei
0.00	20	20	-	1226298	Lactobacillus paracasei subsp. paracasei JCM 8130
0.00	2	2	-	537973	Lactobacillus paracasei subsp. paracasei 8700:2
0.00	660	498	S	1598	Lactobacillus reuteri
0.00	61	61	-	1340495	Lactobacillus reuteri I5007
0.00	53	53	-	1358027	Lactobacillus reuteri TD1
0.00	48	48	-	491077	Lactobacillus reuteri SD2112
0.00	643	566	S	1624	Lactobacillus salivarius
0.00	38	38	-	1194971	Lactobacillus salivarius str. Ren
0.00	20	20	-	712961	Lactobacillus salivarius CECT 5713
0.00	19	19	-	362948	Lactobacillus salivarius UCC118
0.00	532	0	S	1584	Lactobacillus delbrueckii
0.00	532	404	-	1585	Lactobacillus delbrueckii subsp. bulgaricus
0.00	97	97	-	767455	Lactobacillus delbrueckii subsp. bulgaricus ND02
0.00	24	24	-	353496	Lactobacillus delbrueckii subsp. bulgaricus 2038
0.00	5	5	-	390333	Lactobacillus delbrueckii subsp. bulgaricus ATCC 11842 = JCM 1002
0.00	2	2	-	321956	Lactobacillus delbrueckii subsp. bulgaricus ATCC BAA-365
0.00	472	379	S	1613	Lactobacillus fermentum
0.00	73	73	-	767453	Lactobacillus fermentum F-6
0.00	16	16	-	1381124	Lactobacillus fermentum 3872
0.00	3	3	-	334390	Lactobacillus fermentum IFO 3956
0.00	1	1	-	712938	Lactobacillus fermentum CECT 5716
0.00	457	457	S	240427	Lactobacillus paracollinoides
0.00	449	365	S	47715	Lactobacillus rhamnosus
0.00	36	36	-	568703	Lactobacillus rhamnosus GG
0.00	31	31	-	1316933	Lactobacillus rhamnosus LOCK900
0.00	10	10	-	1088720	Lactobacillus rhamnosus ATCC 8530
0.00	5	5	-	1318634	Lactobacillus rhamnosus LOCK908
0.00	2	2	-	568704	Lactobacillus rhamnosus Lc 705
0.00	381	367	S	1590	Lactobacillus plantarum
0.00	5	0	-	337330	Lactobacillus plantarum subsp. plantarum
0.00	3	3	-	767468	Lactobacillus plantarum subsp. plantarum P-8
0.00	2	2	-	889932	Lactobacillus plantarum subsp. plantarum ST-III
0.00	5	5	-	1327988	Lactobacillus plantarum 16
0.00	2	2	-	220668	Lactobacillus plantarum WCFS1
0.00	2	2	-	1284663	Lactobacillus plantarum ZJ316
0.00	375	375	S	148814	Lactobacillus kunkeei
0.00	368	0	S	97478	Lactobacillus mucosae
0.00	368	368	-	1130798	Lactobacillus mucosae LM1
0.00	357	218	S	1581	Lactobacillus buchneri
0.00	101	101	-	511437	Lactobacillus buchneri NRRL B-30929
0.00	38	38	-	1071400	Lactobacillus buchneri CD034
0.00	352	352	S	1074467	Lactobacillus heilongjiangensis
0.00	337	218	S	33959	Lactobacillus johnsonii
0.00	43	43	-	257314	Lactobacillus johnsonii NCC 533
0.00	43	43	-	1408186	Lactobacillus johnsonii N6.2
0.00	28	28	-	633699	Lactobacillus johnsonii FI9785
0.00	5	5	-	909954	Lactobacillus johnsonii DPC 6026
0.00	269	269	S	375175	Lactobacillus backii
0.00	231	231	S	52242	Lactobacillus gallinarum
0.00	210	188	S	1579	Lactobacillus acidophilus
0.00	17	17	-	891391	Lactobacillus acidophilus 30SC
0.00	5	5	-	272621	Lactobacillus acidophilus NCFM
0.00	207	162	S	1587	Lactobacillus helveticus
0.00	17	17	-	880633	Lactobacillus helveticus R0052
0.00	14	14	-	326425	Lactobacillus helveticus CNRZ32
0.00	7	7	-	767456	Lactobacillus helveticus H9
0.00	5	5	-	405566	Lactobacillus helveticus DPC 4571
0.00	2	2	-	767462	Lactobacillus helveticus H10
0.00	188	188	S	1007676	Lactobacillus ginsenosidimutans
0.00	182	117	S	1580	Lactobacillus brevis
0.00	59	59	-	387344	Lactobacillus brevis ATCC 367
0.00	6	6	-	1001583	Lactobacillus brevis KB290
0.00	181	181	S	28038	Lactobacillus curvatus
0.00	180	0	S	1596	Lactobacillus gasseri
0.00	180	180	-	324831	Lactobacillus gasseri ATCC 33323 = JCM 1131
0.00	173	0	S	1599	Lactobacillus sakei
0.00	173	0	-	214326	Lactobacillus sakei subsp. sakei
0.00	173	173	-	314315	Lactobacillus sakei subsp. sakei 23K
0.00	173	173	S	1600	Lactobacillus acetotolerans
0.00	171	0	S	267818	Lactobacillus kefiranofaciens
0.00	171	171	-	1033837	Lactobacillus kefiranofaciens ZW3
0.00	150	150	S	60520	Lactobacillus paraplantarum
0.00	138	138	S	637971	Lactobacillus koreensis
0.00	128	0	S	1193095	Lactobacillus hokkaidonensis
0.00	128	128	-	1291742	Lactobacillus hokkaidonensis JCM 18461
0.00	126	126	S	53444	Lactobacillus lindneri
0.00	118	118	S	1545702	Lactobacillus sp. wkB8
0.00	81	0	S	1625	Lactobacillus sanfranciscensis
0.00	81	81	-	714313	Lactobacillus sanfranciscensis TMW 1.1304
0.00	25	0	S	1604	Lactobacillus amylovorus
0.00	25	25	-	695562	Lactobacillus amylovorus GRL1118
0.00	1281	152	G	1253	Pediococcus
0.00	490	417	S	1255	Pediococcus pentosaceus
0.00	61	61	-	278197	Pediococcus pentosaceus ATCC 25745
0.00	12	12	-	1408206	Pediococcus pentosaceus SL4
0.00	318	318	S	51663	Pediococcus damnosus
0.00	182	0	-	1670797	Pediococcus acidilactici group
0.00	182	182	S	1254	Pediococcus acidilactici
0.00	139	135	S	187452	Pediococcus claussenii
0.00	4	4	-	701521	Pediococcus claussenii ATCC BAA-344
0.12	35766	93	F	1300	Streptococcaceae
0.11	33524	4132	G	1301	Streptococcus
0.05	16682	4550	S	1307	Streptococcus suis
0.04	11891	11891	-	423211	Streptococcus suis GZ1
0.00	71	71	-	1004952	Streptococcus suis D12
0.00	37	37	-	1340847	Streptococcus suis T15
0.00	33	33	-	672190	Streptococcus suis 05HAS68
0.00	32	32	-	1004951	Streptococcus suis ST1
0.00	27	27	-	1214179	Streptococcus suis 6407
0.00	22	22	-	1276647	Streptococcus suis TL13
0.00	4	4	-	945704	Streptococcus suis JS14
0.00	4	4	-	993512	Streptococcus suis A7
0.00	4	4	-	1005041	Streptococcus suis SS12
0.00	3	3	-	568814	Streptococcus suis BM407
0.00	3	3	-	1005042	Streptococcus suis D9
0.00	1	1	-	1380773	Streptococcus suis YB51
0.01	3697	141	S	671232	Streptococcus anginosus group
0.01	2668	2488	S	1328	Streptococcus anginosus
0.00	116	116	-	862971	Streptococcus anginosus C238
0.00	54	0	-	1272910	Streptococcus anginosus subsp. whileyi
0.00	54	54	-	1353243	Streptococcus anginosus subsp. whileyi MAS624
0.00	10	10	-	862970	Streptococcus anginosus C1051
0.00	673	0	S	76860	Streptococcus constellatus
0.00	673	671	-	184250	Streptococcus constellatus subsp. pharyngis
0.00	2	2	-	862969	Streptococcus constellatus subsp. pharyngis C1050
0.00	215	79	S	1338	Streptococcus intermedius
0.00	67	67	-	862967	Streptococcus intermedius B196
0.00	46	46	-	591365	Streptococcus intermedius JTH08
0.00	23	23	-	862966	Streptococcus intermedius C270
0.00	857	834	S	1311	Streptococcus agalactiae
0.00	7	0	-	216495	Streptococcus agalactiae serogroup III
0.00	7	7	-	211110	Streptococcus agalactiae NEM316
0.00	6	6	-	1309807	Streptococcus agalactiae ILRI005
0.00	5	5	-	1231389	Streptococcus agalactiae SA20-06
0.00	3	0	-	216466	Streptococcus agalactiae serogroup V
0.00	3	3	-	208435	Streptococcus agalactiae 2603V/R
0.00	2	2	-	1427374	Streptococcus agalactiae CNCTC 10/84
0.00	790	371	S	1314	Streptococcus pyogenes
0.00	400	0	-	342023	Streptococcus pyogenes serotype M12
0.00	400	400	-	370553	Streptococcus pyogenes MGAS2096
0.00	13	0	-	301448	Streptococcus pyogenes serotype M3
0.00	13	13	-	198466	Streptococcus pyogenes MGAS315
0.00	3	0	-	301452	Streptococcus pyogenes serotype M49
0.00	3	3	-	471876	Streptococcus pyogenes NZ131
0.00	2	0	-	404330	Streptococcus pyogenes serotype M2
0.00	2	2	-	370552	Streptococcus pyogenes MGAS10270
0.00	1	0	-	301450	Streptococcus pyogenes serotype M6
0.00	1	1	-	286636	Streptococcus pyogenes MGAS10394
0.00	772	0	S	197614	Streptococcus pasteurianus
0.00	772	772	-	981540	Streptococcus pasteurianus ATCC 43144
0.00	627	2	S	119603	Streptococcus dysgalactiae group
0.00	480	129	S	1336	Streptococcus equi
0.00	318	127	-	40041	Streptococcus equi subsp. zooepidemicus
0.00	119	119	-	1403449	Streptococcus equi subsp. zooepidemicus CY
0.00	39	39	-	1051072	Streptococcus equi subsp. zooepidemicus ATCC 35246
0.00	33	33	-	552526	Streptococcus equi subsp. zooepidemicus MGCS10565
0.00	33	0	-	148942	Streptococcus equi subsp. equi
0.00	33	33	-	553482	Streptococcus equi subsp. equi 4047
0.00	145	0	S	1334	Streptococcus dysgalactiae
0.00	145	73	-	119602	Streptococcus dysgalactiae subsp. equisimilis
0.00	31	31	-	759913	Streptococcus dysgalactiae subsp. equisimilis AC-2713
0.00	23	23	-	617121	Streptococcus dysgalactiae subsp. equisimilis RE378
0.00	10	10	-	486410	Streptococcus dysgalactiae subsp. equisimilis GGS_124
0.00	8	8	-	663954	Streptococcus dysgalactiae subsp. equisimilis ATCC 12394
0.00	600	296	S	28037	Streptococcus mitis
0.00	304	304	-	365659	Streptococcus mitis B6
0.00	538	354	S	1304	Streptococcus salivarius
0.00	140	140	-	1048332	Streptococcus salivarius CCHSS3
0.00	44	44	-	347253	Streptococcus salivarius JIM8777
0.00	516	422	S	1302	Streptococcus gordonii
0.00	94	0	-	29390	Streptococcus gordonii str. Challis
0.00	94	94	-	467705	Streptococcus gordonii str. Challis substr. CH1
0.00	497	486	S	1308	Streptococcus thermophilus
0.00	6	6	-	1051074	Streptococcus thermophilus JIM 8232
0.00	3	3	-	767463	Streptococcus thermophilus ND03
0.00	2	2	-	322159	Streptococcus thermophilus LMD-9
0.00	404	350	S	1309	Streptococcus mutans
0.00	34	34	-	1155071	Streptococcus mutans LJ23
0.00	10	10	-	511691	Streptococcus mutans NN2025
0.00	10	10	-	1198676	Streptococcus mutans GS-5
0.00	357	210	S	315405	Streptococcus gallolyticus
0.00	147	91	-	53354	Streptococcus gallolyticus subsp. gallolyticus
0.00	35	35	-	637909	Streptococcus gallolyticus UCN34
0.00	16	16	-	990317	Streptococcus gallolyticus subsp. gallolyticus ATCC BAA-2069
0.00	5	5	-	981539	Streptococcus gallolyticus subsp. gallolyticus ATCC 43143
0.00	352	352	S	1811193	Streptococcus pantholopis
0.00	322	273	S	1313	Streptococcus pneumoniae
0.00	18	18	-	869309	Streptococcus pneumoniae SPNA45
0.00	7	7	-	525381	Streptococcus pneumoniae TCH8431/19A
0.00	6	6	-	488221	Streptococcus pneumoniae 70585
0.00	4	4	-	170187	Streptococcus pneumoniae TIGR4
0.00	2	2	-	189423	Streptococcus pneumoniae 670-6B
0.00	2	2	-	487214	Streptococcus pneumoniae Hungary19A-6
0.00	2	2	-	488223	Streptococcus pneumoniae P1031
0.00	2	2	-	869269	Streptococcus pneumoniae INV104
0.00	2	2	-	1130804	Streptococcus pneumoniae ST556
0.00	1	1	-	561276	Streptococcus pneumoniae ATCC 700669
0.00	1	1	-	574093	Streptococcus pneumoniae AP200
0.00	1	1	-	869215	Streptococcus pneumoniae OXC141
0.00	1	1	-	869303	Streptococcus pneumoniae SPN034156
0.00	245	0	S	1305	Streptococcus sanguinis
0.00	245	245	-	388919	Streptococcus sanguinis SK36
0.00	219	219	S	1814128	Streptococcus halotolerans
0.00	208	86	S	1318	Streptococcus parasanguinis
0.00	64	64	-	760570	Streptococcus parasanguinis ATCC 15912
0.00	58	58	-	1114965	Streptococcus parasanguinis FW213
0.00	188	0	S	45634	Streptococcus cristatus
0.00	188	188	-	1302863	Streptococcus cristatus AS 1.3089
0.00	177	177	S	1346	Streptococcus iniae
0.00	169	169	S	1825069	Streptococcus marmotae
0.00	161	0	S	1349	Streptococcus uberis
0.00	161	161	-	218495	Streptococcus uberis 0140J
0.00	157	59	S	102684	Streptococcus infantarius
0.00	98	0	-	150054	Streptococcus infantarius subsp. infantarius
0.00	98	98	-	1069533	Streptococcus infantarius subsp. infantarius CJ18
0.00	147	147	S	1759399	Streptococcus sp. A12
0.00	136	0	S	1303	Streptococcus oralis
0.00	136	136	-	927666	Streptococcus oralis Uo5
0.00	130	0	S	1348	Streptococcus parauberis
0.00	130	130	-	936154	Streptococcus parauberis KCTC 11537
0.00	130	130	S	712633	Streptococcus sp. oral taxon 431
0.00	122	122	S	1888195	Streptococcus himalayensis
0.00	59	0	S	257758	Streptococcus pseudopneumoniae
0.00	59	59	-	1054460	Streptococcus pseudopneumoniae IS7493
0.00	57	57	S	1156433	Streptococcus sp. I-P16
0.00	35	0	S	150055	Streptococcus lutetiensis
0.00	35	35	-	1076934	Streptococcus lutetiensis 033
0.00	29	29	S	1156431	Streptococcus sp. I-G2
0.00	12	0	S	59310	Streptococcus macedonicus
0.00	12	12	-	1116231	Streptococcus macedonicus ACA-DC 198
0.01	2149	101	G	1357	Lactococcus
0.01	1624	670	S	1358	Lactococcus lactis
0.00	548	291	-	1359	Lactococcus lactis subsp. cremoris
0.00	129	129	-	1104322	Lactococcus lactis subsp. cremoris A76
0.00	79	79	-	1295826	Lactococcus lactis subsp. cremoris KW2
0.00	34	34	-	1111678	Lactococcus lactis subsp. cremoris UC509.9
0.00	15	15	-	272622	Lactococcus lactis subsp. cremoris SK11
0.00	406	300	-	1360	Lactococcus lactis subsp. lactis
0.00	46	46	-	929102	Lactococcus lactis subsp. lactis CV56
0.00	45	45	-	1046624	Lactococcus lactis subsp. lactis IO-1
0.00	7	7	-	1399116	Lactococcus lactis subsp. lactis KLDS 4.0325
0.00	6	6	-	272623	Lactococcus lactis subsp. lactis Il1403
0.00	2	2	-	684738	Lactococcus lactis subsp. lactis KF147
0.00	226	0	S	1364	Lactococcus piscium
0.00	226	226	-	297352	Lactococcus piscium MKFS47
0.00	198	187	S	1363	Lactococcus garvieae
0.00	7	7	-	420889	Lactococcus garvieae ATCC 49156
0.00	4	4	-	420890	Lactococcus garvieae Lg2
0.04	10681	25	F	81852	Enterococcaceae
0.03	9575	154	G	1350	Enterococcus
0.02	5406	1658	S	1352	Enterococcus faecium
0.01	2945	2945	-	1305849	Enterococcus faecium Aus0085
0.00	571	571	-	1155766	Enterococcus faecium Aus0004
0.00	133	133	-	1344042	Enterococcus faecium T110
0.00	89	89	-	333849	Enterococcus faecium DO
0.00	10	10	-	1104325	Enterococcus faecium NRRL B-2354
0.01	2796	340	S	1351	Enterococcus faecalis
0.01	1867	1867	-	1206105	Enterococcus faecalis D32
0.00	559	559	-	226185	Enterococcus faecalis V583
0.00	15	15	-	474186	Enterococcus faecalis OG1RF
0.00	10	10	-	1287066	Enterococcus faecalis DENG1
0.00	4	4	-	1201292	Enterococcus faecalis ATCC 29212
0.00	1	1	-	1261557	Enterococcus faecalis str. Symbioflor 1
0.00	347	182	S	1354	Enterococcus hirae
0.00	165	165	-	768486	Enterococcus hirae ATCC 9790
0.00	278	0	S	53346	Enterococcus mundtii
0.00	278	278	-	1300150	Enterococcus mundtii QU 25
0.00	226	226	S	53345	Enterococcus durans
0.00	202	0	S	37734	Enterococcus casseliflavus
0.00	202	202	-	565655	Enterococcus casseliflavus EC20
0.00	166	166	S	1353	Enterococcus gallinarum
0.00	424	0	G	33969	Melissococcus
0.00	424	128	S	33970	Melissococcus plutonius
0.00	155	155	-	1090974	Melissococcus plutonius DAT561
0.00	141	141	-	1385937	Melissococcus plutonius S1
0.00	379	0	G	51668	Tetragenococcus
0.00	379	280	S	51669	Tetragenococcus halophilus
0.00	99	99	-	945021	Tetragenococcus halophilus NBRC 12172
0.00	278	0	G	2737	Vagococcus
0.00	278	278	S	519472	Vagococcus teuberi
0.01	2180	200	F	81850	Leuconostocaceae
0.00	1076	150	G	1243	Leuconostoc
0.00	245	62	S	1244	Leuconostoc gelidum
0.00	94	72	-	115778	Leuconostoc gelidum subsp. gasicomitatum
0.00	16	16	-	762550	Leuconostoc gelidum subsp. gasicomitatum LMG 18811
0.00	6	6	-	1165892	Leuconostoc gelidum subsp. gasicomitatum KG16-1
0.00	89	89	-	1229756	Leuconostoc gelidum JB7
0.00	182	182	S	1246	Leuconostoc lactis
0.00	174	125	S	1245	Leuconostoc mesenteroides
0.00	40	6	-	33967	Leuconostoc mesenteroides subsp. mesenteroides
0.00	30	30	-	203120	Leuconostoc mesenteroides subsp. mesenteroides ATCC 8293
0.00	4	4	-	1107880	Leuconostoc mesenteroides subsp. mesenteroides J18
0.00	5	5	-	427140	Leuconostoc mesenteroides KFRI-MG
0.00	4	4	-	33966	Leuconostoc mesenteroides subsp. dextranicum
0.00	107	0	S	136609	Leuconostoc kimchii
0.00	107	107	-	762051	Leuconostoc kimchii IMSNU 11154
0.00	96	0	S	1252	Leuconostoc carnosum
0.00	96	96	-	1229758	Leuconostoc carnosum JB16
0.00	64	0	S	33964	Leuconostoc citreum
0.00	64	64	-	349519	Leuconostoc citreum KM20
0.00	58	58	S	979982	Leuconostoc sp. C2
0.00	560	23	G	46255	Weissella
0.00	203	0	S	165096	Weissella koreensis
0.00	203	203	-	1045854	Weissella koreensis KACC 15510
0.00	199	199	S	759620	Weissella ceti
0.00	135	135	S	137591	Weissella cibaria
0.00	344	0	G	46254	Oenococcus
0.00	344	0	S	1247	Oenococcus oeni
0.00	344	344	-	203123	Oenococcus oeni PSU-1
0.00	1393	0	F	186827	Aerococcaceae
0.00	1393	120	G	1375	Aerococcus
0.00	296	144	S	1376	Aerococcus urinae
0.00	152	152	-	866775	Aerococcus urinae ACS-120-V-Col10a
0.00	235	235	S	119206	Aerococcus sanguinicola
0.00	234	234	S	87541	Aerococcus christensenii
0.00	233	233	S	51665	Aerococcus urinaeequi
0.00	154	154	S	128944	Aerococcus urinaehominis
0.00	121	121	S	1377	Aerococcus viridans
0.00	899	0	F	186828	Carnobacteriaceae
0.00	899	22	G	2747	Carnobacterium
0.00	262	262	S	1564681	Carnobacterium sp. CP1
0.00	228	0	S	2751	Carnobacterium maltaromaticum
0.00	228	228	-	1234679	Carnobacterium maltaromaticum LMA28
0.00	201	0	S	147709	Carnobacterium inhibens
0.00	201	201	-	1266845	Carnobacterium inhibens subsp. gilichinskyi
0.00	186	186	S	208596	Carnobacterium sp. 17-4
0.25	74882	1503	O	1385	Bacillales
0.09	28396	1002	F	186817	Bacillaceae
0.07	19957	3279	G	1386	Bacillus
0.01	4135	1362	S	86661	Bacillus cereus group
0.00	1142	549	S	1428	Bacillus thuringiensis
0.00	186	186	-	412694	Bacillus thuringiensis str. Al Hakam
0.00	83	83	-	1195464	Bacillus thuringiensis MC28
0.00	61	61	-	1218175	Bacillus thuringiensis HD-771
0.00	49	49	-	1442	Bacillus thuringiensis serovar tolworthi
0.00	44	0	-	29337	Bacillus thuringiensis serovar finitimus
0.00	44	44	-	930170	Bacillus thuringiensis serovar finitimus YBT-020
0.00	26	26	-	529122	Bacillus thuringiensis YBT-1518
0.00	21	21	-	527021	Bacillus thuringiensis Bt407
0.00	20	20	-	1441	Bacillus thuringiensis serovar morrisoni
0.00	20	0	-	180856	[Bacillus thuringiensis] serovar konkukian
0.00	20	20	-	281309	[Bacillus thuringiensis] serovar konkukian str. 97-27
0.00	20	20	-	1452729	Bacillus thuringiensis HD1002
0.00	19	19	-	180850	Bacillus thuringiensis serovar indiana
0.00	13	1	-	29339	Bacillus thuringiensis serovar kurstaki
0.00	8	8	-	714359	Bacillus thuringiensis BMB171
0.00	3	3	-	570416	Bacillus thuringiensis serovar kurstaki str. YBT-1520
0.00	1	1	-	1261129	Bacillus thuringiensis serovar kurstaki str. HD-1
0.00	11	11	-	29338	Bacillus thuringiensis serovar galleriae
0.00	9	9	-	1440	Bacillus thuringiensis serovar alesti
0.00	7	7	-	1217737	Bacillus thuringiensis HD-789
0.00	3	0	-	1432	Bacillus thuringiensis serovar thuringiensis
0.00	3	3	-	1286404	Bacillus thuringiensis serovar thuringiensis str. IS5056
0.00	1	0	-	1001229	Bacillus thuringiensis serovar chinensis
0.00	1	1	-	541229	Bacillus thuringiensis serovar chinensis CT-43
0.00	906	518	S	1396	Bacillus cereus
0.00	63	63	-	1217984	Bacillus cereus FRI-35
0.00	55	55	-	526977	Bacillus cereus ATCC 4342
0.00	50	50	-	288681	Bacillus cereus E33L
0.00	46	46	-	222523	Bacillus cereus ATCC 10987
0.00	35	35	-	1454382	Bacillus cereus D17
0.00	26	26	-	451709	Bacillus cereus 03BB108
0.00	25	25	-	572264	Bacillus cereus 03BB102
0.00	16	16	-	405532	Bacillus cereus B4264
0.00	15	15	-	405535	Bacillus cereus AH820
0.00	15	0	-	1179100	Bacillus cereus biovar anthracis
0.00	15	15	-	637380	Bacillus cereus biovar anthracis str. CI
0.00	12	12	-	361100	Bacillus cereus Q1
0.00	11	11	-	226900	Bacillus cereus ATCC 14579
0.00	7	7	-	347495	Bacillus cereus F837/76
0.00	7	7	-	405531	Bacillus cereus G9842
0.00	3	3	-	269801	Bacillus cereus G9241
0.00	2	2	-	405534	Bacillus cereus AH187
0.00	263	0	S	580165	Bacillus cytotoxicus
0.00	263	263	-	315749	Bacillus cytotoxicus NVH 391-98
0.00	208	208	S	1405	Bacillus mycoides
0.00	165	63	S	86662	Bacillus weihenstephanensis
0.00	102	102	-	315730	Bacillus weihenstephanensis KBAB4
0.00	67	65	S	1392	Bacillus anthracis
0.00	1	1	-	261591	Bacillus anthracis str. Vollum
0.00	1	1	-	568206	Bacillus anthracis str. CDC 684
0.00	22	0	S	155322	Bacillus toyonensis
0.00	22	22	-	1415784	Bacillus toyonensis BCT-7112
0.01	3178	981	S	653685	Bacillus subtilis group
0.00	925	368	S	1423	Bacillus subtilis
0.00	222	222	-	1496303	Bacillus subtilis subsp. globigii
0.00	162	98	-	135461	Bacillus subtilis subsp. subtilis
0.00	54	54	-	1052588	Bacillus subtilis subsp. subtilis str. RO-NN-1
0.00	8	8	-	1192196	Bacillus subtilis subsp. subtilis str. BSP1
0.00	1	1	-	1302650	Bacillus subtilis subsp. subtilis str. BAB-1
0.00	1	1	-	1404258	Bacillus subtilis subsp. subtilis str. OH 131.1
0.00	94	94	-	483913	Bacillus subtilis subsp. inaquosorum
0.00	66	0	-	96241	Bacillus subtilis subsp. spizizenii
0.00	66	66	-	1052585	Bacillus subtilis subsp. spizizenii TU-B-10
0.00	9	9	-	86029	Bacillus subtilis subsp. natto
0.00	4	4	-	936156	Bacillus subtilis BSn5
0.00	348	326	S	1648923	Bacillus paralicheniformis
0.00	22	22	-	766760	Bacillus paralicheniformis ATCC 9945a
0.00	269	205	S	492670	Bacillus velezensis
0.00	25	25	-	1385727	Bacillus velezensis NAU-B3
0.00	14	14	-	1449088	Bacillus velezensis TrigoCor1448
0.00	7	7	-	1458206	Bacillus velezensis NJN-6
0.00	6	6	-	1150475	Bacillus velezensis UCMB5036
0.00	4	4	-	1150476	Bacillus velezensis UCMB5113
0.00	3	3	-	1114958	Bacillus velezensis CAU B946
0.00	3	3	-	1225788	Bacillus velezensis AS43.3
0.00	2	2	-	1423138	Bacillus velezensis SQR9
0.00	232	229	S	1402	Bacillus licheniformis
0.00	3	3	-	279010	Bacillus licheniformis DSM 13 = ATCC 14580
0.00	230	230	S	1452	Bacillus atrophaeus
0.00	193	137	S	1390	Bacillus amyloliquefaciens
0.00	23	23	-	1333538	Bacillus amyloliquefaciens UMAF6639
0.00	10	10	-	1292358	Bacillus amyloliquefaciens KHG19
0.00	9	9	-	1091041	Bacillus amyloliquefaciens IT-45
0.00	9	9	-	1434324	Bacillus amyloliquefaciens UMAF6614
0.00	4	4	-	692420	Bacillus amyloliquefaciens DSM 7
0.00	1	1	-	1034836	Bacillus amyloliquefaciens XH7
0.00	1411	1261	S	1398	Bacillus coagulans
0.00	61	61	-	1121088	Bacillus coagulans DSM 1 = ATCC 7050
0.00	52	52	-	345219	Bacillus coagulans 36D1
0.00	37	37	-	941639	Bacillus coagulans 2-6
0.00	1165	1044	S	1408	Bacillus pumilus
0.00	121	121	-	315750	Bacillus pumilus SAFR-032
0.00	553	121	S	1404	Bacillus megaterium
0.00	257	257	-	1006007	Bacillus megaterium WSH-002
0.00	84	84	-	1452722	Bacillus megaterium Q3
0.00	51	51	-	1348623	Bacillus megaterium NBRC 15308 = ATCC 14581
0.00	22	22	-	545693	Bacillus megaterium QM B1551
0.00	18	18	-	592022	Bacillus megaterium DSM 319
0.00	434	273	S	79880	Bacillus clausii
0.00	161	161	-	66692	Bacillus clausii KSM-K16
0.00	434	0	S	324767	Bacillus infantis
0.00	434	434	-	1367477	Bacillus infantis NRRL B-14911
0.00	432	432	S	1565991	Bacillus sp. X1(2014)
0.00	413	413	S	1664069	Bacillus glycinifermentans
0.00	397	397	S	135735	Bacillus endophyticus
0.00	377	0	S	665099	Bacillus oceanisediminis
0.00	377	377	-	1196031	Bacillus oceanisediminis 2691
0.00	367	367	S	98228	Bacillus sp. OxB-1
0.00	351	351	S	632773	Bacillus beveridgei
0.00	329	329	S	264697	Bacillus muralis
0.00	304	0	S	79885	Bacillus pseudofirmus
0.00	304	304	-	398511	Bacillus pseudofirmus OF4
0.00	293	293	S	1479	Bacillus smithii
0.00	288	288	S	666686	Bacillus sp. 1NLA3E
0.00	282	0	S	1413	Bacillus cellulosilyticus
0.00	282	282	-	649639	Bacillus cellulosilyticus DSM 2522
0.00	255	255	S	1478	Bacillus simplex
0.00	247	247	S	1178537	Bacillus xiamenensis
0.00	235	0	S	300825	Bacillus lehensis
0.00	235	235	-	1246626	Bacillus lehensis G1
0.00	232	0	S	1471	Bacillus methanolicus
0.00	232	232	-	796606	Bacillus methanolicus MGA3
0.00	135	0	S	86665	Bacillus halodurans
0.00	135	135	-	272558	Bacillus halodurans C-125
0.00	126	126	S	1774743	Bacillus sp. SDLI1
0.00	123	123	S	1127744	Bacillus sp. JS
0.00	105	105	S	756828	Bacillus sp. WP8
0.00	16	16	S	1827146	Bacillus sp. IHB B 7164
0.00	15	15	S	1574141	Bacillus sp. YP1
0.00	11	11	S	1837130	Bacillus sp. FJAT-14266
0.00	11	11	S	1892404	Bacillus sp. ABP14
0.00	8	8	S	1446792	Bacillus sp. Pc3
0.00	8	8	S	1628753	Bacillus sp. LM 4-2
0.00	6	0	S	658666	Bacillus bombysepticus
0.00	6	6	-	1330043	Bacillus bombysepticus str. Wang
0.00	2	2	S	1570330	Bacillus sp. BH072
0.01	2325	1129	G	129337	Geobacillus
0.00	324	324	S	129338	Geobacillus subterraneus
0.00	223	0	S	33940	Geobacillus thermodenitrificans
0.00	223	223	-	420246	Geobacillus thermodenitrificans NG80-2
0.00	196	196	S	471223	Geobacillus sp. WCH70
0.00	99	99	S	691437	Geobacillus sp. C56-T3
0.00	79	0	S	1505648	Geobacillus thermoleovorans group
0.00	79	71	S	33941	Geobacillus thermoleovorans
0.00	8	8	-	1111068	Geobacillus thermoleovorans CCB_US3_UF5
0.00	59	0	S	1422	Geobacillus stearothermophilus
0.00	59	59	-	272567	Geobacillus stearothermophilus 10
0.00	57	57	S	1629723	Geobacillus sp. 12AMOR1
0.00	55	55	S	1519377	Geobacillus sp. LC300
0.00	36	36	S	1813182	Geobacillus sp. JS12
0.00	26	26	S	581103	Geobacillus sp. Y4.1MC1
0.00	24	24	S	1233873	Geobacillus sp. GHH01
0.00	12	0	S	1462	Geobacillus kaustophilus
0.00	12	12	-	235909	Geobacillus kaustophilus HTA426
0.00	4	4	S	544556	Geobacillus sp. Y412MC61
0.00	2	2	S	550542	Geobacillus sp. Y412MC52
0.00	1079	118	G	150247	Anoxybacillus
0.00	251	251	S	294699	Anoxybacillus amylolyticus
0.00	239	0	S	33934	Anoxybacillus flavithermus
0.00	239	239	-	491915	Anoxybacillus flavithermus WK1
0.00	182	182	S	1490052	Anoxybacillus sp. B2M1
0.00	157	157	S	198467	Anoxybacillus gonensis
0.00	132	132	S	1490057	Anoxybacillus sp. B7M1
0.00	953	28	G	1329200	Fictibacillus
0.00	607	607	S	255247	Fictibacillus arsenicus
0.00	318	318	S	1221500	Fictibacillus phosphorivorans
0.00	858	94	G	400634	Lysinibacillus
0.00	414	414	S	1421	Lysinibacillus sphaericus
0.00	200	200	S	1145276	Lysinibacillus varians
0.00	150	150	S	28031	Lysinibacillus fusiformis
0.00	498	90	G	84406	Virgibacillus
0.00	243	243	S	1482	Virgibacillus halodenitrificans
0.00	165	165	S	403957	Virgibacillus sp. SK37
0.00	353	0	G	45667	Halobacillus
0.00	353	0	S	1570	Halobacillus halophilus
0.00	353	353	-	866895	Halobacillus halophilus DSM 2266
0.00	339	0	G	459532	Terribacillus
0.00	339	339	S	586416	Terribacillus aidingensis
0.00	267	0	G	175304	Lentibacillus
0.00	267	267	S	1472767	Lentibacillus amyloliquefaciens
0.00	264	0	G	1906945	Parageobacillus
0.00	264	218	S	1426	Parageobacillus thermoglucosidans
0.00	46	46	-	634956	Geobacillus thermoglucosidasius C56-YS93
0.00	253	0	G	29331	Amphibacillus
0.00	253	0	S	1449	Amphibacillus xylanus
0.00	253	253	-	698758	Amphibacillus xylanus NBRC 15112
0.00	248	0	G	182709	Oceanobacillus
0.00	248	0	S	182710	Oceanobacillus iheyensis
0.00	248	248	-	221109	Oceanobacillus iheyensis HTE831
0.09	28229	266	F	186822	Paenibacillaceae
0.08	24667	3463	G	44249	Paenibacillus
0.01	2102	1690	S	61624	Paenibacillus mucilaginosus
0.00	211	211	-	997761	Paenibacillus mucilaginosus K02
0.00	105	105	-	1036673	Paenibacillus mucilaginosus KNP414
0.00	96	96	-	1116391	Paenibacillus mucilaginosus 3016
0.00	1454	827	S	44251	Paenibacillus durus
0.00	627	627	-	1333534	Paenibacillus durus ATCC 35681
0.00	1290	1290	S	1126833	Paenibacillus beijingensis
0.00	1226	1226	S	169760	Paenibacillus stellifer
0.00	1159	879	S	1406	Paenibacillus polymyxa
0.00	142	142	-	1413214	Paenibacillus polymyxa SQR-21
0.00	60	60	-	349520	Paenibacillus polymyxa E681
0.00	32	32	-	1429244	Paenibacillus polymyxa CR1
0.00	28	28	-	886882	Paenibacillus polymyxa SC2
0.00	18	18	-	1052684	Paenibacillus polymyxa M1
0.00	1039	1039	S	1695218	Paenibacillus sp. 32O-W
0.00	939	0	S	483937	Paenibacillus riograndensis
0.00	939	939	-	1073571	Paenibacillus riograndensis SBR5
0.00	921	921	S	1462996	Paenibacillus yonginensis
0.00	852	852	S	1536773	Paenibacillus sp. FSL R7-0331
0.00	843	843	S	481743	Paenibacillus sp. Y412MC10
0.00	841	841	S	1536772	Paenibacillus sp. FSL R7-0273
0.00	800	800	S	1536774	Paenibacillus sp. FSL H7-0357
0.00	716	0	S	365617	Paenibacillus sabinae
0.00	716	716	-	1268072	Paenibacillus sabinae T27
0.00	672	672	S	1616788	Paenibacillus bovis
0.00	654	654	S	324057	Paenibacillus sp. JDR-2
0.00	637	637	S	160799	Paenibacillus borealis
0.00	630	630	S	162209	Paenibacillus naphthalenovorans
0.00	576	576	S	189425	Paenibacillus graminis
0.00	492	492	S	1536771	Paenibacillus sp. FSL R5-0912
0.00	466	0	S	159743	Paenibacillus terrae
0.00	466	466	-	985665	Paenibacillus terrae HPL-003
0.00	447	447	S	1178515	Paenibacillus swuensis
0.00	431	431	S	1536769	Paenibacillus sp. FSL P4-0081
0.00	405	0	S	1464	Paenibacillus larvae
0.00	405	0	-	147375	Paenibacillus larvae subsp. larvae
0.00	405	405	-	697284	Paenibacillus larvae subsp. larvae DSM 25430
0.00	380	380	S	189426	Paenibacillus odorifer
0.00	322	322	S	1566358	Paenibacillus sp. IHBB 10380
0.00	306	306	S	1763538	Paenibacillus sp. LPB0068
0.00	300	300	S	1536770	Paenibacillus sp. FSL R5-0345
0.00	279	279	S	1536775	Paenibacillus sp. FSL H7-0737
0.00	25	25	S	59893	Paenibacillus peoriae
0.01	1799	0	G	76632	Thermobacillus
0.01	1799	0	S	377615	Thermobacillus composti
0.01	1799	1799	-	717605	Thermobacillus composti KWC4
0.00	829	20	G	55080	Brevibacillus
0.00	442	0	S	1393	Brevibacillus brevis
0.00	442	442	-	358681	Brevibacillus brevis NBRC 100599
0.00	367	0	S	1465	Brevibacillus laterosporus
0.00	367	367	-	1042163	Brevibacillus laterosporus LMG 15441
0.00	668	0	-	85151	Aneurinibacillus group
0.00	668	0	G	55079	Aneurinibacillus
0.00	668	668	S	1450761	Aneurinibacillus sp. XH2
0.02	6440	10	F	90964	Staphylococcaceae
0.02	5711	698	G	1279	Staphylococcus
0.00	827	645	S	1280	Staphylococcus aureus
0.00	165	79	-	46170	Staphylococcus aureus subsp. aureus
0.00	28	28	-	869816	Staphylococcus aureus subsp. aureus JKD6159
0.00	14	14	-	1381115	Staphylococcus aureus subsp. aureus Tager 104
0.00	11	11	-	685039	Staphylococcus aureus subsp. aureus ED133
0.00	9	9	-	1392476	Staphylococcus aureus subsp. aureus 6850
0.00	8	8	-	548473	Staphylococcus aureus subsp. aureus TCH60
0.00	8	8	-	681288	Staphylococcus aureus subsp. aureus ED98
0.00	2	2	-	985006	Staphylococcus aureus subsp. aureus LGA251
0.00	2	2	-	1241616	Staphylococcus aureus subsp. aureus DSM 20231
0.00	2	2	-	1343064	Staphylococcus aureus subsp. aureus ST772-MRSA-V
0.00	1	1	-	1006543	Staphylococcus aureus subsp. aureus T0131
0.00	1	1	-	1368166	Staphylococcus aureus subsp. aureus SA268
0.00	17	17	-	273036	Staphylococcus aureus RF122
0.00	499	499	S	1288	Staphylococcus xylosus
0.00	481	316	S	1283	Staphylococcus haemolyticus
0.00	165	165	-	279808	Staphylococcus haemolyticus JCSC1435
0.00	379	369	S	28035	Staphylococcus lugdunensis
0.00	8	8	-	1034809	Staphylococcus lugdunensis N920143
0.00	2	2	-	698737	Staphylococcus lugdunensis HKU09-01
0.00	280	165	S	283734	Staphylococcus pseudintermedius
0.00	110	110	-	937773	Staphylococcus pseudintermedius HKU10-03
0.00	5	5	-	984892	Staphylococcus pseudintermedius ED99
0.00	270	247	S	1282	Staphylococcus epidermidis
0.00	16	16	-	176280	Staphylococcus epidermidis ATCC 12228
0.00	4	4	-	1449752	Staphylococcus epidermidis PM221
0.00	3	3	-	176279	Staphylococcus epidermidis RP62A
0.00	237	237	S	246432	Staphylococcus equorum
0.00	236	236	S	1286	Staphylococcus simulans
0.00	226	0	S	29388	Staphylococcus capitis
0.00	226	226	-	72758	Staphylococcus capitis subsp. capitis
0.00	217	0	S	45972	Staphylococcus pasteuri
0.00	217	217	-	1276282	Staphylococcus pasteuri SP1
0.00	215	215	S	1295	Staphylococcus schleiferi
0.00	206	93	S	1281	Staphylococcus carnosus
0.00	113	0	-	147448	Staphylococcus carnosus subsp. carnosus
0.00	113	113	-	396513	Staphylococcus carnosus subsp. carnosus TM300
0.00	182	0	S	1292	Staphylococcus warneri
0.00	182	182	-	1194526	Staphylococcus warneri SG1
0.00	156	135	S	29385	Staphylococcus saprophyticus
0.00	21	0	-	147452	Staphylococcus saprophyticus subsp. saprophyticus
0.00	21	21	-	342451	Staphylococcus saprophyticus subsp. saprophyticus ATCC 15305
0.00	131	131	S	985002	Staphylococcus argenteus
0.00	129	129	S	1284	Staphylococcus hyicus
0.00	124	124	S	70255	Staphylococcus condimenti
0.00	116	116	S	985762	Staphylococcus agnetis
0.00	102	102	S	1715860	Staphylococcus sp. AntiMn-1
0.00	409	0	G	45669	Salinicoccus
0.00	409	409	S	407035	Salinicoccus halodurans
0.00	310	0	G	69965	Macrococcus
0.00	310	0	S	69966	Macrococcus caseolyticus
0.00	310	310	-	458233	Macrococcus caseolyticus JCSC5402
0.01	4356	20	F	186818	Planococcaceae
0.01	2127	182	G	1372	Planococcus
0.00	357	357	S	1038856	Planococcus plakortidis
0.00	330	330	S	192421	Planococcus maritimus
0.00	321	321	S	200991	Planococcus rifietoensis
0.00	224	0	S	161360	Planococcus antarcticus
0.00	224	224	-	1185653	Planococcus antarcticus DSM 14505
0.00	204	204	S	1374	Planococcus kocurii
0.00	151	151	S	1526927	Planococcus sp. PAMC 21323
0.00	130	130	S	1302659	Planococcus sp. L10.15
0.00	118	118	S	1215089	Planococcus halocryophilus
0.00	110	110	S	414778	Planococcus donghaensis
0.00	594	0	G	648800	Solibacillus
0.00	594	321	S	76853	Solibacillus silvestris
0.00	273	273	-	1002809	Solibacillus silvestris StLB046
0.00	588	0	G	1649	Kurthia
0.00	588	588	S	1750719	Kurthia sp. 11kri321
0.00	371	0	G	1569	Sporosarcina
0.00	371	371	S	1476	Sporosarcina psychrophila
0.00	371	0	G	157226	Jeotgalibacillus
0.00	371	371	S	1508404	Jeotgalibacillus malaysiensis
0.00	285	0	G	648802	Rummeliibacillus
0.00	285	285	S	241244	Rummeliibacillus stabekisii
0.01	1933	2	F	186823	Alicyclobacillaceae
0.00	1410	0	G	29330	Alicyclobacillus
0.00	1410	0	S	405212	Alicyclobacillus acidocaldarius
0.00	1410	411	-	1388	Alicyclobacillus acidocaldarius subsp. acidocaldarius
0.00	554	554	-	521098	Alicyclobacillus acidocaldarius subsp. acidocaldarius DSM 446
0.00	445	445	-	1048834	Alicyclobacillus acidocaldarius subsp. acidocaldarius Tc-4-1
0.00	521	0	G	1129704	Kyrpidia
0.00	521	0	S	33943	Kyrpidia tusciae
0.00	521	521	-	562970	Kyrpidia tusciae DSM 2912
0.01	1785	0	F	186820	Listeriaceae
0.01	1785	220	G	1637	Listeria
0.00	804	701	S	1639	Listeria monocytogenes
0.00	80	80	-	552536	Listeria monocytogenes HCC23
0.00	6	6	-	1288295	Listeria monocytogenes 6179
0.00	5	5	-	393130	Listeria monocytogenes J0161
0.00	4	4	-	169963	Listeria monocytogenes EGD-e
0.00	3	3	-	879090	Listeria monocytogenes SLCC7179
0.00	2	2	-	882097	Listeria monocytogenes SLCC2376
0.00	1	1	-	563174	Listeria monocytogenes L99
0.00	1	1	-	882095	Listeria monocytogenes ATCC 19117
0.00	1	1	-	1437838	Listeria monocytogenes R479a
0.00	266	163	S	1638	Listeria ivanovii
0.00	102	102	-	202752	Listeria ivanovii subsp. londoniensis
0.00	1	0	-	202751	Listeria ivanovii subsp. ivanovii
0.00	1	1	-	881621	Listeria ivanovii subsp. ivanovii PAM 55
0.00	185	0	S	1640	Listeria seeligeri
0.00	185	185	-	683837	Listeria seeligeri serovar 1/2b str. SLCC3954
0.00	184	0	S	1643	Listeria welshimeri
0.00	184	184	-	386043	Listeria welshimeri serovar 6b str. SLCC5334
0.00	126	0	S	1642	Listeria innocua
0.00	126	126	-	272626	Listeria innocua Clip11262
0.01	1662	2	-	539002	Bacillales incertae sedis
0.00	1104	0	-	539742	Bacillales Family XII. Incertae Sedis
0.00	1104	208	G	33986	Exiguobacterium
0.00	244	0	S	132920	Exiguobacterium antarcticum
0.00	244	244	-	1087448	Exiguobacterium antarcticum B7
0.00	231	231	S	360911	Exiguobacterium sp. AT1b
0.00	204	0	S	332410	Exiguobacterium sibiricum
0.00	204	204	-	262543	Exiguobacterium sibiricum 255-15
0.00	110	110	S	1399115	Exiguobacterium sp. MH3
0.00	107	107	S	1849031	Exiguobacterium sp. U13-1
0.00	556	0	-	539738	Bacillales Family XI. Incertae Sedis
0.00	556	0	G	1378	Gemella
0.00	556	556	S	1785995	Gemella sp. oral taxon 928
0.00	578	0	F	186821	Sporolactobacillaceae
0.00	578	0	-	663587	unclassified Sporolactobacillaceae
0.00	578	0	S	85683	[Bacillus] selenitireducens
0.00	578	578	-	439292	[Bacillus] selenitireducens MLS10
0.08	25386	169	C	909932	Negativicutes
0.04	10779	9	O	909929	Selenomonadales
0.03	9732	0	F	1843491	Selenomonadaceae
0.03	9732	943	G	970	Selenomonas
0.01	2684	0	S	971	Selenomonas ruminantium
0.01	2684	0	-	114197	Selenomonas ruminantium subsp. lactilytica
0.01	2684	2684	-	927704	Selenomonas ruminantium subsp. lactilytica TAM6421
0.01	2354	0	S	69823	Selenomonas sputigena
0.01	2354	2354	-	546271	Selenomonas sputigena ATCC 35185
0.00	1286	1286	S	713030	Selenomonas sp. oral taxon 136
0.00	1283	1283	S	1884263	Selenomonas sp. oral taxon 920
0.00	1182	1182	S	712538	Selenomonas sp. oral taxon 478
0.00	1038	0	F	1843490	Sporomusaceae
0.00	1038	79	G	365348	Pelosinus
0.00	542	0	S	365349	Pelosinus fermentans
0.00	542	542	-	1192197	Pelosinus fermentans JBW45
0.00	417	417	S	484770	Pelosinus sp. UFO1
0.03	10215	0	O	1843489	Veillonellales
0.03	10215	17	F	31977	Veillonellaceae
0.01	3755	0	G	906	Megasphaera
0.01	3755	0	S	907	Megasphaera elsdenii
0.01	3755	3755	-	1458465	Megasphaera elsdenii 14-14
0.01	3655	0	G	29465	Veillonella
0.01	3655	0	S	29466	Veillonella parvula
0.01	3655	3655	-	479436	Veillonella parvula DSM 2008
0.01	2788	0	G	39948	Dialister
0.01	2788	2788	S	39950	Dialister pneumosintes
0.01	4223	0	O	1843488	Acidaminococcales
0.01	4223	0	F	909930	Acidaminococcaceae
0.01	4223	434	G	904	Acidaminococcus
0.01	2441	0	S	905	Acidaminococcus fermentans
0.01	2441	2441	-	591001	Acidaminococcus fermentans DSM 20731
0.00	1348	0	S	187327	Acidaminococcus intestini
0.00	1348	1348	-	568816	Acidaminococcus intestini RyC-MR95
0.05	13815	0	C	526524	Erysipelotrichia
0.05	13815	0	O	526525	Erysipelotrichales
0.05	13815	30	F	128827	Erysipelotrichaceae
0.03	8494	0	-	433334	unclassified Erysipelotrichaceae
0.03	8494	0	-	544447	unclassified Erysipelotrichaceae (miscellaneous)
0.03	8494	8494	S	1834207	Erysipelotrichaceae bacterium I46
0.01	2244	0	G	1729679	Faecalibaculum
0.01	2244	2244	S	1702221	Faecalibaculum rodentium
0.01	1963	0	G	191303	Turicibacter
0.01	1963	1963	S	1712675	Turicibacter sp. H121
0.00	1084	72	G	1647	Erysipelothrix
0.00	725	725	S	1648	Erysipelothrix rhusiopathiae
0.00	287	287	S	1514105	Erysipelothrix sp. LV19
0.02	4918	0	C	1737404	Tissierellia
0.02	4918	0	O	1737405	Tissierellales
0.02	4918	61	F	1570339	Peptoniphilaceae
0.01	2532	0	G	1161127	Murdochiella
0.01	2532	2532	S	1852373	Murdochiella sp. Marseille-P2341
0.00	658	0	G	543311	Parvimonas
0.00	658	658	S	33033	Parvimonas micra
0.00	637	0	G	150022	Finegoldia
0.00	637	0	S	1260	Finegoldia magna
0.00	637	637	-	334413	Finegoldia magna ATCC 29328
0.00	589	0	G	165779	Anaerococcus
0.00	589	0	S	33034	Anaerococcus prevotii
0.00	589	589	-	525919	Anaerococcus prevotii DSM 20548
0.00	441	0	G	162289	Peptoniphilus
0.00	441	441	S	875453	Peptoniphilus sp. 1-1
0.00	979	0	C	1676648	Limnochordia
0.00	979	0	O	1676649	Limnochordales
0.00	979	0	F	1676650	Limnochordaceae
0.00	979	0	G	1676651	Limnochorda
0.00	979	979	S	1555112	Limnochorda pilosa
4.54	1380082	1889	P	201174	Actinobacteria
4.20	1275276	15169	C	1760	Actinobacteria
3.50	1063944	0	O	85004	Bifidobacteriales
3.50	1063944	154	F	31953	Bifidobacteriaceae
3.50	1062510	67626	G	1678	Bifidobacterium
2.32	705120	615222	S	1680	Bifidobacterium adolescentis
0.30	89898	89898	-	367928	Bifidobacterium adolescentis ATCC 15703
0.25	75463	59021	S	216816	Bifidobacterium longum
0.04	10765	5041	-	1679	Bifidobacterium longum subsp. longum
0.01	2480	2480	-	1300227	Bifidobacterium longum subsp. longum GT15
0.00	1448	1448	-	1035817	Bifidobacterium longum subsp. longum KACC 91563
0.00	1105	1105	-	890402	Bifidobacterium longum subsp. longum BBMN68
0.00	689	689	-	565042	Bifidobacterium longum subsp. longum JCM 1217
0.00	2	2	-	759350	Bifidobacterium longum subsp. longum JDM301
0.01	3786	1443	-	1682	Bifidobacterium longum subsp. infantis
0.00	1251	1251	-	565040	Bifidobacterium longum subsp. infantis 157F
0.00	1092	1092	-	391904	Bifidobacterium longum subsp. infantis ATCC 15697 = JCM 1222 = DSM 20088
0.00	1136	1136	-	205913	Bifidobacterium longum DJO10A
0.00	755	755	-	206672	Bifidobacterium longum NCC2705
0.22	65529	0	S	1686	Bifidobacterium catenulatum
0.22	65529	65529	-	566552	Bifidobacterium catenulatum DSM 16992 = JCM 1194 = LMG 11043
0.17	50167	38674	S	1681	Bifidobacterium bifidum
0.01	3991	3991	-	883062	Bifidobacterium bifidum S17
0.01	2781	2781	-	702459	Bifidobacterium bifidum PRL2010
0.01	2612	2612	-	500634	Bifidobacterium bifidum ATCC 29521 = JCM 1255 = DSM 20456
0.01	2109	2109	-	484020	Bifidobacterium bifidum BGN4
0.14	42374	2303	S	630129	Bifidobacterium kashiwanohense
0.07	20908	20908	-	1150460	Bifidobacterium kashiwanohense JCM 15439 = DSM 21854
0.06	19163	19163	-	1447716	Bifidobacterium kashiwanohense PV20-2
0.09	28826	0	S	28026	Bifidobacterium pseudocatenulatum
0.09	28826	28826	-	547043	Bifidobacterium pseudocatenulatum DSM 20438 = JCM 1200 = LMG 10505
0.03	9780	5336	S	1685	Bifidobacterium breve
0.01	1571	1571	-	1385942	Bifidobacterium breve 689b
0.01	1555	1555	-	1385940	Bifidobacterium breve JCM 7019
0.00	365	365	-	866777	Bifidobacterium breve ACS-071-V-Sch8b
0.00	343	343	-	1385939	Bifidobacterium breve JCM 7017
0.00	217	217	-	518634	Bifidobacterium breve DSM 20213 = JCM 1192
0.00	124	124	-	326426	Bifidobacterium breve UCC2003
0.00	107	107	-	1385938	Bifidobacterium breve 12L
0.00	82	82	-	936351	Bifidobacterium breve S27
0.00	80	80	-	1385941	Bifidobacterium breve NCFB 2258
0.03	7842	4218	S	1683	Bifidobacterium angulatum
0.01	3624	3624	-	518635	Bifidobacterium angulatum DSM 20098 = JCM 7096
0.01	2686	2684	S	1689	Bifidobacterium dentium
0.00	1	1	-	401473	Bifidobacterium dentium Bd1
0.00	1	1	-	1150423	Bifidobacterium dentium JCM 1195 = DSM 20436
0.01	1959	0	S	158787	Bifidobacterium scardovii
0.01	1959	1959	-	1150461	Bifidobacterium scardovii JCM 12489 = DSM 13734
0.01	1943	1492	S	28025	Bifidobacterium animalis
0.00	233	0	-	302911	Bifidobacterium animalis subsp. lactis
0.00	205	205	-	1167629	Bifidobacterium animalis subsp. lactis ATCC 27673
0.00	26	26	-	442563	Bifidobacterium animalis subsp. lactis AD011
0.00	2	2	-	1316911	Bifidobacterium animalis subsp. lactis KLDS2.0603
0.00	218	189	-	302912	Bifidobacterium animalis subsp. animalis
0.00	29	29	-	703613	Bifidobacterium animalis subsp. animalis ATCC 25527
0.00	1184	0	S	33905	Bifidobacterium thermophilum
0.00	1184	1184	-	1254439	Bifidobacterium thermophilum RBL67
0.00	786	0	S	1694	Bifidobacterium pseudolongum
0.00	786	786	-	1447715	Bifidobacterium pseudolongum PV8-2
0.00	538	0	S	1684	Bifidobacterium asteroides
0.00	538	538	-	1147128	Bifidobacterium asteroides PRL2011
0.00	492	0	S	638619	Bifidobacterium actinocoloniiforme
0.00	492	492	-	1437605	Bifidobacterium actinocoloniiforme DSM 22766
0.00	124	0	S	1691	Bifidobacterium indicum
0.00	124	124	-	1341694	Bifidobacterium indicum LMG 11587 = DSM 20214
0.00	71	71	S	1687	Bifidobacterium coryneforme
0.00	590	0	G	196082	Parascardovia
0.00	590	0	S	78258	Parascardovia denticolens
0.00	590	590	-	864564	Parascardovia denticolens DSM 10105 = JCM 12538
0.00	436	0	G	2701	Gardnerella
0.00	436	167	S	2702	Gardnerella vaginalis
0.00	196	196	-	553190	Gardnerella vaginalis 409-05
0.00	73	73	-	1009464	Gardnerella vaginalis HMP9231
0.00	254	0	G	196081	Scardovia
0.00	254	0	S	78259	Scardovia inopinata
0.00	254	254	-	1150468	Scardovia inopinata JCM 12537
0.18	53655	1338	O	85007	Corynebacteriales
0.06	18264	6	F	1762	Mycobacteriaceae
0.06	17926	3647	G	1763	Mycobacterium
0.01	1878	90	S	670516	Mycobacterium chelonae group
0.00	1316	0	S	670506	Mycobacterium abscessus subgroup
0.00	1316	1164	S	36809	Mycobacterium abscessus
0.00	91	49	-	319705	Mycobacterium abscessus subsp. bolletii
0.00	34	34	-	1303024	Mycobacterium abscessus subsp. bolletii 50594
0.00	8	8	-	1001714	Mycobacterium abscessus subsp. bolletii CCUG 48898 = JCM 15300
0.00	61	61	-	1132508	Mycobacterium abscessus UC22
0.00	297	297	S	83262	Mycobacterium immunogenum
0.00	175	0	S	1774	Mycobacterium chelonae
0.00	175	175	-	1460372	Mycobacterium chelonae CCUG 47445
0.01	1663	142	S	120793	Mycobacterium avium complex (MAC)
0.00	1277	942	S	1764	Mycobacterium avium
0.00	247	244	-	1770	Mycobacterium avium subsp. paratuberculosis
0.00	3	3	-	262316	Mycobacterium avium subsp. paratuberculosis K-10
0.00	68	0	-	439334	Mycobacterium avium subsp. hominissuis
0.00	68	68	-	1229671	Mycobacterium avium subsp. hominissuis TH135
0.00	16	16	-	243243	Mycobacterium avium 104
0.00	4	3	-	44454	Mycobacterium avium subsp. avium
0.00	1	1	-	1299330	Mycobacterium avium subsp. avium 2285 (R)
0.00	103	27	S	1767	Mycobacterium intracellulare
0.00	32	32	-	1299331	Mycobacterium intracellulare 1956
0.00	21	21	-	1138382	Mycobacterium intracellulare MOTT-02
0.00	14	14	-	1138383	Mycobacterium intracellulare MOTT-64
0.00	9	9	-	487521	Mycobacterium intracellulare ATCC 13950
0.00	63	63	S	222805	Mycobacterium chimaera
0.00	49	0	S	1203599	Mycobacterium yongonense
0.00	49	49	-	1138871	Mycobacterium yongonense 05-1390
0.00	29	0	S	35617	Mycobacterium indicus pranii
0.00	29	29	-	1232724	Mycobacterium indicus pranii MTCC 9506
0.00	845	845	S	1772	Mycobacterium smegmatis
0.00	806	311	S	1804	Mycobacterium gilvum
0.00	336	336	-	278137	Mycobacterium gilvum Spyr1
0.00	159	159	-	350054	Mycobacterium gilvum PYR-GCK
0.00	753	753	S	1879023	Mycobacterium sp. djl-10
0.00	706	706	S	1682113	Mycobacterium sp. YC-RL4
0.00	703	703	S	134601	Mycobacterium goodii
0.00	661	0	S	1810	Mycobacterium vaccae
0.00	661	661	-	1354275	Mycobacterium vaccae 95051
0.00	640	337	S	77643	Mycobacterium tuberculosis complex
0.00	263	262	S	1773	Mycobacterium tuberculosis
0.00	1	1	-	707235	Mycobacterium tuberculosis CTRI-2
0.00	33	0	S	78331	Mycobacterium canettii
0.00	33	33	-	1048245	Mycobacterium canettii CIPT 140010059
0.00	7	7	S	1765	Mycobacterium bovis
0.00	638	638	S	212767	Mycobacterium sp. JS623
0.00	608	0	S	1800	Mycobacterium chubuense
0.00	608	608	-	710421	Mycobacterium chubuense NBB4
0.00	570	570	S	1771	Mycobacterium phlei
0.00	521	521	S	875328	Mycobacterium sinense
0.00	510	0	S	110539	Mycobacterium vanbaalenii
0.00	510	510	-	350058	Mycobacterium vanbaalenii PYR-1
0.00	509	509	S	1545728	Mycobacterium sp. EPa45
0.00	454	0	S	36814	Mycobacterium rhodesiae
0.00	454	454	-	710685	Mycobacterium rhodesiae NBB3
0.00	412	396	S	1768	Mycobacterium kansasii
0.00	16	16	-	557599	Mycobacterium kansasii ATCC 12478
0.00	257	0	S	29311	Mycobacterium haemophilum
0.00	257	257	-	1202450	Mycobacterium haemophilum DSM 44634
0.00	235	77	S	1781	Mycobacterium marinum
0.00	104	104	-	1131442	Mycobacterium marinum E11
0.00	54	54	-	216594	Mycobacterium marinum M
0.00	196	196	S	1561223	Mycobacterium sp. QIA-37
0.00	162	0	S	261524	Mycobacterium liflandii
0.00	162	162	-	459424	Mycobacterium liflandii 128FXT
0.00	158	158	S	1769	Mycobacterium leprae
0.00	143	143	S	164757	Mycobacterium sp. JLS
0.00	119	0	S	1866885	Mycobacterium fortuitum complex
0.00	119	119	S	1766	Mycobacterium fortuitum
0.00	90	90	S	1273687	Mycobacterium sp. VKM Ac-1817D
0.00	23	23	S	189918	Mycobacterium sp. KMS
0.00	19	19	S	1168287	Mycobacterium sp. MOTT36Y
0.00	332	0	G	697025	Hoyosella
0.00	332	0	S	639313	Hoyosella subflava
0.00	332	332	-	443218	Hoyosella subflava DQS3-9A1
0.05	16050	0	F	1653	Corynebacteriaceae
0.05	16050	1816	G	1716	Corynebacterium
0.00	935	0	S	38305	Corynebacterium vitaeruminis
0.00	935	935	-	1224164	Corynebacterium vitaeruminis DSM 20294
0.00	597	597	S	146827	Corynebacterium simulans
0.00	586	0	S	1727	Corynebacterium variabile
0.00	586	586	-	858619	Corynebacterium variabile DSM 44702
0.00	574	0	S	1121358	Corynebacterium doosanense
0.00	574	574	-	558173	Corynebacterium doosanense CAU 212 = DSM 45436
0.00	572	0	S	1223514	Corynebacterium humireducens
0.00	572	572	-	1223515	Corynebacterium humireducens NBRC 106098 = DSM 45392
0.00	500	0	S	108486	Corynebacterium falsenii
0.00	500	500	-	1451189	Corynebacterium falsenii DSM 44353
0.00	500	500	S	1072256	Corynebacterium uterequi
0.00	496	0	S	225326	Corynebacterium halotolerans
0.00	496	496	-	1121362	Corynebacterium halotolerans YIM 70093 = DSM 44683
0.00	455	331	S	43771	Corynebacterium urealyticum
0.00	65	65	-	1267754	Corynebacterium urealyticum DSM 7111
0.00	59	59	-	504474	Corynebacterium urealyticum DSM 7109
0.00	448	0	S	152794	Corynebacterium efficiens
0.00	448	448	-	196164	Corynebacterium efficiens YS-314
0.00	446	0	S	349751	Corynebacterium marinum
0.00	446	446	-	1224162	Corynebacterium marinum DSM 44953
0.00	435	435	S	156978	Corynebacterium imitans
0.00	391	0	S	1231000	Corynebacterium lactis
0.00	391	391	-	1408189	Corynebacterium lactis RW2-5
0.00	388	375	S	1719	Corynebacterium pseudotuberculosis
0.00	10	10	-	1161911	Corynebacterium pseudotuberculosis Cp162
0.00	2	2	-	765874	Corynebacterium pseudotuberculosis FRC41
0.00	1	1	-	1087452	Corynebacterium pseudotuberculosis 3/99-5
0.00	384	384	S	136857	Corynebacterium testudinoris
0.00	361	0	S	575200	Corynebacterium maris
0.00	361	361	-	1224163	Corynebacterium maris DSM 45190
0.00	360	306	S	1717	Corynebacterium diphtheriae
0.00	13	13	-	698969	Corynebacterium diphtheriae HC03
0.00	11	11	-	257309	Corynebacterium diphtheriae NCTC 13129
0.00	10	10	-	698973	Corynebacterium diphtheriae BH8
0.00	7	7	-	698964	Corynebacterium diphtheriae PW8
0.00	6	6	-	698965	Corynebacterium diphtheriae CDCE 8392
0.00	4	4	-	698968	Corynebacterium diphtheriae HC02
0.00	3	3	-	698970	Corynebacterium diphtheriae HC04
0.00	348	348	S	401472	Corynebacterium ureicelerivorans
0.00	345	345	S	191610	Corynebacterium atypicum
0.00	333	0	S	38289	Corynebacterium jeikeium
0.00	333	333	-	306537	Corynebacterium jeikeium K411
0.00	306	306	S	161899	Corynebacterium singulare
0.00	301	301	S	702967	Corynebacterium sp. NML98-0116
0.00	300	0	S	160386	Corynebacterium casei
0.00	300	300	-	1285583	Corynebacterium casei LMG S-19264
0.00	298	0	S	1404244	Corynebacterium glyciniphilum
0.00	298	298	-	1404245	Corynebacterium glyciniphilum AJ 3170
0.00	297	0	S	169292	Corynebacterium aurimucosum
0.00	297	297	-	548476	Corynebacterium aurimucosum ATCC 700975
0.00	285	285	S	1050174	Corynebacterium epidermidicanis
0.00	280	0	S	89154	Corynebacterium terpenotabidum
0.00	280	280	-	1200352	Corynebacterium terpenotabidum Y-11
0.00	267	0	S	161879	Corynebacterium kroppenstedtii
0.00	267	267	-	645127	Corynebacterium kroppenstedtii DSM 44385
0.00	256	221	S	65058	Corynebacterium ulcerans
0.00	16	16	-	1006579	Corynebacterium ulcerans FRC11
0.00	9	9	-	945711	Corynebacterium ulcerans 809
0.00	7	7	-	945712	Corynebacterium ulcerans BR-AD22
0.00	2	2	-	1408268	Corynebacterium ulcerans FRC58
0.00	1	1	-	996634	Corynebacterium ulcerans 0102
0.00	249	0	S	42817	Corynebacterium argentoratense
0.00	249	249	-	1348662	Corynebacterium argentoratense DSM 44202
0.00	247	247	S	1487956	Corynebacterium sp. ATCC 6931
0.00	245	245	S	571915	Corynebacterium mustelae
0.00	231	231	S	1652495	Corynebacterium sp. JZ16
0.00	226	0	S	258224	Corynebacterium resistens
0.00	226	226	-	662755	Corynebacterium resistens DSM 45100
0.00	202	202	S	161896	Corynebacterium camporealensis
0.00	199	199	S	1705	Corynebacterium stationis
0.00	183	0	S	1408191	Corynebacterium deserti
0.00	183	183	-	931089	Corynebacterium deserti GIMN1.010
0.00	148	148	S	35755	Corynebacterium kutscheri
0.00	141	0	S	1721	Corynebacterium callunae
0.00	141	141	-	1121353	Corynebacterium callunae DSM 20147
0.00	105	80	S	1718	Corynebacterium glutamicum
0.00	22	22	-	340322	Corynebacterium glutamicum R
0.00	3	3	-	196627	Corynebacterium glutamicum ATCC 13032
0.00	14	14	S	92706	[Brevibacterium] flavum
0.05	14092	68	F	85025	Nocardiaceae
0.03	8737	1632	G	1827	Rhodococcus
0.00	1430	481	S	37919	Rhodococcus opacus
0.00	620	620	-	632772	Rhodococcus opacus B4
0.00	329	329	-	543736	Rhodococcus opacus PD630
0.00	905	905	S	1033922	Rhodococcus sp. WB1
0.00	798	798	S	191292	Rhodococcus aetherivorans
0.00	550	249	S	1833	Rhodococcus erythropolis
0.00	240	240	-	1289591	Rhodococcus erythropolis R138
0.00	35	35	-	234621	Rhodococcus erythropolis PR4
0.00	26	26	-	1136179	Rhodococcus erythropolis CCM2595
0.00	549	0	S	43767	Rhodococcus equi
0.00	549	549	-	685727	Rhodococcus equi 103S
0.00	477	477	S	1653479	Rhodococcus sp. PBTS 2
0.00	453	453	S	1653478	Rhodococcus sp. PBTS 1
0.00	425	425	S	1564114	Rhodococcus sp. B7740
0.00	377	0	S	132919	Rhodococcus jostii
0.00	377	377	-	101510	Rhodococcus jostii RHA1
0.00	353	0	S	1828	Rhodococcus fascians
0.00	353	353	-	1051973	Rhodococcus fascians D188
0.00	299	299	S	679318	Rhodococcus sp. WMMA185
0.00	192	0	S	103816	Rhodococcus pyridinivorans
0.00	192	192	-	1435356	Rhodococcus pyridinivorans SB3094
0.00	171	171	S	1723645	Rhodococcus sp. 008
0.00	126	126	S	935199	Rhodococcus sp. p52
0.02	5287	71	G	1817	Nocardia
0.01	1715	939	S	37329	Nocardia farcinica
0.00	776	776	-	247156	Nocardia farcinica IFM 10152
0.00	1016	1016	S	37332	Nocardia seriolae
0.00	928	0	S	37326	Nocardia brasiliensis
0.00	928	928	-	1133849	Nocardia brasiliensis ATCC 700358
0.00	844	0	S	37330	Nocardia nova
0.00	844	844	-	1415166	Nocardia nova SH22a
0.00	713	0	S	135487	Nocardia cyriacigeorgica
0.00	713	713	-	1127134	Nocardia cyriacigeorgica GUH-2
0.01	2886	0	F	85026	Gordoniaceae
0.01	2886	139	G	2053	Gordonia
0.00	670	670	S	1136941	Gordonia sp. QH-11
0.00	573	573	S	2055	Gordonia terrae
0.00	523	0	S	84595	Gordonia polyisoprenivorans
0.00	523	523	-	1112204	Gordonia polyisoprenivorans VH2
0.00	495	495	S	337191	Gordonia sp. KTR9
0.00	486	0	S	2054	Gordonia bronchialis
0.00	486	486	-	526226	Gordonia bronchialis DSM 43247
0.00	510	0	F	85028	Tsukamurellaceae
0.00	510	0	G	2060	Tsukamurella
0.00	510	0	S	2061	Tsukamurella paurometabola
0.00	510	510	-	521096	Tsukamurella paurometabola DSM 20162
0.00	306	0	F	316606	Segniliparaceae
0.00	306	0	G	286801	Segniliparus
0.00	306	0	S	286802	Segniliparus rotundus
0.00	306	306	-	640132	Segniliparus rotundus DSM 44985
0.00	209	0	-	697024	unclassified Corynebacteriales
0.00	209	0	G	1847725	Lawsonella
0.00	209	209	S	1528099	Lawsonella clevelandensis
0.15	45562	0	O	85011	Streptomycetales
0.15	45562	236	F	2062	Streptomycetaceae
0.15	44337	6957	G	1883	Streptomyces
0.01	1595	1595	S	54571	Streptomyces venezuelae
0.01	1571	799	S	47763	Streptomyces lydicus
0.00	772	772	-	1403539	Streptomyces lydicus A02
0.00	1476	0	S	1852274	Streptomyces albus group
0.00	1476	1380	S	1888	Streptomyces albus
0.00	96	96	-	457425	Streptomyces albus J1074
0.00	1469	0	S	379067	Streptomyces bingchenggensis
0.00	1469	1469	-	749414	Streptomyces bingchenggensis BCW-1
0.00	1403	24	S	629295	Streptomyces griseus group
0.00	801	0	-	1482596	Streptomyces griseus subgroup
0.00	801	0	S	1911	Streptomyces griseus
0.00	801	0	-	67263	Streptomyces griseus subsp. griseus
0.00	801	801	-	455632	Streptomyces griseus subsp. griseus NBRC 13350
0.00	578	0	-	1482558	Streptomyces albovinaceus subgroup
0.00	578	0	S	1908	Streptomyces globisporus
0.00	578	578	-	1172567	Streptomyces globisporus C-1027
0.00	1313	0	S	29303	Streptomyces cattleya
0.00	1313	1313	-	1003195	Streptomyces cattleya NRRL 8057 = DSM 46488
0.00	1135	1135	S	1725411	Streptomyces sp. CdTB01
0.00	1117	1117	S	1841249	Streptomyces sp. RTd22
0.00	1087	3	-	1477431	Streptomyces albidoflavus group
0.00	596	596	S	42239	Streptomyces sampsonii
0.00	488	0	S	1902	Streptomyces coelicolor
0.00	488	488	-	100226	Streptomyces coelicolor A3(2)
0.00	1050	1050	S	465541	Streptomyces sp. Mg1
0.00	1047	1047	S	1915	Streptomyces lincolnensis
0.00	995	0	S	68280	Streptomyces violaceusniger
0.00	995	995	-	653045	Streptomyces violaceusniger Tu 4113
0.00	992	992	S	444103	Streptomyces sp. CNQ-509
0.00	978	0	S	1930	Streptomyces scabiei
0.00	978	978	-	680198	Streptomyces scabiei 87.22
0.00	947	846	S	68570	Streptomyces albulus
0.00	101	101	-	1434306	Streptomyces albulus ZPM
0.00	896	896	S	408015	Streptomyces xiamenensis
0.00	893	893	S	1783515	Streptomyces sp. S10(2016)
0.00	891	447	S	1912	Streptomyces hygroscopicus
0.00	228	213	-	311982	Streptomyces hygroscopicus subsp. jinggangensis
0.00	15	15	-	1133850	Streptomyces hygroscopicus subsp. jinggangensis 5008
0.00	216	216	-	264445	Streptomyces hygroscopicus subsp. limoneus
0.00	853	853	S	38300	Streptomyces pristinaespiralis
0.00	843	843	S	164348	Streptomyces puniciscabiei
0.00	772	772	S	1901	Streptomyces clavuligerus
0.00	770	770	S	362257	Streptomyces vietnamensis
0.00	746	746	S	1849967	Streptomyces sp. SAT1
0.00	733	733	S	68214	Streptomyces griseochromogenes
0.00	702	702	S	146923	Streptomyces parvulus
0.00	697	697	S	1649184	Streptomyces sp. CFMR 7
0.00	697	697	S	1751294	Streptomyces sp. 4F
0.00	695	695	S	862751	Streptomyces sp. SirexAA-E
0.00	692	692	S	1926	Streptomyces reticuli
0.00	685	685	S	1907	Streptomyces glaucescens
0.00	658	0	S	42684	Streptomyces collinus
0.00	658	658	-	1214242	Streptomyces collinus Tu 365
0.00	658	658	S	285473	Streptomyces rubrolavendulae
0.00	632	632	S	68249	Streptomyces pactum
0.00	614	512	S	1889	Streptomyces ambofaciens
0.00	102	102	-	278992	Streptomyces ambofaciens ATCC 23877
0.00	611	611	S	1437453	Streptomyces leeuwenhoekii
0.00	602	0	S	33903	Streptomyces avermitilis
0.00	602	602	-	227882	Streptomyces avermitilis MA-4680 = NBRC 14893
0.00	577	577	S	1561022	Streptomyces sp. CCM_MD2014
0.00	544	0	S	68202	Streptomyces fulvissimus
0.00	544	544	-	1303692	Streptomyces fulvissimus DSM 40593
0.00	510	0	S	68192	Streptomyces cyaneogriseus
0.00	510	510	-	477245	Streptomyces cyaneogriseus subsp. noncyanogenus
0.00	499	0	S	1916	Streptomyces lividans
0.00	499	499	-	457428	Streptomyces lividans TK24
0.00	484	0	S	1169025	Streptomyces pratensis
0.00	484	484	-	591167	Streptomyces pratensis ATCC 33331
0.00	466	466	S	1262452	Streptomyces sp. 769
0.00	425	425	S	1265601	Streptomyces sp. PAMC 26508
0.00	360	0	S	1971	Streptomyces noursei
0.00	360	360	-	316284	Streptomyces noursei ATCC 11455
0.00	989	0	G	2063	Kitasatospora
0.00	989	0	S	2066	Kitasatospora setae
0.00	989	989	-	452652	Kitasatospora setae KM-6054
0.13	38626	1075	O	85006	Micrococcales
0.04	13146	813	F	1268	Micrococcaceae
0.02	5971	462	G	1663	Arthrobacter
0.00	805	805	S	656366	Arthrobacter alpinus
0.00	679	679	S	1690248	Arthrobacter sp. LS16
0.00	592	592	S	1652545	Arthrobacter sp. YC-RL1
0.00	556	556	S	1704044	Arthrobacter sp. ERGS1:01
0.00	528	528	S	1849032	Arthrobacter sp. U41
0.00	480	480	S	290399	Arthrobacter sp. FB24
0.00	415	415	S	1494608	Arthrobacter sp. PAMC 25486
0.00	382	382	S	1771959	Arthrobacter sp. ATCC 21022
0.00	370	370	S	1806905	Arthrobacter sp. ZXY-2
0.00	352	352	S	595593	Arthrobacter sp. A3
0.00	280	280	S	1618207	Arthrobacter sp. IHBB 11108
0.00	70	70	S	1118963	Arthrobacter sp. Rue61a
0.01	1729	17	G	1742993	Pseudarthrobacter
0.00	597	597	S	121292	Pseudarthrobacter sulfonivorans
0.00	560	0	S	85085	Pseudarthrobacter chlorophenolicus
0.00	560	560	-	452863	Pseudarthrobacter chlorophenolicus A6
0.00	555	0	S	361575	Pseudarthrobacter phenanthrenivorans
0.00	555	555	-	930171	Pseudarthrobacter phenanthrenivorans Sphe3
0.01	1616	17	G	57493	Kocuria
0.00	553	553	S	446860	Kocuria flava
0.00	547	0	S	72000	Kocuria rhizophila
0.00	547	547	-	378753	Kocuria rhizophila DC2201
0.00	499	499	S	71999	Kocuria palustris
0.00	754	4	G	32207	Rothia
0.00	539	344	S	43675	Rothia mucilaginosa
0.00	195	195	-	680646	Rothia mucilaginosa DY-18
0.00	211	0	S	2047	Rothia dentocariosa
0.00	211	211	-	762948	Rothia dentocariosa ATCC 17931
0.00	743	0	G	596707	Sinomonas
0.00	743	743	S	37927	Sinomonas atrocyanea
0.00	676	0	G	1742989	Glutamicibacter
0.00	676	376	S	256701	Glutamicibacter arilaitensis
0.00	300	300	-	861360	Glutamicibacter arilaitensis Re117
0.00	579	0	G	1269	Micrococcus
0.00	579	0	S	1270	Micrococcus luteus
0.00	579	579	-	465515	Micrococcus luteus NCTC 2665
0.00	167	0	G	1645	Renibacterium
0.00	167	0	S	1646	Renibacterium salmoninarum
0.00	167	167	-	288705	Renibacterium salmoninarum ATCC 33209
0.00	98	0	G	1742992	Paenarthrobacter
0.00	98	0	S	43663	Paenarthrobacter aurescens
0.00	98	98	-	290340	Paenarthrobacter aurescens TC1
0.04	12358	458	F	85023	Microbacteriaceae
0.01	4102	171	G	33882	Microbacterium
0.00	936	936	S	1714373	Microbacterium sp. No. 7
0.00	678	678	S	1795053	Microbacterium sp. PAMC 28756
0.00	596	596	S	1906742	Microbacterium sp. BH3-3-3
0.00	479	479	S	367477	Microbacterium sp. XT11
0.00	434	434	S	84292	Microbacterium chocolatum
0.00	404	0	S	2033	Microbacterium testaceum
0.00	404	404	-	979556	Microbacterium testaceum StLB037
0.00	404	404	S	1696072	Microbacterium sp. CGR1
0.01	1940	0	G	1573	Clavibacter
0.01	1940	845	S	28447	Clavibacter michiganensis
0.00	415	415	-	31964	Clavibacter michiganensis subsp. sepedonicus
0.00	266	0	-	33013	Clavibacter michiganensis subsp. michiganensis
0.00	266	266	-	443906	Clavibacter michiganensis subsp. michiganensis NCPPB 382
0.00	259	259	-	33014	Clavibacter michiganensis subsp. insidiosus
0.00	155	0	-	31963	Clavibacter michiganensis subsp. nebraskensis
0.00	155	155	-	1097677	Clavibacter michiganensis subsp. nebraskensis NCPPB 2581
0.00	1302	0	G	110932	Leifsonia
0.00	1302	696	S	1575	Leifsonia xyli
0.00	335	0	-	31966	Leifsonia xyli subsp. cynodontis
0.00	335	335	-	1389489	Leifsonia xyli subsp. cynodontis DSM 46306
0.00	271	0	-	59736	Leifsonia xyli subsp. xyli
0.00	271	271	-	281090	Leifsonia xyli subsp. xyli str. CTCB07
0.00	916	30	G	2034	Curtobacterium
0.00	490	490	S	1561023	Curtobacterium sp. MR_MD2014
0.00	396	396	S	1905847	Curtobacterium sp. BH-2-1-1
0.00	913	40	G	33886	Rathayibacter
0.00	499	499	S	33888	Rathayibacter tritici
0.00	374	374	S	145458	Rathayibacter toxicus
0.00	768	0	G	33877	Agromyces
0.00	768	768	S	453304	Agromyces sp. AR33
0.00	635	0	G	69578	Cryobacterium
0.00	635	635	S	670052	Cryobacterium arcticum
0.00	603	0	G	447237	Frondihabitans
0.00	603	603	S	1795630	Frondihabitans sp. PAMC 28766
0.00	518	0	G	518733	Microterricola
0.00	518	518	S	412690	Microterricola viridarii
0.00	203	0	-	1655488	Luna cluster
0.00	203	0	-	1655489	Luna-1 subcluster
0.00	203	5	G	529883	Rhodoluna
0.00	99	99	S	529884	Rhodoluna lacicola
0.00	99	99	S	535712	Candidatus Rhodoluna planktonica
0.01	2173	18	F	85017	Promicromonosporaceae
0.00	1398	12	G	254250	Isoptericola
0.00	752	0	S	372663	Isoptericola dokdonensis
0.00	752	752	-	1300344	Isoptericola dokdonensis DS-3
0.00	634	0	S	139208	Isoptericola variabilis
0.00	634	634	-	743718	Isoptericola variabilis 225
0.00	757	0	G	186188	Xylanimonas
0.00	757	0	S	186189	Xylanimonas cellulosilytica
0.00	757	757	-	446471	Xylanimonas cellulosilytica DSM 15894
0.01	2009	0	F	85016	Cellulomonadaceae
0.01	2009	67	G	1707	Cellulomonas
0.00	697	0	S	1708	Cellulomonas fimi
0.00	697	697	-	590998	Cellulomonas fimi ATCC 484
0.00	649	0	S	11	Cellulomonas gilvus
0.00	649	649	-	593907	Cellulomonas gilvus ATCC 13127
0.00	596	0	S	1711	Cellulomonas flavigena
0.00	596	596	-	446466	Cellulomonas flavigena DSM 20109
0.01	1987	9	F	85021	Intrasporangiaceae
0.00	779	0	G	267408	Arsenicicoccus
0.00	779	779	S	1658671	Arsenicicoccus sp. oral taxon 190
0.00	646	0	G	265976	Serinicoccus
0.00	646	646	S	1758689	Serinicoccus sp. JLT9
0.00	553	0	G	53357	Intrasporangium
0.00	553	0	S	53358	Intrasporangium calvum
0.00	553	553	-	710696	Intrasporangium calvum DSM 43043
0.01	1838	7	F	145357	Dermacoccaceae
0.00	617	0	G	745364	Luteipulveratus
0.00	617	617	S	571913	Luteipulveratus mongoliensis
0.00	610	0	G	57495	Dermacoccus
0.00	610	610	S	1274	Dermacoccus nishinomiyaensis
0.00	604	0	G	57499	Kytococcus
0.00	604	0	S	1276	Kytococcus sedentarius
0.00	604	604	-	478801	Kytococcus sedentarius DSM 20547
0.00	1424	1	F	85020	Dermabacteraceae
0.00	832	0	G	43668	Brachybacterium
0.00	832	0	S	43669	Brachybacterium faecium
0.00	832	832	-	446465	Brachybacterium faecium DSM 4810
0.00	320	0	G	36739	Dermabacter
0.00	320	320	S	1630135	Dermabacter vaginalis
0.00	271	0	G	472568	Devriesea
0.00	271	271	S	472569	Devriesea agamarum
0.00	1090	0	F	85019	Brevibacteriaceae
0.00	1090	0	G	1696	Brevibacterium
0.00	1090	1090	S	1703	Brevibacterium linens
0.00	658	0	F	125316	Beutenbergiaceae
0.00	658	0	G	84756	Beutenbergia
0.00	658	0	S	84757	Beutenbergia cavernae
0.00	658	658	-	471853	Beutenbergia cavernae DSM 12333
0.00	527	0	F	145360	Sanguibacteraceae
0.00	527	0	G	60919	Sanguibacter
0.00	527	0	S	60920	Sanguibacter keddieii
0.00	527	527	-	446469	Sanguibacter keddieii DSM 10542
0.00	268	0	F	85022	Jonesiaceae
0.00	268	0	G	43673	Jonesia
0.00	268	0	S	43674	Jonesia denitrificans
0.00	268	268	-	471856	Jonesia denitrificans DSM 20603
0.00	73	0	-	577468	unclassified Micrococcales
0.00	73	0	G	2038	Tropheryma
0.00	73	45	S	2039	Tropheryma whipplei
0.00	16	16	-	218496	Tropheryma whipplei TW08/27
0.00	12	12	-	203267	Tropheryma whipplei str. Twist
0.06	18996	0	O	85010	Pseudonocardiales
0.06	18996	503	F	2070	Pseudonocardiaceae
0.02	5150	447	G	1813	Amycolatopsis
0.01	1922	1035	S	31958	Amycolatopsis orientalis
0.00	887	887	-	1156913	Amycolatopsis orientalis HCCB10007
0.00	1117	1114	S	33910	Amycolatopsis mediterranei
0.00	3	3	-	749927	Amycolatopsis mediterranei U32
0.00	1030	0	S	1814	Amycolatopsis methanolica
0.00	1030	1030	-	1068978	Amycolatopsis methanolica 239
0.00	634	634	S	208439	Amycolatopsis japonica
0.01	4419	1052	G	1847	Pseudonocardia
0.00	1096	0	S	240495	Pseudonocardia dioxanivorans
0.00	1096	1096	-	675635	Pseudonocardia dioxanivorans CB1190
0.00	781	781	S	445576	Pseudonocardia sp. AL041005-10
0.00	708	708	S	1641402	Pseudonocardia sp. HH130629-09
0.00	651	651	S	1690815	Pseudonocardia sp. HH130630-07
0.00	63	63	S	1096868	Pseudonocardia sp. EC080625-04
0.00	38	38	S	1096856	Pseudonocardia sp. EC080619-01
0.00	30	30	S	1688404	Pseudonocardia sp. EC080610-09
0.00	1332	0	G	43356	Kutzneria
0.00	1332	0	S	43357	Kutzneria albida
0.00	1332	1332	-	1449976	Kutzneria albida DSM 43870
0.00	1275	0	G	40566	Actinosynnema
0.00	1275	0	S	40567	Actinosynnema mirum
0.00	1275	1275	-	446462	Actinosynnema mirum DSM 43827
0.00	1236	0	G	2029	Kibdelosporangium
0.00	1236	1236	S	860235	Kibdelosporangium phytohabitans
0.00	1145	0	G	2071	Saccharothrix
0.00	1145	0	S	103731	Saccharothrix espanaensis
0.00	1145	1145	-	1179773	Saccharothrix espanaensis DSM 44229
0.00	1095	0	G	165301	Lentzea
0.00	1095	1095	S	1586287	Lentzea sp. DHS C013
0.00	1020	0	G	1835	Saccharopolyspora
0.00	1020	0	S	1836	Saccharopolyspora erythraea
0.00	1020	1020	-	405948	Saccharopolyspora erythraea NRRL 2338
0.00	841	0	G	674734	Alloactinosynnema
0.00	841	841	S	1653480	Alloactinosynnema sp. L-07
0.00	593	0	G	65496	Actinoalloteichus
0.00	593	593	S	340345	Actinoalloteichus hymeniacidonis
0.00	387	0	G	1851	Saccharomonospora
0.00	387	0	S	1852	Saccharomonospora viridis
0.00	387	387	-	471857	Saccharomonospora viridis DSM 43017
0.03	9937	18	O	85009	Propionibacteriales
0.02	5698	217	F	31957	Propionibacteriaceae
0.01	1782	21	G	1743	Propionibacterium
0.00	960	571	S	1744	Propionibacterium freudenreichii
0.00	285	171	-	1752	Propionibacterium freudenreichii subsp. shermanii
0.00	114	114	-	754252	Propionibacterium freudenreichii subsp. shermanii CIRM-BIA1
0.00	104	104	-	66712	Propionibacterium freudenreichii subsp. freudenreichii
0.00	641	547	S	1747	Propionibacterium acnes
0.00	67	67	-	1134454	Propionibacterium acnes HL096PA1
0.00	17	0	-	1905725	Propionibacterium acnes subsp. defendens
0.00	17	17	-	1091045	Propionibacterium acnes subsp. defendens ATCC 11828
0.00	6	5	-	1734925	Propionibacterium acnes subsp. acnes
0.00	1	1	-	1114967	Propionibacterium acnes TypeIA2 P.acn17
0.00	3	3	-	1234380	Propionibacterium acnes C1
0.00	1	1	-	909952	Propionibacterium acnes 266
0.00	160	160	S	671223	Propionibacterium sp. oral taxon 193
0.01	1674	0	G	1912215	Acidipropionibacterium
0.01	1674	1407	S	1748	Acidipropionibacterium acidipropionici
0.00	267	267	-	1171373	Acidipropionibacterium acidipropionici ATCC 4875
0.00	713	0	G	1912217	Pseudopropionibacterium
0.00	713	0	S	1750	Pseudopropionibacterium propionicum
0.00	713	713	-	767029	Pseudopropionibacterium propionicum F0230a
0.00	663	0	G	29404	Microlunatus
0.00	663	0	S	29405	Microlunatus phosphovorus
0.00	663	663	-	1032480	Microlunatus phosphovorus NM-1
0.00	649	0	G	1912216	Cutibacterium
0.00	649	499	S	33010	Cutibacterium avidum
0.00	150	150	-	1170318	Cutibacterium avidum 44067
0.01	4221	37	F	85015	Nocardioidaceae
0.01	1530	18	G	1839	Nocardioides
0.00	799	799	S	196162	Nocardioides sp. JS614
0.00	713	0	S	450734	Nocardioides dokdonensis
0.00	713	713	-	1300347	Nocardioides dokdonensis FR1436
0.00	1105	0	G	2044	Pimelobacter
0.00	1105	1105	S	2045	Pimelobacter simplex
0.00	910	0	G	182639	Kribbella
0.00	910	0	S	182640	Kribbella flavida
0.00	910	910	-	479435	Kribbella flavida DSM 17836
0.00	639	0	G	2040	Aeromicrobium
0.00	639	639	S	2041	Aeromicrobium erythreum
0.03	7795	0	O	85008	Micromonosporales
0.03	7795	182	F	28056	Micromonosporaceae
0.01	4355	180	G	1865	Actinoplanes
0.00	1131	0	S	196914	Actinoplanes friuliensis
0.00	1131	1131	-	1246995	Actinoplanes friuliensis DSM 7358
0.00	1115	1115	S	649831	Actinoplanes sp. N902-109
0.00	1071	0	S	1866	Actinoplanes missouriensis
0.00	1071	1071	-	512565	Actinoplanes missouriensis 431
0.00	858	858	S	134676	Actinoplanes sp. SE50/110
0.00	1516	465	G	1873	Micromonospora
0.00	531	0	S	47850	Micromonospora aurantiaca
0.00	531	531	-	644283	Micromonospora aurantiaca ATCC 27029
0.00	520	520	S	648999	Micromonospora sp. L5
0.00	1048	40	G	168694	Salinispora
0.00	571	0	S	168695	Salinispora tropica
0.00	571	571	-	369723	Salinispora tropica CNB-440
0.00	437	0	S	168697	Salinispora arenicola
0.00	437	437	-	391037	Salinispora arenicola CNS-205
0.00	694	0	G	84593	Verrucosispora
0.00	694	0	S	1003110	Verrucosispora maris
0.00	694	694	-	263358	Verrucosispora maris AB-18-032
0.02	5459	0	O	2037	Actinomycetales
0.02	5459	25	F	2049	Actinomycetaceae
0.01	3143	123	G	1654	Actinomyces
0.00	818	818	S	712122	Actinomyces sp. oral taxon 414
0.00	740	740	S	111015	Actinomyces radicidentis
0.00	676	676	S	544580	Actinomyces oris
0.00	520	520	S	52773	Actinomyces meyeri
0.00	266	266	S	1912795	Actinomyces sp. VUL4_3
0.00	1178	0	G	1069494	Trueperella
0.00	1178	1047	S	1661	Trueperella pyogenes
0.00	131	131	-	1435056	Trueperella pyogenes TP8
0.00	543	0	G	2050	Mobiluncus
0.00	543	0	S	2051	Mobiluncus curtisii
0.00	543	543	-	548479	Mobiluncus curtisii ATCC 43063
0.00	376	0	G	1653174	Actinotignum
0.00	376	376	S	59505	Actinotignum schaalii
0.00	194	0	G	28263	Arcanobacterium
0.00	194	0	S	28264	Arcanobacterium haemolyticum
0.00	194	194	-	644284	Arcanobacterium haemolyticum DSM 20595
0.02	4656	9	O	85012	Streptosporangiales
0.01	2322	4	F	83676	Nocardiopsaceae
0.01	1821	90	G	2013	Nocardiopsis
0.00	975	943	S	2014	Nocardiopsis dassonvillei
0.00	32	0	-	568208	Nocardiopsis dassonvillei subsp. dassonvillei
0.00	32	32	-	446468	Nocardiopsis dassonvillei subsp. dassonvillei DSM 43111
0.00	756	0	S	53437	Nocardiopsis alba
0.00	756	756	-	1205910	Nocardiopsis alba ATCC BAA-2165
0.00	497	0	G	83677	Thermobifida
0.00	497	0	S	2021	Thermobifida fusca
0.00	497	497	-	269800	Thermobifida fusca YX
0.00	1326	0	F	2004	Streptosporangiaceae
0.00	1326	0	G	2000	Streptosporangium
0.00	1326	0	S	2001	Streptosporangium roseum
0.00	1326	1326	-	479432	Streptosporangium roseum DSM 43021
0.00	999	0	F	2012	Thermomonosporaceae
0.00	999	0	G	2019	Thermomonospora
0.00	999	0	S	2020	Thermomonospora curvata
0.00	999	999	-	471852	Thermomonospora curvata DSM 43183
0.01	3969	0	O	85013	Frankiales
0.01	3969	0	F	74712	Frankiaceae
0.01	3969	109	G	1854	Frankia
0.00	1032	1032	S	298653	Frankia sp. EAN1pec
0.00	967	967	S	298654	Frankia inefficax
0.00	787	0	S	1859	Frankia alni
0.00	787	787	-	326424	Frankia alni ACN14a
0.00	568	568	S	656024	Frankia symbiont of Datisca glomerata
0.00	506	506	S	106370	Frankia casuarinae
0.01	2395	0	O	1643682	Geodermatophilales
0.01	2395	65	F	85030	Geodermatophilaceae
0.00	881	0	G	88138	Modestobacter
0.00	881	881	S	477641	Modestobacter marinus
0.00	797	0	G	1860	Geodermatophilus
0.00	797	0	S	1861	Geodermatophilus obscurus
0.00	797	797	-	526225	Geodermatophilus obscurus DSM 43160
0.00	652	0	G	38501	Blastococcus
0.00	652	0	S	138336	Blastococcus saxobsidens
0.00	652	652	-	1146883	Blastococcus saxobsidens DD2
0.00	1282	0	O	414714	Catenulisporales
0.00	1282	0	F	414877	Catenulisporaceae
0.00	1282	0	G	414878	Catenulispora
0.00	1282	0	S	304895	Catenulispora acidiphila
0.00	1282	1282	-	479433	Catenulispora acidiphila DSM 44928
0.00	986	0	O	85014	Glycomycetales
0.00	986	0	F	85034	Glycomycetaceae
0.00	986	0	G	283810	Stackebrandtia
0.00	986	0	S	283811	Stackebrandtia nassauensis
0.00	986	986	-	446470	Stackebrandtia nassauensis DSM 44728
0.00	840	0	O	1643684	Nakamurellales
0.00	840	0	F	85031	Nakamurellaceae
0.00	840	0	G	53460	Nakamurella
0.00	840	0	S	53461	Nakamurella multipartita
0.00	840	840	-	479431	Nakamurella multipartita DSM 44233
0.00	779	0	-	1643818	Actinobacteria incertae sedis
0.00	779	0	G	147067	Thermobispora
0.00	779	0	S	2006	Thermobispora bispora
0.00	779	779	-	469371	Thermobispora bispora DSM 43833
0.00	746	0	O	622452	Kineosporiales
0.00	746	0	F	83778	Kineosporiaceae
0.00	746	0	G	33981	Kineococcus
0.00	746	0	S	131568	Kineococcus radiotolerans
0.00	746	746	-	266940	Kineococcus radiotolerans SRS30216 = ATCC BAA-149
0.00	315	0	O	1643683	Acidothermales
0.00	315	0	F	85032	Acidothermaceae
0.00	315	0	G	28048	Acidothermus
0.00	315	0	S	28049	Acidothermus cellulolyticus
0.00	315	315	-	351607	Acidothermus cellulolyticus 11B
0.00	165	0	-	52018	unclassified Actinobacteria (class)
0.00	165	0	-	78537	unclassified Actinobacteria (class) (miscellaneous)
0.00	165	165	S	1650658	Actinobacteria bacterium IMCC26256
0.33	98824	1260	C	84998	Coriobacteriia
0.28	85216	0	O	1643822	Eggerthellales
0.28	85216	1532	F	1643826	Eggerthellaceae
0.21	62956	0	G	447020	Adlercreutzia
0.21	62956	0	S	446660	Adlercreutzia equolifaciens
0.21	62956	62956	-	1384484	Adlercreutzia equolifaciens DSM 19450
0.04	11076	434	G	84111	Eggerthella
0.02	7033	0	S	84112	Eggerthella lenta
0.02	7033	7033	-	479437	Eggerthella lenta DSM 2243
0.01	3609	3609	S	502558	Eggerthella sp. YY7918
0.02	5438	0	G	84108	Slackia
0.02	5438	0	S	84110	Slackia heliotrinireducens
0.02	5438	5438	-	471855	Slackia heliotrinireducens DSM 20476
0.01	3209	0	G	79603	Denitrobacterium
0.01	3209	3209	S	79604	Denitrobacterium detoxificans
0.00	1005	0	G	84162	Cryptobacterium
0.00	1005	0	S	84163	Cryptobacterium curtum
0.00	1005	1005	-	469378	Cryptobacterium curtum DSM 15641
0.04	12348	81	O	84999	Coriobacteriales
0.02	6949	50	F	1643824	Atopobiaceae
0.02	6219	162	G	133925	Olsenella
0.01	3807	0	S	133926	Olsenella uli
0.01	3807	3807	-	633147	Olsenella uli DSM 7084
0.01	2250	2250	S	712411	Olsenella sp. oral taxon 807
0.00	680	0	G	1380	Atopobium
0.00	680	0	S	1382	Atopobium parvulum
0.00	680	680	-	521095	Atopobium parvulum DSM 20469
0.02	5318	10	F	84107	Coriobacteriaceae
0.01	2971	0	-	84113	unclassified Coriobacteriaceae
0.01	2971	2971	S	1531429	Coriobacteriaceae bacterium 68-1-3
0.01	2337	0	G	33870	Coriobacterium
0.01	2337	0	S	33871	Coriobacterium glomerans
0.01	2337	2337	-	700015	Coriobacterium glomerans PW2
0.00	1460	0	C	1497346	Thermoleophilia
0.00	1460	0	O	588673	Solirubrobacterales
0.00	1460	0	F	320583	Conexibacteraceae
0.00	1460	0	G	191494	Conexibacter
0.00	1460	0	S	191495	Conexibacter woesei
0.00	1460	1460	-	469383	Conexibacter woesei DSM 14684
0.00	1449	0	C	84995	Rubrobacteria
0.00	1449	0	O	84996	Rubrobacterales
0.00	1449	0	F	84997	Rubrobacteraceae
0.00	1449	11	G	42255	Rubrobacter
0.00	815	0	S	49319	Rubrobacter xylanophilus
0.00	815	815	-	266117	Rubrobacter xylanophilus DSM 9941
0.00	623	623	S	42256	Rubrobacter radiotolerans
0.00	1184	0	C	84992	Acidimicrobiia
0.00	1184	0	O	84993	Acidimicrobiales
0.00	1184	0	F	84994	Acidimicrobiaceae
0.00	875	0	G	682522	Ilumatobacter
0.00	875	0	S	467094	Ilumatobacter coccineus
0.00	875	875	-	1313172	Ilumatobacter coccineus YM16-304
0.00	309	0	G	53634	Acidimicrobium
0.00	309	0	S	53635	Acidimicrobium ferrooxidans
0.00	309	309	-	525909	Acidimicrobium ferrooxidans DSM 10331
0.06	17695	0	-	1798711	Cyanobacteria/Melainabacteria group
0.06	17695	250	P	1117	Cyanobacteria
0.03	8532	78	O	1890424	Synechococcales
0.02	5939	50	F	1890426	Synechococcaceae
0.02	4579	1051	G	1129	Synechococcus
0.00	432	432	S	321327	Synechococcus sp. JA-3-3Ab
0.00	391	391	S	585423	Synechococcus sp. KORDI-49
0.00	351	351	S	321332	Synechococcus sp. JA-2-3B'a(2-13)
0.00	313	313	S	316278	Synechococcus sp. RCC307
0.00	281	281	S	585425	Synechococcus sp. KORDI-52
0.00	266	266	S	32051	Synechococcus sp. WH 7803
0.00	233	233	S	1280380	Synechococcus sp. KORDI-100
0.00	210	210	S	166314	Synechococcus sp. WH 8109
0.00	190	190	S	110662	Synechococcus sp. CC9605
0.00	136	136	S	374981	Synechococcus sp. PCC 7003
0.00	122	122	S	316279	Synechococcus sp. CC9902
0.00	121	0	S	32046	Synechococcus elongatus
0.00	120	120	-	1140	Synechococcus elongatus PCC 7942
0.00	1	1	-	269084	Synechococcus elongatus PCC 6301
0.00	118	118	S	1173263	Synechococcus sp. PCC 7502
0.00	88	88	S	64471	Synechococcus sp. CC9311
0.00	87	87	S	195253	Synechococcus sp. PCC 6312
0.00	53	53	S	32049	Synechococcus sp. PCC 7002
0.00	45	45	S	195498	Synechococcus sp. PCC 7117
0.00	45	45	S	374982	Synechococcus sp. PCC 73109
0.00	19	19	S	84588	Synechococcus sp. WH 8102
0.00	13	13	S	29410	Synechococcus sp. WH 8103
0.00	13	13	S	195248	Synechococcus sp. PCC 8807
0.00	1	1	S	1350461	Synechococcus sp. UTEX 2973
0.00	976	0	G	167375	Cyanobium
0.00	976	0	S	59930	Cyanobium gracile
0.00	976	976	-	292564	Cyanobium gracile PCC 6307
0.00	179	0	G	146785	Thermosynechococcus
0.00	179	0	S	146786	Thermosynechococcus elongatus
0.00	179	179	-	197221	Thermosynechococcus elongatus BP-1
0.00	155	0	G	13034	Dactylococcopsis
0.00	155	0	S	292566	Dactylococcopsis salina
0.00	155	155	-	13035	Dactylococcopsis salina PCC 8305
0.00	888	0	F	1213	Prochloraceae
0.00	888	67	G	1218	Prochlorococcus
0.00	731	69	S	1219	Prochlorococcus marinus
0.00	109	0	-	142554	Prochlorococcus marinus subsp. marinus
0.00	109	109	-	167539	Prochlorococcus marinus subsp. marinus str. CCMP1375
0.00	98	98	-	59922	Prochlorococcus marinus str. MIT 9303
0.00	91	91	-	167542	Prochlorococcus marinus str. MIT 9515
0.00	83	83	-	74546	Prochlorococcus marinus str. MIT 9312
0.00	77	77	-	167546	Prochlorococcus marinus str. MIT 9301
0.00	61	0	-	142479	Prochlorococcus marinus subsp. pastoris
0.00	61	61	-	59919	Prochlorococcus marinus subsp. pastoris str. CCMP1986
0.00	56	56	-	74547	Prochlorococcus marinus str. MIT 9313
0.00	32	32	-	93060	Prochlorococcus marinus str. MIT 9215
0.00	20	20	-	59920	Prochlorococcus marinus str. NATL2A
0.00	19	19	-	146891	Prochlorococcus marinus str. AS9601
0.00	16	16	-	167555	Prochlorococcus marinus str. NATL1A
0.00	56	56	S	1501269	Prochlorococcus sp. MIT 0801
0.00	34	34	S	1501268	Prochlorococcus sp. MIT 0604
0.00	783	0	F	1890438	Leptolyngbyaceae
0.00	783	0	G	47251	Leptolyngbya
0.00	467	467	S	1080068	Leptolyngbya sp. O-77
0.00	194	194	S	1752064	Leptolyngbya sp. NIES-3755
0.00	122	122	S	111781	Leptolyngbya sp. PCC 7376
0.00	409	0	F	1890429	Acaryochloridaceae
0.00	409	0	G	155977	Acaryochloris
0.00	409	0	S	155978	Acaryochloris marina
0.00	409	409	-	329726	Acaryochloris marina MBIC11017
0.00	279	0	F	1890428	Merismopediaceae
0.00	279	4	G	1142	Synechocystis
0.00	161	161	S	1148	Synechocystis sp. PCC 6803
0.00	114	114	S	1147	Synechocystis sp. PCC 6714
0.00	156	0	F	1890436	Pseudanabaenaceae
0.00	156	0	G	1152	Pseudanabaena
0.00	156	156	S	82654	Pseudanabaena sp. PCC 7367
0.01	4345	14	-	1301283	Oscillatoriophycideae
0.01	2924	7	O	1150	Oscillatoriales
0.00	1068	0	F	1892249	Cyanothecaceae
0.00	1068	132	G	43988	Cyanothece
0.00	289	289	S	395961	Cyanothece sp. PCC 7425
0.00	233	233	S	497965	Cyanothece sp. PCC 7822
0.00	192	192	S	65393	Cyanothece sp. PCC 7424
0.00	157	157	S	43989	Cyanothece sp. ATCC 51142
0.00	40	40	S	41431	Cyanothece sp. PCC 8801
0.00	25	25	S	395962	Cyanothece sp. PCC 8802
0.00	593	0	F	1892251	Coleofasciculaceae
0.00	593	0	G	63132	Geitlerinema
0.00	593	593	S	1173025	Geitlerinema sp. PCC 7407
0.00	570	0	F	1892254	Oscillatoriaceae
0.00	363	3	G	1158	Oscillatoria
0.00	244	0	S	482564	Oscillatoria nigro-viridis
0.00	244	244	-	179408	Oscillatoria nigro-viridis PCC 7112
0.00	116	0	S	118323	Oscillatoria acuminata
0.00	116	116	-	56110	Oscillatoria acuminata PCC 6304
0.00	207	0	G	1155738	Moorea
0.00	207	0	S	1155739	Moorea producens
0.00	207	207	-	1458985	Moorea producens PAL-8-15-08-1
0.00	488	0	F	1892252	Microcoleaceae
0.00	262	0	G	44471	Microcoleus
0.00	262	262	S	1173027	Microcoleus sp. PCC 7113
0.00	226	0	G	1205	Trichodesmium
0.00	226	0	S	1206	Trichodesmium erythraeum
0.00	226	226	-	203124	Trichodesmium erythraeum IMS101
0.00	198	0	F	1892255	Gomontiellaceae
0.00	198	0	G	241421	Crinalium
0.00	198	0	S	241425	Crinalium epipsammum
0.00	198	198	-	1173022	Crinalium epipsammum PCC 9333
0.00	1407	16	O	1118	Chroococcales
0.00	545	0	F	1890464	Chroococcaceae
0.00	398	28	G	669357	Geminocystis
0.00	190	190	S	1615909	Geminocystis sp. NIES-3708
0.00	180	180	S	1617448	Geminocystis sp. NIES-3709
0.00	147	0	G	102231	Gloeocapsa
0.00	147	147	S	1173026	Gloeocapsa sp. PCC 7428
0.00	456	0	F	1890449	Microcystaceae
0.00	456	101	G	1125	Microcystis
0.00	264	144	S	1126	Microcystis aeruginosa
0.00	92	92	-	449447	Microcystis aeruginosa NIES-843
0.00	18	18	-	1641812	Microcystis aeruginosa NIES-2549
0.00	10	10	-	1698524	Microcystis aeruginosa NIES-2481
0.00	91	0	S	513223	Microcystis panniformis
0.00	91	91	-	1638788	Microcystis panniformis FACHB-1757
0.00	198	0	F	1890450	Aphanothecaceae
0.00	140	0	-	92682	Halothece cluster
0.00	140	0	G	76023	Halothece
0.00	140	140	S	65093	Halothece sp. PCC 7418
0.00	58	0	G	1453359	Candidatus Atelocyanobacterium
0.00	58	0	S	713887	Candidatus Atelocyanobacterium thalassa
[truncated: 5,863 more rows]
