# Supplementary material for: SEQ2MGS: an effective tool for generating realistic artificial metagenomes from the existing sequencing data
Source: NAR Genom Bioinform. 2022 Jul 25;4(3):lqac050. doi: 10.1093/nargab/lqac050 (PMC9310082; doi:10.1093/nargab/lqac050)
Supplement: lqac050_Supplemental_Files [file lqac050_supplemental_files.zip › S2_MTC_reports/experiment2/BG_KP.kr]

65.76	19989603	19989603	U	0	unclassified
34.24	10406853	0	R	1	root
34.24	10406853	0	R1	131567	cellular organisms
34.24	10406853	70542	D	2	Bacteria
21.80	6627452	10	D1	1783270	FCB group
21.80	6627093	46	D2	68336	Bacteroidetes/Chlorobi group
21.80	6626797	8121	P	976	Bacteroidetes
21.68	6588736	680	C	200643	Bacteroidia
21.67	6587577	288706	O	171549	Bacteroidales
6.64	2017175	0	F	815	Bacteroidaceae
6.64	2017175	292970	G	816	Bacteroides
1.91	580565	196000	G1	2646097	unclassified Bacteroides
0.48	144749	144749	S	2755405	Bacteroides sp. CACC 737
0.35	106781	106781	S	2650157	Bacteroides sp. HF-5287
0.27	80778	80778	S	2785531	Bacteroides sp. HF-162
0.09	28429	28429	S	2650158	Bacteroides sp. HF-5141
0.08	23197	23197	S	2763022	Bacteroides sp. M10
0.00	631	631	S	2709390	Bacteroides sp. ZJ-18
1.12	339839	339839	S	47678	Bacteroides caccae
0.75	226613	226613	S	820	Bacteroides uniformis
0.57	173032	163098	S	817	Bacteroides fragilis
0.03	9934	9934	S1	295405	Bacteroides fragilis YCH46
0.50	151024	150839	S	28116	Bacteroides ovatus
0.00	185	185	S1	1379690	Bacteroides ovatus V975
0.39	119330	119330	S	818	Bacteroides thetaiotaomicron
0.25	75637	75637	S	246787	Bacteroides cellulosilyticus
0.13	38363	38363	S	1796613	Bacteroides caecimuris
0.03	10397	10397	S	28119	Bacteroides zoogleoformans
0.03	9405	9405	S	28113	Bacteroides heparinolyticus
4.92	1494253	0	F	171550	Rikenellaceae
4.92	1494253	28382	G	239759	Alistipes
3.30	1003610	1003610	S	2585118	Alistipes communis
0.92	280082	0	S	328814	Alistipes shahii
0.92	280082	280082	S1	717959	Alistipes shahii WAL 8301
0.44	133080	0	S	328813	Alistipes onderdonkii
0.44	133080	133080	S1	2585117	Alistipes onderdonkii subsp. vulgaris
0.16	49099	49099	S	2364787	Alistipes megaguti
3.61	1097167	0	F	171552	Prevotellaceae
3.61	1097167	4186	G	838	Prevotella
3.56	1081166	1081166	S	165179	Prevotella copri
0.01	2861	2861	S	28131	Prevotella intermedia
0.01	2393	1741	S	28129	Prevotella denticola
0.00	652	652	S1	767031	Prevotella denticola F0289
0.01	1975	0	S	52227	Prevotella dentalis
0.01	1975	1975	S1	908937	Prevotella dentalis DSM 3688
0.01	1581	0	S	28132	Prevotella melaninogenica
0.01	1581	1581	S1	553174	Prevotella melaninogenica ATCC 25845
0.00	1086	1086	S	76123	Prevotella enoeca
0.00	996	996	S	1177574	Prevotella jejuni
0.00	923	0	S	589437	Prevotella scopos
0.00	923	923	S1	1236518	Prevotella scopos JCM 17725
2.78	844695	0	O1	333046	Bacteroidales incertae sedis
2.78	844695	0	G	909656	Phocaeicola
2.78	844695	844695	S	821	Phocaeicola vulgatus
1.52	463367	1671	F	1853231	Odoribacteraceae
1.00	304912	1859	G	574697	Butyricimonas
0.76	230435	230435	S	2093856	Butyricimonas faecalis
0.24	72618	72618	S	544645	Butyricimonas virosa
0.52	156784	0	G	283168	Odoribacter
0.52	156784	156784	S	28118	Odoribacter splanchnicus
1.21	367259	211	F	2005525	Tannerellaceae
1.20	363577	0	G	375288	Parabacteroides
1.20	363577	363577	S	823	Parabacteroides distasonis
0.01	3471	0	G	195950	Tannerella
0.01	3471	0	S	28112	Tannerella forsythia
0.01	3471	3471	S1	1307833	Tannerella forsythia KS16
0.03	8399	1122	F	2005473	Muribaculaceae
0.01	4016	0	G	1918540	Muribaculum
0.01	4016	4016	S	1796646	Muribaculum intestinale
0.01	3261	0	G	2518495	Duncaniella
0.01	3261	3259	G1	2649562	unclassified Duncaniella
0.00	2	2	S	2530392	Duncaniella sp. C9
0.02	4718	0	F	171551	Porphyromonadaceae
0.02	4718	200	G	836	Porphyromonas
0.01	2519	2445	S	837	Porphyromonas gingivalis
0.00	71	71	S1	1403338	Porphyromonas gingivalis A7A1-28
0.00	3	3	S1	1403335	Porphyromonas gingivalis 381
0.01	1999	1999	S	393921	Porphyromonas crevioricanis
0.01	1838	0	F	2005523	Paludibacteraceae
0.01	1838	0	G	346096	Paludibacter
0.01	1838	0	S	185300	Paludibacter propionicigenes
0.01	1838	1838	S1	694427	Paludibacter propionicigenes WB4
0.00	479	0	O	1970189	Marinilabiliales
0.00	479	0	F	1471398	Prolixibacteraceae
0.00	479	0	G	1471399	Draconibacterium
0.00	479	0	G1	2624132	unclassified Draconibacterium
0.00	479	479	S	2706887	Draconibacterium sp. M1
0.05	14023	0	C	117743	Flavobacteriia
0.05	14023	766	O	200644	Flavobacteriales
0.03	7605	621	F	49546	Flavobacteriaceae
0.01	1902	66	G	237	Flavobacterium
0.00	294	294	S	2602769	Flavobacterium alkalisoli
0.00	279	279	S	2172098	Flavobacterium pallidum
0.00	216	216	S	996	Flavobacterium columnare
0.00	213	0	S	986	Flavobacterium johnsoniae
0.00	213	213	S1	376686	Flavobacterium johnsoniae UW101
0.00	177	177	S	1492737	Flavobacterium gilvum
0.00	146	146	S	2183896	Flavobacterium crocinum
0.00	125	125	S	1763534	Flavobacterium crassostreae
0.00	106	0	G1	196869	unclassified Flavobacterium
0.00	106	106	S	2294119	Flavobacterium sp. CJ74
0.00	80	80	S	683124	Flavobacterium haoranii
0.00	79	71	S	96345	Flavobacterium psychrophilum
0.00	8	8	S1	1452725	Flavobacterium psychrophilum FPG101
0.00	74	0	S	55197	Flavobacterium branchiophilum
0.00	74	74	S1	1034807	Flavobacterium branchiophilum FL-15
0.00	47	47	S	1784713	Flavobacterium arcticum
0.00	1334	72	G	1016	Capnocytophaga
0.00	451	451	S	1848904	Capnocytophaga stomatis
0.00	353	353	S	28188	Capnocytophaga canimorsus
0.00	307	307	S	1017	Capnocytophaga gingivalis
0.00	151	151	S	2708117	Capnocytophaga endodontalis
0.00	420	3	G	363408	Nonlabens
0.00	385	5	G1	2615035	unclassified Nonlabens
0.00	150	150	S	1336802	Nonlabens sp. Hel1_33_55
0.00	121	121	S	2058134	Nonlabens sp. MB-3u-79
0.00	109	109	S	1476901	Nonlabens sp. MIC269
0.00	32	0	S	328515	Nonlabens dokdonensis
0.00	32	32	S1	592029	Nonlabens dokdonensis DSW-6
0.00	385	9	G	52959	Polaribacter
0.00	134	11	G1	196858	unclassified Polaribacter
0.00	61	61	S	1312072	Polaribacter sp. SA4-12
0.00	32	32	S	1336804	Polaribacter sp. Hel1_33_78
0.00	30	30	S	2818493	Polaribacter sp. SM13
0.00	121	121	S	1774273	Polaribacter vadi
0.00	69	69	S	996801	Polaribacter reichenbachii
0.00	52	52	S	985043	Polaribacter sejongensis
0.00	261	0	G	1535231	Altibacter
0.00	261	0	G1	2685783	unclassified Altibacter
0.00	261	261	S	2562285	Altibacter sp. ALE3EI
0.00	255	0	G	292691	Gramella
0.00	255	0	S	411153	Gramella forsetii
0.00	255	255	S1	411154	Gramella forsetii KT0803
0.00	225	0	G	225842	Formosa
0.00	164	0	G1	2644710	unclassified Formosa
0.00	164	164	S	2686363	Formosa sp. L2A11
0.00	61	0	S	320324	Formosa agariphila
0.00	61	61	S1	1347342	Formosa agariphila KMM 3901
0.00	203	0	G	252356	Maribacter
0.00	203	0	G1	2615042	unclassified Maribacter
0.00	104	104	S	2496865	Maribacter sp. MJ134
0.00	99	99	S	313603	Maribacter sp. HTCC2170
0.00	188	0	G	112040	Zobellia
0.00	188	188	S	63186	Zobellia galactanivorans
0.00	187	0	G	153265	Aequorivita
0.00	187	0	G1	2615031	unclassified Aequorivita
0.00	187	187	S	2803865	Aequorivita sp. KX20305
0.00	170	8	G	104267	Tenacibaculum
0.00	93	93	S	1850252	Tenacibaculum todarodis
0.00	69	69	S	104268	Tenacibaculum mesophilum
0.00	161	0	G	444051	Mesoflavibacter
0.00	161	161	S	2708110	Mesoflavibacter profundi
0.00	152	63	G	76831	Myroides
0.00	68	68	S	256	Myroides odoratus
0.00	12	12	S	76832	Myroides odoratimimus
0.00	9	1	G1	2642485	unclassified Myroides
0.00	4	4	S	1458492	Myroides sp. ZB35
0.00	4	4	S	1583100	Myroides sp. A21
0.00	152	0	G	379068	Galbibacter
0.00	152	0	G1	2632773	unclassified Galbibacter
0.00	152	152	S	1170699	Galbibacter sp. BG1
0.00	150	0	G	178469	Arenibacter
0.00	150	150	S	616991	Arenibacter algicola
0.00	124	0	G	326319	Dokdonia
0.00	124	1	G1	2615033	unclassified Dokdonia
0.00	69	69	S	2173169	Dokdonia sp. Dokd-P16
0.00	54	54	S	313590	Dokdonia sp. MED134
0.00	98	0	G	2045416	Oceanihabitans
0.00	98	0	G1	2631961	unclassified Oceanihabitans
0.00	98	98	S	2529032	Oceanihabitans sp. IOP_32
0.00	97	0	G	290174	Aquimarina
0.00	97	0	G1	2627091	unclassified Aquimarina
0.00	97	97	S	1714848	Aquimarina sp. AD1
0.00	89	0	G	261827	Algibacter
0.00	89	0	G1	2615009	unclassified Algibacter
0.00	89	89	S	2686365	Algibacter sp. L1A34
0.00	89	0	G	393005	Tamlana
0.00	89	89	S	2069432	Tamlana carrageenivorans
0.00	88	0	G	143222	Salegentibacter
0.00	88	0	G1	2633436	unclassified Salegentibacter
0.00	88	88	S	1729720	Salegentibacter sp. T436
0.00	83	0	G	104264	Cellulophaga
0.00	83	83	S	979	Cellulophaga lytica
0.00	77	0	G	444459	Flagellimonas
0.00	77	77	S	1383885	Flagellimonas maritima
0.00	58	0	G	2058174	Antarcticibacterium
0.00	58	58	S	2058175	Antarcticibacterium flavum
0.00	36	0	G	1204360	Siansivirga
0.00	36	0	S	762954	Siansivirga zeaxanthinifaciens
0.00	36	36	S1	1454006	Siansivirga zeaxanthinifaciens CC-SAMT-1
0.02	4593	332	F	2762318	Weeksellaceae
0.01	3084	270	F1	2782232	Chryseobacterium group
0.01	2134	251	G	59732	Chryseobacterium
0.00	412	22	G1	2593645	unclassified Chryseobacterium
0.00	160	160	S	2547600	Chryseobacterium sp. NBC 122
0.00	115	115	S	878220	Chryseobacterium sp. StRB126
0.00	115	115	S	2487064	Chryseobacterium sp. G0186
0.00	275	275	S	253	Chryseobacterium indologenes
0.00	261	261	S	250	Chryseobacterium gleum
0.00	195	195	S	558152	Chryseobacterium piperi
0.00	176	176	S	246	Chryseobacterium balustinum
0.00	157	157	S	2497456	Chryseobacterium aureum
0.00	126	126	S	1241982	Chryseobacterium nakagawai
0.00	110	110	S	1241978	Chryseobacterium bernardetii
0.00	89	89	S	1141221	Chryseobacterium taihuense
0.00	69	69	S	651561	Chryseobacterium arthrosphaerae
0.00	13	13	S	254	Chryseobacterium indoltheticum
0.00	382	1	G	2782231	Kaistella
0.00	147	147	S	266749	Kaistella jeonii
0.00	126	126	S	2038776	Kaistella flava (ex Peng et al. 2021)
0.00	108	108	S	1241979	Chryseobacterium carnis
0.00	200	0	G	2782228	Planobacterium
0.00	200	200	S	536441	Chryseobacterium taklimakanense
0.00	98	0	G	2782229	Epilithonimonas
0.00	98	98	S	1241981	Chryseobacterium lactis
0.00	474	2	G	1778601	Apibacter
0.00	354	354	S	2500547	Apibacter raozihei
0.00	118	0	G1	2630820	unclassified Apibacter
0.00	118	118	S	2656761	Apibacter sp. B2966
0.00	430	146	G	308865	Elizabethkingia
0.00	110	110	S	1756149	Elizabethkingia bruuniana
0.00	102	93	S	1117645	Elizabethkingia anophelis
0.00	9	9	S1	1338011	Elizabethkingia anophelis NUHP1
0.00	72	72	S	238	Elizabethkingia meningoseptica
0.00	206	0	G	1433995	Cruoricaptor
0.00	206	206	S	1118202	Cruoricaptor ignavus
0.00	67	0	G	34084	Riemerella
0.00	67	63	S	34085	Riemerella anatipestifer
0.00	3	3	S1	1271752	Riemerella anatipestifer RA-CH-2
0.00	1	1	S1	693978	Riemerella anatipestifer ATCC 11845 = DSM 15868
0.00	719	0	F	39782	Blattabacteriaceae
0.00	719	90	G	34098	Blattabacterium
0.00	495	489	S	1653831	Blattabacterium cuenoti
0.00	6	6	S1	1457031	Blattabacterium cuenoti BPAY
0.00	66	1	G1	2647581	unclassified Blattabacterium
0.00	56	0	S	39768	Blattabacterium sp. (Mastotermes darwiniensis)
0.00	56	56	S1	1074889	Blattabacterium sp. (Mastotermes darwiniensis) str. MADAR
0.00	6	0	S	624186	Blattabacterium sp. (Blattella germanica)
0.00	6	6	S1	331104	Blattabacterium sp. (Blattella germanica) str. Bge
0.00	3	3	S	298656	Blattabacterium sp. (Cryptocercus kyebangensis)
0.00	34	34	S	164514	Blattabacterium punctulatus
0.00	34	34	S	164516	Blattabacterium clevelandi
0.00	173	0	O1	313602	Flavobacteriales incertae sedis
0.00	173	0	G	336809	Candidatus Sulcia
0.00	173	173	S	336810	Candidatus Sulcia muelleri
0.00	167	0	F	1853230	Crocinitomicaceae
0.00	167	0	G	332102	Fluviicola
0.00	167	0	S	191579	Fluviicola taffensis
0.00	167	167	S1	755732	Fluviicola taffensis DSM 16823
0.02	7482	0	C	768503	Cytophagia
0.02	7482	73	O	768507	Cytophagales
0.01	3463	32	F	1853232	Hymenobacteraceae
0.01	2651	389	G	89966	Hymenobacter
0.00	1451	150	G1	2615202	unclassified Hymenobacter
0.00	521	521	S	2675878	Hymenobacter sp. BRD128
0.00	440	440	S	2761579	Hymenobacter sp. S2-20-2
0.00	340	340	S	2675877	Hymenobacter sp. BRD67
0.00	419	419	S	2496028	Hymenobacter radiodurans
0.00	392	392	S	2615203	Hymenobacter baengnokdamensis
0.00	459	0	G	323449	Pontibacter
0.00	459	459	S	388950	Pontibacter akesuensis
0.00	321	0	G	299566	Adhaeribacter
0.00	321	321	S	2086471	Adhaeribacter swui
0.01	2159	8	F	89373	Cytophagaceae
0.00	1045	14	G	120831	Dyadobacter
0.00	696	0	S	94254	Dyadobacter fermentans
0.00	696	696	S1	471854	Dyadobacter fermentans DSM 18053
0.00	335	0	G1	2625061	unclassified Dyadobacter
0.00	335	335	S	2747268	Dyadobacter sp. Q3-56
0.00	492	0	G	107	Spirosoma
0.00	492	492	S	2735870	Spirosoma taeanense
0.00	333	0	G	861914	Fibrella
0.00	333	0	G1	2620963	unclassified Fibrella
0.00	333	333	S	1834519	Fibrella sp. ES10-3-2-2
0.00	281	0	G	2173039	Arcticibacterium
0.00	281	281	S	1784714	Arcticibacterium luteifluviistationis
0.00	1212	42	F	563798	Cyclobacteriaceae
0.00	611	34	G	390846	Echinicola
0.00	219	219	S	1795355	Echinicola strongylocentroti
0.00	194	0	G1	2621165	unclassified Echinicola
0.00	194	194	S	2591634	Echinicola sp. LN3S3
0.00	164	0	S	390884	Echinicola vietnamensis
0.00	164	164	S1	926556	Echinicola vietnamensis DSM 17526
0.00	276	0	G	246875	Algoriphagus
0.00	276	0	G1	2641541	unclassified Algoriphagus
0.00	276	276	S	2772483	Algoriphagus sp. Y33
0.00	159	0	G	68288	Cyclobacterium
0.00	159	159	S	320787	Cyclobacterium amurskyense
0.00	124	0	G	232244	Belliella
0.00	124	0	S	232259	Belliella baltica
0.00	124	124	S1	866536	Belliella baltica DSM 15883
0.00	401	0	F	200667	Flammeovirgaceae
0.00	401	0	G	59739	Flammeovirga
0.00	401	0	G1	2637820	unclassified Flammeovirga
0.00	401	401	S	1191459	Flammeovirga sp. MY04
0.00	174	0	F	1501348	Amoebophilaceae
0.00	97	0	G	273135	Candidatus Cardinium
0.00	97	0	G1	2641185	unclassified Candidatus Cardinium
0.00	97	97	S	650378	Cardinium endosymbiont of Sogatella furcifera
0.00	77	0	G	281119	Candidatus Amoebophilus
0.00	77	0	S	281120	Candidatus Amoebophilus asiaticus
0.00	77	77	S1	452471	Candidatus Amoebophilus asiaticus 5a2
0.02	5047	0	C	117747	Sphingobacteriia
0.02	5047	0	O	200666	Sphingobacteriales
0.02	5047	75	F	84566	Sphingobacteriaceae
0.01	1784	680	G	423349	Mucilaginibacter
0.00	405	405	S	2682091	Mucilaginibacter ginkgonis
0.00	386	386	S	398053	Mucilaginibacter ginsenosidivorans
0.00	281	281	S	652787	Mucilaginibacter mallensis
0.00	32	32	S	2027860	Mucilaginibacter rubeus
0.01	1763	405	G	28453	Sphingobacterium
0.00	343	0	G1	2609468	unclassified Sphingobacterium
0.00	268	268	S	2662364	Sphingobacterium sp. dk4302
0.00	75	75	S	2003121	Sphingobacterium sp. G1-14
0.00	299	299	S	561061	Sphingobacterium psychroaquaticum
0.00	278	278	S	259	Sphingobacterium thalpophilum
0.00	229	229	S	28454	Sphingobacterium multivorum
0.00	209	209	S	258	Sphingobacterium spiritivorum
0.00	670	1	G	84567	Pedobacter
0.00	374	0	S	984	Pedobacter heparinus
0.00	374	374	S1	485917	Pedobacter heparinus DSM 2366
0.00	295	295	S	332999	Pedobacter suwonensis
0.00	463	0	G	376469	Olivibacter
0.00	463	0	G1	2632301	unclassified Olivibacter
0.00	463	463	S	2592345	Olivibacter sp. LS-1
0.00	292	0	G	1649482	Pseudopedobacter
0.00	292	0	S	151895	Pseudopedobacter saltans
0.00	292	292	S1	762903	Pseudopedobacter saltans DSM 12145
0.01	2516	0	C	1853228	Chitinophagia
0.01	2516	0	O	1853229	Chitinophagales
0.01	2516	110	F	563835	Chitinophagaceae
0.01	1618	0	G	79328	Chitinophaga
0.01	1618	58	G1	2619133	unclassified Chitinophaga
0.00	681	681	S	2604421	Chitinophaga sp. XS-30
0.00	610	610	S	2725416	Chitinophaga sp. 1310
0.00	269	269	S	2033437	Chitinophaga sp. MD30
0.00	423	58	G	379899	Niabella
0.00	197	0	S	446683	Niabella soli
0.00	197	197	S1	929713	Niabella soli DSM 19437
0.00	168	168	S	1176587	Niabella ginsenosidivorans
0.00	365	0	G	2812019	Pseudocnuella
0.00	365	365	S	2502779	Pseudocnuella soli
0.00	471	0	C	1937959	Saprospiria
0.00	471	0	O	1936988	Saprospirales
0.00	471	0	F	1937961	Haliscomenobacteraceae
0.00	471	0	G	2349	Haliscomenobacter
0.00	471	0	S	2350	Haliscomenobacter hydrossis
0.00	471	471	S1	760192	Haliscomenobacter hydrossis DSM 1100
0.00	401	0	O	1100069	Bacteroidetes Order II. Incertae sedis
0.00	401	0	F	563843	Rhodothermaceae
0.00	401	0	G	146918	Salinibacter
0.00	401	0	S	146919	Salinibacter ruber
0.00	401	401	S1	761659	Salinibacter ruber M8
0.00	250	0	P	1090	Chlorobi
0.00	250	0	C	191410	Chlorobia
0.00	250	0	O	191411	Chlorobiales
0.00	250	0	F	191412	Chlorobiaceae
0.00	250	2	G	1101	Prosthecochloris
0.00	179	0	G1	2632826	unclassified Prosthecochloris
0.00	179	179	S	1974213	Prosthecochloris sp. HL-130-GSB
0.00	69	0	S	1102	Prosthecochloris aestuarii
0.00	69	69	S1	290512	Prosthecochloris aestuarii DSM 271
0.00	349	0	P	142182	Gemmatimonadetes
0.00	349	0	C	219685	Gemmatimonadetes
0.00	349	0	O	219686	Gemmatimonadales
0.00	349	0	F	219687	Gemmatimonadaceae
0.00	349	0	G	173479	Gemmatimonas
0.00	349	0	S	173480	Gemmatimonas aurantiaca
0.00	349	349	S1	379066	Gemmatimonas aurantiaca T-27
7.47	2270599	20536	D1	1783272	Terrabacteria group
3.99	1211712	1715	P	201174	Actinobacteria
3.64	1106654	11257	C	1760	Actinomycetia
3.42	1038762	0	O	85004	Bifidobacteriales
3.42	1038762	351	F	31953	Bifidobacteriaceae
3.41	1038029	32758	G	1678	Bifidobacterium
2.40	730446	730446	S	1680	Bifidobacterium adolescentis
0.46	140514	0	S	1686	Bifidobacterium catenulatum
0.46	140514	68888	S1	630129	Bifidobacterium catenulatum subsp. kashiwanohense
0.24	71626	71626	S2	1447716	Bifidobacterium kashiwanohense PV20-2
0.22	65688	53081	S	216816	Bifidobacterium longum
0.02	6347	6347	S1	1682	Bifidobacterium longum subsp. infantis
0.02	6260	6260	S1	1679	Bifidobacterium longum subsp. longum
0.15	45766	45766	S	1681	Bifidobacterium bifidum
0.03	9158	8807	S	1685	Bifidobacterium breve
0.00	351	351	S1	1385938	Bifidobacterium breve 12L
0.02	5498	5498	S	1683	Bifidobacterium angulatum
0.01	3569	3569	S	1689	Bifidobacterium dentium
0.00	1301	290	S	28025	Bifidobacterium animalis
0.00	899	819	S1	302911	Bifidobacterium animalis subsp. lactis
0.00	80	80	S2	1167629	Bifidobacterium animalis subsp. lactis ATCC 27673
0.00	112	112	S1	302912	Bifidobacterium animalis subsp. animalis
0.00	975	0	S	33905	Bifidobacterium thermophilum
0.00	975	975	S1	1254439	Bifidobacterium thermophilum RBL67
0.00	907	907	S	1765219	Bifidobacterium eulemuris
0.00	880	649	S	1694	Bifidobacterium pseudolongum
0.00	231	0	S1	1690	Bifidobacterium pseudolongum subsp. globosum
0.00	231	231	S2	1410605	Bifidobacterium pseudolongum subsp. globosum DSM 20092
0.00	355	0	S	1684	Bifidobacterium asteroides
0.00	355	355	S1	1147128	Bifidobacterium asteroides PRL2011
0.00	214	0	S	638619	Bifidobacterium actinocoloniiforme
0.00	214	214	S1	1437605	Bifidobacterium actinocoloniiforme DSM 22766
0.00	207	0	G	196082	Parascardovia
0.00	207	0	S	78258	Parascardovia denticolens
0.00	207	207	S1	864564	Parascardovia denticolens DSM 10105 = JCM 12538
0.00	175	0	G	2701	Gardnerella
0.00	175	171	S	2702	Gardnerella vaginalis
0.00	4	4	S1	553190	Gardnerella vaginalis 409-05
0.05	15154	1196	O	85006	Micrococcales
0.02	5248	767	F	85023	Microbacteriaceae
0.00	916	39	G	33882	Microbacterium
0.00	262	3	G1	2609290	unclassified Microbacterium
0.00	116	116	S	1714373	Microbacterium sp. No. 7
0.00	87	87	S	2782167	Microbacterium sp. A18JL200
0.00	56	56	S	2782168	Microbacterium sp. WY121
0.00	195	195	S	36805	Microbacterium aurum
0.00	103	103	S	162426	Microbacterium hominis
0.00	94	94	S	1526412	Microbacterium endophyticum
0.00	87	87	S	199592	Microbacterium paraoxydans
0.00	79	79	S	2614639	Microbacterium lushaniae
0.00	57	57	S	2541726	Microbacterium wangchenii
0.00	444	15	G	33886	Rathayibacter
0.00	325	10	G1	2609250	unclassified Rathayibacter
0.00	169	169	S	2609252	Rathayibacter sp. VKM Ac-2759
0.00	146	146	S	2609253	Rathayibacter sp. VKM Ac-2760
0.00	58	58	S	145458	Rathayibacter toxicus
0.00	46	46	S	1671680	Rathayibacter tanaceti
0.00	438	16	G	55968	Leucobacter
0.00	172	172	S	683042	Leucobacter denitrificans
0.00	153	153	S	1784719	Leucobacter triazinivorans
0.00	97	0	G1	2621730	unclassified Leucobacter
0.00	97	97	S	2813744	Leucobacter sp. CX169
0.00	406	0	G	110932	Leifsonia
0.00	318	318	G1	2663824	unclassified Leifsonia
0.00	88	88	S	150026	Leifsonia shinshuensis
0.00	230	0	G	1649454	Glaciihabitans
0.00	230	0	G1	2645362	unclassified Glaciihabitans
0.00	230	230	S	2596912	Glaciihabitans sp. INWT7
0.00	219	0	G	2034	Curtobacterium
0.00	219	24	G1	257496	unclassified Curtobacterium
0.00	118	118	S	2070337	Curtobacterium sp. SGAir0471
0.00	40	40	S	2795488	Curtobacterium sp. YC1
0.00	37	37	S	2495430	Curtobacterium sp. Csp2
0.00	196	7	G	33877	Agromyces
0.00	68	0	G1	2639701	unclassified Agromyces
0.00	68	68	S	2498704	Agromyces sp. LHK192
0.00	63	63	S	589382	Agromyces flavus
0.00	58	58	S	2509455	Agromyces protaetiae
0.00	191	0	G	518733	Microterricola
0.00	191	191	S	412690	Microterricola viridarii
0.00	181	0	G	235888	Salinibacterium
0.00	181	0	G1	2632331	unclassified Salinibacterium
0.00	112	112	S	2508880	Salinibacterium sp. UTAS2018
0.00	69	69	S	2708084	Salinibacterium sp. ZJ70
0.00	171	0	G	1573	Clavibacter
0.00	171	37	S	28447	Clavibacter michiganensis
0.00	83	83	S1	31964	Clavibacter michiganensis subsp. sepedonicus
0.00	51	51	S1	33013	Clavibacter michiganensis subsp. michiganensis
0.00	159	0	G	1195526	Gryllotalpicola
0.00	159	159	S	2419771	Gryllotalpicola protaetiae
0.00	144	66	G	190323	Plantibacter
0.00	48	0	G1	2624265	unclassified Plantibacter
0.00	48	48	S	2480625	Plantibacter sp. PA-3-X8
0.00	30	30	S	150123	Plantibacter flavus
0.00	132	0	G	881616	Herbiconiux
0.00	132	0	G1	2618217	unclassified Herbiconiux
0.00	132	132	S	2735133	Herbiconiux sp. SALV-R1
0.00	128	0	G	337004	Microcella
0.00	128	128	S	279828	Microcella alkaliphila
0.00	126	0	G	46352	Agrococcus
0.00	126	126	S	684552	Agrococcus carbonis
0.00	91	0	G	447237	Frondihabitans
0.00	91	0	G1	2626248	unclassified Frondihabitans
0.00	91	91	S	1446794	Frondihabitans sp. 762G35
0.00	90	0	G	2680004	Protaetiibacter
0.00	90	0	G1	2680006	unclassified Protaetiibacter
0.00	90	90	S	2759943	Protaetiibacter sp. SSC-01
0.00	89	0	G	1433997	Diaminobutyricimonas
0.00	89	0	G1	2643261	unclassified Diaminobutyricimonas
0.00	89	89	S	2683590	Diaminobutyricimonas sp. LJ205
0.00	65	0	F1	1655488	Luna cluster
0.00	65	0	F2	1655489	Luna-1 subcluster
0.00	65	0	G	529883	Rhodoluna
0.00	65	65	S	535712	Candidatus Rhodoluna planktonica
0.00	65	0	G	1705353	Aurantimicrobium
0.00	65	0	G1	2623385	unclassified Aurantimicrobium
0.00	65	65	S	1987356	Aurantimicrobium sp. MWH-Mo1
0.01	4427	301	F	1268	Micrococcaceae
0.00	1192	105	G	1663	Arthrobacter
0.00	855	27	G1	235627	unclassified Arthrobacter
0.00	236	236	S	1652545	Arthrobacter sp. YC-RL1
0.00	196	196	S	1357915	Arthrobacter sp. QXT-31
0.00	150	150	S	1704044	Arthrobacter sp. ERGS1:01
0.00	147	147	S	1849032	Arthrobacter sp. U41
0.00	97	97	S	2578107	Arthrobacter sp. KBS0702
0.00	2	2	S	2184581	Arthrobacter sp. AQ5-05
0.00	123	123	S	156980	Arthrobacter woluwensis
0.00	107	107	S	37921	Arthrobacter agilis
0.00	2	2	S	656366	Arthrobacter alpinus
0.00	655	88	G	57493	Kocuria
0.00	211	211	S	446860	Kocuria flava
0.00	191	89	S	72000	Kocuria rhizophila
0.00	102	102	S1	378753	Kocuria rhizophila DC2201
0.00	103	103	S	1272	Kocuria varians
0.00	62	0	G1	2649579	unclassified Kocuria
0.00	62	62	S	2719588	Kocuria sp. KD4
0.00	542	7	G	1742989	Glutamicibacter
0.00	208	208	S	162496	Glutamicibacter creatinolyticus
0.00	178	178	S	37929	Glutamicibacter nicotianae
0.00	149	149	S	1775880	Glutamicibacter mishrai
0.00	527	5	G	32207	Rothia
0.00	177	177	S	396015	Rothia terrae
0.00	173	173	S	43675	Rothia mucilaginosa
0.00	93	93	S	37923	Rothia kristinae
0.00	79	0	S	2047	Rothia dentocariosa
0.00	79	79	S1	762948	Rothia dentocariosa ATCC 17931
0.00	475	136	G	1742993	Pseudarthrobacter
0.00	199	0	G1	2647000	unclassified Pseudarthrobacter
0.00	164	164	S	2772401	Pseudarthrobacter sp. BIM B-2242
0.00	35	35	S	2590775	Pseudarthrobacter sp. NIBRBAC000502772
0.00	92	92	S	728066	Pseudarthrobacter equi
0.00	48	48	S	121292	Pseudarthrobacter sulfonivorans
0.00	199	0	G	1269	Micrococcus
0.00	199	199	S	1270	Micrococcus luteus
0.00	161	0	G	1742992	Paenarthrobacter
0.00	161	0	G1	2634190	unclassified Paenarthrobacter
0.00	161	161	S	2735317	Paenarthrobacter sp. YJN-D
0.00	153	0	G	1160973	Auritidibacter
0.00	153	0	G1	2634694	unclassified Auritidibacter
0.00	153	153	S	2170745	Auritidibacter sp. NML130574
0.00	111	0	G	1645	Renibacterium
0.00	111	0	S	1646	Renibacterium salmoninarum
0.00	111	111	S1	288705	Renibacterium salmoninarum ATCC 33209
0.00	111	0	G	596707	Sinomonas
0.00	111	0	G1	2646595	unclassified Sinomonas
0.00	111	111	S	2020377	Sinomonas sp. R1AF57
0.00	889	0	F	85019	Brevibacteriaceae
0.00	889	57	G	1696	Brevibacterium
0.00	369	20	G1	2614124	unclassified Brevibacterium
0.00	139	139	S	2575923	Brevibacterium sp. CS2
0.00	114	114	S	1496080	Brevibacterium sp. YB235
0.00	71	71	S	2697565	Brevibacterium sp. o2
0.00	25	25	S	2777985	Brevibacterium sp. JNUCC-42
0.00	226	226	S	273384	Brevibacterium aurantiacum
0.00	150	150	S	33889	Brevibacterium casei
0.00	87	87	S	1703	Brevibacterium linens
0.00	659	29	F	85016	Cellulomonadaceae
0.00	424	66	G	1707	Cellulomonas
0.00	207	0	G1	2620175	unclassified Cellulomonas
0.00	207	207	S	2729175	Cellulomonas sp. 40-2
0.00	151	0	S	1708	Cellulomonas fimi
0.00	151	151	S1	590998	Cellulomonas fimi ATCC 484
0.00	119	0	G	162491	Oerskovia
0.00	119	0	G1	2619021	unclassified Oerskovia
0.00	119	119	S	1179673	Oerskovia sp. KBS0722
0.00	87	0	G	458839	Actinotalea
0.00	87	0	G1	2638618	unclassified Actinotalea
0.00	87	87	S	2758442	Actinotalea sp. JY-7876
0.00	571	8	F	85021	Intrasporangiaceae
0.00	205	0	G	267408	Arsenicicoccus
0.00	205	0	G1	2663846	unclassified Arsenicicoccus
0.00	205	205	S	1658671	Arsenicicoccus sp. oral taxon 190
0.00	183	0	G	367298	Phycicoccus
0.00	183	0	G1	2637926	unclassified Phycicoccus
0.00	183	183	S	2714941	Phycicoccus sp. HDW14
0.00	93	0	G	53457	Janibacter
0.00	93	93	S	53458	Janibacter limosus
0.00	82	0	G	53357	Intrasporangium
0.00	82	82	S	53358	Intrasporangium calvum
0.00	404	6	F	85017	Promicromonosporaceae
0.00	308	0	G	157920	Cellulosimicrobium
0.00	308	14	G1	2624466	unclassified Cellulosimicrobium
0.00	201	201	S	1906273	Cellulosimicrobium sp. JZ28
0.00	93	93	S	2587808	Cellulosimicrobium sp. BI34T
0.00	90	0	G	186188	Xylanimonas
0.00	90	0	S	186189	Xylanimonas cellulosilytica
0.00	90	90	S1	446471	Xylanimonas cellulosilytica DSM 15894
0.00	318	0	F	145360	Sanguibacteraceae
0.00	318	34	G	60919	Sanguibacter
0.00	159	0	S	60920	Sanguibacter keddieii
0.00	159	159	S1	446469	Sanguibacter keddieii DSM 10542
0.00	125	0	G1	2645534	unclassified Sanguibacter
0.00	125	125	S	2714931	Sanguibacter sp. HDW7
0.00	300	0	F	2805426	Kytococcaceae
0.00	300	0	G	57499	Kytococcus
0.00	300	300	S	1276	Kytococcus sedentarius
0.00	222	0	F	145357	Dermacoccaceae
0.00	113	0	G	908935	Yimella
0.00	113	0	G1	2649892	unclassified Yimella
0.00	113	113	S	2770551	Yimella sp. cx-51
0.00	109	0	G	745364	Luteipulveratus
0.00	109	109	S	571913	Luteipulveratus mongoliensis
0.00	221	0	F	85020	Dermabacteraceae
0.00	221	0	G	43668	Brachybacterium
0.00	221	0	S	43669	Brachybacterium faecium
0.00	221	221	S1	446465	Brachybacterium faecium DSM 4810
0.00	186	6	F	2805590	Ornithinimicrobiaceae
0.00	108	0	G	265976	Serinicoccus
0.00	108	0	S	247333	Serinicoccus marinus
0.00	108	108	S1	1123251	Serinicoccus marinus DSM 15273
0.00	72	0	G	125287	Ornithinimicrobium
0.00	72	0	G1	2615080	unclassified Ornithinimicrobium
0.00	72	72	S	2594265	Ornithinimicrobium sp. H23M54
0.00	158	0	F	125316	Beutenbergiaceae
0.00	158	0	G	84756	Beutenbergia
0.00	158	0	S	84757	Beutenbergia cavernae
0.00	158	158	S1	471853	Beutenbergia cavernae DSM 12333
0.00	126	0	F	1331736	Ruaniaceae
0.00	126	0	G	1331737	Haloactinobacterium
0.00	126	0	G1	2624404	unclassified Haloactinobacterium
0.00	126	126	S	2675754	Haloactinobacterium sp. HY164
0.00	120	0	F	145358	Bogoriellaceae
0.00	120	0	G	154116	Georgenia
0.00	120	0	G1	2626815	unclassified Georgenia
0.00	120	120	S	2589797	Georgenia sp. Z443
0.00	109	0	F	85018	Dermatophilaceae
0.00	109	0	G	1184606	Austwickia
0.00	109	109	S	100225	Austwickia chelonae
0.05	14536	907	O	85007	Corynebacteriales
0.02	5152	0	F	1653	Corynebacteriaceae
0.02	5152	843	G	1716	Corynebacterium
0.00	415	5	G1	2624378	unclassified Corynebacterium
0.00	141	141	S	699041	Corynebacterium sp. NML93-0612
0.00	136	136	S	2768834	Corynebacterium sp. zg-320
0.00	102	102	S	2487892	Corynebacterium sp. LMM-1652
0.00	31	31	S	2599641	Corynebacterium sp. sy039
0.00	271	271	S	156976	Corynebacterium riegelii
0.00	247	0	S	1230998	Corynebacterium frankenforstense
0.00	247	247	S1	1437875	Corynebacterium frankenforstense DSM 45800
0.00	243	243	S	1072256	Corynebacterium uterequi
0.00	217	196	S	1717	Corynebacterium diphtheriae
0.00	13	13	S1	257309	Corynebacterium diphtheriae NCTC 13129
0.00	7	7	S1	698964	Corynebacterium diphtheriae PW8
0.00	1	1	S1	698971	Corynebacterium diphtheriae VA01
0.00	207	207	S	43770	Corynebacterium striatum
0.00	202	202	S	146827	Corynebacterium simulans
0.00	200	200	S	169292	Corynebacterium aurimucosum
0.00	187	0	S	191493	Corynebacterium sphenisci
0.00	187	187	S1	1437874	Corynebacterium sphenisci DSM 44792
0.00	174	174	S	2080757	Corynebacterium pseudopelargi
0.00	169	156	S	43771	Corynebacterium urealyticum
0.00	8	8	S1	504474	Corynebacterium urealyticum DSM 7109
0.00	5	5	S1	1267754	Corynebacterium urealyticum DSM 7111
0.00	154	154	S	39791	Corynebacterium glucuronolyticum
0.00	149	0	S	38289	Corynebacterium jeikeium
0.00	149	149	S1	306537	Corynebacterium jeikeium K411
0.00	140	140	S	161879	Corynebacterium kroppenstedtii
0.00	137	137	S	38301	Corynebacterium minutissimum
0.00	134	134	S	161896	Corynebacterium camporealensis
0.00	125	117	S	65058	Corynebacterium ulcerans
0.00	7	7	S1	945712	Corynebacterium ulcerans BR-AD22
0.00	1	1	S1	945711	Corynebacterium ulcerans 809
0.00	113	113	S	161899	Corynebacterium singulare
0.00	112	102	S	1718	Corynebacterium glutamicum
0.00	10	10	S1	1232381	Corynebacterium glutamicum SCgG1
0.00	110	0	S	1697	Corynebacterium ammoniagenes
0.00	110	110	S1	649754	Corynebacterium ammoniagenes DSM 20306
0.00	103	103	S	441500	Corynebacterium timonense
0.00	98	0	S	258224	Corynebacterium resistens
0.00	98	98	S1	662755	Corynebacterium resistens DSM 45100
0.00	96	96	S	35755	Corynebacterium kutscheri
0.00	89	89	S	38290	Corynebacterium macginleyi
0.00	75	75	S	1719	Corynebacterium pseudotuberculosis
0.00	73	73	S	43768	Corynebacterium matruchotii
0.00	69	69	S	1705	Corynebacterium stationis
0.01	4292	433	F	1762	Mycobacteriaceae
0.01	1710	161	G	1866885	Mycolicibacterium
0.00	163	163	S	39688	Mycolicibacterium duvalii
0.00	140	140	S	39691	Mycolicibacterium moriokaense
0.00	138	138	S	1286180	Mycolicibacterium sediminis
0.00	133	133	S	758802	Mycolicibacterium litorale
0.00	122	122	S	134601	Mycolicibacterium goodii
0.00	122	0	G1	2636767	unclassified Mycolicibacterium
0.00	122	122	S	2736649	Mycolicibacterium sp. Z-34
0.00	95	95	S	212765	Mycolicibacterium madagascariense
0.00	95	95	S	39692	Mycolicibacterium parafortuitum
0.00	85	85	S	258505	Mycolicibacterium fluoranthenivorans
0.00	85	85	S	319707	Mycolicibacterium aubagnense
0.00	83	83	S	39695	Mycolicibacterium tokaiense
0.00	74	74	S	39694	Mycolicibacterium poriferae
0.00	58	58	S	1431246	Mycolicibacterium anyangense
0.00	51	51	S	370526	Mycolicibacterium rutilum
0.00	43	43	S	1795	Mycolicibacterium neoaurum
0.00	39	39	S	1799	Mycolicibacterium aichiense
0.00	23	23	S	126673	Mycolicibacterium doricum
0.01	1642	181	G	1763	Mycobacterium
0.00	347	11	G1	2642494	unclassified Mycobacterium
0.00	98	98	S	2051552	Mycobacterium sp. PYR15
0.00	88	88	S	1545728	Mycobacterium sp. EPa45
0.00	65	65	S	212767	Mycobacterium sp. JS623
0.00	52	52	S	1547487	Mycobacterium sp. ELW1
0.00	33	33	S	1682113	Mycobacterium sp. YC-RL4
0.00	303	13	G1	2249310	Mycobacterium simiae complex
0.00	154	154	S	185642	Mycobacterium parmense
0.00	84	84	S	722731	Mycobacterium shigaense
0.00	52	52	S	292462	Mycobacterium florentinum
0.00	270	137	G1	120793	Mycobacterium avium complex (MAC)
0.00	86	63	S	1764	Mycobacterium avium
0.00	16	16	S1	439334	Mycobacterium avium subsp. hominissuis
0.00	4	4	S1	1770	Mycobacterium avium subsp. paratuberculosis
0.00	3	3	S1	243243	Mycobacterium avium 104
0.00	46	12	S	1767	Mycobacterium intracellulare
0.00	16	16	S1	222805	Mycobacterium intracellulare subsp. chimaera
0.00	12	4	S1	1203599	Mycobacterium intracellulare subsp. yongonense
0.00	8	8	S2	1138871	Mycobacterium intracellulare subsp. yongonense 05-1390
0.00	6	6	S1	1214063	Mycobacterium intracellulare M.i.198
0.00	1	1	S	1138383	Mycobacterium paraintracellulare
0.00	136	102	G1	77643	Mycobacterium tuberculosis complex
0.00	27	22	S	1773	Mycobacterium tuberculosis
0.00	3	3	S1	1346788	Mycobacterium tuberculosis PanR0301
0.00	1	1	S1	1352600	Mycobacterium tuberculosis PanR1101
0.00	1	1	S1	1346782	Mycobacterium tuberculosis PanR0309
0.00	7	5	S	78331	Mycobacterium canettii
0.00	1	1	S1	1246120	Mycobacterium canettii CIPT 140070005
0.00	1	1	S1	1246634	Mycobacterium canettii CIPT 140070007
0.00	116	116	S	1768	Mycobacterium kansasii
0.00	111	0	S	29311	Mycobacterium haemophilum
0.00	111	111	S1	1202450	Mycobacterium haemophilum DSM 44634
0.00	60	60	S	459858	Mycobacterium noviomagense
0.00	51	51	S	1552759	Mycobacterium grossiae
0.00	39	39	S	169765	Mycobacterium lacus
0.00	21	12	S	1781	Mycobacterium marinum
0.00	9	9	S1	216594	Mycobacterium marinum M
0.00	6	6	S	1809	Mycobacterium ulcerans
0.00	1	0	S	265949	Mycobacterium pseudoshottsii
0.00	1	1	S1	1136880	Mycobacterium pseudoshottsii JCM 15466
0.00	231	5	G	1073531	Mycolicibacter
0.00	165	165	S	1118379	Mycolicibacter minnesotensis
0.00	61	61	S	875328	Mycolicibacter sinensis
0.00	202	2	G	670516	Mycobacteroides
0.00	169	166	S	36809	Mycobacteroides abscessus
0.00	3	3	S1	1185650	Mycobacteroides abscessus subsp. abscessus
0.00	31	0	S	1774	Mycobacteroides chelonae
0.00	31	31	S1	2480908	[Mycobacterium] chelonae subsp. gwanakae
0.00	74	0	G	697025	Hoyosella
0.00	74	0	S	639313	Hoyosella subflava
0.00	74	74	S1	443218	Hoyosella subflava DQS3-9A1
0.01	2352	21	F	85025	Nocardiaceae
0.00	1332	307	G	1827	Rhodococcus
0.00	232	232	S	191292	Rhodococcus aetherivorans
0.00	146	146	S	43767	Rhodococcus hoagii
0.00	111	111	S	1829	Rhodococcus rhodochrous
0.00	101	101	S	300028	Rhodococcus triatomae
0.00	100	100	S	38310	Rhodococcus coprophilus
0.00	73	1	G1	192944	unclassified Rhodococcus
0.00	63	63	S	2811421	Rhodococcus sp. R79
0.00	7	7	S	2683591	Rhodococcus sp. 21391
0.00	2	2	S	935199	Rhodococcus sp. p52
0.00	71	0	S	1828	Rhodococcus fascians
0.00	71	71	S1	1051973	Rhodococcus fascians D188
0.00	65	65	S	334542	Rhodococcus qingshengii
0.00	62	62	S	1833	Rhodococcus erythropolis
0.00	39	39	S	1830	Rhodococcus ruber
0.00	23	23	S	1500843	Rhodococcus biphenylivorans
0.00	2	2	S	262776	Rhodococcus imtechensis
0.00	999	65	G	1817	Nocardia
0.00	169	169	S	480035	Nocardia wallacei
0.00	159	159	S	2382165	Nocardia yunnanensis
0.00	147	0	S	37329	Nocardia farcinica
0.00	147	147	S1	247156	Nocardia farcinica IFM 10152
0.00	140	140	S	135487	Nocardia cyriacigeorgica
0.00	128	128	S	37332	Nocardia seriolae
0.00	97	0	S	37326	Nocardia brasiliensis
0.00	97	97	S1	1133849	Nocardia brasiliensis ATCC 700358
0.00	94	94	S	1823	Nocardia otitidiscaviarum
0.00	926	0	F	85026	Gordoniaceae
0.00	926	91	G	2053	Gordonia
0.00	241	2	G1	2657482	unclassified Gordonia
0.00	116	116	S	337191	Gordonia sp. KTR9
0.00	77	77	S	2811424	Gordonia sp. PDNC005
0.00	46	46	S	2597659	Gordonia sp. HY186
0.00	180	180	S	2055	Gordonia terrae
0.00	130	130	S	1004901	Gordonia iterans
0.00	108	108	S	1292359	Gordonia ajococcus
0.00	92	92	S	2420509	Gordonia insulae
0.00	84	84	S	1136941	Gordonia phthalatica
0.00	547	0	F	85028	Tsukamurellaceae
0.00	547	63	G	2060	Tsukamurella
0.00	370	116	S	2061	Tsukamurella paurometabola
0.00	254	254	S1	521096	Tsukamurella paurometabola DSM 20162
0.00	114	114	S	57704	Tsukamurella tyrosinosolvens
0.00	188	0	F	316606	Segniliparaceae
0.00	188	0	G	286801	Segniliparus
0.00	188	0	S	286802	Segniliparus rotundus
0.00	188	188	S1	640132	Segniliparus rotundus DSM 44985
0.00	101	0	F	85029	Dietziaceae
0.00	101	0	G	37914	Dietzia
0.00	101	101	S	139021	Dietzia psychralcaliphila
0.00	71	0	F	2805586	Lawsonellaceae
0.00	71	0	G	1847725	Lawsonella
0.00	71	71	S	1528099	Lawsonella clevelandensis
0.04	11039	0	O	85011	Streptomycetales
0.04	11039	100	F	2062	Streptomycetaceae
0.03	10506	2490	G	1883	Streptomyces
0.01	2889	635	G1	2593676	unclassified Streptomyces
0.00	211	211	S	2136173	Streptomyces sp. So13.3
0.00	203	203	S	2751189	Streptomyces sp. NEAU-sy36
0.00	201	201	S	2750011	Streptomyces sp. Rer75
0.00	151	151	S	2717324	Streptomyces sp. QMT-12
0.00	147	147	S	2582831	Streptomyces sp. SUK 48
0.00	134	134	S	1577075	Streptomyces sp. PBH53
0.00	127	127	S	2772432	Streptomyces sp. KY70
0.00	126	126	S	2721245	Streptomyces sp. RPA4-5
0.00	112	112	S	1882757	Streptomyces sp. 3214.6
0.00	94	94	S	659352	Streptomyces sp. SN-593
0.00	79	79	S	2585716	Streptomyces sp. C8S0
0.00	78	78	S	234612	Streptomyces sp. TN58
0.00	77	77	S	2563602	Streptomyces sp. SS52
0.00	71	71	S	2742133	Streptomyces sp. NA02536
0.00	69	69	S	1561022	Streptomyces sp. CCM_MD2014
0.00	57	57	S	1495638	Streptomyces sp. M56
0.00	56	56	S	1972846	Streptomyces sp. Sge12
0.00	55	55	S	2420135	Streptomyces sp. S501
0.00	52	52	S	2742136	Streptomyces sp. NA04227
0.00	45	45	S	2742134	Streptomyces sp. NA03103
0.00	33	33	S	1812480	Streptomyces sp. fd1-xmd
0.00	29	29	S	2726118	Streptomyces sp. jing01
0.00	11	11	S	2594461	Streptomyces sp. S1D4-14
0.00	8	8	S	2306165	Streptomyces sp. CC0208
0.00	8	8	S	2099583	Streptomyces sp. ICC1
0.00	8	8	S	1881022	Streptomyces sp. 2114.2
0.00	4	4	S	2099584	Streptomyces sp. ICC4
0.00	4	4	S	1984801	Streptomyces sp. CLI2509
0.00	4	4	S	355249	Streptomyces sp. Tu6071
0.00	338	338	S	54571	Streptomyces venezuelae
0.00	294	294	S	2710756	Streptomyces bathyalis
0.00	224	224	S	2014920	Streptomyces capitiformicae
0.00	212	96	S	1969	Streptomyces chartreusis
0.00	116	116	S1	1079985	Streptomyces chartreusis NRRL 3882
0.00	209	209	S	38300	Streptomyces pristinaespiralis
0.00	189	189	S	1901	Streptomyces clavuligerus
0.00	184	184	S	67305	Streptomyces hawaiiensis
0.00	169	169	S	408015	Streptomyces xiamenensis
0.00	154	154	S	68270	Streptomyces spectabilis
0.00	151	0	S	1906	Streptomyces fradiae
0.00	151	151	S1	1319510	Streptomyces fradiae ATCC 10745 = DSM 40063
0.00	146	146	S	553510	Streptomyces gilvosporeus
0.00	143	143	S	83656	Streptomyces tsukubensis
0.00	139	139	S	67304	Streptomyces griseorubiginosus
0.00	132	0	S	1226757	Streptomyces rapamycinicus
0.00	132	132	S1	1343740	Streptomyces rapamycinicus NRRL 5491
0.00	132	132	S	1355015	Streptomyces pluripotens
0.00	124	124	S	40318	Streptomyces nodosus
0.00	121	121	S	1967	Streptomyces kanamyceticus
0.00	120	120	S	146923	Streptomyces parvulus
0.00	115	115	S	188770	Streptomyces koyangensis
0.00	106	106	S	362257	Streptomyces vietnamensis
0.00	104	104	S	665007	Streptomyces incarnatus
0.00	103	103	S	1413221	Streptomyces ferrugineus
0.00	100	100	S	68214	Streptomyces griseochromogenes
0.00	98	0	S	193462	Streptomyces niveus
0.00	98	98	S1	1352941	Streptomyces niveus NCIMB 11891
0.00	95	95	S	2662397	Streptomyces fagopyri
0.00	95	95	S	2653200	Streptomyces phaeolivaceus
0.00	93	87	S	1927	Streptomyces rimosus
0.00	6	0	S1	132474	Streptomyces rimosus subsp. rimosus
0.00	6	6	S2	1265868	Streptomyces rimosus subsp. rimosus ATCC 10970
0.00	88	88	S	1535768	Streptomyces lunaelactis
0.00	87	87	S	42881	Streptomyces chromofuscus
0.00	74	74	S	1437453	Streptomyces leeuwenhoekii
0.00	70	0	G1	629295	Streptomyces griseus group
0.00	70	0	G2	1482596	Streptomyces griseus subgroup
0.00	70	0	S	1911	Streptomyces griseus
0.00	70	0	S1	67263	Streptomyces griseus subsp. griseus
0.00	70	70	S2	455632	Streptomyces griseus subsp. griseus NBRC 13350
0.00	64	64	S	68202	Streptomyces fulvissimus
0.00	64	64	S	47763	Streptomyces lydicus
0.00	64	64	S	1971	Streptomyces noursei
0.00	59	59	S	1888	Streptomyces albus
0.00	54	54	S	68570	Streptomyces albulus
0.00	54	54	S	68209	Streptomyces globosus
0.00	51	51	S	1977088	Streptomyces ficellus
0.00	51	0	S	33903	Streptomyces avermitilis
0.00	51	51	S1	227882	Streptomyces avermitilis MA-4680 = NBRC 14893
0.00	42	42	S	68223	Streptomyces katrae
0.00	39	39	S	1932	Streptomyces tendae
0.00	36	36	S	67381	Streptomyces violascens
0.00	32	32	S	92644	Streptomyces malaysiensis
0.00	32	32	S	33899	Streptomyces galilaeus
0.00	31	0	S	68280	Streptomyces violaceusniger
0.00	31	31	S1	653045	Streptomyces violaceusniger Tu 4113
0.00	23	23	S	68249	Streptomyces pactum
0.00	13	13	S	68203	Streptomyces fungicidicus
0.00	7	0	G1	1477431	Streptomyces albidoflavus group
0.00	7	7	S	42239	Streptomyces sampsonii
0.00	2	0	S	285530	Streptomyces sviceus
0.00	2	2	S1	463191	Streptomyces sviceus ATCC 29083
0.00	274	0	G	228398	Streptacidiphilus
0.00	274	0	G1	2643834	unclassified Streptacidiphilus
0.00	274	274	S	2704468	Streptacidiphilus sp. P02-A3a
0.00	159	0	G	2063	Kitasatospora
0.00	159	159	S	1894	Kitasatospora aureofaciens
0.02	5336	85	O	85009	Propionibacteriales
0.01	3236	90	F	31957	Propionibacteriaceae
0.00	827	8	G	1743	Propionibacterium
0.00	415	415	S	556499	Propionibacterium acidifaciens
0.00	275	275	S	1744	Propionibacterium freudenreichii
0.00	129	0	G1	2608905	unclassified Propionibacterium
0.00	129	129	S	671223	Propionibacterium sp. oral taxon 193
0.00	666	0	G	72763	Tessaracoccus
0.00	369	369	S	1285901	Tessaracoccus defluvii
0.00	297	297	S	2161816	Tessaracoccus timonensis
0.00	585	37	G	1912216	Cutibacterium
0.00	302	302	S	33010	Cutibacterium avidum
0.00	133	119	S	1747	Cutibacterium acnes
0.00	13	0	S1	1905725	Cutibacterium acnes subsp. defendens
0.00	13	13	S2	1091045	Cutibacterium acnes subsp. defendens ATCC 11828
0.00	1	1	S1	553199	Cutibacterium acnes SK137
0.00	113	113	S	33011	Cutibacterium granulosum
0.00	465	0	G	2801844	Arachnia
0.00	465	455	S	1750	Pseudopropionibacterium propionicum
0.00	10	10	S1	767029	Pseudopropionibacterium propionicum F0230a
0.00	346	0	G	29404	Microlunatus
0.00	178	178	S	546874	Microlunatus sagamiharensis
0.00	168	0	S	29405	Microlunatus phosphovorus
0.00	168	168	S1	1032480	Microlunatus phosphovorus NM-1
0.00	257	0	G	1912215	Acidipropionibacterium
0.00	257	257	S	1749	Acidipropionibacterium jensenii
0.01	1840	40	F	85015	Nocardioidaceae
0.00	1003	33	G	1839	Nocardioides
0.00	564	21	G1	2615069	unclassified Nocardioides
0.00	211	211	S	2736757	Nocardioides sp. MC1495
0.00	131	131	S	2714939	Nocardioides sp. HDW12B
0.00	104	104	S	2760089	Nocardioides sp. S-713
0.00	97	97	S	2662361	Nocardioides sp. dk884
0.00	162	162	S	433659	Nocardioides mesophilus
0.00	131	131	S	2518370	Nocardioides euryhalodurans
0.00	113	113	S	1643322	Nocardioides ungokensis
0.00	396	0	G	116071	Micropruina
0.00	396	396	S	75385	Micropruina glycogenica
0.00	181	0	G	2044	Pimelobacter
0.00	181	181	S	2045	Pimelobacter simplex
0.00	147	0	G	53387	Friedmanniella
0.00	147	147	S	546871	Friedmanniella luteola
0.00	73	0	G	2040	Aeromicrobium
0.00	73	0	S	219314	Aeromicrobium marinum
0.00	73	73	S1	585531	Aeromicrobium marinum DSM 15272
0.00	175	0	F	2726069	Kribbellaceae
0.00	175	0	G	182639	Kribbella
0.00	175	0	S	182640	Kribbella flavida
0.00	175	175	S1	479435	Kribbella flavida DSM 17836
0.01	3366	0	O	2037	Actinomycetales
0.01	3366	59	F	2049	Actinomycetaceae
0.01	1835	332	G	1654	Actinomyces
0.00	741	32	G1	2609248	unclassified Actinomyces
0.00	267	267	S	2789424	Actinomyces sp. HMT897
0.00	227	227	S	2079536	Actinomyces sp. Z16
0.00	108	108	S	712116	Actinomyces sp. oral taxon 169
0.00	107	0	S	706438	Actinomyces sp. oral taxon 171
0.00	107	107	S1	706439	Actinomyces sp. oral taxon 171 str. F0337
0.00	184	184	S	52771	Actinomyces howellii
0.00	158	158	S	2560010	Actinomyces procaprae
0.00	140	140	S	1659	Actinomyces israelii
0.00	140	140	S	1852377	Actinomyces pacaensis
0.00	95	95	S	1960083	Actinomyces gaoshouyii
0.00	45	45	S	1656	Actinomyces viscosus
0.00	642	32	G	1069494	Trueperella
0.00	389	0	S	1661	Trueperella pyogenes
0.00	389	389	S1	1435056	Trueperella pyogenes TP8
0.00	221	0	G1	2630174	unclassified Trueperella
0.00	221	221	S	2819986	Trueperella sp. 15IMD0307
0.00	382	0	G	2050	Mobiluncus
0.00	382	382	S	2051	Mobiluncus curtisii
0.00	159	0	G	2740557	Pauljensenia
0.00	159	159	S	178339	Pauljensenia hongkongensis
0.00	142	0	G	2767318	Boudabousia
0.00	142	142	S	1912795	Boudabousia tangfeifanii
0.00	102	0	G	1522056	Flaviflexus
0.00	102	0	G1	2623556	unclassified Flaviflexus
0.00	102	102	S	2496867	Flaviflexus sp. H23T48
0.00	45	0	G	28263	Arcanobacterium
0.00	45	45	S	1302235	Arcanobacterium phocisimile
0.01	2440	0	O	85010	Pseudonocardiales
0.01	2440	89	F	2070	Pseudonocardiaceae
0.00	1148	129	G	1813	Amycolatopsis
0.00	589	0	G1	2618356	unclassified Amycolatopsis
0.00	279	279	S	1896961	Amycolatopsis sp. AA4
0.00	219	219	S	1911175	Amycolatopsis sp. BJA-103
0.00	91	91	S	2653857	Amycolatopsis sp. YIM 10
0.00	195	195	S	1804986	Amycolatopsis albispora
0.00	120	120	S	31958	Amycolatopsis orientalis
0.00	115	0	S	33910	Amycolatopsis mediterranei
0.00	115	115	S1	1221524	Amycolatopsis mediterranei RB
0.00	410	0	G	2029	Kibdelosporangium
0.00	410	410	S	860235	Kibdelosporangium phytohabitans
0.00	238	0	G	2071	Saccharothrix
0.00	238	0	G1	2593673	unclassified Saccharothrix
0.00	238	238	S	2781735	Saccharothrix sp. 6-C
0.00	233	56	G	1835	Saccharopolyspora
0.00	113	0	G1	2646250	unclassified Saccharopolyspora
0.00	113	113	S	2719023	Saccharopolyspora sp. ASAGF58
0.00	64	64	S	60894	Saccharopolyspora spinosa
0.00	119	0	G	1847	Pseudonocardia
0.00	119	0	G1	2619320	unclassified Pseudonocardia
0.00	119	119	S	1690815	Pseudonocardia sp. HH130630-07
0.00	112	0	G	1851	Saccharomonospora
0.00	112	0	S	40988	Saccharomonospora azurea
0.00	112	112	S1	882081	Saccharomonospora azurea NA-128
0.00	91	0	G	142577	Prauserella
0.00	91	91	S	530584	Prauserella marina
0.01	2157	43	O	85012	Streptosporangiales
0.00	945	4	F	2004	Streptosporangiaceae
0.00	707	174	G	83681	Nonomuraea
0.00	382	0	G1	2593643	unclassified Nonomuraea
0.00	382	382	S	1909395	Nonomuraea sp. ATCC 55076
0.00	151	151	S	2656914	Nonomuraea nitratireducens
0.00	234	0	G	2000	Streptosporangium
0.00	234	0	G1	2632669	unclassified Streptosporangium
0.00	234	234	S	2202249	Streptosporangium sp. 'caverna'
0.00	753	0	F	2012	Thermomonosporaceae
0.00	753	39	G	1988	Actinomadura
0.00	408	22	G1	2626254	unclassified Actinomadura
0.00	256	256	S	1219491	Actinomadura sp. WMMB 499
0.00	130	130	S	2742128	Actinomadura sp. NAK00032
0.00	306	306	S	46165	Actinomadura verrucosospora
0.00	416	0	F	83676	Nocardiopsaceae
0.00	416	0	G	2013	Nocardiopsis
0.00	416	0	S	2014	Nocardiopsis dassonvillei
0.00	416	0	S1	568208	Nocardiopsis dassonvillei subsp. dassonvillei
0.00	416	416	S2	446468	Nocardiopsis dassonvillei subsp. dassonvillei DSM 43111
0.01	1790	0	O	85008	Micromonosporales
0.01	1790	67	F	28056	Micromonosporaceae
0.00	1200	274	G	1873	Micromonospora
0.00	236	0	G1	2617518	unclassified Micromonospora
0.00	236	236	S	2583243	Micromonospora sp. HM134
0.00	212	212	S	479978	Micromonospora tulbaghiae
0.00	151	151	S	1881	Micromonospora viridifaciens
0.00	140	140	S	2294034	Micromonospora craniellae
0.00	124	124	S	307121	Micromonospora krabiensis
0.00	63	63	S	285665	Micromonospora coriariae
0.00	329	0	G	907364	Phytohabitans
0.00	329	329	S	1076124	Phytohabitans flavus
0.00	194	0	G	673534	Plantactinospora
0.00	194	0	G1	2631981	unclassified Plantactinospora
0.00	194	194	S	2108470	Plantactinospora sp. BC1
0.00	264	0	O	414714	Catenulisporales
0.00	264	0	F	414877	Catenulisporaceae
0.00	264	0	G	414878	Catenulispora
0.00	264	0	S	304895	Catenulispora acidiphila
0.00	264	264	S1	479433	Catenulispora acidiphila DSM 44928
0.00	191	0	O	85013	Frankiales
0.00	191	0	F	74712	Frankiaceae
0.00	191	0	G	1854	Frankia
0.00	191	191	S	106370	Frankia casuarinae
0.00	162	0	O	2039638	Candidatus Nanopelagicales
0.00	162	0	F	2162846	Candidatus Nanopelagicaceae
0.00	162	1	G	622681	Candidatus Planktophila
0.00	88	88	S	1884913	Candidatus Planktophila lacus
0.00	73	73	S	1884907	Candidatus Planktophila vernalis
0.00	104	0	O	1643683	Acidothermales
0.00	104	0	F	85032	Acidothermaceae
0.00	104	0	G	28048	Acidothermus
0.00	104	0	S	28049	Acidothermus cellulolyticus
0.00	104	104	S1	351607	Acidothermus cellulolyticus 11B
0.00	96	0	O	622450	Actinopolysporales
0.00	96	0	F	622451	Actinopolysporaceae
0.00	96	0	G	1849	Actinopolyspora
0.00	96	96	S	414996	Actinopolyspora erythraea
0.34	102117	1761	C	84998	Coriobacteriia
0.25	75247	0	O	84999	Coriobacteriales
0.25	75247	0	F	84107	Coriobacteriaceae
0.25	75247	0	G	102106	Collinsella
0.25	75247	75247	S	74426	Collinsella aerofaciens
0.08	25109	0	O	1643822	Eggerthellales
0.08	25109	3770	F	1643826	Eggerthellaceae
0.03	9379	2836	G	644652	Gordonibacter
0.01	3381	0	S	471189	Gordonibacter pamelaeae
0.01	3381	3381	S1	657308	Gordonibacter pamelaeae 7-10-1-b
0.01	3162	3162	S	1335613	Gordonibacter urolithinfaciens
0.02	5445	0	G	2005386	Arabia
0.02	5445	5445	S	1870985	Arabia massiliensis
0.01	3150	0	G	2815775	Berryella
0.01	3150	3150	S	1531429	Berryella intestinalis
0.01	2497	0	G	79603	Denitrobacterium
0.01	2497	2497	S	79604	Denitrobacterium detoxificans
0.00	868	0	G	1981050	Phoenicibacter
0.00	868	868	S	1944646	Phoenicibacter congonensis
0.00	628	0	C	1497346	Thermoleophilia
0.00	628	0	O	588673	Solirubrobacterales
0.00	628	0	F	320583	Conexibacteraceae
0.00	628	0	G	191494	Conexibacter
0.00	628	0	S	191495	Conexibacter woesei
0.00	628	628	S1	469383	Conexibacter woesei DSM 14684
0.00	339	0	C	908620	Nitriliruptoria
0.00	339	0	O	908621	Euzebyales
0.00	339	0	F	908622	Euzebyaceae
0.00	339	0	G	908623	Euzebya
0.00	339	0	G1	2649358	unclassified Euzebya
0.00	339	339	S	1608957	Euzebya sp. DY32-46
0.00	171	0	C	84995	Rubrobacteria
0.00	171	0	O	84996	Rubrobacterales
0.00	171	0	F	84997	Rubrobacteraceae
0.00	171	0	G	42255	Rubrobacter
0.00	171	171	S	2051957	Rubrobacter indicoceani
0.00	88	0	C	84992	Acidimicrobiia
0.00	88	0	O	84993	Acidimicrobiales
0.00	88	0	F	84994	Acidimicrobiaceae
0.00	88	0	G	53634	Acidimicrobium
0.00	88	0	S	53635	Acidimicrobium ferrooxidans
0.00	88	88	S1	525909	Acidimicrobium ferrooxidans DSM 10331
3.37	1023855	29692	P	1239	Firmicutes
2.92	888935	726	C	186801	Clostridia
2.91	885602	52305	O	186802	Eubacteriales
1.53	465072	43207	F	186803	Lachnospiraceae
0.36	109010	1058	G	572511	Blautia
0.32	96403	0	G1	2648079	unclassified Blautia
0.32	96403	96403	S	2479767	Blautia sp. SC05B48
0.04	11549	11549	S	33035	Blautia producta
0.23	68842	0	G	841	Roseburia
0.23	68842	0	S	166486	Roseburia intestinalis
0.23	68842	68842	S1	536231	Roseburia intestinalis L1-82
0.22	68223	745	G	207244	Anaerostipes
0.21	64375	64375	S	649756	Anaerostipes hadrus
0.01	3103	3103	S	1229621	Anaerostipes rhamnosivorans
0.18	54491	0	G	33042	Coprococcus
0.18	54491	54491	S	410072	Coprococcus comes
0.11	34452	0	G	2719313	Enterocloster
0.11	34452	34452	S	208479	Enterocloster bolteae
0.11	33925	397	G	1506553	Lachnoclostridium
0.06	16861	16861	S	29347	[Clostridium] scindens
0.05	16667	16667	S	1871021	Lachnoclostridium phocaeense
0.08	23535	0	G	2719231	Lacrimispora
0.08	23535	0	S	84030	Lacrimispora saccharolytica
0.08	23535	23535	S1	717608	[Clostridium] cf. saccharolyticum K10
0.06	17458	0	G	2316020	Mediterraneibacter
0.06	17458	0	S	33038	[Ruminococcus] gnavus
0.06	17458	17458	S1	411470	[Ruminococcus] gnavus ATCC 29149
0.02	7463	0	G	46205	Pseudobutyrivibrio
0.02	7463	7463	S	185007	Pseudobutyrivibrio xylanivorans
0.01	2537	0	G	1663717	Herbinix
0.01	2537	2537	S	1679721	Herbinix luporum
0.01	1929	0	G	2039240	Anaerotignum
0.01	1929	0	S	28446	Anaerotignum propionicum
0.01	1929	1929	S1	991789	Anaerotignum propionicum DSM 1682
0.62	189369	5758	F	216572	Oscillospiraceae
0.25	75480	0	G	1905344	Ruthenibacterium
0.25	75480	75480	S	1550024	Ruthenibacterium lactatiformans
0.15	46174	1560	G	1263	Ruminococcus
0.09	26604	0	S	1264	Ruminococcus albus
0.09	26604	26604	S1	697329	Ruminococcus albus 7 = DSM 20455
0.04	13199	13199	S	1161942	Ruminococcus champanellensis
0.02	4811	0	G1	2608920	unclassified Ruminococcus
0.02	4811	4811	S	2564099	Ruminococcus sp. JE7A12
0.14	41058	0	G	946234	Flavonifractor
0.14	41058	41058	S	292800	Flavonifractor plautii
0.04	12937	0	G	1918385	Acutalibacter
0.04	12937	12937	S	1796620	Acutalibacter muris
0.02	5099	0	G	253238	Ethanoligenens
0.02	5099	5099	S	253239	Ethanoligenens harbinense
0.01	1730	273	G	35829	Acetivibrio
0.00	773	0	S	1515	Acetivibrio thermocellus
0.00	773	773	S1	203119	Hungateiclostridium thermocellum ATCC 27405
0.00	684	684	S	1677857	Acetivibrio saccincola
0.00	1133	0	G	2304691	Thermoclostridium
0.00	1133	0	S	1510	Thermoclostridium stercorarium
0.00	1133	0	S1	160385	Thermoclostridium stercorarium subsp. leptospartum
0.00	1133	1133	S2	1346611	Thermoclostridium stercorarium subsp. leptospartum DSM 9219
0.25	76125	312	O1	538999	Eubacteriales incertae sedis
0.23	68469	0	G	1392389	Intestinimonas
0.23	68469	68469	S	1297617	Intestinimonas butyriciproducens
0.01	4440	0	G	2039302	Monoglobus
0.01	4440	4440	S	1981510	Monoglobus pectinilyticus
0.01	2904	65	F	543314	Clostridiales Family XIII. Incertae Sedis
0.01	1879	0	G	2060094	Aminipila
0.01	1879	222	G1	2623050	unclassified Aminipila
0.00	1192	1192	S	2507160	Aminipila sp. JN-18
0.00	465	465	S	2697030	Aminipila sp. CBA3637
0.00	960	0	G	86331	Mogibacterium
0.00	960	960	S	114527	Mogibacterium diversum
0.12	35799	7	F	186806	Eubacteriaceae
0.12	35438	987	G	1730	Eubacterium
0.07	19945	0	G1	2624479	unclassified Eubacterium
0.07	19945	19945	S	2764325	Eubacterium sp. NSJ-61
0.03	8050	8050	S	2041044	Eubacterium maltosivorans
0.02	4864	0	S	29322	[Eubacterium] cellulosolvens
0.02	4864	4864	S1	633697	[Eubacterium] cellulosolvens 6
0.01	1592	1592	S	1736	Eubacterium limosum
0.00	354	0	G	33951	Acetobacterium
0.00	354	0	G1	2638182	unclassified Acetobacterium
0.00	354	354	S	2184575	Acetobacterium sp. KB-1
0.08	22920	104	F	186804	Peptostreptococcaceae
0.07	21309	0	G	1870884	Clostridioides
0.07	21309	16312	S	1496	Clostridioides difficile
0.02	4798	4798	S1	645463	Clostridioides difficile R20291
0.00	185	185	S1	699033	Clostridioides difficile 2007855
0.00	9	9	S1	272563	Clostridioides difficile 630
0.00	5	5	S1	645462	Clostridioides difficile CD196
0.00	859	0	G	1501226	Romboutsia
0.00	859	0	G1	2626894	unclassified Romboutsia
0.00	859	859	S	2724150	Romboutsia sp. CE17
0.00	333	0	G	186831	Acetoanaerobium
0.00	333	333	S	1511	Acetoanaerobium sticklandii
0.00	315	0	G	44259	Filifactor
0.00	315	0	S	143361	Filifactor alocis
0.00	315	315	S1	546269	Filifactor alocis ATCC 35896
0.07	22080	0	F	990719	Christensenellaceae
0.07	22080	296	G	990721	Christensenella
0.04	11989	11989	S	626937	Christensenella minuta
0.03	9795	0	G1	2649046	unclassified Christensenella
0.03	9795	9795	S	2086585	Christensenella sp. Marseille-P3954
0.06	19453	127	F	31979	Clostridiaceae
0.05	14260	3070	G	1485	Clostridium
0.00	1229	789	S	1491	Clostridium botulinum
0.00	280	280	S1	929506	Clostridium botulinum BKT015925
0.00	155	155	S1	1415774	Clostridium botulinum 202F
0.00	5	0	S1	36826	Clostridium botulinum A
0.00	5	5	S2	441770	Clostridium botulinum A str. ATCC 19397
0.00	1157	1157	S	1561	Clostridium baratii
0.00	899	810	S	1520	Clostridium beijerinckii
0.00	89	89	S1	864803	Clostridium beijerinckii ATCC 35702
0.00	839	839	S	1492	Clostridium butyricum
0.00	755	546	S	1513	Clostridium tetani
0.00	209	209	S1	1231072	Clostridium tetani 12124569
0.00	678	678	S	1502	Clostridium perfringens
0.00	652	431	S	1534	Clostridium kluyveri
0.00	221	221	S1	583346	Clostridium kluyveri NBRC 12016
0.00	642	642	S	36845	Clostridium intestinale
0.00	571	0	S	1501	Clostridium pasteurianum
0.00	571	571	S1	1262449	Clostridium pasteurianum DSM 525 = ATCC 6013
0.00	487	0	S	1538	Clostridium ljungdahlii
0.00	487	487	S1	748727	Clostridium ljungdahlii DSM 13528
0.00	479	479	S	1216932	Clostridium bornimense
0.00	471	471	S	94869	Clostridium gasigenes
0.00	457	457	S	1519	Clostridium tyrobutyricum
0.00	431	430	S	1488	Clostridium acetobutylicum
0.00	1	1	S1	991791	Clostridium acetobutylicum DSM 1731
0.00	411	0	S	169679	Clostridium saccharobutylicum
0.00	411	411	S1	1345695	Clostridium saccharobutylicum DSM 13864
0.00	403	403	S	1497	Clostridium formicaceticum
0.00	362	362	S	1509	Clostridium sporogenes
0.00	261	261	S	394958	Clostridium taeniosporum
0.00	6	6	S	1542	Clostridium novyi
0.01	3909	0	G	1649459	Hungatella
0.01	3909	0	S	154046	Hungatella hathewayi
0.01	3909	3909	S1	742737	Hungatella hathewayi WAL-18680
0.00	1157	0	G	44258	Caloramator
0.00	1157	0	G1	2629145	unclassified Caloramator
0.00	1157	1157	S	2576307	Caloramator sp. E03
0.00	1346	55	F	186807	Peptococcaceae
0.00	925	63	G	1562	Desulfotomaculum
0.00	332	0	S	1564	Desulfotomaculum ruminis
0.00	332	332	S1	696281	Desulfotomaculum ruminis DSM 2154
0.00	315	0	S	1565	Desulfotomaculum nigrificans
0.00	315	315	S1	868595	Desulfotomaculum nigrificans CO-1-SRB
0.00	215	215	S	1833852	Desulfotomaculum ferrireducens
0.00	366	0	G	2282740	Desulfallas
0.00	366	0	S	102134	Desulfallas gibsoniae
0.00	366	366	S1	767817	Desulfallas gibsoniae DSM 7213
0.00	1133	0	F	31984	Heliobacteriaceae
0.00	1133	0	G	2697	Heliobacterium
0.00	1133	0	S	35701	Heliobacterium modesticaldum
0.00	1133	1133	S1	498761	Heliobacterium modesticaldum Ice1
0.01	1927	64	O	68295	Thermoanaerobacterales
0.00	1018	0	F	186814	Thermoanaerobacteraceae
0.00	602	258	G	1754	Thermoanaerobacter
0.00	188	188	S	2325	Thermoanaerobacter kivui
0.00	109	0	G1	2636821	unclassified Thermoanaerobacter
0.00	109	109	S	399726	Thermoanaerobacter sp. X514
0.00	28	0	S	583357	Thermoanaerobacter mathranii
0.00	28	0	S1	57481	Thermoanaerobacter mathranii subsp. mathranii
0.00	28	28	S2	583358	Thermoanaerobacter mathranii subsp. mathranii str. A3
0.00	19	0	S	108150	Thermoanaerobacter italicus
0.00	19	19	S1	580331	Thermoanaerobacter italicus Ab9
0.00	416	0	F1	42857	Moorella group
0.00	416	0	G	42837	Ammonifex
0.00	416	0	S	42838	Ammonifex degensii
0.00	416	416	S1	429009	Ammonifex degensii KC4
0.00	845	1	F	543371	Thermoanaerobacterales Family III. Incertae Sedis
0.00	566	196	G	44000	Caldicellulosiruptor
0.00	214	0	G1	2622462	unclassified Caldicellulosiruptor
0.00	214	214	S	2806205	Caldicellulosiruptor sp. YA01
0.00	156	0	S	413888	Caldicellulosiruptor hydrothermalis
0.00	156	156	S1	632292	Caldicellulosiruptor hydrothermalis 108
0.00	278	0	G	28895	Thermoanaerobacterium
0.00	278	278	S	47490	Thermoanaerobacterium aotearoense
0.00	428	0	O	53433	Halanaerobiales
0.00	428	0	F	53434	Halobacteroidaceae
0.00	428	0	G	28186	Acetohalobium
0.00	428	0	S	28187	Acetohalobium arabaticum
0.00	428	428	S1	574087	Acetohalobium arabaticum DSM 5501
0.00	252	0	O	2770089	Thermosediminibacterales
0.00	252	0	F	2770092	Tepidanaerobacteraceae
0.00	252	0	G	499228	Tepidanaerobacter
0.00	252	0	S	499229	Tepidanaerobacter acetatoxydans
0.00	252	252	S1	1209989	Tepidanaerobacter acetatoxydans Re1
0.23	69667	2051	C	91061	Bacilli
0.12	36157	1161	O	186826	Lactobacillales
0.06	17007	128	F	1300	Streptococcaceae
0.05	14998	3074	G	1301	Streptococcus
0.02	5655	619	S	1307	Streptococcus suis
0.02	4997	4997	S1	423211	Streptococcus suis GZ1
0.00	39	39	S1	1004952	Streptococcus suis D12
0.00	1388	13	G1	671232	Streptococcus anginosus group
0.00	1330	1319	S	1328	Streptococcus anginosus
0.00	11	0	S1	1272910	Streptococcus anginosus subsp. whileyi
0.00	11	11	S2	1353243	Streptococcus anginosus subsp. whileyi MAS624
0.00	26	26	S	1338	Streptococcus intermedius
0.00	19	0	S	76860	Streptococcus constellatus
0.00	19	0	S1	184250	Streptococcus constellatus subsp. pharyngis
0.00	19	19	S2	696216	Streptococcus constellatus subsp. pharyngis C232
0.00	550	550	S	197614	Streptococcus pasteurianus
0.00	501	501	S	1314	Streptococcus pyogenes
0.00	422	420	S	150055	Streptococcus lutetiensis
0.00	2	2	S1	1076934	Streptococcus lutetiensis 033
0.00	266	261	S	1308	Streptococcus thermophilus
0.00	5	5	S1	1433289	Streptococcus thermophilus M17PTZA496
0.00	260	181	S	1303	Streptococcus oralis
0.00	79	79	S1	1891914	Streptococcus oralis subsp. oralis
0.00	258	258	S	1304	Streptococcus salivarius
0.00	249	0	G1	119603	Streptococcus dysgalactiae group
0.00	179	47	S	1336	Streptococcus equi
0.00	128	128	S1	40041	Streptococcus equi subsp. zooepidemicus
0.00	4	0	S1	148942	Streptococcus equi subsp. equi
0.00	4	4	S2	553482	Streptococcus equi subsp. equi 4047
0.00	70	59	S	1334	Streptococcus dysgalactiae
0.00	11	11	S1	119602	Streptococcus dysgalactiae subsp. equisimilis
0.00	232	232	S	1326	Streptococcus acidominimus
0.00	225	225	S	361101	Streptococcus pseudoporcinus
0.00	208	208	S	1302	Streptococcus gordonii
0.00	188	152	S	28037	Streptococcus mitis
0.00	36	36	S1	365659	Streptococcus mitis B6
0.00	181	181	S	2173853	Streptococcus chenjunshii
0.00	158	157	S	1309	Streptococcus mutans
0.00	1	1	S1	511691	Streptococcus mutans NN2025
0.00	119	0	S	1318	Streptococcus parasanguinis
0.00	119	119	S1	760570	Streptococcus parasanguinis ATCC 15912
0.00	107	1	G1	2608887	unclassified Streptococcus
0.00	42	42	S	2664091	Streptococcus sp. zg-86
0.00	41	41	S	2684658	Streptococcus sp. CNU 77-61
0.00	12	12	S	2763068	Streptococcus sp. NSJ-72
0.00	6	6	S	2698804	Streptococcus sp. CNU G3
0.00	5	5	S	1839799	Streptococcus sp. FDAARGOS_192
0.00	107	82	S	1311	Streptococcus agalactiae
0.00	25	25	S1	1309807	Streptococcus agalactiae ILRI005
0.00	106	106	S	45634	Streptococcus cristatus
0.00	105	101	S	1313	Streptococcus pneumoniae
0.00	1	1	S1	487214	Streptococcus pneumoniae Hungary19A-6
0.00	1	1	S1	488221	Streptococcus pneumoniae 70585
0.00	1	1	S1	574093	Streptococcus pneumoniae AP200
0.00	1	1	S1	869215	Streptococcus pneumoniae OXC141
0.00	104	104	S	2382163	Streptococcus koreensis
0.00	100	100	S	1305	Streptococcus sanguinis
0.00	95	95	S	1335	Streptococcus equinus
0.00	87	87	S	1310	Streptococcus sobrinus
0.00	60	60	S	1814128	Streptococcus halotolerans
0.00	52	0	S	257758	Streptococcus pseudopneumoniae
0.00	52	52	S1	1054460	Streptococcus pseudopneumoniae IS7493
0.00	42	42	S	1888195	Streptococcus himalayensis
0.00	40	40	S	1340	Streptococcus porcinus
0.00	38	35	S	315405	Streptococcus gallolyticus
0.00	3	0	S1	53354	Streptococcus gallolyticus subsp. gallolyticus
0.00	3	3	S2	990317	Streptococcus gallolyticus subsp. gallolyticus ATCC BAA-2069
0.00	21	21	S	102684	Streptococcus infantarius
0.01	1881	169	G	1357	Lactococcus
0.00	929	929	S	1363	Lactococcus garvieae
0.00	465	447	S	1358	Lactococcus lactis
0.00	18	16	S1	1360	Lactococcus lactis subsp. lactis
0.00	2	2	S2	1117941	Lactococcus lactis subsp. lactis NCDO 2118
0.00	164	78	S	1359	Lactococcus cremoris
0.00	72	72	S1	1104322	Lactococcus lactis subsp. cremoris A76
0.00	9	9	S1	746361	Lactococcus lactis subsp. cremoris NZ9000
0.00	5	5	S1	272622	Lactococcus lactis subsp. cremoris SK11
0.00	124	124	S	1366	Lactococcus raffinolactis
0.00	30	30	S	1151742	Lactococcus taiwanensis
0.03	10441	993	F	33958	Lactobacillaceae
0.01	2153	568	G	1578	Lactobacillus
0.00	585	300	S	1584	Lactobacillus delbrueckii
0.00	235	235	S1	29397	Lactobacillus delbrueckii subsp. lactis
0.00	50	49	S1	1585	Lactobacillus delbrueckii subsp. bulgaricus
0.00	1	1	S2	321956	Lactobacillus delbrueckii subsp. bulgaricus ATCC BAA-365
0.00	300	0	G1	2620435	unclassified Lactobacillus
0.00	152	152	S	1545702	Lactobacillus sp. wkB8
0.00	76	76	S	2695882	Lactobacillus sp. 3B(2020)
0.00	72	72	S	2099788	Lactobacillus sp. CBA3605
0.00	139	119	S	33959	Lactobacillus johnsonii
0.00	20	20	S1	633699	Lactobacillus johnsonii FI9785
0.00	96	96	S	2107999	Lactobacillus paragasseri
0.00	80	80	S	47770	Lactobacillus crispatus
0.00	80	0	S	109790	Lactobacillus jensenii
0.00	80	80	S1	525329	Lactobacillus jensenii JV-V16
0.00	77	77	S	1587	Lactobacillus helveticus
0.00	73	73	S	1600	Lactobacillus acetotolerans
0.00	63	63	S	1579	Lactobacillus acidophilus
0.00	58	58	S	83683	Lactobacillus amylolyticus
0.00	34	34	S	1596	Lactobacillus gasseri
0.00	1037	0	G	2767887	Ligilactobacillus
0.00	1037	984	S	1624	Ligilactobacillus salivarius
0.00	38	38	S1	1194971	Lactobacillus salivarius str. Ren
0.00	15	15	S1	362948	Lactobacillus salivarius UCC118
0.00	1035	43	G	2742598	Limosilactobacillus
0.00	482	370	S	1598	Limosilactobacillus reuteri
0.00	56	56	S1	1340495	Lactobacillus reuteri I5007
0.00	38	38	S1	927703	Limosilactobacillus reuteri subsp. suis
0.00	9	0	S1	557436	Limosilactobacillus reuteri subsp. reuteri
0.00	9	9	S2	557433	Lactobacillus reuteri JCM 1112
0.00	9	9	S1	1358027	Lactobacillus reuteri TD1
0.00	268	232	S	1613	Limosilactobacillus fermentum
0.00	36	36	S1	767453	Lactobacillus fermentum F-6
0.00	242	159	S	97478	Limosilactobacillus mucosae
0.00	83	83	S1	1130798	Lactobacillus mucosae LM1
0.00	926	64	G	2759736	Lacticaseibacillus
0.00	420	394	S	1597	Lacticaseibacillus paracasei
0.00	25	8	S1	47714	Lacticaseibacillus paracasei subsp. paracasei
0.00	17	17	S2	1226298	Lacticaseibacillus paracasei subsp. paracasei JCM 8130
0.00	1	1	S1	113557	Lacticaseibacillus paracasei subsp. tolerans
0.00	188	188	S	88233	Lacticaseibacillus manihotivorans
0.00	163	161	S	47715	Lacticaseibacillus rhamnosus
0.00	2	2	S1	568704	Lactobacillus rhamnosus Lc 705
0.00	91	0	S	1582	Lacticaseibacillus casei
0.00	91	91	S1	1423732	Lactobacillus casei DSM 20011 = JCM 1134 = ATCC 393
0.00	922	489	G	1243	Leuconostoc
0.00	122	75	S	1245	Leuconostoc mesenteroides
0.00	44	43	S1	33967	Leuconostoc mesenteroides subsp. mesenteroides
0.00	1	1	S2	1107880	Leuconostoc mesenteroides subsp. mesenteroides J18
0.00	3	3	S1	427140	Leuconostoc mesenteroides KFRI-MG
0.00	90	90	S	33968	Leuconostoc pseudomesenteroides
0.00	85	0	S	1244	Leuconostoc gelidum
0.00	85	85	S1	115778	Leuconostoc gelidum subsp. gasicomitatum
0.00	77	77	S	2766470	Leuconostoc falkenbergense
0.00	32	32	S	1511761	Leuconostoc suionicum
0.00	16	16	S	136609	Leuconostoc kimchii
0.00	7	7	S	33964	Leuconostoc citreum
0.00	4	0	G1	2685106	unclassified Leuconostoc
0.00	2	2	S	979982	Leuconostoc sp. C2
0.00	2	2	S	2571156	Leuconostoc sp. LN180020
0.00	609	14	G	1253	Pediococcus
0.00	255	255	S	1255	Pediococcus pentosaceus
0.00	167	0	G1	1670797	Pediococcus acidilactici group
0.00	167	167	S	1254	Pediococcus acidilactici
0.00	98	0	S	187452	Pediococcus claussenii
0.00	98	98	S1	701521	Pediococcus claussenii ATCC BAA-344
0.00	75	75	S	51663	Pediococcus damnosus
0.00	603	104	G	2767879	Companilactobacillus
0.00	206	206	S	2304606	Companilactobacillus zhachilii
0.00	110	0	S	1602	Companilactobacillus alimentarius
0.00	110	110	S1	1423720	Lactobacillus alimentarius DSM 20249
0.00	110	110	S	392416	Companilactobacillus crustorum
0.00	73	73	S	83526	Companilactobacillus paralimentarius
0.00	442	27	G	2767893	Lentilactobacillus
0.00	125	0	S	1581	Lentilactobacillus buchneri
0.00	125	125	S1	511437	Lactobacillus buchneri NRRL B-30929
0.00	125	125	S	152331	Lentilactobacillus parabuchneri
0.00	117	117	S	1588	Lentilactobacillus hilgardii
0.00	48	48	S	33962	Lentilactobacillus kefiri
0.00	403	27	G	2767886	Levilactobacillus
0.00	151	151	S	267363	Levilactobacillus zymae
0.00	109	109	S	2292255	Levilactobacillus suantsaii
0.00	66	66	S	1580	Levilactobacillus brevis
0.00	50	50	S	637971	Levilactobacillus koreensis
0.00	372	0	G	2767888	Liquorilactobacillus
0.00	372	372	S	1618	Liquorilactobacillus mali
0.00	264	74	G	46255	Weissella
0.00	78	78	S	155866	Weissella soli
0.00	53	53	S	1249	Weissella paramesenteroides
0.00	33	33	S	1583	Weissella confusa
0.00	26	26	S	137591	Weissella cibaria
0.00	199	24	G	2767885	Latilactobacillus
0.00	105	105	S	28038	Latilactobacillus curvatus
0.00	70	70	S	1599	Latilactobacillus sakei
0.00	165	12	G	2767842	Lactiplantibacillus
0.00	101	101	S	1590	Lactiplantibacillus plantarum
0.00	52	52	S	60520	Lactiplantibacillus paraplantarum
0.00	131	12	G	2767881	Fructilactobacillus
0.00	77	77	S	53444	Fructilactobacillus lindneri
0.00	42	42	S	1625	Fructilactobacillus sanfranciscensis
0.00	112	0	G	2767892	Secundilactobacillus
0.00	112	112	S	240427	Secundilactobacillus paracollinoides
0.00	75	0	G	46254	Oenococcus
0.00	75	75	S	1247	Oenococcus oeni
0.02	6529	37	F	81852	Enterococcaceae
0.02	5731	579	G	1350	Enterococcus
0.01	2367	2333	S	1352	Enterococcus faecium
0.00	33	33	S1	333849	Enterococcus faecium DO
0.00	1	1	S1	1344042	Enterococcus faecium T110
0.01	1659	1659	S	1805431	Enterococcus saigonensis
0.00	338	273	S	1351	Enterococcus faecalis
0.00	36	36	S1	1287066	Enterococcus faecalis DENG1
0.00	25	25	S1	699186	Enterococcus faecalis R712
0.00	4	4	S1	1201292	Enterococcus faecalis ATCC 29212
0.00	293	293	S	44008	Enterococcus cecorum
0.00	140	140	S	1353	Enterococcus gallinarum
0.00	112	112	S	1354	Enterococcus hirae
0.00	98	98	S	417368	Enterococcus thailandicus
0.00	57	57	S	53346	Enterococcus mundtii
0.00	39	39	S	53345	Enterococcus durans
0.00	37	37	S	37734	Enterococcus casseliflavus
0.00	12	0	G1	2608891	unclassified Enterococcus
0.00	12	12	S	2057791	Enterococcus sp. CR-Ec1
0.00	490	0	G	51668	Tetragenococcus
0.00	490	415	S	51669	Tetragenococcus halophilus
0.00	75	75	S1	945021	Tetragenococcus halophilus NBRC 12172
0.00	271	14	G	2737	Vagococcus
0.00	201	201	S	218144	Vagococcus carniphilus
0.00	56	56	S	2714947	Vagococcus hydrophili
0.00	521	1	F	186828	Carnobacteriaceae
0.00	329	4	G	2747	Carnobacterium
0.00	163	163	S	2751	Carnobacterium maltaromaticum
0.00	101	101	S	2748	Carnobacterium divergens
0.00	61	0	G1	257487	unclassified Carnobacterium
0.00	61	61	S	1564681	Carnobacterium sp. CP1
0.00	191	0	G	29393	Dolosigranulum
0.00	191	191	S	29394	Dolosigranulum pigrum
0.00	498	0	F	186827	Aerococcaceae
0.00	240	0	G	46123	Abiotrophia
0.00	240	240	S	46125	Abiotrophia defectiva
0.00	179	0	G	1375	Aerococcus
0.00	93	93	S	1376	Aerococcus urinae
0.00	86	86	S	128944	Aerococcus urinaehominis
0.00	79	0	G	2689587	Suicoccus
0.00	79	79	S	2036206	Suicoccus acidiformans
0.10	31459	2124	O	1385	Bacillales
0.04	10733	1511	F	186817	Bacillaceae
0.02	4662	778	G	1386	Bacillus
0.00	1194	340	G1	653685	Bacillus subtilis group
0.00	244	118	G2	1938374	Bacillus amyloliquefaciens group
0.00	91	80	S	492670	Bacillus velezensis
0.00	11	11	S1	1458206	Bacillus velezensis NJN-6
0.00	35	33	S	1390	Bacillus amyloliquefaciens
0.00	2	2	S1	1034836	Bacillus amyloliquefaciens XH7
0.00	163	163	S	1402	Bacillus licheniformis
0.00	148	85	G2	653388	Bacillus mojavensis subgroup
0.00	47	47	S	260554	Bacillus halotolerans
0.00	16	16	S	72360	Bacillus mojavensis
0.00	113	113	S	1648923	Bacillus paralicheniformis
0.00	90	57	S	1423	Bacillus subtilis
0.00	25	8	S1	135461	Bacillus subtilis subsp. subtilis
0.00	12	12	S2	1302650	Bacillus subtilis subsp. subtilis str. BAB-1
0.00	5	5	S2	535026	Bacillus subtilis subsp. subtilis NCIB 3610 = ATCC 6051 = DSM 10
0.00	5	5	S1	936156	Bacillus subtilis BSn5
0.00	3	3	S1	86029	Bacillus subtilis subsp. natto
0.00	70	70	S	72361	Bacillus vallismortis
0.00	26	0	S	96241	Bacillus spizizenii
0.00	26	26	S1	1052585	Bacillus subtilis subsp. spizizenii TU-B-10
0.00	1006	441	G1	86661	Bacillus cereus group
0.00	178	138	S	1428	Bacillus thuringiensis
0.00	18	18	S1	527021	Bacillus thuringiensis Bt407
0.00	10	10	S1	1442	Bacillus thuringiensis serovar tolworthi
0.00	9	0	S1	180869	Bacillus thuringiensis serovar pakistani
0.00	9	9	S2	527027	Bacillus thuringiensis serovar pakistani str. T13001
0.00	3	0	S1	180874	Bacillus thuringiensis serovar pondicheriensis
0.00	3	3	S2	527029	Bacillus thuringiensis serovar pondicheriensis BGSC 4BA1
0.00	120	120	S	580165	Bacillus cytotoxicus
0.00	88	31	S	1396	Bacillus cereus
0.00	32	32	S1	1217984	Bacillus cereus FRI-35
0.00	9	9	S1	526985	Bacillus cereus Rock3-42
0.00	8	8	S1	526993	Bacillus cereus AH1272
0.00	3	3	S1	526988	Bacillus cereus Rock4-18
0.00	2	2	S1	526981	Bacillus cereus Rock1-3
0.00	2	2	S1	526987	Bacillus cereus Rock4-2
0.00	1	1	S1	288681	Bacillus cereus E33L
0.00	88	88	S	1405	Bacillus mycoides
0.00	27	27	S	1890302	Bacillus wiedmannii
0.00	24	24	S	2026186	Bacillus paranthracis
0.00	15	15	S	1392	Bacillus anthracis
0.00	15	15	S	2026189	Bacillus albus
0.00	10	10	S	155322	Bacillus toyonensis
0.00	213	0	S	324767	Bacillus infantis
0.00	213	213	S1	1367477	Bacillus infantis NRRL B-14911
0.00	189	189	S	79883	Bacillus horikoshii
0.00	162	0	G1	185979	unclassified Bacillus (in: Bacteria)
0.00	117	117	S	2682541	Bacillus sp. N1-1
0.00	22	22	S	1127744	Bacillus sp. JS
0.00	13	13	S	2762327	Bacillus sp. PAMC28571
0.00	6	6	S	2666127	Bacillus sp. N3536
0.00	4	4	S	2049935	Bacillus sp. Lzh-5
0.00	161	161	S	632773	Bacillus beveridgei
0.00	150	150	S	1476025	Bacillus vini
0.00	145	145	S	1670641	Bacillus ciccensis
0.00	144	144	S	1408	Bacillus pumilus
0.00	132	132	S	450367	[Brevibacterium] frigoritolerans
0.00	128	128	S	1178537	Bacillus xiamenensis
0.00	109	0	G1	1792192	Bacillus altitudinis complex
0.00	109	109	S	293387	Bacillus altitudinis
0.00	106	106	S	1397	Bacillus circulans
0.00	32	32	S	561879	Bacillus safensis
0.00	13	13	S	1963032	Bacillus intestinalis
0.00	927	269	G	129337	Geobacillus
0.00	141	141	S	1422	Geobacillus stearothermophilus
0.00	125	125	S	1921421	Geobacillus genomosp. 3
0.00	123	123	S	129338	Geobacillus subterraneus
0.00	103	0	G1	2642459	unclassified Geobacillus
0.00	103	103	S	691437	Geobacillus sp. C56-T3
0.00	94	91	G1	1505648	Geobacillus thermoleovorans group
0.00	3	3	S	33941	Geobacillus thermoleovorans
0.00	72	72	S	33940	Geobacillus thermodenitrificans
0.00	613	62	G	400634	Lysinibacillus
0.00	232	232	S	1421	Lysinibacillus sphaericus
0.00	224	1	G1	2636778	unclassified Lysinibacillus
0.00	134	134	S	2590012	Lysinibacillus sp. FJAT-51161
0.00	89	89	S	2169540	Lysinibacillus sp. 2017
0.00	95	95	S	28031	Lysinibacillus fusiformis
0.00	399	1	G	2675231	Mesobacillus
0.00	200	200	S	129985	Mesobacillus jeotgali
0.00	198	198	S	279826	Mesobacillus foraminis
0.00	386	61	G	2675234	Alkalihalobacillus
0.00	139	138	S	79880	Alkalihalobacillus clausii
0.00	1	1	S1	66692	Bacillus clausii KSM-K16
0.00	92	0	S	300825	Alkalihalobacillus lehensis
0.00	92	92	S1	1246626	Bacillus lehensis G1
0.00	50	0	S	86665	Alkalihalobacillus halodurans
0.00	50	50	S1	272558	Bacillus halodurans C-125
0.00	44	44	S	2598861	Alkalihalobacillus miscanthi
0.00	358	0	G	2817139	Weizmannia
0.00	358	325	S	1398	Weizmannia coagulans
0.00	33	33	S1	941639	Bacillus coagulans 2-6
0.00	253	0	G	2675233	Metabacillus
0.00	253	0	G1	2675274	unclassified Metabacillus
0.00	253	253	S	2745198	Metabacillus sp. KUDC1714
0.00	247	0	G	84406	Virgibacillus
0.00	126	0	G1	2620237	unclassified Virgibacillus
0.00	126	126	S	2812055	Virgibacillus sp. AGTR
0.00	121	121	S	163877	Virgibacillus necropolis
0.00	207	0	G	200903	Paraliobacillus
0.00	207	207	S	2213194	Paraliobacillus zengyii
0.00	194	0	G	45667	Halobacillus
0.00	194	194	S	45668	Halobacillus litoralis
0.00	169	5	G	1906945	Parageobacillus
0.00	107	0	S	1426	Parageobacillus thermoglucosidasius
0.00	107	107	S1	634956	Parageobacillus thermoglucosidasius C56-YS93
0.00	57	57	S	153151	Parageobacillus toebii
0.00	156	6	G	150247	Anoxybacillus
0.00	82	0	G1	2639704	unclassified Anoxybacillus
0.00	82	82	S	1490057	Anoxybacillus sp. B7M1
0.00	68	68	S	247480	Anoxybacillus caldiproteolyticus
0.00	152	0	G	175304	Lentibacillus
0.00	152	0	G1	2614679	unclassified Lentibacillus
0.00	152	152	S	2518176	Lentibacillus sp. CBA3610
0.00	135	0	G	182709	Oceanobacillus
0.00	135	135	S	2052660	Oceanobacillus zhaokaii
0.00	124	0	G	2675229	Peribacillus
0.00	124	124	S	421767	Peribacillus butanolivorans
0.00	123	0	G	1221880	Psychrobacillus
0.00	120	120	S	2283160	Psychrobacillus glaciei
0.00	3	0	G1	2636677	unclassified Psychrobacillus
0.00	3	3	S	2303505	Psychrobacillus sp. AK 1817
0.00	59	0	G	289201	Pontibacillus
0.00	59	0	G1	2628296	unclassified Pontibacillus
0.00	59	59	S	2692425	Pontibacillus sp. HMF3514
0.00	58	0	G	2800373	Priestia
0.00	58	5	S	1404	Priestia megaterium
0.00	29	29	S1	1138452	Bacillus megaterium NCT-2
0.00	24	24	S1	1006007	Bacillus megaterium WSH-002
0.03	10069	356	F	186822	Paenibacillaceae
0.03	8537	704	G	44249	Paenibacillus
0.01	2780	61	G1	185978	unclassified Paenibacillus
0.00	1317	1317	S	2726185	Paenibacillus sp. UniB2
0.00	396	396	S	1870819	Paenibacillus sp. BIHB4019
0.00	324	324	S	2777984	Paenibacillus sp. JNUCC-32
0.00	319	319	S	2565926	Paenibacillus sp. HB172198
0.00	214	214	S	1536769	Paenibacillus sp. FSL P4-0081
0.00	149	149	S	2211212	Paenibacillus sp. DCT19
0.00	1016	352	G1	2044880	Paenibacillus sonchi group
0.00	373	0	S	483937	Paenibacillus riograndensis
0.00	373	373	S1	1073571	Paenibacillus riograndensis SBR5
0.00	291	291	S	373687	Paenibacillus sonchi
0.00	561	561	S	414771	Paenibacillus donghaensis
0.00	493	493	S	44251	Paenibacillus durus
0.00	353	353	S	162209	Paenibacillus naphthalenovorans
0.00	305	305	S	2495582	Paenibacillus albus
0.00	303	303	S	2509456	Paenibacillus protaetiae
0.00	300	300	S	1126833	Paenibacillus beijingensis
0.00	285	285	S	1338368	Paenibacillus lentus
0.00	257	184	S	1406	Paenibacillus polymyxa
0.00	73	73	S1	349520	Paenibacillus polymyxa E681
0.00	205	205	S	1178515	Paenibacillus swuensis
0.00	201	201	S	128574	Paenibacillus brasilensis
0.00	179	179	S	253703	Paenibacillus antarcticus
0.00	166	0	S	159743	Paenibacillus terrae
0.00	166	166	S1	985665	Paenibacillus terrae HPL-003
0.00	162	0	S	1464	Paenibacillus larvae
0.00	162	0	S1	147375	Paenibacillus larvae subsp. larvae
0.00	162	162	S2	697284	Paenibacillus larvae subsp. larvae DSM 25430
0.00	147	147	S	160799	Paenibacillus borealis
0.00	120	120	S	44250	Paenibacillus alvei
0.00	652	0	G	329857	Cohnella
0.00	652	9	G1	2636738	unclassified Cohnella
0.00	444	444	S	1619153	Cohnella sp. LGH
0.00	199	199	S	2728023	Cohnella sp. MFER-1
0.00	273	0	G	55080	Brevibacillus
0.00	248	248	S	1393	Brevibacillus brevis
0.00	25	25	S	1465	Brevibacillus laterosporus
0.00	251	0	F1	85151	Aneurinibacillus group
0.00	251	0	G	55079	Aneurinibacillus
0.00	251	251	S	1500254	Aneurinibacillus soli
0.01	3801	103	F	90964	Staphylococcaceae
0.01	2997	697	G	1279	Staphylococcus
0.00	290	283	S	1280	Staphylococcus aureus
0.00	5	5	S1	948563	Staphylococcus aureus O46
0.00	2	2	S1	548470	Staphylococcus aureus subsp. aureus MN8
0.00	169	169	S	1290	Staphylococcus hominis
0.00	154	82	G1	91994	unclassified Staphylococcus
0.00	68	68	S	2025492	Staphylococcus sp. M0911
0.00	4	4	S	2813777	Staphylococcus sp. SB1-57
0.00	153	153	S	33028	Staphylococcus saccharolyticus
0.00	141	141	S	1282	Staphylococcus epidermidis
0.00	128	128	S	29380	Staphylococcus caprae
0.00	125	125	S	29388	Staphylococcus capitis
0.00	124	124	S	985002	Staphylococcus argenteus
0.00	109	109	S	1286	Staphylococcus simulans
0.00	105	103	S	29385	Staphylococcus saprophyticus
0.00	2	2	S1	342451	Staphylococcus saprophyticus subsp. saprophyticus ATCC 15305 = NCTC 7292
0.00	99	99	S	2044912	Staphylococcus debuckii
0.00	78	78	S	46126	Staphylococcus chromogenes
0.00	77	77	S	2282419	Staphylococcus pseudoxylosus
0.00	68	68	S	1295	Staphylococcus schleiferi
0.00	66	66	S	1283	Staphylococcus haemolyticus
0.00	63	63	S	985762	Staphylococcus agnetis
0.00	57	0	G1	2815305	Staphylococcus intermedius group
0.00	57	57	S	283734	Staphylococcus pseudintermedius
0.00	50	50	S	2781774	Staphylococcus lloydii
0.00	44	44	S	1294	Staphylococcus muscae
0.00	43	43	S	1288	Staphylococcus xylosus
0.00	37	37	S	246432	Staphylococcus equorum
0.00	35	35	S	29382	Staphylococcus cohnii
0.00	32	32	S	29384	Staphylococcus kloosii
0.00	30	30	S	29378	Staphylococcus arlettae
0.00	21	21	S	28035	Staphylococcus lugdunensis
0.00	2	2	S	1292	Staphylococcus warneri
0.00	425	10	G	2803850	Mammaliicoccus
0.00	205	205	S	42858	Mammaliicoccus lentus
0.00	164	164	S	1296	Mammaliicoccus sciuri
0.00	46	46	S	71237	Mammaliicoccus vitulinus
0.00	170	54	G	69965	Macrococcus
0.00	91	88	S	69966	Macrococcus caseolyticus
0.00	3	3	S1	458233	Macrococcus caseolyticus JCSC5402
0.00	15	0	G1	2619255	unclassified Macrococcus
0.00	15	15	S	1898474	Macrococcus sp. IME1552
0.00	10	10	S	1903056	Macrococcus bohemicus
0.00	106	0	G	227979	Jeotgalicoccus
0.00	106	0	S	946432	[Micrococcus] candicans
0.00	106	106	S1	946435	Jeotgalicoccus sp. ATCC 8456
0.00	1362	17	F	186818	Planococcaceae
0.00	583	18	G	1372	Planococcus
0.00	259	0	G1	2662419	unclassified Planococcus
0.00	259	259	S	2213202	Planococcus sp. Y42
0.00	137	0	S	161360	Planococcus antarcticus
0.00	137	137	S1	1185653	Planococcus antarcticus DSM 14505
0.00	98	98	S	192421	Planococcus maritimus
0.00	71	71	S	1598147	Planococcus faecalis
0.00	445	7	G	1569	Sporosarcina
0.00	284	284	S	1571	Sporosarcina ureae
0.00	86	86	S	1476	Sporosarcina psychrophila
0.00	68	0	G1	2647733	unclassified Sporosarcina
0.00	68	68	S	2283194	Sporosarcina sp. PTS2304
0.00	157	0	G	162291	Planomicrobium
0.00	157	157	S	459472	Planomicrobium glaciei
0.00	81	0	G	648800	Solibacillus
0.00	81	0	S	76853	Solibacillus silvestris
0.00	81	81	S1	1002809	Solibacillus silvestris StLB046
0.00	79	0	G	651660	Paenisporosarcina
0.00	79	0	G1	2642018	unclassified Paenisporosarcina
0.00	79	79	S	2320858	Paenisporosarcina sp. K2R23-3
0.00	1159	0	O1	539002	Bacillales incertae sedis
0.00	864	0	O2	539742	Bacillales Family XII. Incertae Sedis
0.00	864	298	G	33986	Exiguobacterium
0.00	364	11	G1	2644629	unclassified Exiguobacterium
0.00	140	140	S	2735868	Exiguobacterium sp. Helios
0.00	122	122	S	1224749	Exiguobacterium sp. ZWU0009
0.00	91	91	S	360911	Exiguobacterium sp. AT1b
0.00	128	0	S	332410	Exiguobacterium sibiricum
0.00	128	128	S1	262543	Exiguobacterium sibiricum 255-15
0.00	74	0	S	132920	Exiguobacterium antarcticum
0.00	74	74	S1	1087448	Exiguobacterium antarcticum B7
0.00	295	0	O2	539738	Bacillales Family XI. Incertae Sedis
0.00	295	54	G	1378	Gemella
0.00	138	0	G1	2624949	unclassified Gemella
0.00	138	138	S	2040624	Gemella sp. ND 6198
0.00	103	103	S	29391	Gemella morbillorum
0.00	1089	14	F	186823	Alicyclobacillaceae
0.00	873	2	G	29330	Alicyclobacillus
0.00	592	0	S	405212	Alicyclobacillus acidocaldarius
0.00	592	0	S1	1388	Alicyclobacillus acidocaldarius subsp. acidocaldarius
0.00	592	592	S2	1048834	Alicyclobacillus acidocaldarius subsp. acidocaldarius Tc-4-1
0.00	279	279	S	471514	Alicyclobacillus ferrooxydans
0.00	202	0	G	1129704	Kyrpidia
0.00	202	202	S	2055160	Kyrpidia spormannii
0.00	801	1	F	186820	Listeriaceae
0.00	709	160	G	1637	Listeria
0.00	336	260	S	1639	Listeria monocytogenes
0.00	67	67	S1	393119	Listeria monocytogenes FSL J1-208
0.00	4	4	S1	882097	Listeria monocytogenes SLCC2376
0.00	3	0	S1	2065118	Listeria monocytogenes serotype 4b
0.00	3	3	S2	1196160	Listeria monocytogenes serotype 4b str. 81-0592
0.00	2	2	S1	169963	Listeria monocytogenes EGD-e
0.00	127	66	S	1638	Listeria ivanovii
0.00	61	61	S1	202752	Listeria ivanovii subsp. londoniensis
0.00	39	0	S	1640	Listeria seeligeri
0.00	39	39	S1	702453	Listeria seeligeri FSL N1-067
0.00	25	0	S	1642	Listeria innocua
0.00	25	25	S1	272626	Listeria innocua Clip11262
0.00	22	22	S	1643	Listeria welshimeri
0.00	91	0	G	2755	Brochothrix
0.00	91	91	S	2756	Brochothrix thermosphacta
0.00	321	29	F	186824	Thermoactinomycetaceae
0.00	173	0	G	292635	Laceyella
0.00	173	173	S	37482	Laceyella sacchari
0.00	119	0	G	2023	Thermoactinomyces
0.00	119	119	S	2026	Thermoactinomyces vulgaris
0.06	18189	263	C	909932	Negativicutes
0.04	11411	0	O	1843489	Veillonellales
0.04	11411	109	F	31977	Veillonellaceae
0.02	4714	0	G	39948	Dialister
0.02	4714	4714	S	2161821	Dialister massiliensis
0.02	4601	253	G	29465	Veillonella
0.01	3860	3860	S	29466	Veillonella parvula
0.00	246	246	S	39777	Veillonella atypica
0.00	242	242	S	248315	Veillonella rodentium
0.01	1987	0	G	906	Megasphaera
0.01	1987	1987	S	2144175	Megasphaera stantonii
0.01	3766	2	O	909929	Selenomonadales
0.01	3545	3	F	1843491	Selenomonadaceae
0.01	2543	0	G	970	Selenomonas
0.01	2543	821	G1	2637378	unclassified Selenomonas
0.00	1139	1139	S	2754044	Selenomonas sp. Marseille-Q3039
0.00	318	318	S	712538	Selenomonas sp. oral taxon 478
0.00	265	265	S	713030	Selenomonas sp. oral taxon 136
0.00	999	41	G	158846	Megamonas
0.00	587	587	S	437897	Megamonas funiformis
0.00	371	371	S	158847	Megamonas hypermegale
0.00	219	0	F	1843490	Sporomusaceae
0.00	219	0	G	365348	Pelosinus
0.00	219	0	S	365349	Pelosinus fermentans
0.00	219	219	S1	1192197	Pelosinus fermentans JBW45
0.01	2749	0	O	1843488	Acidaminococcales
0.01	2749	2	F	909930	Acidaminococcaceae
0.01	2228	0	G	33024	Phascolarctobacterium
0.01	2228	2228	S	33025	Phascolarctobacterium faecium
0.00	519	0	G	904	Acidaminococcus
0.00	519	519	S	187327	Acidaminococcus intestini
0.05	14313	0	C	526524	Erysipelotrichia
0.05	14313	0	O	526525	Erysipelotrichales
0.05	14017	55	F	128827	Erysipelotrichaceae
0.02	4926	0	G	2678885	Faecalibacillus
0.02	4926	4926	S	1982626	Faecalibacillus intestinalis
0.02	4568	0	G	1505663	Erysipelatoclostridium
0.02	4568	4568	S	1522	[Clostridium] innocuum
0.01	2441	0	G	2749267	Amedibacterium
0.01	2441	2441	S	2583452	Amedibacterium intestinale
0.00	1425	0	G	1729679	Faecalibaculum
0.00	1425	1425	S	1702221	Faecalibaculum rodentium
0.00	602	417	G	1647	Erysipelothrix
0.00	97	97	S	2485784	Erysipelothrix piscisicarius
0.00	88	88	S	1648	Erysipelothrix rhusiopathiae
0.00	296	0	F	2810281	Turicibacteraceae
0.00	296	0	G	191303	Turicibacter
0.00	296	296	S	154288	Turicibacter sanguinis
0.01	3059	0	C	1737404	Tissierellia
0.01	3059	314	O	1737405	Tissierellales
0.01	2525	19	F	1570339	Peptoniphilaceae
0.00	918	0	G	1161127	Murdochiella
0.00	918	918	S	1852373	Murdochiella vaginalis
0.00	633	0	G	150022	Finegoldia
0.00	633	0	S	1260	Finegoldia magna
0.00	633	633	S1	334413	Finegoldia magna ATCC 29328
0.00	490	0	G	543311	Parvimonas
0.00	490	490	S	33033	Parvimonas micra
0.00	465	0	G	165779	Anaerococcus
0.00	465	465	S	33037	Anaerococcus vaginalis
0.00	220	0	F	1737406	Tissierellaceae
0.00	220	0	G	1354809	Keratinibaculum
0.00	220	220	S	1278232	Keratinibaculum paraultunense
0.02	5836	0	D2	1798711	Cyanobacteria/Melainabacteria group
0.02	5836	410	P	1117	Cyanobacteria
0.01	3095	155	O	1890424	Synechococcales
0.01	2591	104	F	1890426	Synechococcaceae
0.01	2102	0	G	1129	Synechococcus
0.01	1773	391	G1	2626047	unclassified Synechococcus
0.00	216	216	S	59932	Synechococcus sp. WH 8101
0.00	169	169	S	1442555	Synechococcus sp. NOUM97013
0.00	134	134	S	1442554	Synechococcus sp. MEDNS5
0.00	118	118	S	195248	Synechococcus sp. PCC 8807
0.00	100	100	S	1050657	Synechococcus sp. A15-62
0.00	90	90	S	585425	Synechococcus sp. KORDI-52
0.00	88	88	S	1386941	Synechococcus sp. MVIR-18-1
0.00	83	83	S	2789857	Synechococcus sp. CBW1107
0.00	77	77	S	1400866	Synechococcus sp. PROS-U-1
0.00	75	75	S	1866938	Synechococcus sp. A18-25c
0.00	68	68	S	166314	Synechococcus sp. WH 8109
0.00	59	59	S	1916956	Synechococcus sp. SynAce01
0.00	39	39	S	32052	Synechococcus sp. WH 8020
0.00	24	24	S	221345	Synechococcus sp. RS9902
0.00	22	22	S	374981	Synechococcus sp. PCC 7003
0.00	13	13	S	374982	Synechococcus sp. PCC 73109
0.00	7	7	S	64471	Synechococcus sp. CC9311
0.00	284	71	S	32046	Synechococcus elongatus
0.00	181	181	S1	2219813	Synechococcus elongatus PCC 11801
0.00	29	29	S1	1140	Synechococcus elongatus PCC 7942 = FACHB-805
0.00	3	3	S1	2479200	Synechococcus elongatus UTEX 3055
0.00	45	0	S	33070	Synechococcus lividus
0.00	45	45	S1	1917166	Synechococcus lividus PCC 6715
0.00	385	0	G	167375	Cyanobium
0.00	385	0	S	59930	Cyanobium gracile
0.00	385	385	S1	292564	Cyanobium gracile PCC 6307
0.00	130	0	F	1213	Prochloraceae
0.00	130	11	G	1218	Prochlorococcus
0.00	73	69	G1	2627481	unclassified Prochlorococcus
0.00	4	4	S	1501268	Prochlorococcus sp. MIT 0604
0.00	46	0	S	1219	Prochlorococcus marinus
0.00	35	35	S1	74547	Prochlorococcus marinus str. MIT 9313
0.00	5	5	S1	93059	Prochlorococcus marinus str. MIT 9211
0.00	3	3	S1	74546	Prochlorococcus marinus str. MIT 9312
0.00	3	3	S1	146891	Prochlorococcus marinus str. AS9601
0.00	66	0	F	1890436	Pseudanabaenaceae
0.00	66	0	G	1152	Pseudanabaena
0.00	66	0	G1	2593292	unclassified Pseudanabaena
0.00	66	66	S	685565	Pseudanabaena sp. ABRG5-3
0.00	63	0	F	1890438	Leptolyngbyaceae
0.00	63	0	G	47251	Leptolyngbya
0.00	63	0	G1	2650499	unclassified Leptolyngbya
0.00	63	63	S	1752064	Leptolyngbya sp. NIES-3755
0.00	48	0	F	1890428	Merismopediaceae
0.00	48	0	G	1142	Synechocystis
0.00	48	0	G1	2640012	unclassified Synechocystis
0.00	48	48	S	1933929	Synechocystis sp. CACIAM 05
0.00	42	0	F	1890431	Chamaesiphonaceae
0.00	42	0	G	217161	Chamaesiphon
0.00	42	0	S	1173032	Chamaesiphon minutus
0.00	42	42	S1	1173020	Chamaesiphon minutus PCC 6605
0.00	1001	52	O	1161	Nostocales
0.00	555	24	F	1162	Nostocaceae
0.00	360	19	G	1177	Nostoc
0.00	153	0	G1	2593658	unclassified Nostoc
0.00	75	75	S	28072	Nostoc sp. PCC 7524
0.00	53	53	S	317936	Nostoc sp. PCC 7107
0.00	25	25	S	2576904	Nostoc sp. TCL26-01
0.00	83	0	S	92942	Nostoc linckia
0.00	83	83	S1	1091006	Nostoc linckia NIES-25
0.00	77	0	S	446679	Nostoc sphaeroides
0.00	77	77	S1	2653204	Nostoc sphaeroides CCNUC1
0.00	15	0	S	264686	Nostoc edaphicum
0.00	15	15	S1	1472755	Nostoc edaphicum CCNP1411
0.00	13	0	S	224012	Nostoc piscinale
0.00	13	13	S1	224013	Nostoc piscinale CENA21
0.00	148	7	G	1163	Anabaena
0.00	75	0	G1	2619674	unclassified Anabaena
0.00	55	55	S	1647413	Anabaena sp. WA102
0.00	20	20	S	46234	Anabaena sp. 90
0.00	66	0	S	1165	Anabaena cylindrica
0.00	66	66	S1	272123	Anabaena cylindrica PCC 7122
0.00	23	0	G	264688	Trichormus
0.00	15	0	S	264691	Trichormus variabilis
0.00	15	15	S1	375899	Trichormus variabilis 0441
0.00	8	0	S	1164	Trichormus azollae
0.00	8	8	S1	551115	'Nostoc azollae' 0708
0.00	156	0	F	2661849	Calotrichaceae
0.00	156	0	G	1186	Calothrix
0.00	86	0	G1	2619626	unclassified Calothrix
0.00	86	86	S	1954171	Calothrix sp. NIES-2098
0.00	35	0	S	32054	Calothrix parietina
0.00	35	35	S1	1170562	Calothrix sp. PCC 6303
0.00	35	0	S	938406	Calothrix brevissima
0.00	35	35	S1	1973478	Calothrix brevissima NIES-22
0.00	113	0	F	1892259	Aphanizomenonaceae
0.00	90	0	G	110103	Anabaenopsis
0.00	50	0	S	109266	Anabaenopsis circularis
0.00	50	50	S1	1085406	Anabaenopsis circularis NIES-21
0.00	40	0	S	156213	Anabaenopsis elenkinii
0.00	40	40	S1	2779889	Anabaenopsis elenkinii CCIBt3563
0.00	23	0	G	748770	Dolichospermum
0.00	17	0	S	1166	Dolichospermum flos-aquae
0.00	17	17	S1	315271	Dolichospermum flos-aquae CCAP 1403/13F
0.00	6	0	S	136073	Dolichospermum compactum
0.00	6	6	S1	1973481	Dolichospermum compactum NIES-806
0.00	86	0	F	119859	Tolypothrichaceae
0.00	86	0	G	111782	Tolypothrix
0.00	86	0	S	457083	Tolypothrix tenuis
0.00	86	86	S1	231146	Tolypothrix tenuis PCC 7101
0.00	39	0	F	1182	Scytonemataceae
0.00	39	0	G	1203	Scytonema
0.00	39	0	G1	2618749	unclassified Scytonema
0.00	39	39	S	1137095	Scytonema sp. HK-05
0.00	702	7	P1	1301283	Oscillatoriophycideae
0.00	545	0	O	1150	Oscillatoriales
0.00	355	0	F	1892249	Cyanothecaceae
0.00	355	0	G	43988	Cyanothece
0.00	355	0	G1	2649277	unclassified Cyanothece
0.00	355	355	S	395961	Cyanothece sp. PCC 7425
0.00	108	0	F	1892252	Microcoleaceae
0.00	108	0	G	35823	Arthrospira
0.00	108	18	S	118562	Arthrospira platensis
0.00	45	45	S1	459495	Arthrospira platensis C1
0.00	45	45	S1	1738638	Arthrospira platensis YZ
0.00	82	0	F	1892254	Oscillatoriaceae
0.00	82	0	G	1155738	Moorea
0.00	82	0	S	1155739	Moorea producens
0.00	82	82	S1	1458985	Moorea producens PAL-8-15-08-1
0.00	150	2	O	1118	Chroococcales
0.00	99	0	F	1890464	Chroococcaceae
0.00	71	0	G	268175	Chondrocystis
0.00	71	0	G1	2648896	unclassified Chondrocystis
0.00	71	71	S	2005460	Chondrocystis sp. NIES-4102
0.00	28	0	G	669357	Geminocystis
0.00	28	0	G1	2625037	unclassified Geminocystis
0.00	28	28	S	1617448	Geminocystis sp. NIES-3709
0.00	49	0	F	1890450	Aphanothecaceae
0.00	49	0	G	1453359	Candidatus Atelocyanobacterium
0.00	49	0	S	713887	Candidatus Atelocyanobacterium thalassa
0.00	49	49	S1	1453429	Candidatus Atelocyanobacterium thalassa isolate ALOHA
0.00	461	0	C	307596	Gloeobacteria
0.00	461	0	O	307595	Gloeobacterales
0.00	461	0	F	1890422	Gloeobacteraceae
[truncated: 2,626 more rows]
