# Supplementary material for: SEQ2MGS: an effective tool for generating realistic artificial metagenomes from the existing sequencing data
Source: NAR Genom Bioinform. 2022 Jul 25;4(3):lqac050. doi: 10.1093/nargab/lqac050 (PMC9310082; doi:10.1093/nargab/lqac050)
Supplement: lqac050_Supplemental_Files [file lqac050_supplemental_files.zip › S3_MG-RAST/SEQ2MGS_SRR12344432_SRR13130411.json]

{"taxonomy":{"species":[["Haloquadratum walsbyi",18],["Hymenobacter ocellatus",24],["Desulfovibrio fructosovorans",4488],["Phoenix dactylifera",5],["Arthrospira sp.",205],["Thalassiobium sp. R2A62",390],["Clostridium sp. CA6",46],["Nitrococcus mobilis",1100],["Streptococcus lutetiensis",2],["Helicobacter felis",578],["Cloning vector pBC542",2],["Haemophilus haemolyticus",6],["Hevea brasiliensis",4],["uncultured bacterium pCosFS1",2],["Frankia sp. EuI1c",1526],["Streptococcus phage 2096.1",147],["Babesia bovis",56],["Symbiobacterium sp. SC-1",4],["BioBrick cloning vector pSB4C5-I52002",2],["Chondromyces crocatus",6],["Coprococcus catus",41181],["Frankia sp. EuIK1",2],["Staphylococcus phage SA1",12],["Xylanimonas cellulosilytica",4855],["Acidimicrobium ferrooxidans",975],["uncultured Oceanospirillales bacterium HF4000_43P14",2],["Chloroflexus sp. Y-400-fl",1290],["Bacillus sp. 3B133-2",1],["Rhodothermus marinus",10894],["Corynebacterium pseudodiphtheriticum",2],["Bemisia argentifolii",2],["Cenarchaeum symbiosum",463],["Heterocapsa triquetra",12],["uncultured marine crenarchaeote HF4000_APKG10F15",4],["Branchiostoma floridae",608],["Enterococcus devriesei",2],["Enterococcus raffinosus",2],["Enterococcus hirae",195],["Bacillus sp. BDL-10",6],["Nereida ignava",18],["Methylobacterium nodulans",2020],["Paenibacillus alginolyticus",52],["Mycobacterium kansasii",309],["Rhodococcus phage ReqiDocB7",28],["Actinomyces urogenitalis",3060],["Oscillochloris trichoides",1856],["Prochlorococcus phage P-SSM2",6],["Pseudomonas sp. 14-3",1],["Methanosarcina acetivorans",622],["Bordetella ansorpii",1],["Bacteriovorax sp. GSL4D",2],["Perkinsus marinus",484],["Transformation vector pC23HG",126],["Plasmid pAM77",4],["Azoarcus communis",14],["Transformation vector pC23HC",126],["Expression vector mce4",2],["Arthrobacter sp. scl-2",2],["Turicibacter sanguinis",25150],["Fusobacterium sp. D12",6059],["Thermoplasma volcanium",35],["Sulfitobacter sp. NAS-14.1",515],["Desulfotomaculum acetoxidans",39929],["Arthrobacter globiformis",60],["Craterostigma plantagineum",9],["Chryseobacterium gleum",16686],["Mesoplasma florum",413],["Lactobacillus phage phiadh",4],["Geobacillus sp. NBRC 15315",1],["Caulobacter segnis",1582],["Culex tarsalis",2],["Exiguobacterium sibiricum",7430],["uncultured archaeon MedDCM-OCT-S09-C13",2],["Roseobacter denitrificans",114],["uncultured archaeon GZfos11H11",2],["Shuttle vector pBHC18",2],["Ixodes scapularis",504],["Cyanothece sp. ATCC 51142",3090],["Treponema saccharophilum",10],["Thermotoga naphthophila",687],["Psychrobacter sp. Ant300",3],["Anaerococcus lactolyticus",13400],["Boehmeria nivea",6],["uncultured beta proteobacterium CBNPD1 BAC clone 578",28],["Bordetella pertussis",269],["Neocallimastix frontalis",78],["Rickettsia rickettsii",11],["Binary vector pCAMBIA-1201",2],["Halothiobacillus neapolitanus",1818],["uncultured marine bacterium 463",4],["Acetobacter aceti",1],["Hydra magnipapillata",871],["uncultured marine type-A Synechococcus 5B2",2],["Cafeteria roenbergensis virus BV-PW1",3],["Paenibacillus sp. KB0549",13],["Candidatus Micrarchaeum acidiphilum",54],["Flavobacteriaceae bacterium 3519-10",13314],["Mycobacterium intracellulare",151],["Aeromicrobium marinum",675],["Geobacillus thermoleovorans",17],["Brachybacterium faecium",3707],["Bradyrhizobium sp. ORS304",2],["Bifidobacterium catenulatum",339345],["Gemmatimonas aurantiaca",3201],["Vibrio proteolyticus",23],["Clostridium intestinale",16],["Streptomyces achromogenes",1],["alk-system expression vector pSPZ4",1],["Selenomonas lacticifex",1],["Lactobacillus collinoides",1],["Mycoplasma faucium",1],["Aeromicrobium erythreum",2],["Enterococcus phage phiEF24C",4],["Colletotrichum higginsianum",1],["Filamentous phage display vector c8-4",2],["Myxococcus fulvus",6],["Moritella sp. PE36",1124],["Abacion magnum",2],["marine CFB-group bacterium MBIC04458",1],["Thiomonas intermedia",3011],["Barbula unguiculata",1],["Bacillus sp. ULM1",1],["Veillonella sp. 3_1_44",5529],["Gordonia bronchialis",1601],["Halomonas eurihalina",12],["Bacillus thermoamylovorans",2],["Prototheca wickerhamii",3],["Rhizobium etli",2760],["Desulfitobacterium dehalogenans",160],["uncultured archaeon GZfos13E1",4],["Cloning vector pBHR1",253],["Lyngbya majuscula",6],["Enterococcus sp. CSL 7544-3",4],["uncultured bacterium pCosAS1",4],["Samba griseonigra",2],["Sclerotinia sclerotiorum",307],["uncultured bacterium Sargasso-2222818",6],["Dactylosporangium aurantiacum",1],["Pseudoramibacter alactolyticus",13218],["Caldicellulosiruptor hydrothermalis",6637],["Clostridiales bacterium CoAT_53-4c",148],["Plasmid pKY1",2],["Integration vector pPyr-Kan",126],["Sulfobacillus acidophilus",3],["Mycoplasma anatis",2],["Mycobacterium bovis",26],["Thermus sp. AK16D",2],["Burkholderia ubonensis",366],["Borrelia lonestari",6],["Filifactor alocis",24794],["Nitrosococcus watsoni",1133],["Eubacterium barkeri",900],["Cuphea wrightii",1],["Cupressus sempervirens",2],["Cellvibrio gilvus",9],["Nebalia hessleri",2],["Peptoniphilus sp. oral taxon 386",6426],["Caldicellulosiruptor lactoaceticus",1326],["Seinonella peptonophila",5],["Brucella pinnipedialis",1000],["Plant transformation vector pSITEII-6C1",2],["Thermosphaera aggregans",325],["Rhizomucor miehei",12],["Nostoc sp. PCC 7119",44],["BAC cloning vector pEZ BAC",2],["Cryptotermes secundus",2],["Enterococcus mundtii",7],["uncultured marine bacterium 1n22",4],["Marinitoga piezophila",39],["Thermoanaerobacterium xylanolyticum",2073],["Staphylococcus phage tp310-3",3],["Cloning vector pEX302",1],["Labrenzia alexandrii",1479],["Rhodococcus phage ReqiPoco6",32],["Sporosarcina psychrophila",2],["uncultured myxobacterium HF0200_05J13",1],["Mycoplasma pneumoniae",126],["Corynebacterium glucuronolyticum",3303],["Xanthomonas oryzae",699],["Crocosphaera watsonii",2390],["Weissella paramesenteroides",3333],["Rhizobium sp. N33",2],["Mesorhizobium septentrionale",2],["Bacillus cellulosilyticus",18382],["Campylobacter lari",1155],["Carnobacterium maltaromaticum",1],["Fremyella diplosiphon",9],["Phytoplasma sp. PY1",7],["Mycoplasma suis",9],["Wolbachia endosymbiont of Cubitermes sp.",2],["Plasmid pUR400",42],["Phormidium laminosum",2],["uncultured rumen bacterium",984],["Drosophila subobscura",4],["Trichodesmium erythraeum",85],["Exiguobacterium aurantiacum",15],["Frankia sp. EAN1pec",2170],["Entamoeba moshkovskii",2],["Puccinia graminis",38],["Synechocystis sp. PCC 6803",52],["Prevotella ruminicola",494975],["Acanthamoeba polyphaga mimivirus",572],["Megasphaera genomosp. type_1",24085],["Odoribacter splanchnicus",446],["Enterobacter cancerogenus",4605],["Cytophaga hutchinsonii",2692],["Amycolatopsis methanolica",4],["Eubacterium ventriosum",175388],["Geobacillus lituanicus",2],["uncultured gamma proteobacterium HF0010_16J05",20],["Streptococcus sp. 7402928",2],["Arthrobacter aurescens",225],["Neisseria sicca",713],["Pichia jadinii",1],["Thermus scotoductus",1312],["Staphylococcus piscifermentans",5],["Vibrio harveyi",2178],["Pseudoalteromonas sp. i590",4],["Archaeoglobus profundus",630],["uncultured marine bacterium Ant29B7",36],["Plasmid pETHIS-1",2],["Capra hircus",4],["uncultured organism",67281],["Oryzias latipes",31],["uncultured beta proteobacterium HF0010_04H24",2],["Pseudomonas syringae group genomosp. 3",2188],["Victivallis vadensis",90985],["Lactobacillus ruminis",227471],["Acetitomaculum ruminis",96],["Arthrobacter nitroguajacolicus",284],["Enterococcus malodoratus",3],["Integration vector pCD11PSK",2],["Chlorarachnion reptans",1],["Phalaenopsis aphrodite",3],["Streptomyces phaeochromogenes",2],["Cochliobolus carbonum",2],["Protoplasa fitchii",4],["uncultured marine crenarchaeote HF4000_ANIW141M12",2],["Cotesia glomerata",1],["Geobacter sp. M21",2488],["Lactobacillus sp.",67],["Arthrobacter sulfureus",8],["Paenibacillus naphthalenovorans",2],["uncultured Desulfobacteraceae bacterium",3],["Collimonas fungivorans",13],["Candidatus Koribacter versatilis",354],["Clostridium polysaccharolyticum",738],["Caldococcus noboribetus",9],["Ostrya virginiana",2],["Atopobium parvulum",55319],["bacterium Ellin514",5286],["Alistipes putredinis",4665248],["Kribbella sandramycini",18],["Aureobasidium pullulans",6],["Chlorella sorokiniana",5],["Pyrenomonas salina",2],["Spiroplasma kunkelii",70],["Clostridium indolis",84],["Lactobacillus oris",900],["Jannaschia sp. CCS1",9],["Pavlova lutheri",1],["Aeromonas bestiarum",53],["candidate division TM7 genomosp. GTL1",345],["Pseudendoclonium akinetum",46],["Lactobacillus oligofermentans",1],["Protopterus annectens",1],["Eubacterium acidaminophilum",304],["Cryptosporidium parvum",129],["uncultured Chloroflexi bacterium 1i19",8],["Streptococcus australis",327],["Alicyclobacillus acidocaldarius",9569],["Caldicellulosiruptor obsidiansis",6159],["Clostridium septicum",721],["Anoxybacillus kestanbolensis",2],["uncultured archaeon GZfos19C7",4],["Cloning vector pBAC-FB",2],["Scenedesmus vacuolatus",9],["Enterobacteriaceae bacterium 9_2_54FAA",380],["Methanocaldococcus infernus",205],["Aggregatibacter segnis",244],["Photobacterium damselae",1670],["Streptococcus sp. 2777-2-07",2],["Paenibacillus illinoisensis",2],["Enterobacteria phage lambda",6],["Lactobacillus plantarum",5287],["Binary vector pSITE-1CA",2],["Burkholderia mallei",2561],["uncultured delta proteobacterium HF0770_45N15",8],["Leuconostoc gasicomitatum",1813],["uncultured alpha proteobacterium HF0070_17D04",6],["Clostridium sp. IPP-33600 (FM-H)",2],["Streptomyces ambofaciens",46],["Enterobacter sp. FMB-1",4],["Eubacterium hallii",429223],["Enterococcus phage phiFL3A",585],["Prevotella sp. RS2",66],["Clostridium sticklandii",30644],["uncultured murine large bowel bacterium BAC 31B",812],["Mycoplasma leopharyngis",8],["uncultured archaeon GZfos17F1",2],["Thermomonospora curvata",2308],["Fervidobacterium nodosum",108],["unidentified cloning vector",67],["Populus trichocarpa x Populus deltoides",4],["Coprinopsis cinerea",258],["Rhodococcus jostii",1197],["Epinephelus coioides",2],["uncultured archaeon GZfos30H9",14],["Donor vector pTKIP-tri",1],["Rhodococcus rhodochrous",16],["Triticum urartu",2],["Jasminum subhumile",2],["Entomoplasma melaleucae",318],["Dechloromonas aromatica",126],["Bartonella sp. E3-106",4],["Thermodesulfobium narugense",45],["Strongyloides stercoralis",2],["Cloning vector pMQ113",126],["Botryotinia fuckeliana",746],["Cloning vector pSW24",2],["Butyrivibrio hungatei",84],["Streptomyces longisporoflavus",10],["Paenibacillus sp. HanTHS1",15],["BAC cloning vector pBAC-VM5",2],["Pseudomonas sp. P97.38",2],["uncultured marine crenarchaeote HF4000_APKG8D22",6],["Neisseria lactamica",1227],["Microbispora corallina",12],["Corynebacterium nephridii",18],["Culicoides sonorensis",2],["Terrabacter sp. DBF63",1],["Transformation vector pPICBT2",2],["Fusobacterium sp. 3_1_36A2",2020],["Bacteroides uniformis",1238780],["Listeria welshimeri",263],["Plant expression vector pDuExAn1",2],["Stevia rebaudiana",2],["Cunninghamella elegans",9],["Transposon Tn2501",1],["uncultured marine microorganism HF4000_ANIW141C7",8],["Aeromonas media",3],["Butyribacterium methylotrophicum",3],["Gordonia westfalica",14],["Azotobacter vinelandii",3901],["Pseudomonas phage 73",2],["Hyacinthus orientalis",2],["Pantoea dispersa",4],["Bifidobacterium minimum",163],["Lactobacillus mucosae",4],["Spiroplasma helicoides",2],["Lactobacillus crispatus",13917],["Alkaliphilus transvaalensis",116],["Hoeflea phototrophica",878],["Campylobacter concisus",637],["Clostridium tetani",5349],["Lactobacillus parabrevis",1],["Pasteuria penetrans",19],["Clostridium spiroforme",38605],["Shewanella sp. ANA-3",218],["Staphylococcus phage A5W",14],["Streptomyces clavuligerus",1719],["Paleosuchus palpebrosus",2],["Janthinobacterium lividum",15],["Parabacteroides sp. D13",503397],["Pirellula staleyi",4059],["Scutigera coleoptrata",2],["Nectria haematococca",432],["Ascobolus immersus",4],["Planctomyces brasiliensis",1311],["Tsukamurella phage TPA2",46],["Cloning vector pSUP202",3],["Citrobacter youngae",5037],["Plasmid RK2",4],["Robinsoniella peoriensis",128],["Illicium oligandrum",3],["Anaerostipes sp. 3_2_56FAA",7103],["uncultured delta proteobacterium HF4000_08N17",10],["Vibrio sp.",989],["uncultured Nitrospirae bacterium MY2-1F",8],["Chitinophaga pinensis",87713],["Arthrospira maxima",2116],["Staphylococcus lentus",168],["Pasteurella multocida",471],["Locusta migratoria",4],["Bifidobacterium bifidum",315194],["Cucumis sativus",19],["Paenibacillus barcinonensis",132],["Neptuniibacter caesariensis",2019],["Nocardioides sp. AL050511-10",14],["Acetivibrio cellulolyticus",53011],["uncultured gamma proteobacterium",125],["uncultured marine bacterium EB0_39H12",14],["Acinetobacter baumannii",8687],["delta proteobacterium NaphS2",2584],["Bacillus sp. KSM-KP43",1],["uncultured bacterium Ak20-3",2],["Cyclotella meneghiniana",4],["Cloning vector pGFPbglS",126],["Cloning vector pCPP5333",2],["Cloning vector pSAT6-DEST",2],["Borrelia burgdorferi",916],["Aerococcus urinae",14],["Micrococcus lylae",9],["Bacillus sp. P205",1],["Streptococcus caballi",2],["Clostridium carnis",10],["Bacillus sp. BS-02",33],["Roseibium sp. TrichSKD4",525],["Mycoplasma mycoides",524],["Bacillus sp. P202",1],["Clostridium sp. Sukashi-1",42],["Weissella kandleri",6],["Mycoplasma penetrans",167],["Synechococcus sp. CC9311",7],["Cloning vector pSW23",2],["Petromyzon marinus",2],["Bergeriella denitrificans",7],["Cochliobolus heterostrophus",10],["Chlamys farreri",2],["Legionella drancourtii",1351],["Taylorella equigenitalis",1372],["uncultured Termite group 1 bacterium",468],["Lactobacillus delbrueckii",11473],["Candidatus Nicolleia massiliensis",2],["Roseovarius sp. TM1035",508],["Gateway binary vector pKPWGF2",2],["uncultured marine microorganism HF4000_ANIW137P11",2],["Pseudoalteromonas phage H105/1",4],["Nocardia farcinica",851],["Claviceps purpurea",13],["Streptococcus infantis",2352],["Bacteroides sp. 1AL",2],["Enterococcus pallens",5],["Shewanella benthica",1133],["Veillonella montpellierensis",7],["Bacteroides sp. 3_1_40A",82266],["Prevotella sp. oral taxon 472",36848],["Enterobacter helveticus",2],["Lactobacillus fructivorans",6],["Clostridium sp. SS2/1",284418],["Binary vector pCAMBIA1300-FAD2b",126],["Lactobacillus sanfranciscensis",55],["Nitrosospira sp. TYM9",2],["Shuttle vector pCGL0609",126],["Trifolium repens",1],["uncultured phage MedDCM-OCT-S04-C148",2],["Enterobacteria phage vB_EcoM-VR7",9],["Binary vector pEAQselectK",126],["Paenibacillus lautus",54],["Hemiselmis andersenii",3],["Macrobdella decora",2],["uncultured nuHF2 cluster bacterium HF0500_02A10",2],["Phytophthora citricola",3],["uncultured Chloroflexi bacterium HF0200_06I16",6],["Halobacillus litoralis",1],["Flexistipes sinusarabici",1],["Vibrio scophthalmi",1],["uncultured gamma proteobacterium HF0770_11A05",1],["Mus musculus",515],["Nitrosomonas sp.",396],["Plant transformation vector pSITEII-1C1",2],["Pseudomonas resinovorans",24],["Pseudomonas hydrogenovora",1],["Thermosynechococcus vulcanus",2],["Chlamydia suis",4],["Erythrobacter sp. SD-21",508],["uncultured verrucomicrobium HF0500_18J03",1],["Thermacetogenium phaeum",3],["Entomoplasma luminosum",14],["Prevotella loescheii",682],["Shewanella piezotolerans",2523],["Brucella canis",453],["Gordonia sp. KTR9",12],["Binary vector pBINPLUS/ARS",126],["Rhodopseudomonas palustris",1987],["Propionigenium modestum",63],["Wolbachia pipientis",42],["Flavobacteria bacterium BAL38",7442],["Methanothermococcus thermolithotrophicus",5],["Methylosinus sporium",18],["Riemerella anatipestifer",17992],["uncultured Verminephrobacter sp.",1],["Staphylococcus phage G1",20],["Tetragenococcus solitarius",3],["Rhodomonas salina",58],["Microcoleus chthonoplastes",2425],["uncultured Synechococcus sp.",6],["Bacteroides sp. 2_1_33B",184399],["Binary vector pCXUN-HA",126],["Methanospirillum hungatei",193],["Mycoplasma haemofelis",69],["Streptococcus sp. F.MI.5",61],["Planobispora rosea",1],["Cloning vector pVC4-bar",128],["Mycoplasma sp. LR5794",2],["Thermosynechococcus elongatus",189],["Pseudomonas viridiflava",8],["Rapona tiliifolia",2],["Burkholderia cenocepacia",3177],["uncultured nuHF2 cluster bacterium HF0770_19K18",11],["Ruegeria sp. TM1040",157],["Cloning vector pWSTK2",2],["Janthinobacterium sp. Marseille",737],["Red recombinase plasmid pKD20",1],["Bacillus sp. PT101",1],["Arthrobacter sp. SU",3],["Undaria undarioides",12],["Talaromyces emersonii",30],["Solenopsis invicta",10],["Thermus caldophilus",14],["Exiguobacterium sp.",3692],["Paenibacillus sp. Y412MC10",27295],["uncultured Verrucomicrobiales bacterium HF0200_39L05",20],["Burkholderia oklahomensis",1117],["Plant transformation vector pSITEII-8C1",2],["Brassica oleracea",19],["Flammeovirga yaeyamensis",266],["Bacillus sp. RAPc8",1],["Schwanniomyces occidentalis",1],["uncultured delta proteobacterium",46],["Shuttle vector pWW102B",2],["Enterobacter cloacae",26534],["Corynebacterium lipophiloflavum",369],["Platystoechotes sp. BMW-2009",4],["Vibrio gazogenes",4],["Orientia tsutsugamushi",116],["uncultured bacterium HF0500_16O16",12],["Methylobacterium hispanicum",18],["Sphingopyxis macrogoltabida",20],["Gossypium hirsutum",2],["Citrus limon",4],["Aphanizomenon sp. 10E6",16],["Ochrobactrum tritici",1],["Mutation screening vector pSPRX",3],["uncultured beta proteobacterium HF0130_04F21",10],["Nostoc sp. PCC 9229",1],["Methanosarcina barkeri",352],["uncultured bacterium 52B7",1368],["Borrelia valaisiana",76],["Cloning vector pHR50",2],["Binary vector pCAMBIA1300-VE2-VE3",126],["Rhodococcus sp. SoF",1],["uncultured marine microorganism HF4000_ANIW141L21",10],["Bacteroides sp.",1244730],["Porphyromonas uenonis",33897],["Pythium graminicola",2],["Pseudomonas phage B3",5],["Catenibacterium mitsuokai",60121],["Lactobacillus phage A2",48],["Brochothrix phage BL3",8],["Anabaena sp. 90",4],["Broad host range vector pBTL-3",2],["Fervidobacterium islandicum",70],["Kineococcus radiotolerans",693],["Macrococcus brunensis",2],["Coffea canephora",1],["Bacteroides nordii",113],["Kitasatospora setae",204],["Plasmid R100",142],["Streptococcus peroris",202],["Lactobacillus phage LL-K",6],["Aedes aegypti",54],["BAC cloning vector P[acman]-CmR-F-2",2],["Bibersteinia trehalosi",2],["Cellulomonas flavigena",3375],["uncultured marine microorganism HF4000_APKG8C21",2],["uncultured Clostridium sp.",12],["Lepocinclis spirogyroides",11],["Shigella boydii",7073],["Syntrophomonas wolfei",3040],["Veillonella sp. ADV 310.99",6],["Bacteroides eggerthii",377739],["Entomoplasma somnilux",2],["butyrate-producing bacterium SL7/1",471],["Methylobacterium sp.",536],["Staphylococcus lugdunensis",3382],["Bacteroides coprophilus",350165],["Cloning vector pBSL119",2],["Fischerella sp. MV11",10],["Binary vector pEAQ-HT-DEST1",126],["Binary vector pEAQ-HT-DEST2",128],["Legionella drozanskii",2],["Lactobacillus dextrinicus",7],["Actinobacillus suis",4],["Acidovorax citrulli",444],["Allochromatium vinosum",3243],["Bacillus sp. KJW98",1],["Cytophaga sp. MBIC01356",2],["uncultured bacterium 92",2],["Paenibacillus thiaminolyticus",61],["Gemella morbillorum",630],["Plasmodium yoelii",1183],["Thermotoga sp. RQ2",292],["Theileria parva",51],["Haloferax lucentense",2],["Kribbella flavida",4729],["uncultured bacterium 98",4],["Lawsonia intracellularis",999],["Leeuwenhoekiella blandensis",18519],["Bacteroides gallinarum",126],["Bacillus sp. FSL_H7-170",38],["Lactococcus phage KSY1",8],["Actinobacillus ureae",131],["Thermomicrobia bacterium PRI-1686",16],["Pasteurellaceae bacterium JF4142",2],["Lactobacillus coryniformis",28],["Pelobacter acidigallici",29],["Candida tropicalis",269],["Candida glabrata",2],["Helicobacter canadensis",1835],["Paenibacillus sp. Be17",72],["Selenomonas ruminantium",422],["Pseudomonas sp. ADP",12],["Virgibacillus salarius",38],["Bergeyella zoohelcum",1],["Coraliomargarita akajimensis",4471],["Bartonella doshiae",2],["Exiguobacterium antarcticum",2],["Streptomyces sp.",1349],["Blastocystis hominis",76],["Prevotella amnii",31909],["uncultured marine bacterium EB80_02D08",2],["uncultured prokaryote",66],["Cloning vector pC1300intB-35SnosBK",126],["Paenibacillus daejeonensis",12],["Ajellomyces dermatitidis",50],["Plectranthus barbatus",2],["Carnobacterium sp. AT7",5642],["Plasmid pIP404",4],["Plasmid P4",12],["Plasmid P6",26],["Moritella sp.",255],["Oceanicola batsensis",808],["Plasmid F",14],["Tubulanus sp. MR-2009",4],["Mycobacterium sp. 2333",3],["Jacaratia mexicana",2],["Dorea longicatena",449411],["Porphyromonas crevioricanis",84],["Veillonella parvula",50878],["Caulobacter sp. K31",1338],["Pedobacter sp. BAL39",20580],["Streptoalloteichus hindustanus",2],["Picea abies",10],["Desulfotomaculum solfataricum",2],["Methanothermococcus okinawensis",252],["Expression vector pHXGWA",2],["Avibacterium paragallinarum",62],["Candidatus Amoebophilus asiaticus",1993],["Roseburia intestinalis",491671],["Exiguobacterium arabatum",34],["Bifidobacterium boum",6],["Brucella suis",1987],["Burkholderia phage BcepMu",25],["Moraxella nonliquefaciens",2],["Brevibacillus choshinensis",118],["Stigeoclonium helveticum",63],["Shuttle vector pJIR750",52],["Clostridium cadaveris",2],["Paenibacillus sp. C36",2],["Expression vector pRSVcat",2],["Raoultella terrigena",65],["Staphylococcus simulans",22],["Enterococcus gilvus",4],["Lutiella nitroferrum",3371],["Ensifer adhaerens",59],["Expression vector pHMGWA",2],["Phytophthora sp. BR514",2],["Solanum lycopersicum",125],["Burkholderia sp.",3134],["Streptomyces luridus",2],["Alicyclobacillus herbarius",8],["Sphingobacterium sp. V-54",3],["Eubacterium eligens",998758],["uncultured bacterium pAKD4",10],["Eubacterium ramulus",119],["Esox lucius",12],["Bradyrhizobium sp. ORS278",217],["cyanobacterium UCYN-A",375],["Arthrobacter oxydans",8],["Corynebacterium genitalium",545],["Weissella viridescens",2],["Lactobacillus animalis",10],["Paenibacillus sp. Dex50-2",4],["Bacillus anthracis",2486],["uncultured archaeon GZfos34H9",2],["Cephaloscyllium umbratile",1],["Plectreurys conifera",2],["Mycobacterium hiberniae",2],["Planctomyces maris",2677],["Crithidia fasciculata",4],["Comamonas sp. CNB-1",12],["Bacillus selenitireducens",11614],["Cloning vector RSFmobcat",2],["Streptomyces aureofaciens",58],["Eurypauropus spinosus",10],["Paenibacillus sp. W-61",3],["uncultured Oceanospirillales bacterium HF0070_21F08",22],["Pyrobaculum arsenaticum",10],["Bacillus sp. 6B254-3L",2],["Bacillus sp. H-04",2],["Propionibacterium jensenii",4],["Paenibacillus sp. A11",6],["Binary vector pFGC5941",126],["Plasmodium falciparum",433],["Geobacillus sp. H6a",3],["Plasmid pWR60",4],["Leptothrix ochracea",6],["Lactobacillus murinus",606],["Tissierella praeacuta",44],["Chlamydia muridarum",78],["Rhodobacteraceae bacterium KLH11",492],["Rickettsia massiliae",26],["Neisseria mucosa",1162],["Streptococcus alactolyticus",80],["Roseburia hominis",182],["Thermotoga lettingae",2839],["Starkeya novella",1446],["Prevotella paludivivens",2],["uncultured Planctomycetales bacterium HF0770_03I01",2],["Mycoplasma putrefaciens",8],["Helicobacter cinaedi",1501],["Caldanaerobacter subterraneus",6068],["Pediococcus parvulus",11],["Rikenella microfusus",712],["Staphylococcus sp. 693-2",27],["Cloning vector p34S-Cm2",2],["Glycine max",41],["Vicia faba",13],["Staphylococcus sp. 693-7",6],["Shewanella violacea",1037],["Scenedesmus obliquus",9],["uncultured bacterium HF770_11D24",10],["Arthroderma gypseum",54],["Ralstonia sp.",168],["Methanothermobacter wolfeii",16],["Cellvibrio japonicus",5403],["Borrelia miyamotoi",2],["Salmonella phage ST160",7],["Desulfatiferula olefinivorans",2],["Burkholderia phytofirmans",1441],["Chromobacterium violaceum",304],["uncultured archaeon",212],["Acinetobacter calcoaceticus",1132],["Methylobacter tundripaludum",1864],["Sphingomonas sp. ATCC 53159",2],["Candidatus Helicobacter heilmannii",72],["Actinoplanes garbadinensis",10],["Salmonella enterica",79052],["Amphidinium carterae",26],["Bermanella marisrubri",989],["Campylobacter gracilis",1437],["Crepidula fornicata",2],["Enterobacter sp. 638",1847],["Monocercomonoides sp. PA203",6],["Binary vector pCAMBIA-1305.1",126],["Halobacillus yeomjeoni",7],["Clostridium sp. MK8",26],["Myroides odoratimimus",6],["Ruminococcus sp.",153515],["Rhodobacter sphaeroides",1923],["Parabacteroides distasonis",668337],["Nocardioides sp.",68],["Expression vector pIVETHP",2],["uncultured myxobacterium HF0200_19H16",3],["Pseudomonas mucidolens",4],["Cloning vector pGNS-BAC",2],["Epizootic haematopoietic necrosis virus",2],["Desulfocaldus sp. Hobo",8],["Geitlerinema sp. PCC 7105",24],["Desulfovibrio oxamicus",6],["Sphingomonas elodea",30],["Thermococcus sibiricus",935],["Selenomonas sp. oral taxon 137",9084],["Clostridium litorale",52],["Binary vector pCXSN",126],["Chlamydophila abortus",1],["Cleistogenes songorica",6],["Helper vector pTKRED",1],["Xenopus laevis",133],["Burkholderia vietnamiensis",2386],["Gluconobacter thailandicus",3],["Medicago truncatula",58],["Binary vector pCXGUS-P",126],["Wolbachia endosymbiont of Drosophila simulans",40],["Thioalkalivibrio sp. K90mix",1900],["Borrelia sp.",8],["Plasmid SCP1",1],["Mycoplasma capricolum",1781],["Desulfococcus multivorans",13],["Chloroflexus aurantiacus",2714],["Neisseria meningitidis",1835],["Thermococcus onnurineus",488],["Eubacterium biforme",61854],["Neisseria perflava",4],["Methylocystis sp. ATCC 49242",184],["Burkholderia sp. Ch1-1",952],["uncultured Spirochaetales bacterium HF0500_06B09",10],["Alcanivorax sp. DG881",940],["Desulfotomaculum nigrificans",2684],["Desulfoglaeba alkanexedens",4],["uncultured marine microorganism HF4000_137B17",4],["Lachnospiraceae bacterium 5_1_63FAA",28539],["Terrabacter sp. HH4",2],["Thermoanaerobacter sp.",12060],["Glossina morsitans",27],["Parvimonas micra",12585],["Gramella forsetii",4115],["Pediococcus acidilactici",4932],["Cloning vector pSIM1",126],["Cloning vector pSIM3",126],["Rhizobium mesosinicum",2],["Bordetella trematum",3],["Epulopiscium sp.",3669],["Roseobacter sp. MED193",556],["Lactobacillus alimentarius",22],["Methanocaldococcus jannaschii",187],["Pelodictyon luteolum",227],["uncultured marine bacterium 442",2],["Geoalkalibacter ferrihydriticus",6],["Spiroplasma diminutum",1],["Sphingobium japonicum",1087],["Leishmania infantum",29],["Leptobryum pyriforme",2],["Clostridium thermocellum",37319],["Sphaerobacter thermophilus",5419],["Mycobacterium tuberculosis",689],["Rickettsia endosymbiont of Ixodes scapularis",145],["Eubacterium cellulosolvens",47488],["Streptococcus suis",53051],["Agrobacterium vitis",5647],["Lactobacillus phage Sal1",19],["Streptomyces jumonjinensis",6],["Clostridium phage phi3626",30],["Flaveria brownii",1],["Paracoccus denitrificans",908],["Mycoplasma sualvi",1],["Spiroplasma apis",33],["Acidithiobacillus caldus",1734],["Expression vector pBacYGW",2],["Burkholderia phage BcepGomr",72],["Binary vector pIPKb008",4],["Bacteroides sp. 4_1_36",150565],["Binary vector pCAMBIA-1302",126],["uncultured actinobacterium HF4000_04C13",2],["Staphylococcus rostri",72],["Cloning vector pYFPbglS",126],["Nitrosopumilus maritimus",156],["Monodelphis domestica",125],["Azospirillum irakense",12],["Cryptococcus neoformans",863],["Ictalurus furcatus",2],["Mycoplasma hyopharyngis",12],["Lachancea thermotolerans",56],["Oceanobacter kriegii",2],["Expression vector pNGWA",2],["Orgyia pseudotsugata MNPV",32],["uncultured marine microorganism HF4000_001A02",8],["uncultured gamma proteobacterium EB080_L93H08",8],["Thermoanaerobacterium sp. 'JW/SL YS485'",9],["Cytophaga sp. I-1787",5],["Prevotella falsenii",3],["uncultured Maricaulis sp.",4],["Soft-shelled turtle iridovirus",3],["Ceratitis capitata",4],["Brevibacillus brevis",16350],["Yersinia mollaretii",1465],["Streptomyces sp. ID05-A0582",1],["Clostridium lituseburense",98],["Enterobacter phage EcP1",1],["Cloning vector pFGC1008",2],["Caulobacter vibrioides",63],["Gillichthys mirabilis",2],["uncultured alpha proteobacterium HF0070_34A12",2],["Bacillus clarkii",3],["Pachysolen tannophilus",2],["Spiroplasma endosymbiont of Drosophila hydei",4],["Virgibacillus halodenitrificans",5],["Trichomonas vaginalis",9095],["Acetobacterium carbinolicum",5],["Bacillus aminovorans",1],["Halanaerobium congolense",12],["Peptoniphilus sp. oral taxon 836",3804],["Cloning vector pBMTB-6",251],["Zygosaccharomyces rouxii",141],["uncultured Rhodobacterales bacterium HF4000_03E16",56],["Cloning vector pHRGFPTC",2],["Terrabacter ginsenosidimutans",6],["Plasmid R773",7],["Streptococcus phage 5093",4],["Phytoplasma sp. STRAWB1",2],["Petrotoga mobilis",6621],["Rhodospirillum centenum",2550],["Acidiphilium multivorum",10],["Lachnoptera anticlia",2],["Bordetella avium",2045],["Alkalimonas amylolytica",4],["Alsophila pachyrrhachis",3],["Sphingobacterium sp. TN19",48],["Azoarcus sp.",69],["Methanobrevibacter ruminantium",7710],["Cleistanthus suarezensis",2],["Ruminococcus bromii",214193],["uncultured marine crenarchaeote HF4000_ANIW133K13",2],["Candidatus Phytoplasma australiense",366],["Clostridium propionicum",117],["Lactobacillus salivarius",7943],["Cyanothece sp. PCC 7822",2694],["Ostreococcus lucimarinus virus OlV1",3],["Brevibacterium fuscum",1],["Salmonella phage c341",120],["Cloning vector pBSL168",2],["Proteus vulgaris",43],["Geobacter lovleyi",9192],["Expression vector pBacAGW",2],["Enterococcus phage EFRM31",16],["Enterococcus phage EF62phi",2],["Prevotella albensis",31],["rpL23-fusion expression vector pSA",2],["Oceanithermus profundus",2436],["Methylobacterium extorquens",2519],["uncultured marine bacterium MedDCM-OCT-S11-C95",4],["Choristoneura fumiferana MNPV",8],["Ictalurus punctatus",28],["Enterococcus faecium",156061],["Bacillus phage phi105",19],["Cupriavidus basilensis",8],["Propionibacterium acnes",5009],["Bacillus sp. P-358",6],["Glaciecola sp. HTCC2999",249],["Acaryochloris marina",5431],["Polaribacter sp. MED152",6691],["uncultured organism MedDCM-OCT-S04-C1",4],["Leuconostoc mesenteroides",1575],["Streptomyces fungicidicus",2],["Vibrio nigripulchritudo",235],["Staphylococcus xylosus",169],["Entomoplasma freundtii",18],["Sinopodophyllum hexandrum",1],["Streptomyces sp. L-49973",1],["Bacillus phage BCJA1c",1620],["Bacillus badius",8],["Schistosoma mansoni",96],["Erwinia chrysanthemi",261],["Phage 21",6],["Helicobacter acinonychis",3],["Cloning vector pREX1LC",1],["Cloning vector pKSM710",2],["Blattabacterium sp. (Periplaneta americana)",998],["uncultured crenarchaeote MCG",2],["Bacillus coahuilensis",3188],["Saccharophagus degradans",951],["Bacteroides capillosus",1071640],["Halalkalicoccus jeotgali",359],["uncultured organism MedDCM-OCT-S01-C81",4],["Plant transformation vector pSITE BiFC nEYFP-N1",2],["Actinomadura melliaura",2],["Streptococcus sanguinis",1711],["Halanaerobium lacurosei",78],["Anabaena azollae",145],["Ralstonia pickettii",4371],["Clostridiales bacterium CoAT_33-7e",50],["Pelobacter propionicus",1031],["uncultured deep-sea archaeon",1],["Planococcaceae bacterium MW-10",4],["Blattabacterium sp.",1503],["Acetobacter pasteurianus",6005],["Integrative depletion plasmid pID2",6],["Bacteriovorax sp. GSL4A",2],["marine CFB-group bacterium MBIC04478",7],["Candidatus Sulcia muelleri",800],["Flavobacterium psychrophilum",4522],["Yersinia bercovieri",820],["Thermotoga neapolitana",3048],["Araucaria cunninghamii",3],["Oleomonas sagaranensis",2],["Broad host range reporter vector pMJ445",13],["Afipia sp. SP3302452",2],["Cycas taitungensis",6],["Streptomyces actuosus",2],["Aliivibrio fischeri",1140],["uncultured archaeon GZfos31B6",2],["Atopostipes suicloacalis",2],["Thermoanaerobacter uzonensis",141],["Lactobacillus vaginalis",2195],["Vindula arsinoe",2],["Heterobasidion annosum",2],["Bacillus sp. HH-01",6],["Mycoplasma leachii",195],["Staphylococcus sciuri",476],["Homarus americanus",2],["Micromonospora aurantiaca",2399],["Natronomonas pharaonis",96],["Streptomyces albofaciens",2],["Weissella confusa",25],["Clostridiales bacterium CoAT_30-4c",10],["Schistosoma japonicum",19],["Candidatus Parvarchaeum acidophilus",6],["Plasmodium knowlesi",58],["Vibrio sinaloensis",48],["Peranema trichophorum",2],["Methylobacterium radiotolerans",1934],["Erysimum cuspidatum",2],["Lysinibacillus fusiformis",2248],["Staphylococcus chromogenes",34],["Oxobacter pfennigii",16],["Rhizobium sp. USDA 1115",4],["Rhizobium sp. USDA 1114",4],["Eleocharis vivipara",3],["Bacteroides dorei",581486],["Broad host range vector pBMTL-3",253],["Broad host range vector pBMTL-2",251],["Broad host range vector pBMTL-5",251],["Broad host range vector pBMTL-4",251],["Streptomyces refuineus",6],["Candida inconspicua",2],["Thermococcus peptonophilus",2],["Artemisia annua",4],["unidentified nitrogen-fixing bacteria",2],["Shuttle vector pCOMT-Kan",126],["Paenibacillus campinasensis",6],["Clostridium aminovalericum",57],["Methylotenera sp. 301",1112],["Shuttle vector pCGL0482",2],["Synechococcus sp. RCC307",24],["Expression vector pXC99E",2],["Neurospora africana",2],["Streptomyces sp. e14",608],["Broad host range Red recombinase vector pRKaraRed",1],["uncultured archaeon GZfos33H6",12],["Porphyridium aerugineum",1],["Alvinella pompejana epibiont 7G3",4],["alpha proteobacterium HIMB114",579],["Halobacillus trueperi",5],["Exiguobacterium sp. AT1b",7437],["Pseudomonas sp. B11-1",2],["Heliobacterium gestii",44],["Cyanothece sp. PCC 8801",1644],["Enterococcus villorum",3],["Cyanothece sp. PCC 8802",1590],["Rothia sp. T40-1",8],["Borrelia garinii",83],["Isosphaera pallida",1820],["uncultured delta proteobacterium HF0200_14D13",10],["Rhizomucor pusillus",2],["Pedobacter heparinus",117502],["Blautia sp. Ser8",1087],["Blautia sp. Ser5",176],["Giardia intestinalis",158],["Pseudozyma flocculosa",6],["Picocystis salinarum",1],["Thorea violacea",2],["Campylobacter fetus",220],["Blautia coccoides",147],["Polysphondylium pallidum",206],["uncultured marine bacterium Ant39E11",34],["Acholeplasma granularum",4],["Rhizopus oryzae",23],["Trichinella spiralis",11],["Binary vector pCAMBIA-1303",126],["Binary vector pCAMBIA-1300",126],["Geobacillus sp. Y4.1MC1",6487],["Porphyromonas gingivalis",54219],["Clostridium symbiosum",44838],["Binary vector pCAMBIA-1304",133],["Brevibacterium mcbrellneri",1114],["Desulfitibacter alkalitolerans",2],["Mitsuokella multacida",28039],["Anopheles gambiae",187],["Lactococcus phage 949",46],["Cheilanthes parryi",2],["Lachnospira multipara",180],["Corynebacterium urealyticum",1520],["Pseudomonas mesoacidophila",3],["Suberites domuncula",2],["Mycoplasma pirum",2],["Bactrocera oleae",2],["uncultured archaeon GZfos27E6",2],["Edwardsiella ictaluri",2932],["Pseudomonas sp. B0326",2],["Promoter screenings vector pMM225",126],["uncultured bacterium HH1107",26],["Huperzia lucidula",3],["Candidatus Phytoplasma fraxini",4],["Thermosipho melanesiensis",306],["Tatumella saanichensis",6],["Emiliania huxleyi",41],["Streptococcus sp. C150",164],["Vibrio mimicus",1190],["Halobacterium sp.",2],["Bacteroides sp. 1_1_14",122907],["Lodderomyces elongisporus",275],["Heliorestis baculata",4],["Brachyspira hyodysenteriae",14296],["Caedibacter taeniospiralis",8],["uncultured Nitrospirae bacterium MY3-5B",6],["Arthrobacter sp. TM1",5],["uncultured marine bacterium MedDCM-OCT-S08-C1463",2],["Treponema azotonutricium",2],["uncultured bacterium eBACmed86H08",2],["Prevotella copri",2557573],["Tipula abdominalis",8],["Oxalobacter formigenes",90173],["Acidobacterium sp. MP5ACTX9",1130],["Acholeplasma multilocale",48],["Streptomyces caespitosus",2],["Cloning vector pSAT6-DEST-RFP-N1",2],["Linear cloning vector pJAZZ-OC",2],["Rhodothalassium salexigens",3],["Cronobacter turicensis",3093],["Gibberella moniliformis",8],["uncultured bacterium Rlip1",222],["uncultured bacterium Rlip2",20],["Morganella morganii",53],["Glomerella cingulata",22],["uncultured cyanobacterium",60],["uncultured gamma proteobacterium HF0500_32L01",2],["Candidatus Nitrospira defluvii",1422],["Afipia sp. 1NLS2",402],["Lysinibacillus sphaericus",16052],["uncultured bacterium HF770_09N20",2],["Tribolodon brandtii",1],["Capnocytophaga cynodegmi",864],["Acholeplasma parvum",8],["Bacteroides sp. 3_1_33FAA",216954],["Anophryoides haemophila",4],["Corynebacterium striatum",1038],["Eubacterium sp. WAL 14571",14],["Magnetospirillum gryphiswaldense",519],["Chlamydophila pecorum",14],["Expression vector pFHC2102",1],["uncultured gamma proteobacterium EB000_37F04",6],["Shewanella sp. W3-18-1",231],["Pseudomonas pseudoalcaligenes",13],["uncultured Nitrospirae bacterium MY2-3C",2],["Cyclobacterium marinum",14],["Pinctada fucata",11],["Cloning vector pC18mob2",2],["Shuttle vector pMTL84151",52],["Geitlerinema sp. Flo1",4],["Lactobacillus prophage Lj928",45],["Halorhabdus utahensis",687],["Enterococcus pseudoavium",20],["Lactobacillus sp. MWBPC 1-3-1",2],["Lasianthera africana",2],["Amphibacillus sediminis",8],["Bacillus sp. A3",20],["Clostridium paradoxum",158],["marine CFB-group bacterium MBIC01599",1],["Arenibacter latericius",136],["Caligus rogercresseyi",21],["Brevibacillus parabrevis",25],["Trebouxia jamesii",1],["Mobiluncus curtisii",19131],["Amycolatopsis lactamdurans",2],["Ideonella dechloratans",2],["Geobacillus sp. C56-T3",2444],["Xanthomonas vasicola",29],["uncultured Planctomycetales bacterium HF0500_02G17",2],["Phytoplasma sp.",1],["Flavobacterium aquatile",18],["Haemophilus parahaemolyticus",11],["Erwinia phage phiAT1",2],["Thermoanaerobacterium saccharolyticum",285],["Xanthomonas phage Xp10",5],["Chlorobium chlorochromatii",818],["Plumbago auriculata",2],["uncultured gamma proteobacterium HF0070_10G19",3],["Caenorhabditis sp. PS1010",2],["Mycoplasma conjunctivae",2039],["Streptomyces sp. AA4",1428],["Pantoea citrea",558],["Expression vector pBacRGW",2],["Streptomyces reticuli",2],["Dehalococcoides sp. BAV1",24],["Acanthocystis turfacea Chlorella virus 1",4],["uncultured marine bacterium MedDCM-OCT-S04-C13",2],["Acinetobacter venetianus",18],["Micromonospora olivasterospora",2],["Binary vector pSITE-4NB",2],["Paenibacillus graminis",11],["Prosthecobacter debontii",22],["Clostridium hiranonis",35076],["uncultured marine bacterium 105",32],["Candidatus Protochlamydia amoebophila",36],["Alcanivorax borkumensis",47],["Brucella sp. BO2",123],["uncultured symbiotic protist of Hodotermopsis sjoestedti",8],["Burkholderia sp. HKI 455",2],["uncultured marine bacterium 439",6],["Cloning vector pTARBAC6",2],["Alkalilimnicola ehrlichii",139],["uncultured sulfate-reducing bacterium",64],["Nostoc flagelliforme",6],["uncultured marine microorganism HF4000_APKG3D20",24],["Peptoniphilus harei",4887],["Bifidobacterium thermophilum",6],["Pseudomonas phage LIT1",4],["Haliotis rufenscens",2],["Ureaplasma parvum",1126],["Oscillatoria brevis",1],["Vibrio rumoiensis",4],["Theonella swinhoei bacterial symbiont clone pSW1H8",2],["Syntrophococcus sucromutans",154],["Binary vector pCAMBIA-2301",126],["Lactococcus phage",21],["Rhizopus niveus",2],["Rickettsia endosymbiont of Rhyzobius litura",2],["Expression vector pYPX143",2],["Pseudomonas entomophila",59],["Ricinus communis",2636],["Leptospira santarosai",14],["Methylibium petroleiphilum",1056],["candidate division TM7 single-cell isolate TM7b",6],["Chlamydia trachomatis",199],["Simonsiella muelleri",1480],["Expression vector pXK99CAT",2],["Nocardia vermiculata",2],["Eubacterium rectale",1223660],["Salinispora arenicola",1152],["uncultured actinobacterium HF0770_13M05",2],["Pseudolachnostylis maprouneifolia",2],["Marivirga tractuosa",23024],["Granulicatella elegans",5842],["Wolbachia endosymbiont of Nasonia giraulti",2],["Enterococcus dispar",16],["Stylochus sp. KJP-2004",2],["Anaerobranca horikoshii",1],["Micromonas sp. RCC299",248],["Reporter vector pGSA1370",2],["Aminobacterium colombiense",10375],["Candidatus Desulforudis audaxviator",2308],["Shuttle vector pMTL80110",52],["Finegoldia magna",46468],["Kordia algicida",11884],["Clostridium sp. IPP-29598 (FM-E)",2],["Triticum monococcum",2],["uncultured Chloroflexi bacterium",9],["Alicyclobacillus pomorum",4],["Nostoc sp. PCC 7120",96],["Clostridium chauvoei",30],["Haloferax volcanii",779],["Buxus microphylla",3],["Lactobacillus paracasei",1806],["Geobacillus sp. SBS-4S",2],["Candidatus Arsenophonus triatominarum",582],["Thermodesulfobacterium commune",2],["Streptococcus infantarius",6682],["Enterobacter aerogenes",1061],["Acinetobacter guillouiae",9],["Mycobacterium phage Peaches",25],["Clostridiales bacterium 1_7_47FAA",91913],["Desulfonatronovibrio hydrogenovorans",6],["Ectocarpus siliculosus",81],["Xenopus (Silurana) tropicalis",1390],["Lactobacillus sp. MD-1",2],["Aliivibrio salmonicida",2002],["uncultured marine microorganism HF4000_APKG10F13",4],["Halanaerobium praevalens",3549],["uncultured marine crenarchaeote SAT1000-23-F7",10],["Enterococcus caccae",2],["Cloning vector pRGK374",126],["Dirofilaria immitis",12],["Geobacillus sp. MO-1",5],["Spiroplasma taiwanense",2],["Psychrobacter sp. TA137",37],["Macrococcus caseolyticus",6075],["Bulnesia arborea",2],["Gluconobacter frateurii",36],["Geodermatophilus obscurus",1980],["uncultured alpha proteobacterium",415],["Binary vector pSITE-2NB",2],["Acidaminococcus sp. D21",26888],["Rhodovulum sulfidophilum",26],["uncultured environmental landfill bacterium",24],["Pseudomonas amyloderamosa",1],["Geobacter metallireducens",219],["Salmonella phage epsilon34",177],["Pseudonocardia halophobica",6],["uncultured marine bacterium 580",10],["Gateway destination vector pMDC32-HPB",128],["Thermoanaerobacter mathranii",10770],["Atopobium rimae",25283],["Azoarcus sp. T",2],["Drosophila ananassae",106],["Nitrosospira multiformis",151],["Chlorella variabilis",278],["Corynebacterium argentoratense",7],["Symbiobacterium thermophilum",1572],["Bacillus phage H2",4],["Lactobacillus phage LF1",2],["Cloning vector pSAT6A-DEST-RFP-N1",2],["synthetic construct",1712],["Veillonella dispar",8551],["Sporolactobacillus inulinus",7],["Halomonas elongata",1525],["uncultured marine microorganism HF4000_APKG2J17",4],["Physarum polycephalum",48],["Akkermansia muciniphila",518401],["Squalus acanthias",16],["Streptomyces violaceusniger",1129],["Beijerinckia indica",1434],["Streptomyces halstedii",5],["Neospora caninum",2],["Monosiga brevicollis",584],["Petroselinum crispum",66],["Actinoplanes sp. SE50/110",1],["Sporosarcina globispora",9],["Pseudomonas coronafaciens",156],["Clostridium asparagiforme",222061],["Drosophila mojavensis",168],["Cloning vector pBS 35S attR-Rluc",2],["Vibrio phage VP58.5",7],["Geobacillus tepidamans",16],["Syntrophothermus lipocalidus",14117],["Burkholderia phage phi644-2",4],["Asticcacaulis excentricus",3950],["Clostridium sporogenes",5619],["Candida rugosa",1],["Expression vector pJB137",1],["Pseudomonas putida",2211],["Shewanella frigidimarina",121],["Bacillus sp. NRRL B-14911",10015],["uncultured marine bacterium 159",10],["Expression vector mce1",2],["Hyphantria cunea nucleopolyhedrovirus",2],["Arthrobacter sp. FB24",142],["Simkania negevensis",1],["Achromobacter lyticus",34],["Expression vector mce2",2],["uncultured marine microorganism HF4000_097M14",6],["Clostridium limosum",22],["Actinomyces sp. Lu 9419",2],["Wautersiella falsenii",3],["Acholeplasma morum",6],["Microscilla marina",13880],["Vitis vinifera",380],["Karenia brevis",6],["Acinetobacter sp.",492],["Integrating expression vector pJEB403+drrA",2],["Binary vector pEAQspecialK",126],["Cloning vector pDONRamp",2],["Acholeplasma cavigenitalium",170],["Pseudoalteromonas flavipulchra",6],["Lactobacillus phage phig1e",12],["Sorghum bicolor",811],["Cancer borealis",2],["Yersinia pestis",8193],["Lactobacillus gasseri",3518],["Strobilomyces confusus",1],["Campylobacter hominis",643],["Paramecium bursaria Chlorella virus A1",18],["Leptospira kirschneri",9],["Bacillus sp. TP10A.1",8],["Debaryomyces hansenii",211],["Paenibacillus sp. B27",4],["Thermus sp. OH.A2",4],["Brucella melitensis",2044],["Myroides odoratus",38],["Citrobacter intermedius",3],["Sulfolobus islandicus",255],["Lactobacillus similis",3],["Corynebacterium glutamicum",652],["Brucella sp. F5/99",343],["Nitella axillaris",1],["Phytophthora cinnamomi",2],["Streptococcus phage M102",15],["Bacillus ohbensis",4],["Nasonia vitripennis",50],["uncultured Lachnospiraceae bacterium",86],["Actinoplanes teichomyceticus",10],["Xanthomonas axonopodis",635],["Nocardioides sp. JS614",119],["Frankia sp. CcI3",45],["Aspergillus clavatus",425],["Polyplastron multivesiculatum",13],["Nicotiana attenuata",4],["Paenibacillus validus",2],["Phytophthora polonica",6],["Helianthus annuus",6],["Nostoc sp. ATCC 53789",2],["Babesia bigemina",2],["Paenibacillus durus",9],["gamma proteobacterium HTCC5015",956],["Achromobacter sp. SY8",2],["Shuttle vector pMTL85151",52],["Oenococcus phage fOg44",6],["Roseovarius nubinhibens",636],["Plant transformation vector pSITEII-5C1",2],["Gloma fuscipennis",2],["Bos grunniens",3],["Dethiosulfovibrio peptidovorans",16676],["Plant transformation vector pSITE BiFC nEYFP-C1",2],["Schizosaccharomyces pombe",62],["Prosthecochloris aestuarii",3762],["Zeugomantispa minuta",2],["Bacillus acidopullulyticus",43],["Cloning vector pSW23T",2],["Anaeromyxobacter dehalogenans",1648],["Desulfotomaculum thermosapovorans",6],["Paenibacillus sp. YC54",2],["Cupriavidus sp. WBF7",8],["uncultured Klebsiella sp.",696],["Magnetococcus sp. MC-1",137],["Pseudotrichonympha grassii",3],["Carboxydothermus hydrogenoformans",428],["Klebsiella pneumoniae",927415],["Synechococcus sp. RS9917",814],["Congregibacter litoralis",1515],["Clostridiaceae bacterium AN-C16-KBRB",8],["Binary vector pCAMBIA1300-VE3-2S",126],["Pseudomonas alcaligenes",17],["Lentinus sajor-caju",7],["Podospora anserina",229],["Desulfovibrio alkalitolerans",4],["Expression vector pYPX4062",126],["Enterococcus cecorum",5],["Danio rerio",839],["Bacillus firmus",9],["Rhodococcus pyridinivorans",3],["Hydrogenobaculum sp. Y04AAS1",1306],["Spiroplasma monobiae",22],["Capnocytophaga canimorsus",143],["Clostridium stercorarium",583],["Halococcus hamelinensis",10],["rumen bacterium NK4B532",4],["Vibrio sp. RC341",252],["Gateway binary vector pKPFWG2",2],["Plasmodium vinckei",4],["Mycobacterium gilvum",346],["Binary vector pJawohl8-RNAi",4],["Campylobacter rectus",1191],["Stichococcus bacillaris",12],["Pyrococcus horikoshii",123],["Mesoplasma syrphidae",4],["Neisseria animalis",7],["uncultured marine microorganism HF4000_APKG8K5",2],["Thanatephorus cucumeris",2],["Saccharomycopsis fibuligera",4],["Candidatus Caldiarchaeum subterraneum",4],["Anaeromyxobacter sp. Fw109-5",256],["Wolbachia endosymbiont of Drosophila ananassae",60],["Kingella oralis",2081],["Caldicellulosiruptor bescii",11389],["Bacteroides sp. D20",1006086],["Xenorhabdus budapestensis",3],["Bacteroides sp. D22",135102],["Corynebacterium efficiens",859],["Aeromonas caviae",12],["Sinorhizobium phage PBC5",108],["Micrococcus luteus",2806],["Corynebacterium freneyi",15],["Caligus clemensi",14],["Chaetosphaeridium globosum",2],["Proteus penneri",1857],["Enterobacteria phage RTP",33],["Phytophthora nicotianae",2],["Butyricimonas synergistica",151],["Phoma herbarum",2],["Bifidobacterium coryneforme",9],["Staphylococcus phage 42E",5],["uncultured Rhizobiales bacterium HF4000_32B18",6],["Bradyrhizobium sp.",349],["Shewanella massilia",6],["Olisthodiscus luteus",6],["Acinetobacter sp. ATCC 27244",256],["Arthrobacter keyseri",2],["Peronospora viciae",2],["Saccharomyces carlsbergensis",17],["Streptomyces rimofaciens",6],["Melittangium lichenicola",2],["Leptotrichia goodfellowii",6529],["unidentified",572],["Plant transformation vector pSITEII-7N1",2],["Marinospirillum megaterium",1],["Acidovorax temperans",2],["Paenibacillus woosongensis",20],["Cyanothece sp. CCY0110",966],["Streptomyces tendae",1],["uncultured marine bacterium",44],["Exiguobacterium sp. India Orange",2],["Methylacidiphilum infernorum",1353],["Gardnerella vaginalis",39636],["Synechococcus sp. WH 8020",2],["Geobacillus sp. G11MC16",1708],["Ruegeria sp. R11",280],["Sulfolobus acidocaldarius",9],["Transposon Tn4551",6],["Apriona germari",2],["Xanthobacter autotrophicus",155],["Nitrosomonas europaea",308],["Scyliorhinus canicula",2],["uncultured alpha proteobacterium EB080_L06A09",2],["Prosthecobacter dejongeii",2],["uncultured bacterium URE4",646],["Veillonella denticariosi",11],["rumen bacterium NK3A74",6],["Corynebacterium diphtheriae",62],["Clostridium scatologenes",14],["Drosophila yakuba",72],["Fragaria x ananassa",1],["Blastopirellula marina",3785],["Elizabethkingia meningoseptica",64],["Streptomyces fradiae",18],["Exiguobacterium undae",8],["Thermotoga sp. KOL6",1],["Streptomyces nanchangensis",2],["Microcystis aeruginosa phage Ma-LMM01",3],["Shewanella putrefaciens",676],["Arcobacter nitrofigilis",2748],["Clostridium difficile",302797],["Listeria phage A006",32],["Mycoplasma mobile",69],["Inducible expression vector pILL2157",2],["Bacillus sp. IMG-1",2],["Exiguobacterium sp. LP15",235],["Griffithsia japonica",2],["Chryseobacterium formosense",1],["Acidilobus saccharovorans",44],["Pinctada margaritifera",4],["Shuttleworthia satelles",49543],["Listeria phage P35",28],["Gordonibacter pamelaeae",55506],["Bacillus sp. F5",23],["Acinetobacter sp. ADP1",18],["Yersinia rohdei",1361],["Leptotrichia hofstadii",4211],["Streptococcus dysgalactiae",3250],["Helicobacter hepaticus",944],["Deinococcus geothermalis",1078],["Fructobacillus ficulneus",30],["Cryptosporidium meleagridis",1],["Clostridium phage phiCTP1",441],["Enterococcus italicus",1404],["Coelogyne fimbriata",2],["Brevibacillus texasporus",6],["Hutchinsoniella macracantha",4],["Terriglobus saanensis",5174],["Veillonella atypica",7741],["Streptomyces platensis",4],["Erysipelotrichaceae bacterium 3_1_53",35018],["Vibrio sp. CCH-44",2],["Binary vector pBin19 35S attR-YFP",130],["Reporter vector pALH122",2],["Heterosigma akashiwo",65],["Haemophilus sp. COAD165",2],["Candida maltosa",2],["Moritella profunda",1],["Streptomyces galbus",4],["Caldicellulosiruptor kronotskyensis",6755],["Plasmid RP4",6],["Solanum habrochaites",6],["Rhizobium leguminosarum",5151],["Rickettsia helvetica",6],["Kempynus sp. BMW-2009",2],["Binary vector pSITE-1NB",2],["Sphingomonas sp. SKA58",686],["uncultured Nitrospirae bacterium MY3-11A",48],["Bacillus sp. JB99",2],["Streptomyces sp. Md 063",3],["Enterococcus sp.",170],["Rana catesbeiana",26],["Alicyclobacillus pohliae",7],["Desulfococcus oleovorans",5482],["Mycoplasma hominis",737],["Leptosira terrestris",18],["Tepidomonas sp. HM1",2],["Ailuropoda melanoleuca",62],["Arcanobacterium haemolyticum",4625],["Prosthecochloris vibrioformis",2],["Clavispora lusitaniae",184],["Microstrobos fitzgeraldii",2],["Weissella ghanensis",12],["Stenotrophomonas sp. SKA14",752],["Phanerochaete sordida",4],["Herminiimonas arsenicoxydans",629],["Escherichia sp. 4_1_40B",1150],["Bacteroides intestinalis",317220],["Shuttle vector pCGL0243",126],["Mariprofundus ferrooxydans",2134],["uncultured marine bacterium MedDCM-OCT-S04-C40",28],["Streptomyces rimosus",2],["Ascidia sydneiensis",2],["Bacillus simplex",3],["Treponema sp. T320A",2],["Staphylococcus aureus",14028],["Drosophila virilis",140],["Taenia solium",6],["Bradyrhizobium sp. BTAi1",222],["Leuconostoc lactis",270],["uncultured Burkholderia sp.",2],["Shuttle vector pASD2",126],["Rhizobium sp. USDA 1079",4],["Bacteroides stercoris",600728],["Bacillus phage lambda Ba01",2],["Paenibacillus sp. ZY-8",4],["Cloning vector pEX18ApGW",2],["Bacteroides sp. Smarlab 3302996",42],["Rickettsiella grylli",611],["Serratia symbiotica",134],["Thermoanaerobacter brockii",9797],["Broad host range vector pBMTBX-3",253],["Streptomyces caeruleus",1],["Lactobacillus phage Sha1",3],["Lachnospiraceae bacterium 8_1_57FAA",21351],["Cryptosporidium muris",153],["Gemella sanguinis",8],["uncultured marine crenarchaeote HF4000_ANIW97M7",2],["uncultured Streptococcus sp.",4],["Dipelta yunnanensis",2],["Gene deletion vector pJL2",126],["Coenonia anatina",3],["Plasposon pTnMod-OCm",4],["Citrobacter sp. 30_2",7840],["uncultured myxobacterium HF0200_01L06",1],["Neorickettsia risticii",100],["Lactobacillus antri",2675],["Lentinula edodes",9],["uncultured gamma proteobacterium HF0070_08D07",8],["Cloning vector pMK2017",2],["Clostridium nexile",233393],["Shewanella livingstonensis",3],["Nitrobacter winogradskyi",63],["Caldivirga maquilingensis",246],["Halobacillus karajensis",1],["uncultured gamma proteobacterium HF4000_47G05",4],["uncultured marine microorganism HF4000_APKG8D23",2],["Alicycliphilus denitrificans",2004],["Arthrobacter sp. S",4],["Mycoplasma canis",20],["Blumeodendron kurzii",2],["Mycobacterium celatum",2],["uncultured Gemmatimonadales bacterium HF4000_15H13",12],["Amycolatopsis orientalis",19],["Clostridium phage phiCD27",16],["Salmonella bongori",497],["Trypanosoma cruzi",266],["Enterobacter cowanii",2],["Binary vector pSITE-4CA",2],["Klebsiella sp. ZD414",44],["Phanerochaete chrysosporium",10],["Brevibacterium linens",1082],["Leishmania tarentolae",3],["Mycoplasma iners",186],["Paenibacillus jamilae",5],["Candidatus Carsonella ruddii",9],["Klebsiella phage KP34",15],["Lactobacillus phage phiPYB5",12],["Xanthomonas phage phiL7",4],["Liberibacter phage SC2",2],["Candidatus Glomeribacter gigasporarum",1],["Persephonella marina",2452],["Photobacterium leiognathi",2],["Soybean phyllody phytoplasma",2],["Pectobacterium betavasculorum",2],["Actinomyces sp. oral taxon 171",328],["Leiobunum verrucosum",8],["Piscirickettsia salmonis",6],["Candidatus Epixenosoma ejectans",1],["Hypocrea pseudokoningii",2],["Calycanthus floridus",1],["Clostridium perfringens",24060],["Pelodictyon phaeoclathratiforme",6466],["Mariner mini-transposon delivery vector pMaRedCm",1],["Integration vector pCGL0289",126],["Cloning vector pRD29A-GFP",126],["Lactobacillus acidipiscis",6],["Enterobacteria phage 933W sensu lato",13],["Lactobacillus perolens",1],["Latrodectus hesperus",2],["Thalassospira sp. MCCC 1A01318",2],["Rhodococcus erythropolis",2731],["Pichia pastoris",289],["Micromonospora chersina",2],["Expression vector prpL23",2],["Gluconacetobacter europaeus",3],["uncultured verrucomicrobium HF0070_15G23",1],["Pectinatus frisingensis",129],["uncultured Sphingobacteriales bacterium HF0010_19H17",26],["Starmerella bombicola",2],["Cloning vector pStartC2",2],["Muscidifurax raptorellus",2],["Rhizobium galegae",2],["Streptomyces murayamaensis",1],["Plasmid pSW200",45],["Rhodothermus phage RM378",6],["Plant expression vector pDuExP (pDuExAn6)",2],["Vibrio sp. 23023",9],["Mycoplasma sp. 1220",2],["Klebsiella aerogenes",3212],["Acetobacterium dehalogenans",44],["Broad host range vector pBMT-2",251],["Broad host range vector pBMT-3",253],["Broad host range vector pBMT-1",251],["Expression vector pLuxR-wt",2],["Broad host range vector pBMT-4",251],["Broad host range vector pBMT-5",251],["Rhodococcus fascians",4],["Neurospora sublineolata",4],["Bartonella grahamii",6770],["Francisella tularensis",543],["Aegiceras corniculatum",2],["Postia placenta",135],["Methylophilus methylotrophus",11],["Yeast expression vector pJG514",2],["Spiroplasma litorale",30],["uncultured actinobacterium HF0130_15N16",8],["Brevibacillus agri",5],["Magnetospirillum magneticum",215],["Metridium senile",2],["Cytophaga sp. I-976",2],["Desulfohalobium retbaense",3726],["xylene oxygenase expression vector pSPZ3",1],["Streptococcus pluranimalium",1],["Blautia schinkii",72],["Erythrobacter sp. NAP1",411],["Bacillus sp. WRD-2",2],["Neisseria sp.",140],["Talaromyces stipitatus",220],["Zunongwangia profunda",58451],["Listeria innocua",3136],["Lachancea cidri",2],["Campylobacter upsaliensis",1471],["Streptomyces tenjimariensis",1],["Cloning vector pSB3616",2],["Entodinium caudatum",25],["BAC cloning vector pEBAC190G",2],["Bacillus subtilis",26573],["Brochothrix thermosphacta",28],["Expression vector pIGDMCT7RS",2],["Providencia rettgeri",2186],["Dichelobacter nodosus",189],["Candidatus Hamiltonella defensa",657],["Oocystis solitaria",10],["Bacteroides ovatus",1250853],["Halothermothrix orenii",11688],["Flavobacterium sp.",128],["Rhodobacterales bacterium Y4I",496],["Rickettsia felis",103],["Eubacterium yurii",15904],["Yeast expression vector pJG482",2],["Granulibacter bethesdensis",112],["IncJ plasmid R391",244],["Bacteroides coprosuis",28],["Corynebacterium matruchotii",1153],["Mycoplasma synoviae",379],["Vibrio sp. VT5(2010)",555],["uncultured archaeon GZfos26G2",4],["Pseudomonas sp. Y2",1],["Curvibacter putative symbiont of Hydra magnipapillata",403],["Expression vector pHTSUB-105",2],["Red-recombineering helper plasmid RSFRedTER",3],["Agrostis stolonifera",6],["Rattus norvegicus",506],["Frankia symbiont of Datisca glomerata",786],["Expression vector pHGGWA",2],["Carnobacterium sp.",1362],["uncultured bacterium 9F08",14],["TnphoZ mutagenesis vector pMHL120",127],["Broad host range Red recombinase expression vector pRKcIRed",1],["Trithuria submersa",2],["Mesorhizobium opportunistum",1007],["Enterobacteria phage Fels-2",14],["Janibacter sp. HTCC2649",1099],["Cocos nucifera",2],["Paenibacillus phage phiBP",2],["Cochliobolus lunatus",1],["Sporomusa termitida",6],["Rhodococcus equi",2123],["Vibrio sp. AND4",600],["Tribolium castaneum",240],["Micromonospora sp. ATCC 39149",716],["Geobacillus kaustophilus",1152],["Bacillus phage 11143",18],["uncultured bacterium eBACmed18B02",4],["Bacillus sp. TB-90",31],["Nematostella vectensis",4908],["Phaeosphaeria nodorum",820],["Oceanicaulis alexandrii",135],["Pelagibaca bermudensis",847],["Fusobacterium sp. D11",2363],["Leuconostoc gelidum",14],["Moraxella bovis",97],["Boletus edulis",60],["Salmonella phage Vi01",41],["Ruminococcus torques",203676],["Citrus maxima",4],["Oikopleura dioica",98],["Burkholderia multivorans",4863],["Plasmodium berghei",96],["Branchiostoma belcheri",1],["Treponema vincentii",16208],["Lactobacillus sp. DCY 50T",6],["Photorhabdus luminescens",370],["Bacillus catenulatus",2],["Rhizopus stolonifer",8],["Cupriavidus necator",1314],["Drosophila erecta",34],["Plant transformation vector pSITEII-2C1",2],["Theobroma cacao",2],["Desulfotalea psychrophila",1212],["Vibrio parahaemolyticus",3898],["Methylovorus sp. SS1",16],["Vibrio sp. 0908",123],["Streptomyces hygroscopicus",1986],["Bifidobacterium pseudolongum",6],["Bacillus phage Gamma",2],["Ignicoccus hospitalis",150],["Pseudomonas savastanoi",928],["Red-recombineering helper plasmid RSFGamBetkan",1],["uncultured marine bacterium MedDCM-OCT-S01-C143",4],["Sordaria macrospora",72],["Torpedo californica",1],["Yersinia kristensenii",966],["Achlya bisexualis",2],["Streptomyces atroolivaceus",18],["Drosophila simulans",22],["Lactobacillus parabuchneri",3],["Methanocaldococcus vulcanius",200],["Haemoproteus fringillae",12],["Kitasatospora griseola",1],["Sphingomonas paucimobilis",1],["Bulleidia extructa",19939],["Dunaliella salina",6],["Desulfomicrobium baculatum",8570],["Monsonia speciosa",4],["uncultured alpha proteobacterium HF0070_34E11",2],["Vibrio sp. Ex25",1635],["Corynebacterium pseudotuberculosis",2253],["Dietzia maris",12],["Lactobacillus johnsonii",3470],["Paenibacillus vortex",2702],["Silicibacter sp. TrichCH4B",536],["Herbaspirillum seropedicae",6316],["Streptomyces sioyaensis",2],["Prevotella sp. oral taxon 317",37316],["Cloning vector pSAT6A-DEST-EGFP-N1",2],["Bacillus pseudofirmus",13187],["Rhingia nasica",2],["Bangia atropurpurea",2],["Piromyces rhizinflatus",8],["Blastobotrys adeninivorans",3],["uncultured proteobacterium RedeBAC7D11",8],["Porphyra haitanensis",2],["Shigella flexneri",9806],["Amycolatopsis sacchari",2],["Bacillus phage SPO2",88],["Aeromonas veronii",31],["Bacillus sp.",6210],["uncultured nuHF2 cluster bacterium HF0500_31B05",1],["Cloning vector pSMART-LCKan",1],["Acetohalobium arabaticum",9216],["Choristoneura fumiferana",8],["Cloning vector pWSTK3",2],["Euglena gracilis",37],["Nephroselmis olivacea",21],["Chryseobacterium haifense",2],["uncultured gamma proteobacterium HF0770_09E07",13],["Streptococcus urinalis",2],["Cloning vector pBT",2],["Neosartorya fischeri",370],["Binary vector pEAQ-HT",126],["Lachnospiraceae bacterium 14-2",305],["Binary vector pCXGFP-P",126],["Thermobifida fusca",735],["Shewanella sp.",240],["Erwinia amylovora",8546],["Methanosphaera stadtmanae",145],["Spirochaeta thermophila",16767],["Chelativorans sp. BNC1",257],["uncultured Thermotogales bacterium",11],["Neoceratium horridum",2],["Human herpesvirus 8",8],["Bacillus sp. BL-31",2],["Spirosoma linguale",88949],["Haladaptatus paucihalophilus",113],["Eremococcus coleocola",2982],["Pyrenophora tritici-repentis",308],["Marinomonas sp. MWYL1",5],["Micromonospora endolithica",1],["Candidatus Phytoplasma solani",15],["Cloning vector pDNR-Dual",2],["Faba bean phyllody phytoplasma",2],["Bigelowiella natans",7],["Prevotella sp.",22495],["Bacillus sp. YM-1",1],["Weeksella virosa",1181],["Crassostrea gigas",2],["Streptococcus pyogenes",18871],["Broad host range vector pBMTBX-6",251],["Gymnochlora stellata",8],["Aloe arborescens",1],["Expression vector pCeMM-NTAP(GS)-Gw",2],["Tetrahymena thermophila",726],["Mycobacterium leprae",87],["Wolbachia endosymbiont of Drosophila willistoni",14],["Mesorhizobium ciceri",486],["Methanococcus aeolicus",44],["Oxymonadida environmental sample",3],["Yersinia sp. MH-1",2],["Streptococcus phage 2096.2",18],["Ciona intestinalis",60],["Immobile Ac/T-DNA vector pKU352NA",126],["Streptomyces sp. MY01",2],["Erythrobacter sp.",203],["Fusobacterium sp. 2_1_31",3084],["Geobacillus toebii",7],["Neorickettsia sennetsu",9],["Expression vector pEBDuet28A",2],["Alicyclobacillus tolerans",3],["Colocasia esculenta",1],["Bacteroides faecis",2],["Clostridium phage c-st",36],["Geobacillus pallidus",18],["Tissierella creatinini",10],["Thermobacillus xylanilyticus",4],["Clostridiales genomosp. BVAB3",38066],["Aurantimonas manganoxydans",1248],["Thermotoga sp.",108],["Alkaliphilus metalliredigens",4590],["Adiantum malesianum",4],["Bacteroides caccae",969966],["Pectobacterium atrosepticum",244],["Corynebacterium resistens",645],["Ochrobactrum grignonense",3],["Flaveria anomala",5],["Yeast two-hybrid vector pGBKCg",2],["uncultured alpha proteobacterium EBAC2C11",14],["Aquifex aeolicus",67],["uncultured haloarchaeon",12],["Desulfotomaculum kuznetsovii",22],["Tomato big bud phytoplasma",10],["uncultured marine crenarchaeote HF4000_ANIW137N13",2],["Thermoanaerobacterium sp.",1],["Desulfurispirillum indicum",3188],["Listeria phage 2389",4],["butyrate-producing bacterium SSC/2",53546],["Triticum turgidum",2],["Marinobacter sp.",431],["Bacillus sp. GB02-2A",3],["Transposon vector pkM225",2],["Nitrobacter sp. Nb-311A",340],["Erwinia sp. Ejp617",204],["Thermus sp.",2],["Xanthomonas perforans",2],["Tectaria prolifera",2],["Plasmid pTF-FC2",21],["Binary vector pCX-DR",126],["Desulfurococcus mucosus",116],["Dethiobacter alkaliphilus",15689],["Eikenella corrodens",1722],["Trimastix pyriformis",42],["Picea sitchensis",95],["Mastigocladus laminosus",1],["Enterococcus phage phiFL1A",43],["Bifidobacterium asteroides",2],["Marinobacter hydrocarbonoclasticus",463],["Lupinus albus",3],["uncultured delta proteobacterium DeepAnt-1F12",2],["Bacillus psychrodurans",4],["Thiomicrospira crunogena",119],["Binary vector pCX-DG",126],["Solobacterium moorei",4803],["Erwinia tasmaniensis",1677],["Expression vector pBAD322T",1],["Cloning vector pTDuExAn6",2],["uncultured gamma proteobacterium HF0130_26L16",1],["Pseudomonas phage phiIBB-PF7A",1],["Butyrivibrio crossotus",136220],["Trachipleistophora hominis",4],["Streptococcus constellatus",7],["Pseudomonas tolaasii",2],["uncultured alpha proteobacterium HF0010_30A23",4],["Urochloa panicoides",6],["Kocuria varians",5],["Haemophilus ducreyi",205],["Bifidobacterium choerinum",2],["Streptococcus vestibularis",496],["Waddlia chondrophila",1714],["Erythrobacter litoralis",51],["Cellulosilyticum ruminicola",1140],["uncultured marine bacterium 561",6],["Neisseria flavescens",1723],["Bacteroides barnesiae",138],["Cuscuta sandwichiana",4],["Meloidogyne javanica",2],["Fusobacterium gonidiaformans",7072],["Aspergillus carbonarius",3],["Cloning vector pSW27",2],["Cloning vector pSW26",2],["Alistipes finegoldii",10161],["gamma proteobacterium HTCC2207",792],["Triops longicaudatus",4],["Photobacterium sp.",102],["Binary vector pSITE-4NA",2],["Micromonospora chalcea",2],["Methanoplanus petrolearius",6640],["Yersinia sp. EA015",2],["Pseudonocardia alni",2],["Leadbetterella byssophila",43008],["Rickettsia conorii",28],["Vibrio cholerae",11694],["Streptomyces peucetius",2],["Ornithobacterium rhinotracheale",21],["Cloning vector pBB-CmR-ccdB",2],["candidate division TM7 single-cell isolate TM7a",304],["Salinibacter ruber",3930],["Agrobacterium rhizogenes",18],["Dehalobacter sp. MS",72],["candidate division TM7 single-cell isolate TM7c",97],["Shewanella hanedai",2],["Echinococcus multilocularis",24],["Sphingobacterium multivorum",10],["Streptococcus phage MM1",48],["uncultured archaeon MedDCM-OCT-S04-C14",6],["Desulfonispora thiosulfatigenes",2],["Sporolactobacillus putidus",1],["Broad host range vector pBTB-3",2],["Citrobacter freundii",3855],["BAC cloning vector attB-P[acman]-CmR-BW-F-2-attB-BW3",2],["Burkholderia glumae",3088],["Bacteroides tectus",579],["Salinispora tropica",31],["Elephas maximus",6],["Actinoplanes friuliensis",2],["Succinatimonas hippei",2385],["Caldicellulosiruptor kristjanssonii",5457],["uncultured Nitrospirae bacterium MY4-5C",2],["Photobacterium angustum",1710],["Gateway adapted binary vector pCGTAG",126],["Clostridium tyrobutyricum",37],["Methylococcus capsulatus",355],["Theristria imperfecta",4],["Streptomyces turgidiscabies",7],["Corynebacterium jeikeium",3703],["Actinotalea fermentans",2],["Mallomonas rasilis",2],["Treponema maltophilum",1],["Listeria phage B054",4],["Dugesia japonica",2],["Polypedilum vanderplanki",5],["Methylocella silvestris",1268],["Pseudomonas sp. PB1",1],["Cloning vector pDM347",2],["Serratia odorifera",4535],["Thermotoga petrophila",296],["Mycoplasma phocidae",2],["Ruegeria pomeroyi",586],["Gene trapping Ds/T-DNA vector pDsG8",126],["Brucella sp.",130],["Binary vector pIPKb009",4],["Aerococcus sanguinicola",19],["Holotrichia diomphalia",1],["Mesoplasma tabanidae",2],["Kluyvera cryocrescens",8],["Carnobacterium divergens",6],["Pectobacterium wasabiae",1164],["Plasmid R386",1],["Corynebacterium pseudogenitalium",503],["Yeast expression vector pJG518",2],["Streptomyces griseoplanus",5],["Pseudoalteromonas tunicata",1249],["Theileria annulata",21],["Xanthomonas euvesicatoria",179],["Taeniopygia guttata",954],["Trachemys scripta",2],["Pinctada maxima",8],["Azotobacter chroococcum",98],["Prevotella brevis",42],["Histophilus somni",1863],["Coprobacillus sp. 29_1",10762],["Thermoproteus tenax",1],["T7RNA polymerase vector pGemT7cat",1],["uncultured Chloroflexi bacterium HF0500_03M05",4],["Janthinobacterium sp. A99a",2],["Sinorhizobium terangae",2],["Lactobacillus paraplantarum",2],["Paenibacillus larvae",9510],["Moneuplotes crassus",2],["Eubacterium cylindroides",20911],["Geobacillus thermocatenulatus",10],["Virgibacillus salexigens",2],["Stigmatella aurantiaca",4357],["Clostridium bartlettii",48635],["Polaromonas naphthalenivorans",478],["Bacteroides sp. 20_3",186243],["butyrate-producing bacterium ART55/1",1599],["Nostoc sp.",256],["Denitrovibrio acetiphilus",12932],["Staphylococcus hominis",2481],["Bradyrhizobium sp. UPM1029",2],["Vibrio sp. DAT722",22],["Agaricus bisporus",25],["Streptococcus cristatus",420],["Erwinia phage phiEt88",5],["Ralstonia solanacearum",4420],["Vibrio furnissii",1629],["Sinorhizobium fredii",1334],["Deep-sea thermophilic phage D6E",86],["Paenibacillus sp. SH-55",1],["Paracoccus sp. R-24652",3],["Anaplasma phagocytophilum",112],["Streptomyces lividans",739],["Streptomyces griseus",1972],["Capsaspora owczarzaki",55],["Staphylococcus sp.",21],["Pectobacterium cypripedii",56],["Platypeza sp. JFG-2010",4],["Enterobacter sp. RFL1396",3],["Lichtheimia corymbifera",4],["Tsukamurella paurometabola",1509],["Streptomyces lasaliensis",2],["Clostridium paraputrificum",6],["Solanum tuberosum",130],["Orpinomyces sp. PC-2",24],["Micromonospora sp. RtII141",2],["Ralstonia sp. 5_7_47FAA",504],["Methylomonas sp. J",2],["Burkholderia phage KS5",32],["Cloning vector AN26",1],["Cryptobia helicis",2],["Leptotrichia buccalis",16753],["Syntrichia ruralis",2],["Legionella londiniensis",4],["Tenebrio molitor",1],["Arthrobacter viscosus",2],["Methylobacillus flagellatus",131],["Cloning vector pBS 35S attR-YFP",2],["Rickettsia canadensis",6],["Vigna aconitifolia",38],["Klebsiella sp. enrichment culture clone Xuan03",78],["Klebsiella sp. enrichment culture clone Xuan02",22],["Mycobacterium microti",16],["Halteria grandinella",16],["Plasposon pTnMod-CmOTc",2],["Kluyveromyces lactis",27],["Streptomyces sp. FRI-5",1],["Prevotella multiformis",24],["uncultured bacterium",29692],["Bacillus sp. SG607",1],["Leptolyngbya boryana",40],["Thermoflavimicrobium dichotomicum",3],["uncultured archaeon GZfos9D8",2],["Aggregatibacter actinomycetemcomitans",2890],["Sporanaerobacter acetigenes",10],["Amphimedon queenslandica",9],["Volvox carteri",1386],["Dehalogenimonas lykanthroporepellens",7023],["uncultured marine bacterium HF10_45G01",2],["Enterococcus durans",4],["Bordetella petrii",4791],["Pantoea stewartii",48],["Propionibacterium acidifaciens",12827],["Pseudomonas sp. ND6",3],["Bacteroidetes oral taxon 274",26919],["Cydia pomonella",2],["Bacteroides fluxus",18],["butyrate-producing bacterium L2-50",2454],["Phage Gifsy-2",30],["Bacteroides sartorii",2],["Treponema phagedenis",1362],["Actinomyces sp. 40",56],["Pseudovibrio sp. JE062",1612],["Porphyromonas gulae",14],["Paenibacillus ehimensis",125],["Plasmid pJD1",3],["Helicobacter bilis",1348],["Ureaplasma urealyticum",1896],["Yersinia aldovae",718],["Methanobrevibacter smithii",1704],["Desulfotomaculum reducens",717],["Methanocorpusculum labreanum",285],["Empedobacter brevis",1],["uncultured gamma proteobacterium HF0010_05D02",4],["Oceanicaulis sp. HTCC2633",729],["Yersinia pseudotuberculosis",4409],["Luffa aegyptiaca",2],["uncultured archaeon GZfos27A8",36],["Paenibacillus elgii",2],["Sulfurovum sp. NBC37-1",47],["uncultured bacterium 253",24],["Bacillus sp. TT307",1],["Dietzia cinnamea",131],["Hypocrea virens",4],["Comamonas testosteroni",4099],["Leuconostoc kimchii",2889],["Mycobacterium phage Wee",12],["Jatropha curcas",4],["Heliobacterium modesticaldum",41179],["Streptomyces sp. W9",12],["Methanocella paludicola",1684],["Mycoplasma sp.",1],["Shigella dysenteriae",5459],["Pseudomonas sp. HI-70",3],["Leptospira interrogans",2023],["Gateway adapted binary vector pFYTAG",126],["Mycoplasma agalactiae",428],["Variovorax paradoxus",4104],["Methylotenera mobilis",1917],["uncultured marine crenarchaeote HF4000_APKG10I20",4],["uncultured Porphyromonadaceae bacterium",129],["Methylacidiphilum fumariolicum",2],["Bacteroides salanitronis",69],["Salmonella phage ST64T",168],["Pectinatus cerevisiiphilus",2],["Rhodobacter sp. SW2",824],["Pasteurella dagmatis",1548],["Cryptomonas paramecium",3],["Clostridium sp. JC3",4],["Sinorhizobium sp.",3],["Gallus gallus",290],["Azoarcus anaerobius",24],["Streptomyces filamentosus",1337],["Teredinibacter turnerae",3389],["Coprococcus comes",241081],["Aminomonas aminovorus",4],["Tolumonas auensis",3810],["Clostridiales bacterium CoAT_77-5d",16],["Tolypothrix sp. PCC 7601",7],["Nilaparvata lugens",2],["Serratia marcescens",820],["Cloning vector pLOI2708",150],["Hirudinaria manillensis",70],["Laceyella putida",5],["Psalteriomonas lanterna",4],["Fusobacterium sp. 7_1",1312],["Haliotis discus",2],["Streptococcus sp. Sv29",1],["Binary vector pHZPRi-Hyg",130],["Peptoniphilus lacrimalis",17753],["Populus deltoides",1],["Populus trichocarpa",1217],["uncultured bacterium pSY1435",4],["Polyzonium germanicum",2],["Streptomyces sp. 616(2010)",4],["Cloning vector pTARBAC2.1",2],["Andalucia incarcerata",2],["Bacteroides sp. Smarlab 3301643",4],["Enterococcus ratti",2],["Cupriavidus pinatubonensis",2237],["Transformation vector pC23C",126],["Paenibacillus sp. TS12",24],["Actinobacillus pleuropneumoniae",9921],["Cryptosporidium suis",1],["Xanthomonas campestris",864],["Clostridium longisporum",164],["uncultured archaeon GZfos27E7",4],["Tibouchina urvilleana",6],["Spironucleus barkhanus",16],["Eubacterium fissicatena",148],["Desulfotomaculum sp. MPNeg1",56],["uncultured Geobacter sp.",35],["Acidiphilium cryptum",227],["Mannheimia succiniciproducens",632],["Penicillium citrinum",2],["Oribacterium sp. oral taxon 078",53320],["Cloning vector pMAK705",2],["Chlamydomonas geitleri",1],["Binary vector pCAMBIA-1391Xb",126],["Escherichia coli",305963],["Pediococcus inopinatus",14],["Binary vector pCAMBIA-1391Xa",126],["Geobacillus sp. C12",4],["Acyrthosiphon pisum",53],["Neisseria gonorrhoeae",4173],["Morellia hortorum",2],["Ochrobactrum oryzae",1],["Eremothecium gossypii",18],["Synechococcus phage S-SM1",6],["Tissierella creatinophila",17],["Bacillus sp. D6",14],["Streptococcus phage Dp-1",9],["Streptococcus porcinus",6],["uncultured pig faeces bacterium",286],["Paenibacillus alvei",6],["Shewanella sediminis",593],["Haemophilus pittmaniae",1],["Bacillus arseniciselenatis",2],["Ostreococcus tauri virus 2",2],["Psychrobacter cryohalolentis",26],["Ustilago maydis",36],["Shuttle vector pKM244",2],["Malassezia globosa",265],["Thermococcus sp. AM4",480],["Selenomonas sp. oral taxon 149",5265],["Campylobacter curvus",652],["Ureibacillus thermosphaericus",6],["Thermococcus litoralis",30],["Burkholderia sp. H160",857],["Coniothyrium minitans",2],["Limnadia lenticularis",2],["Aneurinibacillus thermoaerophilus",143],["Psychrobacter sp. PRwf-1",200],["Flavobacterium hydatis",4],["Paramecium bursaria Chlorella virus 1",36],["Gallicola barnesae",12],["Bilophila wadsworthia",40522],["Secale cereale",3],["Plasposon pTnMod-RCm",2],["uncultured Enterobacter sp.",21],["Solanum demissum",2],["Staphylococcus phage 53 sensu lato",355],["Pilica formidolosa",2],["Desulfurivibrio alkaliphilus",4820],["Pichia angusta",52],["Pasteurellaceae bacterium JF4134",2],["uncultured Planctomycetales bacterium HF0200_11L05",6],["Phytophthora tentaculata",2],["Aspergillus terreus",371],["uncultured nitrogen-fixing bacterium",12],["Drosophila pseudoobscura",112],["Tetrahymena bergeri",2],["Dehalococcoides ethenogenes",953],["Lactococcus lactis",7538],["Mesocricetus auratus",4],["Melitta capensis",2],["Gateway vector pFGCGW",126],["Haemophilus parainfluenzae",1577],["Paraprevotella xylaniphila",153],["Citromicrobium bathyomarinum",424],["Lachnospiraceae bacterium A4",730],["Pseudomonas sp.",32],["Desulfovibrio ferrophilus",6],["Acholeplasma equifetale",21],["uncultured Flavobacteriaceae bacterium",6],["Methylosulfonomonas methylovora",10],["Thermoleophilum album",3],["Leishmania donovani",9],["Phage Gifsy-1",37],["Salmo salar",61],["Brevibacterium epidermidis",82],["Mycoplasma sphenisci",2],["Binary vector pCAMBIA1300-VE2-7S",126],["Leptospirillum ferrooxidans",17],["Ovis aries",37],["uncultured organism MedDCM-OCT-S08-C256",2],["Tropheryma whipplei",142],["Burkholderia sp. 383",887],["Chara vulgaris",15],["Desulfurococcus kamchatkensis",190],["Micromonospora echinospora",12],["Lactobacillus rhamnosus",11653],["Francisella noatunensis",2],["Klebsiella sp. 1_1_55",90700],["Acinetobacter sp. DR1",441],["Lactobacillus agilis",3],["Elizabethkingia miricola",3],["Expression vector pI-SceI",160],["uncultured marine bacterium 581",4],["Binary vector pSITE-0B",2],["Grosmannia clavigera",33],["Ramalina menziesii",2],["Cytophaga fermentans",21],["Bacillus phage Bam35",20],["uncultured actinobacterium",28],["uncultured organism CA878",1],["Sulfuricurvum kujiense",888],["Thermotogales bacterium mesG1.Ag.4.2",2715],["uncultured gamma proteobacterium HF0130_23I23",2],["Binary vector pCAMBIA-1301",126],["uncultured marine crenarchaeote HF4000_ANIW133C7",4],["Mycobacterium xenopi",12],["yfp marker plasmid pWM1008",126],["Burkholderia rhizoxinica",881],["Binary vector pEAQ",126],["Large-insert cloning vector pSMART VC",2],["uncultured marine bacterium 577",14],["Roseobacter sp. SK209-2-6",332],["Proteus sp. LE138",1],["Paenibacillus sp. YC20",4],["Cloning vector pQLinkGD",2],["Enterobacteriaceae bacterium Epu-Tsukuba",1],["Clostridium papyrosolvens",60472],["Chlorobium ferrooxidans",2684],["Arthrobacter dextranolyticus",1],["Shuttle vector pMTL85141",52],["Candidatus Poribacteria sp. WGA-A3",411],["Sporosarcina ureae",96],["beta proteobacterium KB13",693],["Pedinomonas minor",6],["Streptomyces sahachiroi",4],["Spodoptera exigua",2],["Bacillus sp. MGA3",19],["Rickettsia bellii",64],["Cupriavidus sp. PS12",8],["Coprococcus eutactus",233857],["Synechococcus sp. BL107",232],["Rhodomicrobium vannielii",1753],["Hahella chejuensis",589],["Acanthamoeba castellanii mamavirus",10],["Lactobacillus satsumensis",1],["Prevotella buccae",133847],["Treponema socranskii",115],["sediment metagenome",457],["Listeria ivanovii",1055],["Tabanocella denticornis",8],["Bacteroides finegoldii",597151],["Aerococcus viridans",6602],["Flavobacterium hibernum",4],["Bacillus amyloliquefaciens",4524],["Bacillus sp. RC607",1],["uncultured marine microorganism HF4000_007D16",2],["Lactococcus raffinolactis",2],["Methanothermobacter thermautotrophicus",239],["Neurospora sitophila",2],["Sulfurimonas autotrophica",2114],["Anaerococcus prevotii",20318],["Shuttle vector pMDS20",2],["Aster yellows phytoplasma",8],["Legionella jamestowniensis",2],["uncultured Desulfobulbus sp.",1],["uncultured Oceanospirillales bacterium HF4000_13G19",2],["Leishmania mexicana",6],["Flavonifractor plautii",6],["Geodia cydonium",1],["Clostridium acetobutylicum",3713],["Lepraria jackii",2],["Cloning vector pDuExAc6",2],["Bacillus sp. NBRC 15313",1],["Candidatus Magnetobacterium bavaricum",2],["Nicotiana plumbaginifolia",7],["Frankia sp. EUN1f",1104],["Chloroherpeton thalassium",11121],["Clostridium ramosum",32405],["mixed culture bacterium CF_gF3SD01_21",8],["Oscillatoria sp.",350],["Hyphomicrobium denitrificans",901],["Cloning vector pUC18-mini-Tn7T-Tp-Gateway",2],["Staphylococcus lutrae",2],["Phytophthora infestans",916],["Streptococcus thermophilus",2011],["Nosema ceranae",18],["Lactobacillus gallinarum",4],["Acidovorax sp. MUL2G8",32],["uncultured marine crenarchaeote HF4000_APKG9P22",4],["Borrelia spielmanii",127],["Solitalea canadensis",1],["Clostridia bacterium enrichment culture clone BF",88],["Gateway destination plasmid pSAT6-DEST-EGFP-N1",2],["Barnesiella intestinihominis",10255],["uncultured delta proteobacterium HF0010_01J10",2],["Caulobacter sp.",479],["uncultured marine microorganism HF4000_007I05",6],["Cloning vector pSAT6-DEST-EYFP-C1",2],["Vibrio brasiliensis",70],["Candidatus Liberibacter solanacearum",144],["marine CFB-group bacterium MBIC04466",3],["marine CFB-group bacterium MBIC04467",10],["butyrate-producing bacterium A2-232",3],["Brassica rapa",25],["Haloarcula marismortui",236],["Thermocrinis albus",1472],["Weissella hellenica",1],["Ruminococcus sp. MLG080-3",26],["Synechococcus elongatus",218],["Klebsiella granulomatis",23],["Cloning vector pZR80",126],["Bacillus caldovelox",22],["Thermobaculum terrenum",4838],["Clostridium thermoamylolyticum",18],["Dietzia natronolimnaea",2],["Bifidobacterium sp. A24",18],["Anaerobaculum hydrogeniformans",4728],["Cloning vector pBAC-DE",2],["Dokdonia donghaensis",8373],["Natrialba magadii",904],["Oceanibulbus indolifex",625],["Saccharum officinarum",2],["Protaminobacter rubrum",1],["Aminobacter aminovorans",1],["Cloning vector pD-Nus1",2],["Enterorhabdus mucosicola",106],["Anoxybacillus flavithermus",8768],["Ehrlichia chaffeensis",35],["Microcystis wesenbergii",2],["Arthrobacter sp.",91],["Hymenobacter fastidiosus",2],["Pneumocystis carinii",1],["Methanosarcina mazei",169],["Eubacterium sp. WAL 18692",4],["Cloning vector pTARBAC1.3",2],["Streptococcus entericus",2],["Binary vector pCAMBIA-2201",2],["Candidatus Pelagibacter sp. HTCC7211",332],["Leptospira genomosp. 1",8],["uncultured marine microorganism HF4000_APKG7H23",4],["Lepeophtheirus salmonis",46],["Wolbachia endosymbiont of Litomosoides sigmodontis",12],["Synechococcus sp.",2097],["Enterobacteria phage HK022",276],["Myxococcus phage Mx8",50],["Paenibacillus sp. HPL-001",2],["Thauera sp. MZ1T",3414],["Cloning vector p713-1511",126],["Pisum sativum",186],["Rothia dentocariosa",1711],["Prosthecobacter fusiformis",3],["Desulfovibrio gigas",132],["Cloning Vector pKANNIFAD200",126],["Nonomuraea sp. WU8817",2],["Rhodococcus sp.",10],["Burkholderia dolosa",672],["Candidatus Pelagibacter ubique",179],["Actinomyces sp. oral taxon 848",1712],["rumen bacterium NK4A66",4],["Methanobacterium ivanovii",10],["Onion yellows phytoplasma",150],["rumen bacterium NK4A63",2],["Candida dubliniensis",56],["Panacela lewinae",4],["Streptococcus ovis",4],["synthetic Mycoplasma mycoides JCVI-syn1.0",49],["Paramecium bursaria",18],["Dinoroseobacter shibae",574],["Palaemonetes varians",4],["Paenibacillus sp. KM21",34],["Thiocapsa roseopersicina",48],["Diatraea saccharalis",10],["Segniliparus rotundus",972],["Rhodobacterales bacterium HTCC2255",506],["Sus scrofa",53],["Agrobacterium sp. J3-N35",4],["Gammarus locusta",1],["Mesoplasma chauliocola",4],["Cucumis melo",2],["Clostridium sp. MLG245",374],["Bombyx mori",9],["Micromonospora viridifaciens",5],["Mycoplasma bovoculi",46],["Anaerofustis stercorihominis",41093],["Binary vector pCAMBIA1300-FAD2A",126],["Metarhizium anisopliae",17],["Synergistetes bacterium SGP1",5017],["Rhodobacter sp.",162],["Clostridium sp. MLG480",20],["Oenococcus kitaharae",5],["butyrate-producing bacterium SM4/1",6891],["Nicotiana benthamiana",14],["Kutzneria sp. 744",4],["Cloning vector pCSOS-72",2],["Conexibacter woesei",2690],["Burkholderia graminis",896],["Magnolia liliiflora",9],["Sphingobacterium sp. PM2-P1-29",36],["Saccharomyces pastorianus",33],["Roseiflexus sp. RS-1",114],["Bordetella hinzii",2],["Legionella lansingensis",2],["Glaucocystis nostochinearum",26],["uncultured verrucomicrobium HF0500_08N17",3],["Adineta vaga",10],["Peptoniphilus duerdenii",10684],["Leptosphaeria maculans",35],["Lactobacillus bifermentans",4],["Pyramidobacter piscolens",42251],["Cloning vector pCW1",32],["Cloning vector pCW2",32],["Yersinia frederiksenii",1223],["Actinomyces coleocanis",1083],["Radopholus similis",2],["Anaerobiospirillum succiniciproducens",808],["Drosophila santomea",12],["Bacillus altitudinis",2],["Holdemania filiformis",295159],["Phycomyces blakesleeanus",10],["Caloramator fervidus",334],["Marvinbryantia formatexigens",164836],["uncultured bacterium 66",4],["Streptomyces flaveolus",2],["Clostridium bolteae",201545],["Plant transformation vector pSITEII-7C1",2],["Corynebacterium pilosum",2],["Streptococcus sobrinus",28],["Brucella sp. NF 2653",99],["Actinomyces odontolyticus",5666],["Gnetum parvifolium",1],["Pseudoalteromonas haloplanktis",512],["Paenibacillus sp. F6-B70",4],["Anaerococcus tetradius",7203],["Scheffersomyces stipitis",69],["Lactobacillus pantheris",3],["Spiroplasma melliferum",20],["Gateway adapted binary vector pCGTENG",126],["Streptococcus pyogenes MGAS10750 phage",5],["Acidovorax delafieldii",1669],["Sporosarcina pasteurii",1],["Thermus sp. Vil3",4],["uncultured myxobacterium HF0010_08B07",1],["Cellulophaga lytica",7],["Burkholderia phage Bups phi1",10],["Streptomyces lividus",2],["Nitrosomonas eutropha",285],["Entamoeba invadens",11],["Bifidobacterium gallicum",5968],["Fusobacterium sp. 3_1_33",1320],["rpL23-fusion expression vector pScFV",2],["Acholeplasma brassicae",14],["Clostridium sp. M62/1",168328],["Clostridium sp. MLG661",8],["Clostridium sp. L2-50",684144],["Bacillus smithii",8],["Enterococcus faecalis",91918],["Apodemus sylvaticus",2],["Scardovia inopinata",5893],["Pseudomonas sp. B0333",2],["uncultured marine gamma proteobacterium EBAC31A08",4],["Cloning vector pOri1",32],["Plant expression vector pDuExB (pDuExDc6)",2],["uncultured Rhodospirillales bacterium HF0200_01O14",2],["Gordonia effusa",2],["Entamoeba dispar",952],["Neochlamydia hartmannellae",2],["Sideroxydans lithotrophicus",2922],["Rhizobium tropici",10],["Heliobacillus mobilis",1212],["Skogsbergia lerneri",12],["uncultured Chromatiales bacterium HF0200_41F04",4],["Pyrococcus abyssi",9],["Gibberella sp. F75",3],["Shewanella oneidensis",398],["Loa loa",33],["Sinorhizobium medicae",1083],["Paramecium bursaria Chlorella virus AR158",9],["Bacteroides massiliensis",782],["Vaucheria litorea",21],["Splendeuptychia furina",2],["Clostridium bifermentans",292],["Mycobacterium chelonae",7],["Peptostreptococcus anaerobius",23071],["Paenibacillus mucilaginosus",6],["uncultured virus",4],["Clostridium lentocellum",76657],["Acholeplasma palmae",32],["Clostridium aceticum",44],["Clostridium methylpentosum",200682],["Sulfurihydrogenibium yellowstonense",671],["Halarsenatibacter silvermanii",2],["Hordeum vulgare",71],["Moss gene targeting vector pMBL6attR",2],["Clostridium clariflavum",12],["Bacillus sp. SG202",1],["Bacteroides sp. 2_2_4",309501],["Halobacillus aidingensis",2],["Borrelia sp. SV1",32],["Streptomyces albulus",1],["Ostreococcus tauri",542],["Streptomyces argillaceus",2],["Paenibacillus apiarius",24],["Methylophaga thiooxydans",864],["Burkholderia sp. HKI 403",2],["Tetragenococcus halophilus",35],["Pseudomonas phage DVM-2008",22],["Yeast two-hybrid vector pGADCg",2],["Gracilaria tenuistipitata",57],["Nitrosococcus oceani",341],["Lineus viridis",2],["Deinococcus maricopensis",1378],["Streptomyces kanamyceticus",11],["Lactobacillus johnsonii prophage Lj771",8],["Broad host range vector pBMTL-1",251],["Expression vector pHNGWA",2],["Clostridium magnum",39],["Crocodylus niloticus",1],["Mycoplasma arthritidis",349],["Brahmaea certhia",2],["Anopheles darlingi",26],["Clostridium novyi",1702],["Prochlorococcus phage P-SSM7",16],["Streptomyces nitrosporeus",148],["Cloning vector pEZY202",2],["Clostridium leptum",386727],["Cryptococcus curvatus",2],["Algoriphagus sp. KK10202C",2],["Bacillus clausii",710],["Semibalanus balanoides",8],["Aeromonas encheleia",4],["uncultured proteobacterium DelRiverFos13D03",2],["Cloning vector pBMT-6",251],["Shuttle vector pJIR1456",52],["Bacillus sonorensis",18],["Paenibacillus sp. K1",6],["Desulfitobacterium dichloroeliminans",173],["Desulfitobacterium sp. Viet-1",4],["Phascolarctobacterium sp. YIT 12067",13584],["endosymbiont of Ridgeia piscesae",4],["Mycoplasma cottewii",4],["Desulfovibrio sp. FW1012B",5040],["Anaeroplasma abactoclasticum",67],["Polarella glacialis",3],["Pseudomonas abietaniphila",2],["enrichment culture clone MAR76",2],["Expression vector pHGWA",2],["Agrobacterium sp. IP I-671",8],["Pyramimonas olivacea",1],["Schizophyllum commune",292],["Lactobacillus parafarraginis",10],["Paenibacillus timonensis",12],["Arthroderma otae",10],["Bacillus phage SPP1",6],["Streptococcus acidominimus",1],["Acetobacterium psammolithicum",15],["Caenorhabditis elegans",319],["Actinosynnema pretiosum",4],["Pinus koraiensis",18],["Ruminococcus flavefaciens",175553],["uncultured archaeon GZfos28G7",22],["Propionibacterium granulosum",105],["Thermoactinomyces vulgaris",667],["Streptococcus ratti",36],["Corynebacterium callunae",2],["Staphylococcus caprae",239],["Catenulispora rubra",1],["Alicyclobacillus fastidiosus",6],["Streptomyces chrestomyceticus",2],["Binary vector pCAMBIA-1391Xc",126],["Pyrobaculum calidifontis",1],["Chlamydomonas incerta",2],["Shuttle vector pBHC18mob2",2],["uncultured bacterium pFosLip",2],["Vibrio coralliilyticus",1035],["Ruminococcus gauvreauii",168],["Trogoptera salvita",2],["Fusobacterium sp. 3_1_27",1120],["Thermoplasma acidophilum",11],["Pseudoalteromonas sp.",142],["Mitthyridium sp. Mishler 11-12/1998",2],["uncultured proteobacterium eBACred25D05",2],["Stellaria longipes",1],["Geobacillus caldoxylosilyticus",16],["Clostridium botulinum",157443],["Candidatus Azobacteroides pseudotrichonymphae",8147],["yfp marker plasmid pWM1011",126],["Gluconacetobacter polyoxogenes",12],["Mycoplasma alligatoris",644],["Bacillus sp. m3-13",1012],["Methanohalophilus mahii",1555],["Bacillus sp. P702",1],["Plant transformation vector pSITE BiFC cEYFP-N1",2],["Desulfitobacterium hafniense",77172],["uncultured bacterium HF4000_05M23",2],["Thermus aquaticus",2224],["Azoarcus evansii",2],["uncultured marine bacterium EB0_49D07",2],["Reporter vector pALH109",2],["Providencia sp.",1],["Expression vector pBAD322C",2],["Actinomadura cremea",12],["Cloning vector pBBR1-GFP",2],["Campylobacter coli",54537],["Metarhizium acridum",25],["Lactobacillus phage LP65",60],["Lyophyllum shimeji",1],["Dialister invisus",516500],["Phaeobacter gallaeciensis",602],["MISSA donor vector pPr-ccdB",2],["Pantoea phage LIMElight",3],["Burkholderia phymatum",2560],["Bacillus sp. SA-B2",3],["Burkholderia sp. HKI 402",2],["Tissierella sp. LBN 292",18],["Potato purple top phytoplasma",1],["Lactobacillus graminis",1],["Candidatus Korarchaeum cryptofilum",130],["Cloning vector pBR322",1],["Cyanobium sp. PCC 7001",692],["Serratia proteamaculans",1465],["Drosophila hydei",7],["Fusarium equiseti",1],["Apis cerana",2],["Hyphomicrobium methylovorum",2],["Streptomyces sp. Tu6071",2],["Binary vector pCXSN-FLAG",126],["Streptomyces lohii",11],["Prevotella denticola",19],["Plant transformation vector pSITEII-4C1",2],["Plasmid pIlo8",5],["Spiroplasma eriocheiris",2],["Lactobacillus amylolyticus",1882],["Microbacterium kitamiense",28],["Staphylococcus phage P954",100],["Prevotella oralis",10836],["Brucella ceti",1471],["Mesorhizobium sp. ICMP 11736",2],["Methanohalobium evestigatum",888],["Desulfotomaculum sp. Lac2",2],["uncultured beta proteobacterium",19],["uncultured bacterium fss6",8],["uncultured actinobacterium HF0500_01C15",1],["Vitreoscilla sp.",1],["uncultured nuHF2 cluster bacterium HF0770_42C12",3],["uncultured archaeon GZfos34G5",4],["Lactobacillus phage Sal3",140],["Streptomyces sp. S9",4],["Pediculus humanus",188],["Mitthyridium sp. Mishler 7/21/98",2],["Chaetomium globosum",413],["Corynebacterium melassecola",1],["Bacteriovorax marinus",817],["Zygosaccharomyces mrakii",1],["Sceloporus undulatus",1],["Lentisphaera araneosa",6018],["Acinetobacter berezinae",2],["Methylobacterium chloromethanicum",698],["Saccharopolyspora erythraea",434],["Vibrio alginolyticus",1467],["Methanococcoides burtonii",435],["Floydiella terrestris",6],["Chlorobium phaeovibrioides",37],["Clostridium argentinense",10],["Hydrogenobacter thermophilus",1595],["uncultured methanogenic archaeon RC-I",6],["Bacillus azotoformans",10],["Plasmid pB3",6],["Eubacterium dolichum",71827],["Streptococcus phage Abc2",10],["Streptococcus oralis",2199],["Methanopyrus kandleri",2],["Borrelia persica",6],["Fusobacterium nucleatum",25230],["Alicyclobacillus hesperidum",2],["Bifidobacterium dentium",501874],["Gateway destination plasmid pSAT6-DEST-EGFP-C1",2],["Loktanella vestfoldensis",467],["Streptococcus intermedius",63],["uncultured Oceanospirillales bacterium HF0770_27O18",11],["Pseudomonas nitroreducens",32],["Actinomyces sp.",405],["Trichophyton schoenleinii",2],["uncultured delta proteobacterium HF0010_10I05",2],["Marinomonas sp. MED121",1280],["Caldibacillus cellulovorans",22],["Tima formosa",1],["Cedecea lapagei",6],["Leptospirillum ferrodiazotrophum",425],["Lactobacillus ingluviei",2],["Crocodylus intermedius",1],["Geobacillus sp. SR74",2],["Pseudomonas sp. CA10",9],["Psilotum nudum",37],["Mesembryanthemum crystallinum",35],["Anaerococcus vaginalis",10138],["Apium graveolens",1],["Stackebrandtia nassauensis",2152],["Selenomonas noxia",10762],["Expression vector pCeMM-CTAP(SG)-Gw",2],["Cyprinus carpio",14],["Sphingomonas sp. A1",12],["Paenibacillus borealis",7],["Shuttle vector pMTL007",52],["Oerskovia turbata",36],["Coprococcus sp. ART55/1",16691],["Cyanophage NATL2A-133",4],["Synechococcus sp. PCC 7335",1854],["Mutagenesis vector pCAM45",126],["Lactuca sativa",2],["Binary vector pOSCAR",2],["Canavalia ensiformis",3],["Crassostrea nippona",3],["Durinskia baltica",6],["Enterorhabdus caecimuris",354],["Pseudanabaena sp. PCC 7403",2],["Acidobacterium capsulatum",3777],["Bartonella rattaustraliani",4],["Acholeplasma axanthum",598],["Bacillus thuringiensis",12232],["Thermoanaerobacter italicus",9909],["Staphylococcus phage phi2958PVL",3],["Streptococcus pneumoniae",36754],["Thermus sp. DT",30],["Selenomonas sputigena",19735],["uncultured bacterium HF0010_16H03",2],["Prevotella pallens",71],["Bacillus phage SPR",1],["uncultured bacterium URE12",46],["Brevibacterium sp. HCU",2],["Candidatus Neoehrlichia mikurensis",6],["Felis catus",15],["Butyricicoccus pullicaecorum",502],["Mycobacterium abscessus",782],["Desulfuromonas acetoxidans",4421],["Leucoagaricus meleagris",6],["Binary vector pPZP 35S attR-hRluc",2],["Paucimonas lemoignei",11],["Sedimentibacter hydroxybenzoicus",32],["Deftia phage phiW-14",25],["Clostridiaceae bacterium K10",506],["Helicobacter mustelae",483],["Thermotoga sp. strain FjSS3-B.1",2],["Streptomyces rochei",30],["Flexibacter flexilis",9],["uncultured bacterium 293",41],["Euglena anabaena",23],["Nostoc commune",14],["Enterococcus casseliflavus",18037],["Chlorobaculum tepidum",162],["Enterobacteria phage H-19B",1],["Listonella phage phiHSIC",5],["Mycobacterium phage Brujita",108],["Caldicellulosiruptor sp. Rt8B.4",16],["Bacteroides xylanisolvens",439623],["rumen bacterium NK4A555",6],["Streptomyces sp. JP95",2],["Streptococcus equi",12773],["Hexamita inflata",2],["Escherichia sp. 3_2_53FAA",2060],["Cloning vector p713-1160",126],["Mycobacterium septicum",2],["Reporter vector pVA838",2],["Pimelobacter sp.",1],["Haemophilus aegyptius",76],["Halomonas variabilis",2],["rumen bacterium NK4B47",24],["Helicobacter pylori",2647],["uncultured bacterium psy1",4],["uncultured phage MedDCM-OCT-S08-C620",4],["Mentha x piperita",1],["Neocallimastix patriciarum",58],["Expression vector pETHSUL",1],["Spiroplasma sp. SHRIMP",2],["Sodalis phage SO-1",5],["Vibrio shilonii",1987],["Pediococcus pentosaceus",719],["Lactobacillus casei",5924],["Moniliophthora perniciosa",225],["Roseburia cecicola",78],["Chlorobaculum parvum",3427],["Fusobacterium necrophorum",3],["Leifsonia aquatica",3],["Cryptococcus gattii",6],["Eubacterium coprostanoligenes",538],["Brucella abortus",3464],["Insertion vector pmyCYACTn",1],["Streptomyces anulatus",2],["Desulfonauticus autotrophicus",44],["Eubacterium siraeum",315700],["Plasmid ColE1",777],["Expression vector pBacHGW",2],["uncultured planctomycete 5H12",2],["uncultured Ralstonia sp.",1],["Ilyobacter polytropus",18885],["Spiroplasma sp. BARC 4903",1],["uncultured phage",958],["Paulinella chromatophora",198],["Prymnesium parvum",4],["Apis mellifera",271],["uncultured archaeon GZfos35A2",8],["Monomastix sp. M722",1],["Ipomoea nil",2],["Idiomarina baltica",876],["Vigna unguiculata",81],["Lemna minor",3],["uncultured Paenibacillus sp.",2],["Carnobacterium sp. St2",5],["Arthrobacter sp. FG1",1],["Shuttle vector pEC-C18mob2",2],["Galdieria sulphuraria",23],["Campylobacterales bacterium GD 1",744],["Gallibacterium anatis",6],["Donor vector pTKIP-hygro",1],["Thermoanaerobacterium thermosulfurigenes",245],["Astragalus mongholicus",1],["Streptococcus pseudoporcinus",1317],["Binary vector pSITE-0A",2],["Nitrosomonas sp. AL212",1596],["Binary vector pCAMBIA1300-AT",126],["Atopobium minutum",49],["Shewanella woodyi",1456],["Enterobacter pulveris",1],["Cloning vector pMK2010",2],["Shewanella pealeana",384],["marine actinobacterium PHSC20C1",833],["Neisseria pharyngis",5],["Slackia heliotrinireducens",176522],["Chlamydomonas moewusii",4],["Ruminobacter amylophilus",8],["Enterococcus phage phiFL2A",173],["Binary vector pCAMBIA1300-MAR",126],["Cyanidioschyzon merolae",145],["Fervidobacterium sp. YNP",8],["Geobacter sp.",3585],["Brochothrix phage A9",10],["Corynebacterium coyleae",2],["Anaerostipes caccae",108884],["Paenibacillus brasilensis",4],["Paenibacillus sp. Dex70-1B",24],["Prevotella intermedia",331],["Rarobacter faecitabidus",6],["Desulfotignum phosphitoxidans",2],["Plasmid pWQ799",2],["Flaveria trinervia",6],["Lactobacillus amylophilus",3],["Nodularia spumigena",1046],["Streptococcus pleomorphus",10],["Streptococcus viridans",56],["Salmonella phage ST64B",95],["Manihot esculenta",3],["Oenococcus oeni",1963],["Gloeobacter violaceus",82],["Saccharomyces bayanus",2],["rumen bacterium NK4A5235",22],["uncultured marine bacterium HOT0_07D09",12],["Prevotella bergensis",74958],["Ctenocephalides felis",2],["Prevotella melaninogenica",453065],["Paenibacillus sp. KUDC1047",16],["Neurospora crassa",107],["Treponema medium",167],["Acanthamoeba polyphaga",286],["Thalassospira sp. MCCC 1A01449",2],["Expression vector pMGWA",2],["Sporidiobolus salmonicolor",18],["Cyanophora paradoxa",56],["Bacteroides vulgatus",1673261],["Treponema pallidum",264],["Burkholderia caribensis",2],["Prevotella maculosa",36],["Euclemensia bassettella",5],["Shigella sonnei",4377],["Anaerobranca gottschalkii",44],["Acinetobacter johnsonii",868],["Eubacterium saphenum",13682],["Amanita muscaria",20],["Desulfovibrio sp. 3_1_syn3",31074],["Planococcus donghaensis",767],["Mycobacterium nonchromogenicum",2],["Prevotella salivae",6335],["Corynebacterium accolens",708],["Plasmodium vivax",111],["Cloning vector p34S-Cm",2],["Helicobacter bizzozeronii",6],["Alicyclobacillus acidoterrestris",15],["Thermoanaerobacter sp. X513",10302],["Streptomyces sp. C23201NS3",1],["Streptococcus phage ALQ13.2",25],["Citreicella sp. SE45",608],["Methanothermobacter marburgensis",341],["Bacillus sp. KSM-522",2],["Veillonella sp. oral taxon 158",2195],["uncultured archaeon GZfos23H9",2],["Neisseria iguanae",1],["Clostridium sp. CCRI-9842",1016],["Bacillus sp. PT104",1],["uncultured marine bacterium MedDCM-OCT-S05-C259",2],["Orconectes cf. virilis LMM-2008",22],["Fusobacterium mortiferum",12165],["uncultured prokaryote AT5",4],["uncultured bacterium HHV216",26],["Sodalis glossinidius",7913],["Trichosporon cutaneum",2],["Actinidia deliciosa",2],["Erysipelotrichaceae bacterium 5_2_54FAA",83540],["Streptococcus mitis",10637],["Edwardsiella tarda",5132],["Bacillus sp. BR449",1],["Bacillus agaradhaerens",36],["uncultured Rhodospirillales bacterium HF0500_23A22",3],["Fructobacillus pseudoficulneus",30],["Pediococcus damnosus",3],["Lactarius deliciosus",1],["Psychrobacter sp. St1",3],["Bacillus sp. 1310(2010)",50],["Enterococcus sp. CCRI-16985",2],["Rhodobacteraceae bacterium HTCC2150",508],["Lactobacillus catenaformis",3],["Desulfosporosinus sp. DB",108],["Thermovibrio ammonificans",2948],["Paragordius varius",12],["Streptomyces cinnamonensis",90],["Trypanosoma brucei",192],["bacterium MBIC3367",1],["uncultured Sphingobacteriales bacterium HF0130_33B19",12],["Clostridium kluyveri",31637],["Cronobacter sakazakii",7057],["Promoter probe vector pVR37",126],["Rickettsia endosymbiont of Bombyliid bee fly species",6],["Frankia sp.",1768],["Ipomoea batatas",30],["Bacteroides sp. 2_1_22",256160],["Bacillus sp. LW2",3],["Bacillus sp. KSM-N252",1],["Citrus unshiu",1],["Bacteroides sp. D2",243972],["Cyanobium gracile",12],["Selenomonas flueggei",13769],["Bacteroides sp. D1",233925],["Arsenophonus nasoniae",105],["uncultured murine large bowel bacterium BAC 14",220],["uncultured bacterium BLR18",10],["Paenibacillus xylanilyticus",2],["Thermoanaerobacter pseudethanolicus",10941],["uncultured bacterium CBNPD1 BAC clone 142",2],["Rhodopirellula baltica",1434],["Bordetella bronchiseptica",70],["Peptococcus niger",111],["Sulfurihydrogenibium sp. YO3AOP1",1314],["Thalassospira sp. MCCC 1A01423",2],["Nesolindsaea caudata",2],["Roseburia sp. A2-183",311],["Pseudomonas chlororaphis",10],["Shuttle vector pMTL82151",52],["uncultured bacterium BLR10",4],["Pseudoalteromonas atlantica",699],["Faecalibacterium prausnitzii",3434464],["Lucilia cuprina",6],["Shigella phage SP18",9],["Brachyspira pilosicoli",9114],["Pantoea ananatis",2694],["Slackia exigua",76808],["Aquabacterium sp. PL1F5",2],["Mycoplasma sp. Phocoena C-264-GEN",218],["Tissierella sp. LBN 291",2],["Sisymbrium irio",59],["Alcaligenes faecalis",52],["Marseillevirus",12],["Methanocaldococcus sp. FS406-22",156],["Acholeplasma hippikon",2],["Marinobacter sp. ELB17",1835],["Candidatus Solibacter usitatus",1535],["Cloning vector pUC18-mini-Tn7T-Gm-Gateway",2],["Cytophaga sp. T-561",1],["Ferrimonas balearica",2613],["Rhodococcus phage ReqiPepy6",54],["Novosphingobium aromaticivorans",761],["Flavobacterium sp. GMA4-66",3],["Prevotella marshii",26304],["Acrasis rosea",2],["Encephalitozoon intestinalis",8],["Mesoplasma lactucae",257],["Candidatus Riesia pediculicola",32],["Haemophilus haemoglobinophilus",144],["Aspergillus oryzae",590],["Plasmid pT181",128],["Bacteroides cellulosolvens",664],["Elaeis oleifera",2],["Chryseobacterium indologenes",1],["uncultured Acidobacteria bacterium HF0770_27F21",14],["Pylaiella littoralis",3],["Borrelia turicatae",179],["Meiothermus silvanus",3030],["Thermaerobacter subterraneus",4194],["Clostridium josui",33],["Vagococcus salmoninarum",2],["Butyricimonas virosa",879],["Acinetobacter genomosp. 3",291],["Streptomyces avermitilis",419],["Photorhabdus asymbiotica",5941],["Sweet potato little leaf phytoplasma",36],["Calditerrivibrio nitroreducens",3064],["Populus nigra",1],["Leuconostoc carnosum",10],["Sporomusa ovata",54],["Streptococcus parauberis",63],["Photobacterium sp. TC21",1],["Yarrowia lipolytica",64],["Synechococcus sp. RS9916",408],["IncP-1beta multiresistance plasmid pB8",21],["Debaryomyces subglobosus",1],["Peptoniphilus asaccharolyticus",28],["mixed culture bacterium CF_gF3SD01_01",430],["Silene latifolia",4],["Streptomyces plicatus",4],["Bradyrhizobium sp. CCBAU 85058",2],["Thiomonas cuprina",56],["Listeria phage P40",8],["Clostridium saccharolyticum",406602],["Ateline herpesvirus 3",4],["Candidatus Phytoplasma vitis",40],["Broad host range vector pBT-3",2],["uncultured archaeon GZfos23H7",8],["uncultured organism MedDCM-OCT-S11-C293",6],["Labrenzia aggregata",1447],["Gemmata obscuriglobus",1610],["Haloferax sp.",2],["Apis dorsata",2],["Peptoniphilus indolicus",39],["Cloning vector pHRBar-6",4],["uncultured microorganism SN-33",1],["Aeropyrum pernix",19],["uncultured archaeon GZfos19C8",50],["Prevotella dentalis",4],["Ruminococcus obeum",496814],["Populus tremula x Populus alba",1],["Fructobacillus fructosus",4],["Halanaerobium sp. 'sapolanicus'",1723],["marine CFB-group bacterium MBIC04449",1],["marine CFB-group bacterium MBIC04447",1],["Lactobacillus pentosus",21],["Caldanaerobius polysaccharolyticus",94],["Methylobacillus glycogenes",4],["marine CFB-group bacterium MBIC04441",6],["Pilobolus crystallinus",8],["Hestina divona",2],["Urochloa decumbens",4],["Virgibacillus proomii",1],["Bacillus sp. R",2],["Binary vector pSITE-2NA",2],["Saccoglossus sp. SJB-2006",2],["Lactobacillus kefiranofaciens",2],["Bacillus infernus",3],["Roseomonas cervicalis",1273],["Ochrobactrum anthropi",979],["uncultured bacterium 164",2],["Red-recombineering helper plasmid RSFGamBet",3],["uncultured bacterium 162",24],["Kosmotoga olearia",6131],["Desulfovibrio desulfuricans",39136],["Zea mays",392],["Anguilla anguilla",1],["Pelobacter carbinolicus",145],["Red-recombineering helper plasmid RSFRedkan",1],["Actinobacillus succinogenes",116],["Hyphomonas neptunium",385],["Bothrops jararacussu",2],["Cloning vector pDS132",2],["Clostridium purinilyticum",4],["Pfiesteria piscicida",7],["Bacteroides thetaiotaomicron",652784],["Binary vector pCAMBIA1300-LMAR",126],["Lactobacillus jensenii",12840],["uncultured bacterium HF130_AEPn_2",2],["Rhizobium sp.",684],["uncultured archaeon GZfos3D4",6],["Ruminococcaceae bacterium D16",149240],["Fusobacterium ulcerans",15926],["Pachycladon stellatum",2],["Cloning vector pC1300intB-35SnosEX",126],["Thioalkalivibrio sp. HL-EbGR7",1414],["Bifidobacterium magnum",2],["Cupriavidus metallidurans",842],["Listeria phage 20422-1",2],["Candidatus Cloacamonas acidaminovorans",1917],["Pseudomonas fluorescens",2241],["Streptomyces coelicolor",301],["Pelobacter venetianus",2],["Streptomyces bingchenggensis",1492],["uncultured delta proteobacterium HF0130_19C20",32],["Lactobacillus vitulinus",58],["Bifidobacterium adolescentis",1574765],["Piriformospora indica",10],["Sagittula stellata",1012],["uncultured marine group III euryarchaeote KM3-28-E8",2],["Robiginitalea biformata",18301],["Brevibacillus thermoruber",6],["Enterobacter pyrinus",4],["Cyanothece sp. PCC 7424",1689],["Cyanothece sp. PCC 7425",2464],["Beta vulgaris",3],["Pelotomaculum thermopropionicum",1213],["Red recombinase plasmid pKD46",1],["Anaerolinea thermophila",3136],["Acanthamoeba castellanii",18],["Acholeplasma sp. DM-2009",5],["Burkholderia ambifaria",3351],["Geobacillus sp. WCH70",9336],["Arcobacter halophilus",6],["uncultured Serratia sp.",12],["Pythium vexans",12],["Ureaplasma canigenitalium",6],["Shewanella amazonensis",30],["Chitinophaga japonensis",49],["enrichment culture clone MAR3",4],["Synechococcus phage S-SSM5",4],["Coprobacillus sp. D7",25886],["Dictyoglomus turgidum",5687],["Entamoeba histolytica",863],["Bacteroides sp. 3_1_23",100555],["Methanosarcina thermophila",234],["marine bacterium HP15",328],["Cuscuta obtusiflora",3],["Thiobacillus denitrificans",3476],["Truepera radiovictrix",4734],["Methanosaeta harundinacea",14],["Sutterella wadsworthensis",23821],["Leuconostoc citreum",2676],["Helicobacter winghamensis",1230],["Streptomyces sp. Bd 205",3],["Nicotiana tabacum",43],["Gluconacetobacter diazotrophicus",2326],["Expression vector pFL506A",2],["Parascardovia denticolens",6918],["Hymenobacter antarcticus",4],["Staphylococcus phage phiPVL-CN125",4],["Cebus apella",2],["uncultured bacterial symbiont of Discodermia dissoluta",4],["Bacillus hwajinpoensis",2],["Bacillus sp. H-17",6],["Azospirillum sp. B510",1947],["Leucobacter komagatae",21],["Helicobacter suis",64],["Expression vector p0GWA",2],["Alicyclobacillus disulfidooxidans",3],["Broad host range vector pMLS7",251],["uncultured delta proteobacterium HF0070_10I02",6],["Verrucomicrobiae bacterium DG1235",3324],["uncultured archaeon GZfos28B8",14],["Aeromonas allosaccharophila",4],["Aeromonas sharmana",1],["Thauera selenatis",1],["uncultured actinobacterium HF0200_20K23",2],["Diploplastron affine",4],["Paracoccidioides brasiliensis",85],["uncultured delta proteobacterium HF0010_08B07",2],["Wolbachia phage WO",4],["uncultured marine microorganism HF4000_APKG2K17",16],["uncultured organism MedDCM-OCT-S05-C185",4],["Abiotrophia defectiva",86779],["Oryza sativa",1547],["Laribacter hongkongensis",4447],["Ornithorhynchus anatinus",74],["Chthoniobacter flavus",8032],["CAT-levansucrase counter-selection vector pLOI4162",2],["Clostridium glycolicum",75],["Singapore grouper iridovirus",8],["Lilium sp. phytoplasma NECu1",8],["Arthrobacter arilaitensis",1300],["Bacteroides graminisolvens",4],["Streptocephalus seali",2],["Uncinocarpus reesii",88],["Antheraea pernyi",2],["Shewanella halifaxensis",1801],["uncultured archaeon GZfos18F2",16],["Bacillus coagulans",12140],["Aeromonas sp. AE21",4],["Cardiobacterium hominis",1972],["Bacillus mycoides",5274],["Geobacter psychrophilus",2],["Idiomarina loihiensis",2],["Oscillatoria sp. IAM M-117",1],["Enterococcus asini",5],["Nocardiopsis synnemataformans",2],["alpha proteobacterium BAL199",1771],["uncultured bacterium BAC10-4",4],["Shewanella sp. MR-4",76],["Binary vector pGFPGUSplus",126],["Shewanella sp. MR-7",82],["Verminephrobacter eiseniae",604],["Brochothrix phage NF5",14],["Cryptosporidium canis",2],["Cypridopsis vidua",2],["Neisseria elongata",1487],["Flexibacter elegans",71],["Agathis ovata",1],["uncultured bacterium FLS12",8],["Cryptoglena pigra",1],["Cyanidium caldarium",53],["Bacteroides clarus",102],["Clostridium aminophilum",95],["Lactobacillus nagelii",1],["uncultured marine bacterium Ant4D3",2],["Anguilla rostrata",4],["Rhodobacteraceae bacterium HTCC2083",276],["Mucilaginibacter paludis",13860],["Tenacibaculum ovolyticum",2],["Binary vector pCXUN-FLAG",126],["Alicyclobacillus acidiphilus",6],["Streptomyces antibioticus",19],["uncultured marine bacterium Ant4D5",4],["Bacillus sp. 2_A_57_CT2",1565],["Epidinium ecaudatum",28],["Clostridium cellulovorans",124642],["Mycoplasma equigenitalium",22],["Desulfosporosinus orientis",24],["Veillonella sp. 6_1_27",5836],["Streptomyces griseoflavus",1094],["Achromobacter xylosoxidans",3409],["Thermococcus barophilus",626],["Isaria tenuipes",6],["Isochrysis galbana",4],["Haemophilus phage Aaphi23",4],["Candidatus Puniceispirillum marinum",548],["Desulfurococcus sp. SY",4],["Desulfovibrio sp. P1B2",2],["uncultured archaeon GZfos10C7",10],["uncultured Poribacteria bacterium 64K2",18],["Beggiatoa sp. PS",1536],["Anaerotruncus colihominis",325682],["Callosobruchus chinensis",2],["Jaculus orientalis",1],["Plasmid pVT736-1",1],["Nakamurella multipartita",2289],["Tepidimicrobium ferriphilum",12],["Binary vector pCAMBIA-1380",126],["Binary vector pCAMBIA-1391",126],["Eimeria tenella",1],["Cloning vector pKOS405-159",2],["Lactobacillus phage Lrm1",88],["Clostridiales bacterium CoAT_21-4c",8],["Synechococcus sp. WH 5701",793],["Blastocladiella emersonii",2],["uncultured bacterium 59",2],["Cloning vector pCFPbglS",126],["Aspergillus parasiticus",8],["uncultured gamma proteobacterium HF0070_03O15",4],["Suicide vector pEE3",1],["Retortamonas sp. Vale",8],["Desulfitobacterium chlororespirans",4],["Shuttle vector pYESDR196",2],["Butyrivibrio fibrisolvens",19800],["Veillonella caviae",2],["Chlamydophila psittaci",62],["Bryopsis hypnoides",12],["Apodachlya brachynema",4],["Bacillus sp. YN-1",1],["Binary vector pCAMBIA-1390",126],["Campylobacter jejuni",5209],["Brevundimonas subvibrioides",1349],["Staphylococcus carnosus",4756],["Spiochaetopterus sp. THS-2011",1],["Spiroplasma sp. GSU5366",1],["Methanosphaerula palustris",2037],["Brassica napus",63],["Bacillus sp. M707",1],["Spiroplasma sp. GSU5363",1],["Cloning vector pHTSUB-106",2],["Xanthomonas albilineans",1425],["Parabacteroides johnsonii",529111],["Sphingobacterium anhuiense",2],["Desulfosporosinus sp. Y5",12],["Streptomyces lavendulae",7],["Cloning vector pRNA8",2],["Neisseria sp. oral taxon 014",422],["Triticum aestivum",39],["Orpinomyces sp. ukk1",6],["Streptomyces sp. MK730-62F2",4],["Mycobacterium sp. Spyr1",120],["gfp marker plasmid pWM1001",126],["Kryptoperidinium foliaceum",6],["gfp marker plasmid pWM1007",126],["Binary vector pIPKb004",2],["Group II intron-based directed mutagenesis plasmid pMTL007C-E2",52],["Phenylobacterium zucineum",2257],["Clostridium beijerinckii",4632],["Acholeplasma laidlawii",17832],["Gateway adapted binary vector pCGTNG",126],["Pseudomonas amygdali",754],["Coptotermes formosanus",1768],["Renibacterium salmoninarum",1942],["uncultured epsilon proteobacterium",7],["Toxoplasma gondii",600],["Streptococcus uberis",4977],["Bartonella quintana",13],["Acidobacterium sp. MP5ACTX8",1311],["Collinsella stercoris",33485],["Bifidobacterium subtile",8],["Binary vector pCXUN-Myc",126],["Gateway destination vector pMDC-pRPS2-HPB",128],["Listeria phage A118",15],["Naegleria gruberi",916],["uncultured Bacteroidetes bacterium",1],["uncultured delta proteobacterium HF0200_19J16",26],["Cloning vector pC19mob2",2],["Chrysopathes formosa",3],["Cytophaga sp. MBIC04667",15],["Staphylococcus saprophyticus",136],["Binary vector pCAMBIA-1391Z",126],["Geobacter sulfurreducens",674],["Bacillus alcalophilus",4],["Streptomyces noursei",10],["Bordetella holmesii",20],["Ralstonia mannitolilytica",2],["Actinobacillus minor",3018],["Thermus sp. ATCC 27737",2],["Parabacteroides goldsteinii",501],["alpha proteobacterium endosymbiont of Amoeba proteus",27],["Roseobacter sp. CCS2",416],["Landing Pad vector pTKS/CS",2],["Acidianus two-tailed virus",3],["Bryopsis plumosa",2],["Castanea mollissima",3],["Cloning vector pSW4426T",2],["Oceanobacillus iheyensis",330],["Geobacter thiogenes",8],["uncultured euryarchaeote Alv-FOS5",2],["Mycobacterium sp. MCS",46],["Citrobacter sp. 2144",6],["Lactobacillus reuteri",11158],["Enterobacteria phage P1",68],["Karlodinium micrum",12],["uncultured Acidobacteriales bacterium HF0200_23L05",2],["unidentified eubacterium SCB49",3906],["Capnocytophaga ochracea",61201],["Streptococcus sp. 6",56],["Desulfovibrio salexigens",8745],["Microbacterium schleiferi",7],["Arcobacter butzleri",111],["Thermus sp. T2",1],["Fulvimarina pelagi",961],["Binary vector pPZP 35S hRluc-attR",2],["Transformation vector pPICBT3",2],["Stenotrophomonas terrae",3],["Fusobacterium varium",12687],["Sulfurihydrogenibium azorense",2029],["Trimenia moorei",2],["Binary vector pCAMBIA-0390",126],["Nonomuraea longicatena",2],["Flavobacterium phage 11b",332],["Rahnella sp. Y9602",535],["Mycobacterium aurum",6],["Bacteroides rodentium",11],["Alicyclobacillus sp. A4",4],["Clostridium tertium",12],["Hexagenia limbata",2],["Mycobacterium sp.",104],["Klebsiella sp.",22674],["Bacteroides sp. 2_1_16",158723],["Methylovorus sp. MP688",524],["Hirschia baltica",1703],["Enterobacteria phage P4",15],["Endoriftia persephone",162],["Binary vector pEAQ-HT-DEST3",128],["Psathyrostachys fragilis",2],["Enterobacteria phage P2",3],["Flexibacter litoralis",3],["Lactobacillus helveticus",5341],["Callithrix jacchus",11],["Bacillus sp. NBL420",16],["Plasmid QKH54",39],["Moraxella catarrhalis",1248],["Desulfonema ishimotonii",6],["Expression vector pYPX145",2],["Blautia producta",91],["Listeria marthii",522],["Streptococcus sp. M143",2444],["uncultured Acidovorax sp.",3],["Clostridium cylindrosporum",48],["Binary vector pCLKSCLA25",126],["Ruminococcus callidus",861],["Cylindrospermopsis raciborskii",859],["Bacillus thermantarcticus",2],["Desulfotomaculum thermobenzoicum",70],["Clostridium sp. enrichment culture clone 7-25",3688],["Enterobacteria phage RB43",24],["Sarcina ventriculi",3],["Borrelia bavariensis",26],["Clostridium sp. IPP-39295 (FM-I)",2],["Vibrio phage VP5",5],["Bacillus atrophaeus",3902],["Rhodospirillum rubrum",209],["Expression vector pBAD322Tp",1],["Corydalis sempervirens",1],["Actinomyces sp. oral taxon 180",618],["Enterococcus moraviensis",2],["Sorangium cellulosum",2399],["Synthetic conjugative molecular parasite pX1.0",2],["Desulfuromonas palmitatis",10],["Micromonospora sp. Tu 6368",2],["Fusobacterium sp. 4_1_13",1920],["Prevotella baroniae",8],["uncultured archaeon GZfos24D9",6],["Cloning vector p713-905",126],["uncultured Desulfovibrio sp.",826],["Desulfovibrio magneticus",6181],["Roseburia inulinivorans",515422],["Desulfovibrio vulgaris",13164],["Arthroderma benhamiae",57],["Donor vector pTKIP-neo",1],["Microbacterium arborescens",3],["Gnetum gnemon",2],["Canis lupus",38],["Acetobacter tropicalis",1],["Cytophaga sp. MBIC01355",2],["Staphylococcus fleurettii",16],["Azospirillum picis",2],["MISSA donor vector pLC-ccdB",2],["Donor vector pTKIP-cat",3],["marine CFB-group bacterium MBIC04452",5],["Vibrio sp. 2693",1],["Legionella pneumophila",1080],["Mycobacterium vanbaalenii",310],["Ehrlichia canis",1],["Desulfatibacillum alkenivorans",7221],["Azorhizobium caulinodans",1438],["Erysipelothrix tonsillarum",46],["Kangiella koreensis",2188],["Arthrobacter nicotinovorans",2],["bacterium AR1201",4],["Bartonella capreoli",1],["Polaribacter irgensii",11668],["Bacteroides sp. WA1",21],["Malonomonas rubra",86],["Corynebacterium bovis",2],["Pseudomonas veronii",6],["Catonella morbi",6260],["Sphaerotilus natans",4],["Thalassospira lucentensis",6],["BioBrick cloning vector pSB3C5-I52001",2],["Treponema denticola",5441],["Streptobacillus moniliformis",7218],["Fusobacterium sp.",5821],["Clogmia albipunctata",4],["uncultured bacterium fCS1",24],["uncultured bacterium CBNPD1 BAC clone 905",8],["Natranaerobius thermophilus",12238],["Cyamopsis tetragonoloba",9],["Bacillus sp. N2a",2],["Paenibacillus popilliae",47],["Invertebrate iridescent virus 3",24],["cfp marker plasmid pWM1012",126],["Providencia rustigianii",1294],["Desulfotomaculum thermocisternum",113],["Terribacillus saccharophilus",16],["Micromonospora sp.",443],["Oceanicola granulosus",939],["Sinorhizobium meliloti",1955],["Trichophyton rubrum",10],["Bacillus licheniformis",2306],["Thermoanaerobacter wiegelii",5333],["Broad host range vector pBMTBX-1",251],["Erwinia persicina",16],["Megasphaera elsdenii",519],["Wolbachia endosymbiont of Folsomia candida",2],["Sulfurospirillum barnesii",26],["Desulfotomaculum putei",6],["Candidatus Kuenenia stuttgartiensis",1565],["Streptococcus iniae",27],["Lactobacillus amylovorus",5735],["Anabaena sp. 18B6",2],["Binary vector pEAQspecialKm",126],["Catharanthus roseus",2],["Binary vector pCAMBIA-0380",126],["uncultured marine bacterium 560",12],["Spiroplasma platyhelix",46],["Pseudomonas phage D3",6],["Actinosynnema mirum",1848],["Thermoanaerobacter kivui",11],["Enterobacteria phage ST104",92],["American potato purple top wilt phytoplasma",2],["Microbacterium imperiale",1],["Thauera aromatica",6],["Atriplex nummularia",2],["Diplonema sp. ATCC 50224",8],["Thalassobius gelatinovorus",6],["uncultured marine Nitrospinaceae bacterium",2],["Plasmid ColIb-P9",69],["Vibrio aestuarianus",2],["Brucella microti",390],["Streptococcus phage 370.1",57],["Methanothermus fervidus",244],["uncultured marine crenarchaeote AD1000-207-H3",2],["Porphyromonas macacae",3],["Ranunculus acris",1],["Brevundimonas sp. BAL3",636],["Periplaneta americana",2],["Ruminococcus gnavus",174437],["Myscelia capenas",2],["Enterococcus canis",54],["Clostridium cellulolyticum",117008],["Legionella longbeachae",2465],["uncultured organism HF10_3D09",2],["Streptococcus sp. 2_1_36FAA",1180],["Binary vector pCAMBIA-1281Z",2],["Klebsiella variicola",169206],["Staphylococcus phage 2638A",415],["Kingella kingae",6],["Reporter vector pMK2030",2],["Parachlorella kessleri",11],["Ignisphaera aggregans",164],["Cloning vector pLM53",2],["Mycobacterium ulcerans",29],["Borrelia afzelii",67],["Blautia hydrogenotrophica",129038],["Apoda biguttata",1],["Alteromonadales bacterium TW-7",423],["Achromobacter denitrificans",75],["Binary vector pCAMBIA-1305.2",126],["Bacteroides cellulosilyticus",352021],["Gibberella zeae",198],["Archaeoglobus fulgidus",64],["Bacillus thermoamyloliquefaciens",5],["Lactobacillus fermentum",16118],["Broad host range vector pBMTB-1",251],["Thermaerobacter marianensis",5280],["Veillonella sp. MY-P9",34],["Streptomyces mashuensis",12],["Rickettsia sibirica",22],["Citrobacter murliniae",8],["Burkholderia sp. CCGE1003",2810],["Streptococcus gordonii",1185],["Lithobius sp. SBH266126",18],["Bacillus megaterium",15993],["Prevotella bryantii",63251],["Dehalococcoides sp. GT",88],["Choristoneura fumiferana DEF MNPV",24],["Wolbachia sp.",195],["Shewanella baltica",1086],["uncultured marine microorganism HF4000_ANIW133F6",4],["Borrelia hermsii",323],["Bacillus sp. RT105",1],["Comamonas sp.",8],["Halogeometricum borinquense",579],["Bacteroides fragilis",986183],["Streptosporangium roseum",5344],["Rhodobacter blasticus",11],["Klebsiella phage phiKO2",5],["Porphyromonas gingivicanis",3],["uncultured microorganism",576],["rumen bacterium NK4B65",16],["Mobiluncus mulieris",10747],["Strongylocentrotus purpuratus",287],["Polygonum aviculare",4],["uncultured marine group II euryarchaeote DeepAnt-15E7",6],["Methanoculleus marisnigri",123],["Carex dioica",2],["Streptomyces glaucescens",1],["Anaeromyxobacter sp. K",552],["unidentified soil organism",6],["Agrobacterium sp. LMG29",6],["Tissierella sp. AIP 285.00",5],["Escherichia blattae",28],["uncultured marine microorganism HF4000_APKG5H11",18],["Ophioglossum reticulatum",2],["Burkholderia phage phiE255",24],["Sphingobacterium spiritivorum",37269],["Methanosaeta thermophila",12],["Pseudomonas denitrificans",14],["Burkholderia phage KS10",12],["Paenibacillus sp. E18",14],["Streptomyces flavoviridis",2],["Vanderwaltozyma polyspora",89],["Dickeya zeae",6934],["Lyngbya bouillonii",3],["Alteromonas macleodii",1341],["Cloning vector pVZ321",2],["Streptococcus sp. CSL 7508",4],["Coprothermobacter proteolyticus",4583],["Plesiocystis pacifica",2873],["Cloning vector pMCG161",2],["Spiroplasma endosymbiont of Drosophila tenebrosa",2],["Chlamydomonas reinhardtii",1010],["Idiogaryops pumilis",4],["uncultured organism MedDCM-OCT-S11-C29",138],["Solanum pennellii",10],["Coconut lethal yellowing phytoplasma",3],["Ketogulonicigenium vulgare",1109],["Pinus sibirica",2],["Methanococcus voltae",819],["Pseudomonas mendocina",98],["Psychrobacter arcticus",71],["Enterococcus phage phiFL4A",580],["Phaeodactylum tricornutum",615],["Dictyoglomus thermophilum",6267],["Arthrobacter sp. ON14",2],["Cloning vector p713-947",126],["Photorhabdus temperata",1],["uncultured gamma proteobacterium HF0770_33G18",3],["Hebeloma cylindrosporum",7],["Xanthobacter flavus",12],["Caminibacter mediatlanticus",1239],["Paenibacillus ourofinensis",2],["Bacillus sp. 2H604W",1],["uncultured soil bacterium",21],["Gluconacetobacter hansenii",1103],["Shewanella sp. SIB1",2],["Spirochaeta aurantia",13],["Pasteurella pneumotropica",1],["Simulium vittatum",22],["Clostridium aldrichii",516],["Escherichia Stx1 converting bacteriophage",68],["Eubacterium sp. WAL 17363",94],["Candidatus Liberibacter asiaticus",93],["Pseudoxanthomonas suwonensis",1754],["Gateway destination plasmid pSAT6-NP-DEST-EGFP",2],["Streptococcus sp. C300",84],["Angiopteris evecta",4],["Clostridium ultunense",23],["Methylovorus sp. SIP3-4",1556],["Chlamydophila caviae",4],["Caldicellulosiruptor sp. Tok7B.1",2],["Ktedonobacter racemifer",4818],["Planococcus sp. L4",26],["Polypterus senegalus",2],["Erwinia pyrifoliae",2389],["Vibrio sp. RC586",404],["Mycobacterium goodii",2],["Lactobacillus phage JCL1032",8],["uncultured bacterium BAC17H8",2],["Bacteroides plebeius",2591395],["Aeromonas tecta",2],["uncultured marine microorganism HF4000_006O13",2],["Vibrio splendidus",2600],["Binary vector pCAMBIA-2200",2],["uncultured Sphingobacterium sp. EB080_L08E11",348],["Nostoc punctiforme",3020],["Binary vector pCAMBIA-1200",2],["Brassica juncea",4],["Paramecium tetraurelia",852],["Karenia mikimotoi",24],["Mycobacterium phlei",4],["uncultured marine microorganism HF4000_ANIW141K23",4],["Dialister propionicifaciens",15],["Pan troglodytes",38],["Streptomyces chartreusis",70],["Umbelopsis vinacea",2],["Bacillus halodurans",1079],["Bacteroides oleiciplenus",18],["Spirastrella coccinea",2],["Channa maculata",2],["Herpetosiphon aurantiacus",5259],["Inducible expression vector pILL2150",2],["Bifidobacterium angulatum",60553],["Streptococcus macedonicus",4],["Bacteriophage APSE-2",62],["Chryseobacterium soldanellicola",8],["Prevotella tannerae",54087],["Geobacter sp. FRC-32",3628],["Chlorobaculum thiosulfatiphilum",5],["uncultured Rhodospirillales bacterium HF4000_24M03",12],["Agromyces luteolus",1],["Synechococcus sp. CC9902",30],["Phaseolus vulgaris",7],["Cloning vector pBSL121",2],["Actinobacillus delphinicola",4],["Streptococcus gallolyticus",21517],["Bradyrhizobium elkanii",2],["Shuttle expression vector pBJ2",2],["Expression vector pAttR-YFP-2xHA",2],["Geobacillus sp. Y412MC61",3356],["Clostridium sp. MK12",6],["Clostridium cocleatum",14],["Bifidobacterium longum",436761],["Enterococcus saccharolyticus",5],["Saccharomyces servazzii",2],["uncultured myxobacterium HF0070_11L13",1],["Streptococcus parasanguinis",4918],["Corynebacterium mycetoides",2],["Nocardia sp. ATCC 202099",2],["uncultured marine crenarchaeote HF4000_APKG5C13",16],["uncultured marine gamma proteobacterium EBAC20E09",22],["Ascaris suum",8],["Saccharothrix mutabilis",4],["Streptococcus phocae",3],["Rothia mucilaginosa",1778],["uncultured gamma proteobacterium HF0500_05P21",4],["Shuttle expression vector pBJ3",2],["Palm lethal yellowing phytoplasma",14],["Pseudomonas stutzeri",395],["Azospirillum lipoferum",51],["Acinetobacter sp. TS25",2],["Schizosaccharomyces japonicus",240],["uncultured Rhodospirillales bacterium HF0070_31K06",26],["Desulfovibrio sp. JD160",2],["bacterium H674",8],["Cicer arietinum",1],["Rickettsia akari",24],["Streptococcus downei",1667],["Criblamydia sequanensis",1],["Arcanobacterium pyogenes",1060],["Eggerthella lenta",277139],["uncultured Sphingomonadales bacterium HF0500_24B12",34],["Bacillus cereus",49851],["Myxococcus xanthus",737],["Binary vector pCAMBIA-1381",126],["Pseudonocardia chloroethenivorans",2],["uncultured archaeon GZfos11A10",14],["Fibrobacter succinogenes",88314],["Prochlorococcus phage P-HM2",4],["Cloning vector pEZY45",2],["Eubacterium ruminantium",207],["uncultured gamma proteobacterium HF0500_07A21",2],["Syntrophobacter fumaroxidans",1651],["Cloning vector pJAZZ-OCmin",2],["Expression vector mce3",2],["Lactobacillus fabifermentans",10],["Brucella sp. NVSL 07-0026",100],["Mycoplasma feliminutum",4],["Equus caballus",22],["Bos taurus",500],["Enterococcus avium",8],["uncultured marine crenarchaeote HF4000_APKG3K8",2],["Bradyrhizobium sp. SNU001",2],["Planktothrix rubescens",5],["Coccidioides posadasii",117],["Cloning vector pSAT6A-DEST-ECFP-N1",2],["Bacillus sp. KSM-LD1",4],["Pichia ciferrii",6],["Transformation vector pC23LB",126],["Broad host range vector pMLBAD",251],["Transformation vector pC23LG",126],["Bartonella bacilliformis",242],["Bacillus sp. RFL6",6],["Leucoagaricus gongylophorus",1],["Enterococcus sp. 130",56],["Croceibacter atlanticus",12292],["cyanobacterium endosymbiont of Rhopalodia gibba",4],["Ochrosphaera neapolitana",1],["Euplotes vannus",1],["Pyrococcus sp. GI-H",2],["Gateway vector pFSPGW",126],["Nocardia beijingensis",2],["Drosophila sechellia",19],["Streblomastix strix",8],["Fervidobacterium gondwanense",26],["Staphylococcus warneri",2077],["Parvibaculum lavamentivorans",218],["uncultured prymnesiophyte C19847",4],["Methanococcus maripaludis",601],["Clostridium aminobutyricum",412],["Bacillus sp. KSM-1876",2],["Shuttle vector pDL276",126],["Cloning vector pHRS-9",2],["Streptococcus phage phi-SsUD.1",275],["Saimiri sciureus",2],["Atrina rigida",2],["Sphingopyxis alaskensis",147],["uncultured marine microorganism HF4000_010I05",10],["Zygnema circumcarinatum",6],["Caenorhabditis briggsae",145],["butyrate-producing bacterium SS3/4",44548],["Polaromonas sp. JS666",364],["Glomus intraradices",36],["Flavobacteriales bacterium ALC-1",5878],["Drosophila grimshawi",64],["Vibrio gallicus",6],["Zoysia japonica",1],["consortium cosmid clone pGZ1",2],["Chromera velia",2],["Catenulispora acidiphila",3489],["Pongo abelii",48],["Vibrio vulnificus",2677],["Bacillus sp. JAMB-602",3],["Bacillus schlegelii",12],["African swine fever virus",55],["Terrimonas ferruginea",31],["Listeria phage B025",4],["Bradyrhizobium sp. aeky10",1],["Virgibacillus halophilus",2],["Expression vector pETS2SUL",1],["Cloning vector pDNR-LIB",2],["Chrysiogenes arsenatis",10],["Cloning vector pCOS5",2],["Drosophila willistoni",116],["Bacillus circulans",149],["Cloning vector pCM433",2],["Streptomyces globisporus",4],["Methanoregula boonei",14],["Houttuynia cordata",1],["Penicillium chrysogenum",433],["Bifidobacterium ruminantium",78],["Pseudomonas syringae",1828],["Daphnia pulex",96],["Talaromyces flavus",2],["Clostridium carboxidivorans",62449],["Methanobacterium formicicum",20],["Desulfotignum balticum",15],["Desulfovibrio sp. ND132",729],["Integration vector pCD11PKS",2],["Bacillus caldotenax",57],["Burkholderia phage BcepNazgul",4],["rpL23-fusion expression vector pmIL-6",2],["Pectobacterium carotovorum",2726],["Escherichia sp. Sflu5",2],["Bacteroides sp. 1_1_6",284262],["Cloning vector pCPP5301",2],["Bartonella durdenii",2],["Neurospora calospora",2],["gamma proteobacterium NOR51-B",844],["Mycobacterium phage Che9c",5],["Sphingomonas sp. KA1",26],["Liriodendron tulipifera",3],["Flavobacterium columnare",160],["Cloning Vector pKANNIFAD401",126],["Glomerella lindemuthiana",1],["uncultured planctomycete 3FN",4],["Azospirillum sp.",1248],["Limulus polyphemus",6],["sulfate-reducing bacterium BG9",7],["Daphnia parvula",6],["Brucella ovis",212],["Spiroplasma mirum",4],["Bacillus phage phi3T",3],["Streptococcus sp. M334",388],["Pyrenophora teres",58],["Mycoplasma iowae",2],["Polytomella sp. Pringsheim 198.80",1],["Streptomyces virginiae",9],["Streptomyces sp. SPB74",684],["Streptomyces sp. ACT-1",772],["Fusobacterium sp. 1_1_41FAA",2616],["Treponema pedis",6],["Methylosinus trichosporium",811],["Cloning vector pHB518",2],["Streptomyces sp. SPB78",1014],["Erwinia billingiae",2761],["Cytophaga sp. I-2034",3],["Vulcanisaeta distributa",92],["Leuconostoc phage 1-A4",6],["Cytophaga sp. I-2031",3],["Acinetobacter genomosp. 13TU",288],["Prevotella micans",2],["Caulobacter leidyia",1],["Cyanobacterium sp. MBIC10216",8],["Macaca fascicularis",19],["Plasmid pIP1433",252],["Thermus filiformis",22],["Burkholderia pseudomallei",2950],["Rhodobacter capsulatus",2236],["Ostreococcus 'lucimarinus'",608],["Citrobacter koseri",11740],["Scaphinotus petersi",2],["cfp marker plasmid pWM1009",126],["Nannocystis exedens",1],["uncultured Acidobacteria bacterium",46],["Ruminococcus sp. 5_1_39BFAA",486157],["Polynucleobacter cosmopolitanus",3],["Lyngbya sp. PCC 8106",1155],["Expression vector pACT3",2],["Clostridium phytofermentans",256553],["Streptomyces sp. Mg1",529],["Collinsella intestinalis",31209],["uncultured marine proteobacterium",2],["Bacillus tusciae",11141],["Rhizobium phage 16-3",6],["unidentified microorganism",1680],["Thermoanaerobacter thermohydrosulfuricus",38],["uncultured Prochlorococcus sp.",4],["Caenorhabditis remanei",464],["Chondrus crispus",3],["Parabacteroides gordonii",36],["Cloning vector pClasper",2],["Chloroflexus aggregans",2690],["Veillonella magna",2],["Blastocystis sp. NandII",10],["Bacillus massiliensis",6],["uncultured Alkaliphilus sp.",1],["Vibrio phage VHML",220],["Providencia stuartii",2349],["uncultured marine bacterium MedDCM-OCT-S04-C293",12],["marine gamma proteobacterium HTCC2080",616],["Clostridium xylanolyticum",585],["Roseobacter sp. GAI101",604],["Wolbachia endosymbiont of Onchocerca volvulus",1],["Citrobacter rodentium",11628],["Methylosinus acidophilus",8],["Rattus sp.",5],["Cryptobacterium curtum",64812],["Cloning vector pMK2016",2],["Streptococcus phage phi-m46.1",100],["uncultured bacterium pEAF66",2],["Pasteuria ramosa",43],["Mycoplasma yeatsii",17],["uncultured Chloroflexi bacterium HF0770_09E03",26],["Desulfovibrio aespoeensis",6958],["uncultured Desulfovibrionales bacterium",14],["Clostridium innocuum",115],["Cloning vector pBACe3.6",2],["Mechercharimyces mesophilus",8],["uncultured Escherichia sp.",21],["Enterobacteria phage T4 sensu lato",30],["Desulfovibrio sp.",11173],["Burkholderia thailandensis",1016],["Aeromonas salmonicida",1402],["uncultured marine microorganism HF4000_093M11",2],["Proteus mirabilis",12471],["Streptococcus sp. oral taxon 071",630],["uncultured Gemmatimonadales bacterium HF0770_11C06",1],["Bacillus sp. TT402",1],["Bacteroides sp. 4_3_47FAA",407872],["Plant transformation vector pSITE BiFC cEFYP C1",2],["Colwellia psychrerythraea",155],["uncultured archaeon GZfos37D1",2],["Panulirus versicolor",1],["Clostridiales bacterium CoAT_GM2/1",8],["Clostridium sp. 7_2_43FAA",20330],["Bifidobacterium sp. 12_1_47BFAA",5971],["Jonesia denitrificans",3341],["Streptomyces ramocissimus",3],["Staphylococcus succinus",4],["Shuttle vector pMTL82254",52],["Lysobacter lactamgenus",2],["Oxalis latifolia",2],["Phormidium lapideum",1],["Ajellomyces capsulatus",164],["uncultured gamma proteobacterium HF0200_40H22",14],["uncultured bacterium HF4000_009C18",10],["Micromonas pusilla",413],["Clostridium haemolyticum",6],["Hymenobacter sp. 35/26(2010)",2],["Caldicellulosiruptor owensensis",6108],["Plasmid pKM101",53],["Fructobacillus durionis",2],["Sporosarcina sp. YM9-109",1],["uncultured haloarchaeon FLAS10H9",2],["Exiguobacterium acetylicum",2],["uncultured alpha proteobacterium EB000_37G09",6],["Dactylococcopsis salina",6],["Vibrio phage nt-1 sensu lato",44],["Birmingham IncP-alpha plasmid",104],["Streptomyces rubellomurinus",2],["Megasphaera micronuciformis",9221],["uncultured marine microorganism HF4000_ANIW141I9",2],["uncultured candidate division WWE3 bacterium EJ0ADIGA11YD11",3],["Fervidobacterium pennivorans",27],["Cloning vector pLAFR",2],["Yeast expression vector pJG485",2],["Mongoloraphidia martynovae",4],["Thalassiosira pseudonana",742],["Leuconostoc pseudomesenteroides",6],["Expression vector pOsAct2-1-Tnos",126],["Ginkgo biloba",12],["Lactococcus phage P335 sensu lato",16],["Paenibacillus sp. KSM-N546",1],["Neisseria subflava",741],["uncultured SUP05 cluster bacterium",242],["Gracilaria gracilis",8],["Galiella rufa",20],["Mesoplasma photuris",6],["Lautropia mirabilis",267],["Bacillus sp. SG-1",4755],["Eubacterium oxidoreducens",523],["Ruminococcus sp. SR1/5",64567],["Clostridium saccharobutylicum",467],["Clostridium hylemonae",85981],["Pedinophyceae sp. YPF-701",1],["Deinococcus radiodurans",682],["Cytophaga sp. MBIC04666",2],["Bironella gracilis",4],["Acidithiobacillus ferrooxidans",1879],["Delftia acidovorans",2908],["Streptomyces triostinicus",1],["Pinus cembra",2],["Paenibacillus macerans",45],["Kribbella swartbergensis",2],["Bifidobacterium sp. Eg1",739],["Shuttle DNA vaccine vector pLKV1",126],["Mycobacterium sp. JLS",30],["Binary vector pBin19 35S YFP-attR",130],["Paenibacillus amylolyticus",4],["Mesostigma viride",2],["Xenorhabdus bovienii",1872],["uncultured marine microorganism HF4000_APKG2M17",10],["Broad host range vector pBMTBX-2",251],["Araucaria humboldtensis",1],["Rhizobium sp. USDA 1083",4],["Bradyrhizobium sp. UPM1167",24],["Planctomyces limnophilus",5649],["Broad host range vector pBMTBX-4",251],["Broad host range vector pBMTBX-5",251],["Acinetobacter junii",1357],["Plantago media",2],["Brachypodium sylvaticum",1],["Calyptogena okutanii thioautotrophic gill symbiont",92],["Shuttle expression vector pEC-XC99E",2],["Pseudoalteromonas sp. SM9913",765],["Gluconacetobacter xylinus",12],["Shuttle vector pFGWDR196",2],["uncultured SAR11 cluster alpha proteobacterium H17925_38M03",3],["Burkholderia sp. CCGE1001",559],["Vitreoscilla stercoraria",2],["Thermosediminibacter oceani",23806],["Burkholderia sp. CCGE1002",1555],["Tuber melanosporum",147],["Lactobacillus backi",7],["Staphylothermus hellenicus",30],["Methylocapsa acidiphila",5],["Pediococcus cellicola",17],["Taxus baccata",6],["Araucaria luxurians",1],["Mycobacterium brisbanense",4],["Panax ginseng",2],["Bacillus phage 250",4],["Cloning vector pCAT/LIC",2],["Brachionus calyciflorus",6],["Gemella haemolysans",7164],["Citrus sinensis",5],["Prevotella nigrescens",696],["Bacillus phage GA-1",9],["Platygaster sp. CD032",2],["Anoxybacillus gonensis",2],["Francisella novicida",1378],["Thermobispora bispora",1779],["Plasmid RI13",13],["uncultured SAR11 cluster alpha proteobacterium H17925_23J24",2],["Listonella anguillarum",28],["Clostridium acidurici",8],["Sporolactobacillus sp. DX12",34],["Chlorobium limicola",4484],["Prevotella veroralis",38086],["Geobacillus sp. Y412MC52",4441],["Pediococcus ethanolidurans",1],["Arcobacter skirrowii",1],["Cystobacter fuscus",24],["Ethanoligenens harbinense",326644],["Thiocapsa rosea",1],["Dictyostelium fasciculatum",3],["Oltmannsiellopsis viridis",15],["BAC cloning vector attB-P[acman]-CmR-F-2-attB",2],["Rhodoferax fermentans",3],["Agromyces ramosus",2],["unidentified marine eubacterium",6],["Geobacillus stearothermophilus",2554],["Mycoplasma bovis",608],["Erwinia rhapontici",5],["Marinilabilia salmonicolor",70],["Streptomyces spectabilis",2],["Acholeplasma sp. N93",9],["Broad host range vector pBTBX-3",2],["Rareuptychia clio",2],["Bacillus sp. FSL_h8543",34],["Kocuria rhizophila",1229],["Parvularcula bermudensis",1340],["Thiomonas sp. 3As",14],["Sphingomonas wittichii",263],["IncN plasmid pKM101",108],["Mycoplasma gallopavonis",2],["Paenibacillus polymyxa",29074],["Aspergillus niger",396],["Vibrio sp. JT0107",4],["Limnobacter sp. MED105",3360],["Borrelia duttonii",208],["Lactobacillus sakei",1013],["Cynomorium coccineum",5],["Streptococcus thoraltensis",3],["Tatumella ptyseos",15],["Tetraodon nigroviridis",31],["Sagitta elegans",2],["Begonia x tuberhybrida",344],["Cowpox virus",1],["uncultured archaeon MedDCM-OCT-S09-C50",2],["Burkholderia sp. HKI 404",1],["Cloning vector pLM10",2],["Anaerococcus hydrogenalis",6630],["Blattabacterium sp. (Blattella germanica)",595],["Vulpes vulpes",4],["Turicella otitidis",4],["Clostridium pasteurianum",490],["Segniliparus rugosus",88],["Antirrhinum majus",25],["Eucidaris tribuloides",6],["Pseudobutyrivibrio xylanivorans",38],["uncultured archaeon GZfos12E1",16],["Roseburia faecis",404],["Spiroplasma sp. CRAYFISH",1],["Paenibacillus sp. JDR-2",35168],["Opitutus terrae",18101],["Bacillus cytotoxicus",512],["Cystobacter sp. SBCb004",2],["uncultured alpha proteobacterium EB080_L58F04",2],["Corynebacterium phocae",2],["Clostridium straminisolvens",246],["Expression vector pOsAct2-Tnos",126],["Western X phytoplasma",6],["Helicoverpa armigera",6],["Bartonella sp. Ew-111",2],["Penicillium marneffei",160],["Cloning vector pSAT6-DEST-ECFP-C1",2],["Enterobacteria phage ES18",30],["Aneurinibacillus migulanus",5],["Thermus sp. A4",3],["Coxiella burnetii",755],["Promoter probe vector pRR21",126],["Saccoglossus kowalevskii",49],["uncultured marine microorganism HF4000_APKG7N23",6],["Staphylococcus cohnii",1],["Meyerozyma guilliermondii",160],["Pinus pinaster",1],["Atopobium vaginae",20563],["Entomoplasma lucivorax",2],["Burkholderia gladioli",18],["Lactococcus phage 1706",128],["Dreissena polymorpha",2],["Desulfomicrobium norvegicum",6],["Agrobacterium tumefaciens",3806],["Streptomyces flavogriseus",538],["Methylobacterium sp. 4-46",1434],["Sebaldella termitidis",28483],["marine gamma proteobacterium HTCC2148",836],["Fusobacterium periodonticum",2930],["Rhizobium sp. BICC 651",10],["Streptomyces sp. SANK 61196",4],["Bacteroides pectinophilus",266776],["Mycoplasma genitalium",47],["Harpegnathos saltator",36],["Kytococcus sedentarius",1626],["Bifidobacterium animalis",136989],["Synechococcus sp. WH 8109",298],["uncultured marine bacterium HF10_49E08",246],["Desulfotomaculum thermoacetoxidans",60],["Streptomyces viridochromogenes",1404],["Streptomyces scabiei",2017],["Synechococcus sp. WH 8102",10],["Bacteroides acidifaciens",1328],["Halanaerobium saccharolyticum",8],["uncultured Gemmatimonadales bacterium HF0200_34B24",1],["Lactobacillus ultunensis",2175],["Rhizobium sp. BR816",2],["gamma proteobacterium NOR5-3",751],["Pseudonocardia antarctica",2],["Enterococcus sulfureus",2],["marine CFB-group bacterium MBIC04472",10],["Mycobacterium parascrofulaceum",551],["Thalassolituus oleivorans",3],["Anaerostipes butyraticus",74],["Clostridium subterminale",1180],["Burkholderiales bacterium MUL2G11",32],["Paenibacillus sp. C7",28],["Binary vector pIPKb005",2],["Binary vector pIPKb002",2],["Binary vector pIPKb003",2],["Binary vector pIPKb001",2],["Acetobacterium woodii",178],["Escherichia hermannii",26],["Lactarius barrowsii",2],["Maribacter sp. HTCC2170",19023],["uncultured marine crenarchaeote HF4000_APKG6J21",20],["Pantoea sp. At-9b",4646],["Cloning vector pBS 35S attR-hRluc",2],["Vibrionales bacterium SWAT-3",458],["Synechococcus sp. PCC 6716",6],["Sulfurospirillum deleyianum",2809],["Zymomonas mobilis",3893],["Persephonella sp. CIR297H",3],["Aquifex pyrophilus",62],["Bacteroides salyersiae",19],["Tatlockia micdadei",2],["Thermanaerovibrio acidaminovorans",6726],["Flavobacterium frigidimaris",20],["Neisseria weaveri",2],["Corynebacterium amycolatum",1809],["Kluyveromyces marxianus",42],["Chlorante-Aster yellows phytoplasma",10],["Ehrlichia ruminantium",21],["Roseovarius sp. 217",612],["Nitrobacter sp.",25],["TF expression vector pB1H1",2],["Lechevalieria aerocolonigenes",13],["Prevotella disiens",52333],["uncultured marine microorganism HF4000_001L24",2],["Leishmania braziliensis",186],["Yersinia enterocolitica",2128],["Tissierella sp. LBN 299",15],["Shuttle vector pDOJHR",36],["Flaveria pringlei",7],["Maricaulis maris",283],["uncultured Oceanospirillales bacterium HF0130_06B06",8],["Binary vector pCXUN",126],["Thermomicrobium roseum",3810],["Acidovorax ebreus",723],["Cloning vector pBS 35S YFP-attR",2],["Bacillus sp. S210",3],["Microcystis aeruginosa",3514],["Allium sativum",2],["Geobacillus thermoglucosidasius",5329],["Cryphonectria parasitica",1],["uncultured marine bacterium EB0_50A10",2],["Escherichia sp. 1_1_43",2304],["Arthrobacter phenanthrenivorans",100],["Bacteroides sp. 3_1_19",189819],["Clostridium sordellii",64],["uncultured archaeon GZfos34A6",8],["Lactobacillus coleohominis",2553],["Elusimicrobium minutum",8189],["Mitthyridium sp. Streimann 27524",2],["Mycoplasma glycophilum",26],["Methanococcus vannielii",14],["Thermosipho africanus",3263],["Cloning vector pRK310",3],["Treponema primitia",257],["Tomato stolbur phytoplasma",4],["Burkholderia xenovorans",3001],["Streptococcus phage SMP",8],["Paenibacillus wynnii",12],["Bacillus weihenstephanensis",4767],["Anaplasma centrale",90],["Cloning vector pAM120",1],["Corynebacterium kroppenstedtii",1193],["Alsophila spinulosa",3],["Chlorobium phaeobacteroides",5985],["Candidatus Blochmannia vafer",24],["Geobacillus sp. 70PC53",8],["Enterococcus phoeniculicola",11],["Cloning vector pCW",32],["Arabidopsis thaliana",455],["uncultured Pseudomonadales bacterium HF0500_12O04",2],["Saccharomyces cerevisiae",87],["Selenomonas artemidis",945],["Aureococcus anophagefferens",80],["Eggerthella sp. 1_3_56FAA",20304],["uncultured gamma proteobacterium HF0770_07M15",1],["Binary vector pEAQexpress",126],["Bacillus pumilus",3642],["Alcaligenes hydrogenophilus",25],["Bacillus plakortidis",1],["Diplopoda sp. SBH266145",6],["Bifidobacterium breve",29086],["Cloning vector pBSL159",2],["Acholeplasma vituli",16],["Corynebacterium simulans",2],["Candidatus Legionella jeonii",2],["Azorhizophilus paspali",18],["Chryseobacterium luteum",2],["Blautia hansenii",197387],["Shuttle vector pGWFDR196",2],["Salvia miltiorrhiza",2],["Streptomyces sviceus",1192],["Enterobacteria phage PRD1",12],["Viridibacillus arenosi",16],["uncultured bacterium L11E10",2],["Drosophila affinis",4],["Haemophilus influenzae",8589],["Porphyromonas cangingivalis",352],["Synechococcus sp. PCC 7002",1656],["Candidatus Parvarchaeum acidiphilum",26],["Propionibacterium freudenreichii",1728],["Aciduliprofundum boonei",1093],["Achromobacter piechaudii",3565],["Desulfotomaculum halophilum",36],["Cronobacter phage ENT90",4],["Aspergillus aculeatus",2],["Collimonas sp. MPS11E8",14],["Desulfobacterium autotrophicum",8188],["Sinorhizobium kostiense",1],["Magnaporthe oryzae",698],["Acidothermus cellulolyticus",60],["Bacillus sp. HJ171",4],["Wolbachia endosymbiont of Culex quinquefasciatus",186],["Spiroplasma sp. BARC 4900",1],["Staurastrum punctulatum",51],["Chlamydophila pneumoniae",61],["Transposon Tn1525",130],["Rhodococcus sp. M5",2],["Vibrio orientalis",674],["Halobacterium salinarum",66],["Bacillus psychrosaccharolyticus",7],["Thermofilum pendens",185],["Sanguibacter keddieii",4579],["Anabaena variabilis",252],["Bacillus axarquiensis",2],["Acidovorax sp. KKS102",1],["Euclea delphinii",1],["his-3 integration vector pJHAM007",2],["Gateway adapted binary vector pCGTBG",126],["Bacillus mojavensis",23],["uncultured archaeon GZfos27G5",6],["Brucella sp. 83/13",172],["Klebsiella oxytoca",2632],["Staphylococcus vitulinus",8],["Arachis hypogaea",28],["Aureoumbra lagunensis",18],["Binary vector pCAMBIA-1381Xb",126],["Selaginella lepidophylla",2],["Cloning vector pSAT6-DEST-RFP-C1",2],["Cytophaga sp. MBIC01481",1],["Peripatoides novaezealandiae",8],["Shuttle vector pMTL83151",52],["Leptothrix cholodnii",3131],["Staphylococcus capitis",1264],["uncultured nuHF2 cluster bacterium HF0770_13K08",1],["Verticillium albo-atrum",186],["Clostridium sp. Iso6-17",2],["Roseiflexus castenholzii",234],["Paenibacillus sp. A1",18],["Sinorhizobium saheli",2],["Cloning vector pSAT6A-DEST",2],["Streptomyces griseoruber",2],["Mariner mini-transposon delivery vector pMaT7cat",1],["Culex quinquefasciatus",140],["uncultured marine crenarchaeote HF4000_APKG2O16",2],["Geobacillus thermodenitrificans",576],["Clostridium saccharoperbutylacetonicum",279],["Ochrobactrum lupini",15],["Geobacillus subterraneus",10],["Thermoanaerobacterium thermosaccharolyticum",39070],["rumen bacterium NK2A1",6],["Glomerella graminicola",107],["Desulfarculus baarsii",3719],["Mesoplasma coleopterae",2],["uncultured Verrucomicrobiales bacterium HF0010_05E02",16],["Ruminococcus lactaris",219243],["Acinetobacter haemolyticus",721],["Eubacterium saburreum",17249],["Candidatus Odyssella thessalonicensis",46],["Rubrobacter xylanophilus",342],["Prevotella stercorea",3],["uncultured marine bacterium MedDCM-OCT-S04-C123",38],["Leishmania major",77],["BAC cloning vector pYD-C29",2],["Flavobacteria bacterium MS024-2A",3024],["Pantoea vagans",1974],["Parabacteroides merdae",1838458],["Acholeplasma modicum",48],["Integration vector pGlt-Kan",126],["Cloning vector pRGK337",126],["Corynebacterium renale",36],["Planomicrobium okeanokoites",39],["Streptococcus minor",1],["Prevotella oulorum",465],["Porphyra purpurea",20],["Pollanisus sp. JCR-2011",1],["Enterobacteria phage IME08",12],["Volvariella volvacea",6],["Expression vector pYPX245",126],["Prevotella enoeca",3],["Roseobacter litoralis",405],["Streptomyces pristinaespiralis",1062],["Cellulomonas uda",235],["yeast mitochondrial synthetic construct",1],["Chromohalobacter salexigens",107],["Coleochloa abyssinica",1],["Verrucomicrobium spinosum",2412],["Clostridium clostridioforme",1062],["Enterococcus phage phiEf11",665],["Shigella phage phiSboM-AG3",200],["Paenibacillus glacialis",45],["Nocardia pseudobrasiliensis",3],["Arcobacter sp. CL-S1",2],["Paenibacillus antarcticus",3],["Desulfobulbus propionicus",4760],["Soehngenia saccharolytica",11],["Binary vector pSITE-2CA",2],["Strawberry lethal yellows phytoplasma",124],["Arthrobacter sp. Chr15",3],["Enterobacter hormaechei",126],["uncultured alpha proteobacterium HF0070_05I22",2],["Plant expression vector pDuExB2 (pDuExD7)",2],["uncultured marine bacterium MedDCM-OCT-S04-C385",4],["Sinapis alba",8],["mixed culture bacterium PE_gF3SD01_03",8],["Haloterrigena turkmenica",1150],["Gluconobacter oxydans",190],["Jasminum nudiflorum",1],["Bacillus sp. BS-01",21],["Aegilops tauschii",1],["Microscilla sp. PRE1",213],["Tissierella sp. AIP 249.98",8],["uncultured Enterococcus sp.",2],["Methylomonas clara",3],["Clostridium phage D-1873",21],["Bacteroides sp. 3_2_5",169709],["Binary vector pCAMBIA-2300",126],["Bacteroides coprocola",489340],["Paenibacillus glucanolyticus",2],["Crassula aff. perforata Fishbein 3778",6],["Leptospira borgpetersenii",606],["uncultured alpha proteobacterium HF0010_13E22",2],["Amycolatopsis coloradensis",2],["Lactobacillus suebicus",3],["Lactobacillus lindneri",5],["Stenotrophomonas sp.",134],["uncultured Acidobacterium sp.",1],["Pseudomonas phage gh-1",5],["Crotalaria phyllody phytoplasma",2],["Candidatus Chloracidobacterium thermophilum",163],["Thermotoga maritima",502],["Psychrobacter sp.",66],["Actinomyces viscosus",558],["Allium tuberosum",1],["Enhydrobacter aerosaccus",1587],["uncultured Verrucomicrobiales bacterium HF0070_30L02",56],["Mycobacterium sp. KMS",64],["Pantoea agglomerans",190],["Streptomyces toyocaensis",16],["Viburnum furcatum",4],["Heterometrus spinifer",4],["Aneurinibacillus aneurinilyticus",22],["Binary vector pIPKb007",4],["Veillonella ratti",63],["uncultured Verrucomicrobia bacterium",65],["uncultured alpha proteobacterium HF0070_14E07",14],["Actinomyces sp. oral taxon 178",350],["Binary vector pCCRE",126],["Candidatus Accumulibacter phosphatis",2145],["uncultured phage MedDCM-OCT-S06-C1041",2],["Fasciola hepatica",3],["Sphingobium chlorophenolicum",671],["Candidatus Portiera aleyrodidarum",3],["Thermococcus gammatolerans",1000],["Aeromonas phage 65",3],["Mesorhizobium loti",151],["Brucella neotomae",416],["Leccinum carpini",6],["Synechococcus sp. ARC-21",2],["Bordetella parapertussis",72],["Mycobacterium avium",103],["Leuconostoc fallax",14],["Aeromonas sp. F713E",1],["Calothrix brevissima",1],["Bacteroides sp. 2_1_7",116624],["Streptomyces collinus",4],["Rickettsia prowazekii",34],["Acidithiobacillus thiooxidans",10],["Octadecabacter antarcticus",1551],["Staphylococcus intermedius",38],["Physcomitrella patens",2621],["Cercospora nicotianae",6],["Spiroplasma insolitum",193],["Albidiferax ferrireducens",94],["Binary vector pCAMBIA-1381Z",126],["Ferroglobus placidus",640],["Binary vector pCXSN-HA",126],["uncultured archaeon GZfos26D6",6],["Aminomonas paucivorans",2423],["Clostridium phage phiCD6356",62],["Polaribacter filamentus",4],["Nitrosococcus halophilus",2650],["Brucella sp. BO1",75],["Paenibacillus sp.",20982],["Cloning vector pMQ131",126],["Wolbachia endosymbiont of Muscidifurax uniraptor",93],["Glyptotendipes barbipes",2],["Laceyella sacchari",23],["Mannheimia haemolytica",6706],["Corynebacterium ammoniagenes",704],["Treponema lecithinolyticum",2],["Hyphantria cunea",1],["Expression vector pBac0GW",2],["Crassostrea hongkongensis",2],["Burkholderiales bacterium 1_1_47",125790],["Camponotus floridanus",80],["Burkholderia sacchari",12],["Sinorhizobium sp. CFN_EC1002",2],["Enterocytozoon bieneusi",1673],["Bartonella tribocorum",5651],["Rhizopus sp. ACCC 30795",2],["Laccaria bicolor",205],["Flavobacterium sp. 4214",10],["Helicobacter salomonis",2],["Mycoplasma hyopneumoniae",291],["Francisella philomiragia",2077],["Bacillus sp. KSM-64",100],["Enterobacteria phage Felix 01",1],["Pteris vittata",12],["uncultured gamma proteobacterium HF4000_48J03",8],["Clostridium sp. enrichment culture clone 7-14",3992],["anaerobic bacterium EtOH8",2],["Aggregatibacter aphrophilus",2030],["Nocardiopsis trehalosi",2],["Paenibacillus ginsengisoli",1],["Rickettsia africae",13],["Azoarcus sp. BH72",76],["Spirillospora albida",2],["Dialister pneumosintes",48],["Methanocaldococcus fervens",505],["Enterococcus columbae",12],["Bacteroides sp. 9_1_42FAA",600684],["Xenorhabdus nematophila",1112],["Proteus myxofaciens",1],["Enterococcus gallinarum",8539],["Bartonella clarridgeiae",48],["Pseudomonas sp. NCIMB 10558",2],["Cloning vector pBS 35S Rluc-attR",2],["Cloning vector pBeloBAC11",2],["Pseudomonas alkylphenolia",2],["Clostridium ljungdahlii",52783],["Photobacterium profundum",4095],["Wolbachia sp. wRi",507],["Thermoproteus neutrophilus",107],["Brugia malayi",90],["Micromonospora sp. L5",1543],["Mycobacterium marinum",637],["Candida albicans",454],["Photobacterium phosphoreum",4],["Flavobacterium johnsoniae",16102],["Tritrichomonas foetus",130],["Porphyra yezoensis",140],["Binary vector pIPKb010",4],["Emericella nidulans",1187],["Bryopsis maxima",1],["Opitutaceae bacterium TAV2",5873],["Clostridium sp. HGF2",20928],["Mangifera indica",2],["Pseudomonas sp. NS671",22],["bacterium enrichment culture clone N47",8],["Bacillus sp. YM-2",24],["Escherichia fergusonii",4103],["Desulfocella sp. DSM 2056",4],["IncN plasmid R46",223],["Bacillus sp. KC201",1],["Ruminococcus sp. 18P13",40328],["Halomicrobium mukohataei",731],["Cloning vector pFD288",24],["Kluyveromyces aestuarii",2],["Selaginella moellendorffii",504],["Lactobacillus hilgardii",1748],["Anabaena transfer vector pRL2665b",2],["Halorhodospira halophila",102],["Corynebacterium flavescens",3],["rpL23-fusion expression vector pyEF1A",2],["Phytophthora megakarya",2],["Pinus armandii",2],["Geobacter hydrogenophilus",3],["Binary vector pCAMBIA-1381Xa",126],["Aeromonas sobria",1],["Binary vector pCAMBIA-1381Xc",126],["Pseudoalteromonas piscicida",1],["Antonospora locustae",2],["uncultured alpha proteobacterium EF100_102A06",6],["Enterobacter sp.",690],["Buchnera aphidicola",71],["Ammonifex degensii",9772],["Borrelia recurrentis",138],["Salvia officinalis",2],["Cellulophaga algicola",15298],["Veillonella rodentium",6],["Granulicatella balaenopterae",8],["Nocardiopsis dassonvillei",2673],["Eubacterium limosum",191279],["Picris echioides phyllody phytoplasma",2],["Cloning vector pHB576",2],["Syntrophus aciditrophicus",477],["Streptomyces phage phiSASD1",15],["Shigella sp. D9",1198],["Intrasporangium calvum",786],["Lactobacillus phage Lc-Nu",20],["Clostridium sp. RKD",9],["uncultured bacterium 282",2],["Mycoplasma sp. 8756-C13",2],["Neisseria sp. CSL 7565",12],["Claviceps fusiformis",4],["Hydrogenivirga sp. 128-5-R1-1",2246],["Lyngbya wollei",4],["Cytophaga aurantiaca",3],["Paenibacillus curdlanolyticus",8765],["Lactococcus phage Tuc2009",84],["Psychroflexus torquis",9303],["Streptomyces ghanaensis",1316],["Mycoplasma flocculare",4],["Curtobacterium luteum",1406],["Rickettsia typhi",2],["uncultured marine bacterium HF10_12C08",4],["Xylella fastidiosa",1224],["Marsilea quadrifolia",1],["Ulva fasciata",6],["Enterobacter amnigenus",22],["Anabaena sp.",33],["Plantago virescence phytoplasma",6],["Gallionella capsiferriformans",3566],["Aphelia brizula",2],["Methylobacterium populi",1239],["Vibrio sp. MED222",621],["Alicyclobacillus contaminans",51],["Guillardia theta",212],["Vitreoscilla sp. C1",3],["Brillia cf. parva SRM-2010",16],["Aromatoleum aromaticum",284],["Geranium macrorrhizum",18],["Barnesiella viscericola",1320],["Integration vector pSac-Kan",126],["uncultured bacterium HF0130_06E03",44],["Cloning vector pBMTL-6",251],["Cloning vector pBHRK19",251],["Cloning vector pBHRK18",251],["Enterococcus camelliae",2],["Spiroplasma citri",865],["uncultured actinobacterium HF0500_35G12",3],["Aurelia aurita",2],["Hespellia porcina",324],["Azospirillum brasilense",196],["Geobacter uraniireducens",169],["Jonquetella anthropi",10932],["Arthrobacter sp. B7",14],["Mycoplasma hyorhinis",327],["Clostridium sp. Kas107-2",74],["Capnocytophaga gingivalis",15706],["Mentzelia sp. JMB-2009b",4],["Amoeba proteus",1],["Caprella sp. FEA-2003",2],["Lactobacillus phage KC5a",4],["Cloning vector pDuExDn6",2],["Arthrobacter sp. AK-1",3],["uncultured marine crenarchaeote HF4000_APKG8I13",2],["Dorea formicigenerans",245290],["Castellaniella defragrans",2],["Staphylococcus auricularis",6],["Frankia alni",221],["Beutenbergia cavernae",4019],["Yersinia ruckeri",1424],["Citrobacter braakii",104],["Binary vector pIPKb006",4],["Stenotrophomonas maltophilia",2697],["Musa acuminata",37],["Phytophthora sp. P8618",2],["uncultured marine microorganism HF4000_133G03",6],["Nitrosovibrio sp. RY3C",2],["Nitratifractor salsuginis",1838],["Clostridium formicaceticum",2],["Clostridium tetanomorphum",68],["Mastigamoeba balamuthi",63],["Vibrio caribbenthicus",309],["Pseudobutyrivibrio ruminis",138],["Subdoligranulum variabile",1652237],["Acidovorax sp. JS42",204],["Pseudomonas sp. A19-1",1],["Hyperthermus butylicus",22],["Thermosinus carboxydivorans",20118],["Lupinus luteus",3],["Cloning vector pTARa",2],["Cloning vector pTM117",145],["Enterococcus haemoperoxidus",3],["Paenibacillus sp. YM1",13],["Vibrio fluvialis",38],["Phagemid vector pSK(+)PICT1",2],["Reporter vector p6851",1],["Spermophilus citellus",4],["Thalassospira sp. MCCC 1A01288",2],["Streptomyces thermoviolaceus",2],["uncultured candidate division WS3 bacterium",15],["Streptococcus castoreus",3],["Prevotella buccalis",85568],["Collinsella aerofaciens",289616],["uncultured candidate division OP8 bacterium",72],["Clostridium sardiniense",6],["Jannaschia rubra",12],["Pantoea sp.",921],["Streptomyces diastaticus",1],["Thermoanaerobacter ethanolicus",4074],["uncultured marine crenarchaeote HF4000_APKG3B16",2],["Bacillus horikoshii",2],["Clavibacter michiganensis",577],["Ochrobactrum sp. G21",2],["Streptomyces vitaminophilus",2],["uncultured archaeon GZfos19A5",4],["Clostridium cellobioparum",60],["Corynebacterium aurimucosum",4030],["Ctenopharyngodon idella",4],["Streptomyces olivaceus",2],["Taylorella asinigenitalis",32],["Arcanobacterium bonasi",1],["Desulfovibrio piger",66736],["Acinetobacter baylyi",4],["Sulfolobus tokodaii",9],["Geobacter bemidjiensis",3769],["Trichophyton verrucosum",45],["uncultured Vibrionales bacterium HF0010_22E23",14],["Desulfonatronospira thiodismutans",3494],["uncultured Oceanospirillales bacterium HF0500_29K23",1],["Streptococcus equinus",3024],["Clostridium histolyticum",28],["Dialister micraerophilus",3935],["Desulfovibrio africanus",29],["Immobile Ac/T-DNA vector pNU400",126],["Staphylococcus phage CNPH82",4],["mixed culture bacterium AX_gF3SD01_15",350],["Aromatoleum sp. OcN1",1],["Haloferax mediterranei",11],["Staphylococcus haemolyticus",382],["Plasmid pMJ606",2],["Clostridium phage phiC2",16],["Bacillus sp. TA2.A1",12],["Myxococcus virescens",28],["Brevibacillus borstelensis",7],["Drosophila persimilis",64],["Enterobacter turicensis",21],["Fusobacterium sp. 3_1_5R",5129],["Cosmid vector pPIBTcosCAT",2],["Nostoc sp. GSV224",4],["Saccharomonospora viridis",1533],["Ditylenchus destructor",2],["Maritimibacter alkaliphilus",1230],["Listeria phage 805405-1",2],["Porphyromonas catoniae",106],["Candidatus Hemobacterium ranarum",4],["Clostridium hathewayi",151541],["Spirochaeta smaragdinae",22978],["Legionella brunensis",2],["Shewanella denitrificans",338],["Cloning vector pIPKTA30N",4],["Alkalilactibacillus ikkense",110],["Uncultured Microviridae",6],["Streptococcus sp.",986],["Rickettsia peacockii",6],["Pleurocapsa minor",1],["Staphylococcus sp. RLH1",6],["uncultured marine bacterium Ant4E12",2],["Streptococcus salivarius",3757],["Heteronympha merope",6],["Bacillus sp. B14905",7498],["Prosthecobacter vanneervenii",22],["Magnetospirillum magnetotacticum",1197],["Lactococcus phage 936 sensu lato",6],["Dromiciops gliroides",1],["unidentified plasmid",1],["uncultured Acidobacteria bacterium HF4000_26D02",54],["Ahrensia sp. R2A130",543],["Cloning vector pSMART BAC v2.0",2],["uncultured marine microorganism HF4000_ANIW93N21",16],["Burkholderia cepacia",189],["Klebsormidium flaccidum",3],["Thermus brockianus",12],["Hydrogenophaga pseudoflava",22],["Yersinia intermedia",2398],["Planktothrix agardhii",4],["Nitrobacter hamburgensis",269],["marine CFB-group bacterium MBIC01539",2],["Lactococcus garvieae",273],["Leifsonia xyli",138],["Providencia alcalifaciens",1092],["Pseudomonas marginalis",1],["Binary vector pSITE-3CA",2],["IncP-1 plasmid pKJK5",39],["Bifidobacterium merycicum",70],["Actinomadura sp.",1],["Geobacter humireducens",2],["Arthrobacter protophormiae",33],["Hartmannella vermiformis",6],["Streptococcus agalactiae",5979],["Pseudoclavibacter helvolus",4],["Pneumocystis jirovecii",3],["Acidaminococcus fermentans",121873],["Lactobacillus cacaonum",6],["Carpediemonas membranifera",2],["uncultured Chloroflexi bacterium HF0200_09I09",16],["Binary vector pCXSN-Myc",126],["Haliangium ochraceum",3245],["Helicobacter pullorum",1067],["Avena sativa",3],["Streptomyces sp. C",1039],["uncultured planctomycete 6FN",4],["uncultured Gemmatimonadales bacterium HF0200_36I24",2],["Porphyromonas endodontalis",33499],["Cloning vector pWSTK6",2],["Plant transformation vector pCre",126],["Thermoanaerobacter sp. X514",9857],["Binary vector pCAMBIA1300-TMT-2S",126],["Rubrobacter radiotolerans",1],["Shigella sp.",585],["Arthrobacter chlorophenolicus",2040],["Cloning vector pBS 35S hRluc-attR",2],["Roseobacter sp. AzwK-3b",595],["Anthoceros formosae",3],["Treponema sp. T354B",2],["Burkholderia kururiensis",1],["Pseudomonas oleovorans",11],["Leptospira meyeri",11],["Acidianus brierleyi",2],["Synechocystis sp.",341],["Sulfitobacter sp. EE-36",295],["Prevotella sp. oral taxon 299",24927],["Oscillatoria sp. PCC 6506",762],["Corynebacterium xerosis",6],["Expression vector pGGWA",2],["Lachancea kluyveri",4],["Expression vector pBacFGW",2],["Trichoplax adhaerens",320],["Prochlorococcus marinus",806],["Streptomyces sp. ACTE",516],["Pseudonocardia saturnea",2],["Corynebacterium tuberculostearicum",566],["Acinetobacter lwoffii",2147],["Chlorokybus atmophyticus",32],["Thermodesulfovibrio yellowstonii",5910],["uncultured organism CA915",7],["Corynebacterium felinum",6],["Flavobacteria bacterium MS024-3C",2418],["Salmonella phage RE-2010",96],["Dermacoccus sp. Ellin185",549],["rpL23-fusion expression vector pGFP",2],["Polynucleobacter necessarius",572],["Shewanella loihica",582],["Bacteroides phage B40-8",20],["Erwinia sp.",427],["delta proteobacterium MLMS-1",2027],["Mycobacterium fortuitum",2],["Cuphea lanceolata",1],["Pantoea sp. aB",396],["Eubacterium sp. SA11",3],["Corynebacterium crenatum",4],["Helicobacter muridarum",2],["Clostridium scindens",158356],["Chloramphenicol resistance FRT vector pFCM1",2],["uncultured Rhizobium sp. HF0500_35F13",1],["Thermus thermophilus",262],["Shuttle vector pMTL84422",6],["Streptomyces sp. ID05-A0024",1],["Populus tomentosa",2],["Arthrospira platensis",676],["Synechococcus sp. JA-3-3Ab",63],["Mycoplasma zalophi",4],["Petunia x hybrida",1],["Picrodendron baccatum",1],["Prevotella timonensis",67556],["Bacillus sp. HB102",2],["Leptospira biflexa",1821],["Flavobacteria bacterium BBFL7",4089],["Enterobacteria phage Eco1230-10",4],["Thermincola potens",25103],["Pinus sylvestris",8],["Maribacter sp. w-11-2",2],["Ochrobactrum intermedium",676],["Pseudomonas sp. OS-ALG-9",4],["Cellulomonas fimi",94],["Prolixibacter bellariivorans",95],["uncultured alpha proteobacterium HF0130_06E21",2],["Psychromonas sp. CNPT3",666],["Enterobacteria phage T5",15],["Aspergillus flavus",945],["Cryptosporidium hominis",50],["Monascus pilosus",4],["Onchocerca volvulus",5],["Orgyia pseudotsugata",8],["Clostridium sphenoides",47],["Coccidioides immitis",98],["Aquimonas sp. D9-22",2],["Plasmid ColA",1371],["Lactobacillus kefiri",1],["Lactococcus phage TP901-1",10],["Dickeya dadantii",6847],["Macaca mulatta",1519],["uncultured marine bacterium 314",34],["uncultured marine crenarchaeote HF4000_ANIW97J3",4],["Broad host range vector pBTBXh-3",2],["Thiothrix eikelboomii",2],["Lactobacillus psittaci",3],["Expression vector pCY216",2],["Phytophthora cuyabensis",6],["Rhodococcus aetherivorans",2],["Ctenolepisma lineata",2],["BAC cloning vector pBluelox",2],["Staphylococcus pettenkoferi",16],["Oreochromis niloticus",2],["Broad host range vector pBMTB-3",253],["Broad host range vector pBMTB-2",251],["Streptomyces bikiniensis",2],["Paenibacillus sp. oral taxon 786",18292],["uncultured bacterium MedeBAC35C06",4],["Broad host range vector pBMTB-5",251],["Broad host range vector pBMTB-4",251],["Peptostreptococcus stomatis",10675],["Dictyostelium discoideum",663],["Bifidobacterium psychraerophilum",2],["Agrobacterium sp.",27],["Mycoplasma gallisepticum",407],["uncultured marine bacterium EB0_41B09",4],["Alicyclobacillus cycloheptanicus",1],["Reinekea blandensis",1890],["Hespellia stercorisuis",240],["Xanthomonas fuscans",579],["Ferroplasma acidarmanus",424],["Alkaliphilus oremlandii",31724],["Ruminococcus albus",1539585],["Flaveria palmeri",2],["Expression vector pXGWA",2],["Antipaluria urichi",2],["Dyadobacter fermentans",84802],["uncultured soil bacterium V167",38],["Haemophilus parasuis",5695],["Lactobacillus iners",9931],["Cladonia arbuscula",2],["Candidatus Phytoplasma mali",359],["Staphylothermus marinus",7],["Chlamydiales symbiont of Xenoturbella westbladi",1],["Cytophaga sp. I-601",2],["Lactobacillus brevis",3798],["uncultured murine large bowel bacterium BAC 54B",172],["Arcobacter cryaerophilus",4],["Sulfurimonas denitrificans",70],["Mycobacterium gadium",2],["Wolbachia endosymbiont of Nasonia longicornis",3],["uncultured marine microorganism HF4000_ANIW137I15",10],["Daucus carota",9],["Monascus purpureus",5],["Dehalobacter sp. WL",2],["Sphingomonas sp.",193],["uncultured bacterium 34R1",528],["Leptospirillum rubarum",198],["Bacteroides helcogenes",458288],["Mycoplasma pulmonis",79],["Streptomyces arenae",4],["Prevotella bivia",61284],["Serratia entomophila",327],["Sporolactobacillus kofuensis",3],["Olsenella uli",61839],["Leptonema illini",1],["uncultured organism MedDCM-OCT-S12-C71",2],["Pyrococcus furiosus",2],["Escherichia vulneris",244],["uncultured gamma proteobacterium HF0770_28K04",1],["Trichoderma atroviride",17],["Polyxenus fasciculatus",2],["Colwellia maris",8],["Tannerella forsythia",349],["Tn917 delivery vector pAJ005",126],["Paracoccus pantotrophus",14],["Dehalococcoides sp. VS",552],["Eudiplodinium maggii",1],["Yeast expression vector pJG483",2],["Orpinomyces sp. OUS1",2],["Fucus vesiculosus",5],["Yeast expression vector pJG484",2],["Yeast expression vector pJG515",2],["Campylobacter phage CPt10",1],["Lutzomyia longipalpis",2],["Listeria seeligeri",4006],["Granulicatella adiacens",7364],["uncultured marine bacterium MedDCM-OCT-S05-C114",14],["Streptococcus phage P9",12],["Ascophyllum nodosum",8],["Plasmodium chabaudi",75],["Clavibacter phage CMP1",25],["Spinacia oleracea",85],["Odoribacter denticanis",318],["Leptolyngbya valderiana",1],["Mycoplasma fermentans",1344],["Streptococcus ferus",34],["Plasmid pAZ1",2],["Pseudomonas cichorii",7],["uncultured Desulfobacterales bacterium HF0200_07G10",12],["Streptococcus pyogenes MGAS9429 phage",72],["Yeast expression vector pJG516",2],["Coffea arabica",32],["Aeromonas hydrophila",267],["Hemerophila felis",1],["Streptococcus hyointestinalis",51],["Nitratiruptor sp. SB155-2",20],["Arabidopsis lyrata",186],["Wolinella succinogenes",118],["Reclinomonas americana",2],["Pinus lambertiana",1],["Amycolatopsis mediterranei",2724],["Rickettsia sp. Bar29",2],["Listeria grayi",5085],["Cloning vector pDC8",2],["Streptomyces acrimycini",1],["Mytilus californianus",2],["marine gamma proteobacterium HTCC2143",1160],["Heterodera glycines",15],["Sceloporus woodi",1],["Plasmid pWW0",3],["Euastrum divaricatum",1],["Conidiobolus coronatus",21],["Cloning vector pRD29A-GUS",126],["uncultured bacterium BLR13",6],["Clostridiales bacterium CoAT_21-4d",12],["Pseudomonas sp. KKS102",1],["Enterococcus sp. 7L76",114],["Moorella thermoacetica",657],["Piromyces sp. E2",6],["Sulfobacillus thermosulfidooxidans",7],["Grimontia hollisae",1483],["Clostridiales bacterium CoAT_7-4c",8],["Oligotropha carboxidovorans",1028],["Listeria monocytogenes",37146],["uncultured proteobacterium",8],["Campylobacter showae",1980],["Brachyspira murdochii",22249],["Vibrio metschnikovii",1017],["Escherichia albertii",1791],["Neosartorya fumigata",317],["Neisseria polysaccharea",364],["Pilophorus cereolus",2],["Acidovorax avenae",1441],["Synechococcus sp. WH 8103",2],["Bacillus sp. M(2010)",14],["Bartonella henselae",325],["Spironucleus vortens",6],["Citrullus lanatus",1],["Medicago sativa",41],["uncultured Pseudomonadales bacterium HF0010_05E14",4],["Gene replacement vector pLAW344",2],["Rhodococcus opacus",1279],["Lactobacillus leichmannii",7],["Alistipes sp. HGB5",659908],["Bacillus caldolyticus",189],["Binary vector pCsGFPBT",126],["Cohnella laeviribosi",4],["Icacina mannii",2],["Bacillus sp. BT1B_CT2",156],["Geobacter sp. M18",3239],["Clostridium sp.",169959],["Raphidiopsis brookii",569],["Lactobacillus acidophilus",599],["Gasterosteus aculeatus",59],["Andrographis paniculata",1],["Nautilia profundicola",2267],["Candidatus Regiella insecticola",474],["Cloning vector pHR28A10",1],["Lactobacillus rossiae",1],["Psychromonas ingrahamii",40],["Clostridium sp. MLG856-1",8],["Caldicellulosiruptor saccharolyticus",1092],["Expression vector pBacGGWH",2],["Streptomyces albus",1209],["uncultured bacterium MID12",250],["Veillonella criceti",2],["Alistipes shahii",748049],["Arthrobacter citreus",4],["Streptococcus anginosus",2697],["Nannochloropsis oculata",9],["Hydrogenobacter hydrogenophilus",2],["Nostoc sp. PCC 7422",2],["Binary vector pFYFPBT",126],["Bradyrhizobium japonicum",267],["uncultured marine bacterium 1k6",2],["Bifidobacterium scardovii",30],["Staphylococcus epidermidis",7457],["Pedobacter saltans",16368],["Mycobacterium smegmatis",327],["Marinobacter algicola",1267],["Integration vector pJK202",25],["Leuconostoc phage phiMH1",4],["Erysipelothrix rhusiopathiae",11705],["Capsicum annuum",21],["Pasteurellaceae bacterium JF4016",2],["Helicosporidium sp. ex Simulium jonesi",4],["Pyrococcus sp. ES4",8],["Bifidobacterium pseudocatenulatum",246222],["Synechococcus sp. WH 7803",13],["Burkholderia phage BcepIL02",4],["Pseudomonas sp. WBC-3",2],["Capnocytophaga sputigena",10084],["Nonomuraea sp. ATCC 39727",2],["Bifidobacterium sp.",72],["Synechococcus sp. WH 7805",383],["Deferribacter desulfuricans",4735],["Acinetobacter sp. E-10",6],["Clostridium proteoclasticum",184153],["Trichoderma viride",6],["Prevotella oris",91470],["uncultured bacterium 246",4],["uncultured marine type-A Synechococcus GOM 3M9",4],["Sulfolobus solfataricus",93],["Phytophthora sulawesiensis",10],["Neisseria cinerea",483],["Bacillus sp. TT104",1],["Forficula auricularia",4],["uncultured gut microbe of Zootermopsis angusticollis",16],["Binary vector pCAMBIA1300-FAD1A",126],["Meiothermus ruber",2494],["Thermococcus profundus",1],["Columba livia",2],["Spiroplasma phoeniceum",18],["Agathis lanceolata",1],["Brachionus plicatilis",6],["Cloning vector pQLinkHD",2],["Porphyromonas asaccharolytica",7828],["Deinococcus deserti",2103],["endophytic bacterium LOB-07",326],["Cloning vector GWluc-basic",2],["Bradyrhizobium denitrificans",2],["Anaplasma marginale",89],["Pachygrapsus marmoratus",2],["Staphylococcus pseudintermedius",3951],["Methylomonas aminofaciens",2],["Streptococcus mutans",2364],["Drosophila melanogaster",210],["Pedetontus saltator",2],["uncultured organism CA37",11],["Mycoplasma crocodyli",520],["Homo sapiens",493],["Enterobacteria phage P22",35],["Lactobacillus buchneri",2282],["Cupriavidus taiwanensis",2358],["Oribacterium sinus",47490],["Bacillus pseudomycoides",2652],["Anabaena sp. L-31",3],["Bacillus sp. XAL601",3],["Pseudomonas phage F116",35],["gamma proteobacterium HdN1",1004],["Clostridium butyricum",71367],["Bacillus methanolicus",101],["Algoriphagus sp. PR1",11905],["Porphyromonas levii",53],["Bdellovibrio bacteriovorus",105],["uncultured marine crenarchaeote HF4000_ANIW93I24",2],["Bacillus sp. B-51135",18],["Methylophilales bacterium HTCC2181",477],["Binary vector pCAMBIA-1291Z",2],["Pseudomonas aeruginosa",2151],["Staphylococcus phage Twort",65],["uncultured marine bacterium MedDCM-OCT-S04-C103",10],["uncultured actinobacterium HF0070_17F14",56],["Haliotis diversicolor",2],["Megamonas hypermegale",2773],["Beggiatoa sp. SS",220],["Acinetobacter radioresistens",1546],["Mycoplasma arginini",12],["Clostridium cochlearium",9],["Campylobacter phage CP220",6],["Paenibacillus anaericanus",4],["Streptococcus hyovaginalis",5],["Bracteacoccus giganteus",2],["rumen bacterium NK3B85",138],["Oryctolagus cuniculus",37],["Rhodococcus sp. NS1",15],["Halorubrum lacusprofundi",475],["Polytrichum juniperinum",1],["Photobacterium sp. SKA34",720],["Maribacter sp. w-9",4],["Ruegeria lacuscaerulensis",567],["Paludibacter propionicigenes",128760],["Thermoanaerobacter sp. X561",7160],["Oedogonium cardiacum",7]],"phylum":[["unclassified (derived from unclassified sequences)",71036],["Verrucomicrobia",567467],["Chlamydiae",2178],["Nemertea",6],["Aquificae",16167],["Chaetognatha",2],["Ascomycota",14287],["Actinobacteria",5138738],["Chlorobi",39180],["Deferribacteres",20732],["unclassified (derived from Viruses)",12513],["Neocallimastigomycota",182],["Glomeromycota",36],["Bacillariophyta",1361],["Streptophyta",13301],["Chrysiogenetes",3198],["Cyanobacteria",51306],["Lentisphaerae",97003],["Onychophora",8],["unclassified (derived from Archaea)",519],["Apicomplexa",3041],["Rotifera",22],["Dictyoglomi",11954],["Elusimicrobia",8657],["Phaeophyceae",109],["Eustigmatophyceae",9],["Hemichordata",51],["Nitrospirae",8040],["Deinococcus-Thermus",21829],["Crenarchaeota",2092],["Proteobacteria",3121456],["Acidobacteria",13561],["Nematomorpha",12],["Spirochaetes",115956],["Porifera",14],["unclassified (derived from Fungi)",103],["Mollusca",46],["Candidatus Poribacteria",429],["Firmicutes",25884528],["Thaumarchaeota",711],["Chloroflexi",40065],["Planctomycetes",23930],["Chordata",8844],["Euglenida",74],["unclassified (derived from Eukaryota)",19555],["Basidiomycota",2531],["Xanthophyceae",21],["Fusobacteria",190919],["Platyhelminthes",152],["Synergistetes",99128],["unclassified (derived from Bacteria)",45473],["Arthropoda",5360],["Microsporidia",1705],["Placozoa",320],["Korarchaeota",130],["Annelida",73],["Nematoda",1112],["Gemmatimonadetes",3217],["Bacteroidetes",36992030],["Blastocladiomycota",2],["Tenericutes",37206],["unclassified (derived from other sequences)",31324],["Thermotogae",27100],["Chromerida",2],["Chlorophyta",4772],["Cnidaria",5787],["Echinodermata",293],["Fibrobacteres",88314],["Euryarchaeota",41615],["Thermodesulfobacteria",2]],"class":[["unclassified (derived from unclassified sequences)",71036],["Scyphozoa",2],["unclassified (derived from Microsporidia)",1705],["Bryopsida",2632],["unclassified (derived from Chromerida)",2],["Flavobacteria",379126],["Dinophyceae",104],["Agaricomycetes",1295],["Acidobacteria (class)",11395],["Thermoplasmata",470],["unclassified (derived from Euglenida)",74],["Polytrichopsida",1],["Sordariomycetes",2616],["Bacteroidia",36002329],["Thermococci",3706],["Trematoda",118],["Mesostigmatophyceae",2],["Spirotrichea",19],["unclassified (derived from Chlorophyta)",16],["Polychaeta",1],["unclassified (derived from Euryarchaeota)",1195],["Anthocerotopsida",3],["Schizosaccharomycetes",302],["Coniferopsida",156],["Gemmatimonadetes (class)",3217],["Raphidophyceae",65],["unclassified (derived from Fungi)",103],["Bivalvia",38],["Merostomata",6],["Leotiomycetes",1053],["unclassified (derived from Phaeophyceae)",109],["Epsilonproteobacteria",95977],["Ophioglossopsida",2],["Bacillariophyceae",615],["Klebsormidiophyceae",3],["Hirudinida",72],["Gastropoda",8],["Clostridia",22558436],["Eurotiomycetes",6250],["Ostracoda",14],["Solibacteres",1535],["Gammaproteobacteria",2105498],["Anthozoa",4913],["Oligohymenophorea",1602],["Methanococci",2988],["Enteropneusta",51],["unclassified (derived from Basidiomycota)",56],["Malacostraca",38],["Demospongiae",14],["unclassified (derived from Acidobacteria)",631],["Chlamydiae (class)",2178],["Saccharomycetes",2633],["Sphingobacteria",308682],["unclassified (derived from Viruses)",12513],["Aves",1246],["Arachnida",524],["Chrysiogenetes (class)",3198],["Bdelloidea",10],["Tremellomycetes",873],["Betaproteobacteria",409352],["Cephalocarida",4],["Deferribacteres (class)",20732],["unclassified (derived from Bacteroidetes)",32961],["Maxillopoda",89],["Monogononta",12],["Chilopoda",20],["Methanomicrobia",15257],["Cytophagia",268932],["Fibrobacteres (class)",88314],["unclassified (derived from Candidatus Poribacteria)",429],["Blastocladiomycetes",2],["Coccidia",939],["Turbellaria",4],["Deinococci",21829],["Litostomatea",71],["Amphibia",1549],["Verrucomicrobiae",529564],["Ascidiacea",62],["Anopla",6],["Prasinophyceae",1834],["unclassified (derived from Arthropoda)",10],["Coleochaetophyceae",2],["unclassified (derived from Proteobacteria)",237],["Ulvophyceae",67],["unclassified (derived from Xanthophyceae)",21],["Bangiophyceae",386],["unclassified (derived from other sequences)",31324],["Spartobacteria",8032],["Mammalia",4150],["Cestoda",30],["Glomeromycetes",36],["Insecta",4533],["Aconoidasida",2102],["unclassified (derived from Streptophyta)",6861],["unclassified (derived from Eustigmatophyceae)",9],["Cryptophyta",278],["Branchiopoda",110],["unclassified (derived from Korarchaeota)",130],["Lycopodiopsida",3],["Marattiopsida",4],["Chlorobia",39180],["Liliopsida",2970],["Actinopterygii",1097],["Chlorophyceae",2506],["unclassified (derived from Chaetognatha)",2],["Thermotogae (class)",27100],["Isoetopsida",506],["unclassified (derived from Placozoa)",320],["Anaerolineae",3136],["unclassified (derived from Cyanobacteria)",51224],["Pedinophyceae",7],["Synergistia",94111],["Methanobacteria",10429],["Pneumocystidomycetes",4],["Thermoprotei",2090],["Chromadorea",1101],["Gordioida",12],["Ginkgoopsida",12],["Diplopoda",12],["Aquificae (class)",16167],["Synurophyceae",2],["Florideophyceae",72],["Spirochaetes (class)",115956],["unclassified (derived from Lentisphaerae)",97003],["Pezizomycetes",171],["unclassified (derived from Ascomycota)",2],["Exobasidiomycetes",265],["unclassified (derived from Elusimicrobia)",468],["unclassified (derived from Synergistetes)",5017],["Bacilli",1619526],["Hydrozoa",872],["Dehalococcoidetes",8640],["Thermodesulfobacteria (class)",2],["Neocallimastigomycetes",182],["Archaeoglobi",1334],["Trebouxiophyceae",342],["Ichthyosporea",55],["Dothideomycetes",1248],["Mollicutes",37206],["Zygnemophyceae",58],["unclassified (derived from Nitrospirae)",66],["Ktedonobacteria",4818],["Gloeobacteria",82],["Negativicutes",908635],["unclassified (derived from Chloroflexi)",69],["Zetaproteobacteria",2134],["Deltaproteobacteria",343983],["Ustilaginomycetes",42],["Gnetopsida",3],["Opitutae",28445],["unclassified (derived from Archaea)",519],["Chondrichthyes",20],["Actinobacteria (class)",5138738],["Pelagophyceae",98],["Thermomicrobia (class)",9245],["Erysipelotrichi",797931],["Dictyoglomia",11954],["Enoplea",11],["Elusimicrobia (class)",8189],["Chloroflexi (class)",14157],["Polypodiopsida",29],["unclassified (derived from Thaumarchaeota)",711],["Cycadopsida",6],["Lecanoromycetes",8],["unclassified (derived from Eukaryota)",15799],["unclassified (derived from Crenarchaeota)",2],["Coscinodiscophyceae",746],["unclassified (derived from Verrucomicrobia)",1426],["Heterolobosea",922],["unclassified (derived from Bacteria)",45473],["Nitrospira (class)",7974],["Methanopyri",2],["Charophyceae",16],["Halobacteria",6234],["Chlorokybophyceae",32],["Planctomycetacia",23930],["Fusobacteria (class)",190919],["unclassified (derived from Chordata)",622],["unclassified (derived from Onychophora)",8],["Echinoidea",293],["Glaucocystophyceae",82],["Appendicularia",98],["Alphaproteobacteria",164275]],"genus":[["Methylobacillus",135],["Thanatephorus",2],["Andalucia",2],["Pongo",48],["Aggregatibacter",5164],["Arcanobacterium",5686],["Anaerofustis",41093],["Capsaspora",55],["Limulus",6],["Candidatus Portiera",3],["Mitsuokella",28039],["Haliotis",6],["Thermosphaera",325],["Brochothrix",28],["Polysphondylium",206],["Dirofilaria",12],["Afipia",404],["Picrodendron",1],["Gloeobacter",82],["Prototheca",3],["Candidatus Puniceispirillum",548],["Coleochloa",1],["unclassified (derived from Gemmatimonadales)",16],["Herminiimonas",629],["Olisthodiscus",6],["Thiomonas",3081],["Ruegeria",2126],["unclassified (derived from Mimiviridae)",10],["Akkermansia",518401],["Pseudoxanthomonas",1754],["Malassezia",265],["Sedimentibacter",32],["Glomus",36],["Aegiceras",2],["Flavobacterium",20971],["Klebsiella",1216702],["Isosphaera",1820],["unclassified (derived from Marseillevirus family)",12],["Mesorhizobium",1648],["Hevea",4],["Ixodes",504],["Strongyloides",2],["Sceloporus",2],["Candidatus Riesia",32],["Thermincola",25103],["Eurypauropus",10],["Spironucleus",22],["unclassified (derived from Thermoanaerobacterales)",18],["Lyngbya",1168],["Euclea",1],["Homo",493],["Megasphaera",33825],["Nocardioides",201],["Bracteacoccus",2],["Oreochromis",2],["Mesostigma",2],["unclassified (derived from Sphingomonadaceae)",1],["Fasciola",3],["Tissierella",119],["Enterocytozoon",1673],["Thermoplasma",46],["Cyanophora",56],["unclassified (derived from Rhizobiales)",6],["Gordonia",1629],["Oryza",1547],["Brachybacterium",3707],["Podospora",229],["Thermosipho",3569],["Haloterrigena",1150],["Scaphinotus",2],["Desulfonatronospira",3494],["Trithuria",2],["Dictyoglomus",11954],["Parvibaculum",218],["Pectinatus",131],["Rareuptychia",2],["Saccharothrix",4],["Oligotropha",1028],["Amphimedon",9],["Hyphantria",1],["Yarrowia",64],["Mucilaginibacter",13860],["Pfiesteria",7],["Hahella",589],["Platygaster",2],["unclassified (derived from Chloroflexi)",69],["Hyacinthus",2],["unclassified (derived from Ruminococcaceae)",149904],["Spirosoma",88949],["Conexibacter",2690],["Adiantum",4],["Phoenix",5],["Kingella",2087],["Petrotoga",6621],["unclassified (derived from Microviridae)",6],["Alsophila",6],["Tectaria",2],["Lepraria",2],["Cellulophaga",15305],["unclassified (derived from Diplopoda)",6],["Mu-like viruses",25],["Nitrospira",1422],["Vicia",13],["Eucidaris",6],["Lutzomyia",2],["Heliorestis",4],["Stenotrophomonas",3586],["Acidobacterium",6219],["Vulpes",4],["Trachipleistophora",4],["Terribacillus",16],["Dialister",520498],["Orgyia",8],["Avena",3],["Natrialba",904],["Moorella",657],["Anaeroplasma",67],["Amycolatopsis",2753],["Stigeoclonium",63],["Microcoleus",2425],["Hespellia",564],["Gemmatimonas",3201],["Thermosynechococcus",191],["Candidatus Regiella",474],["Cupressus",2],["Cleistanthus",2],["Bicaudavirus",3],["Loktanella",467],["Oceanobacillus",330],["Caldanaerobius",94],["Sporomusa",60],["Alistipes",6083366],["Kordia",11884],["Ajellomyces",214],["Nesolindsaea",2],["Anthoceros",3],["Catenibacterium",60121],["Natronomonas",96],["Aeromicrobium",677],["unclassified (derived from Gammaproteobacteria)",7315],["Coprinopsis",258],["Marivirga",23024],["Microstrobos",2],["Pyramimonas",1],["unclassified (derived from Rickettsiales)",584],["Brachypodium",1],["Harpegnathos",36],["Scutigera",2],["Pseudovibrio",1612],["Simonsiella",1480],["Staurastrum",51],["Musa",37],["Lyophyllum",1],["Glaciecola",249],["Cicer",1],["Denitrovibrio",12932],["Marinobacter",4324],["unclassified (derived from Candidatus Poribacteria)",429],["Clavispora",184],["unclassified (derived from Enterobacteriaceae)",381],["Nitrosopumilus",156],["Ditylenchus",2],["Azorhizophilus",18],["Tenacibaculum",2],["Methylophilus",11],["Postia",135],["Dactylosporangium",1],["Psychrobacter",406],["Tatlockia",2],["Gymnochlora",8],["Vanderwaltozyma",89],["Thermoproteus",108],["Orthopoxvirus",1],["unclassified (derived from Flavobacteriaceae)",13320],["Laccaria",205],["Flexibacter",83],["Methanothermobacter",596],["unclassified (derived from Alicyclobacillaceae)",11141],["Geitlerinema",28],["Campylobacter",69132],["Marinilabilia",70],["Rubrobacter",343],["Trifolium",1],["Bartonella",13064],["Sordaria",72],["Trypanosoma",458],["Salmo",61],["Gammarus",1],["Ctenolepisma",2],["Dreissena",2],["Neurospora",117],["Phytophthora",953],["Robiginitalea",18301],["unclassified (derived from Campylobacteraceae)",4],["Rhodothermus",10894],["Antipaluria",2],["Shewanella",13018],["Roseomonas",1273],["Panulirus",1],["Malonomonas",86],["Gracilaria",65],["Metarhizium",42],["T7-like viruses",6],["Phormidium",3],["Candidatus Magnetobacterium",2],["Bemisia",2],["Stichococcus",12],["Cycas",6],["Haloquadratum",18],["Splendeuptychia",2],["Cyamopsis",9],["Flaveria",21],["unclassified (derived from Bacteria)",38718],["Ochrosphaera",1],["Maritimibacter",1230],["Candidatus Glomeribacter",1],["Canis",38],["Geoalkalibacter",6],["Xenopus",1523],["Solobacterium",4803],["Carex",2],["Methanosarcina",1377],["Caloramator",334],["Cardiobacterium",1972],["Kocuria",1234],["Cercospora",6],["Chloroflexus",6694],["Ferroplasma",424],["Pseudobutyrivibrio",176],["Saimiri",2],["Anaerobranca",45],["Acetohalobium",9216],["Nodularia",1046],["unclassified (derived from Oxymonadida)",3],["Ureaplasma",3028],["Aeropyrum",19],["Luffa",2],["Saccharophagus",951],["Verminephrobacter",605],["Magnaporthe",698],["Dietzia",145],["Staphylococcus",41250],["Coniothyrium",2],["Caenorhabditis",930],["Oleomonas",2],["Pinus",34],["Spirastrella",2],["Aureobasidium",6],["Neochlamydia",2],["Azospirillum",3456],["Leptospirillum",640],["Methanosaeta",26],["Cryptobia",2],["unclassified (derived from Verrucomicrobiales)",3416],["Halorhodospira",102],["Helicobacter",11782],["Ipomoea",32],["Nakaseomyces",2],["Jaculus",1],["Vibrio",38003],["Aedes",54],["Heterodera",15],["Tipula",8],["Schistosoma",115],["Thalassospira",14],["Candidatus Sulcia",800],["Desulfonauticus",44],["Aureococcus",80],["Bibersteinia",2],["Chlamydomonas",1017],["Brassica",111],["Forficula",4],["Viburnum",4],["Jonquetella",10932],["Ceratitis",4],["Spodoptera",2],["Burkholderia",45311],["Periplaneta",2],["Myroides",44],["Tibouchina",6],["Nosema",18],["Oerskovia",36],["Sphaerotilus",4],["Brevundimonas",1985],["Crassostrea",7],["Kutzneria",4],["Anguilla",5],["Trichoplax",320],["Rhodopseudomonas",1987],["Sarcina",3],["Polyzonium",2],["Plectreurys",2],["Panacela",4],["Brevibacterium",2281],["Sulfobacillus",10],["Methylomonas",4],["Isaria",6],["Pinctada",23],["Huperzia",3],["Prochlorococcus",810],["Marsilea",1],["Hutchinsoniella",4],["Candidatus Korarchaeum",130],["unclassified (derived from Rhodospirillales)",43],["Reinekea",1890],["Desulfotomaculum",43703],["Thermocrinis",1472],["P2-like viruses",64],["Nocardia",860],["Pyrenophora",366],["Filifactor",24794],["unclassified (derived from Podoviridae)",189],["Claviceps",17],["Stackebrandtia",2152],["unclassified (derived from Methylophilales)",477],["Terrabacter",9],["Lechevalieria",13],["Dromiciops",1],["Fructobacillus",66],["Aquifex",129],["Janthinobacterium",754],["unclassified (derived from Alphaproteobacteria)",2277],["Methylotenera",3029],["Virgibacillus",48],["Heterobasidion",2],["Arabidopsis",641],["Oxalis",2],["Acrasis",2],["Roseibium",525],["Roseovarius",1756],["unclassified (derived from Viruses)",2348],["Panax",2],["Fusobacterium",108777],["Methylovorus",2096],["Dehalococcoides",1617],["Gramella",4115],["Urochloa",10],["Variovorax",4104],["Chaetomium",413],["Culex",142],["Kryptoperidinium",6],["Ranavirus",13],["Tribolium",240],["Stellaria",1],["Rhodopirellula",1434],["Asticcacaulis",3950],["Rhodoferax",3],["Acholeplasma",18813],["Selaginella",506],["Candidatus Cloacamonas",1917],["Acidiphilium",237],["Tabanocella",8],["Rarobacter",6],["unclassified (derived from Pseudomonadales)",6],["Flammeovirga",266],["Saccharomycopsis",4],["Shuttleworthia",49543],["Dehalobacter",74],["Leptobryum",2],["Natranaerobius",12238],["Thermoflavimicrobium",3],["Thermomicrobium",3810],["Caldicellulosiruptor",44941],["Moniliophthora",225],["Nostoc",3445],["Laceyella",28],["Solenopsis",10],["Cryptosporidium",336],["Butyricimonas",1030],["Faecalibacterium",3434464],["Marinitoga",39],["Tenebrio",1],["Rhodothalassium",3],["Moritella",1380],["Branchiostoma",609],["Syntrophus",477],["Providencia",6922],["Caldococcus",9],["Tropheryma",142],["Desulfotignum",17],["Silene",4],["Thermoleophilum",3],["Myscelia",2],["Anoxybacillus",8772],["Gasterosteus",59],["Hordeum",71],["Meiothermus",5524],["T5-like viruses",15],["Cephaloscyllium",1],["Subdoligranulum",1652237],["Kosmotoga",6131],["Thermobacillus",4],["Choristoneura",8],["Dokdonia",8373],["Thermoanaerobacterium",41683],["Ornithorhynchus",74],["Drosophila",1154],["Heterocapsa",12],["unclassified (derived from Epsilonproteobacteria)",7],["Lucilia",6],["Mitthyridium",6],["Epulopiscium",3669],["unclassified (derived from unclassified sequences)",71036],["Polaromonas",842],["Karlodinium",12],["Alkalilimnicola",139],["Retortamonas",8],["Methanothermococcus",257],["Eubacterium",3431185],["Taxus",6],["Desulfotalea",1212],["Succinatimonas",2385],["Aegilops",1],["Cryphonectria",1],["Nebalia",2],["Strongylocentrotus",287],["Desulfobulbus",4761],["Tetrahymena",728],["Schwanniomyces",1],["Salmonella",79549],["Bdellovibrio",105],["Rana",26],["Orpinomyces",32],["Planctomyces",9637],["Halococcus",10],["Nitrococcus",1100],["Bordetella",7273],["Petunia",1],["Chlorella",283],["Psathyrostachys",2],["Zygosaccharomyces",142],["unclassified (derived from Actinobacteria (class))",935],["Trimenia",2],["Polytrichum",1],["Barnesiella",11575],["Aneurinibacillus",170],["Protoplasa",4],["Cryptococcus",2],["Sulfurospirillum",2835],["Ktedonobacter",4818],["Borrelia",2197],["Thermovibrio",2948],["Turicibacter",25150],["Trebouxia",1],["Lepocinclis",11],["Lysinibacillus",18300],["Solanum",273],["Bos",503],["Butyricicoccus",502],["Oxobacter",16],["Haladaptatus",113],["Thermodesulfobium",45],["Bulnesia",2],["Dictyostelium",666],["Coelogyne",2],["Bulleidia",19939],["Oikopleura",98],["Caligus",35],["Melitta",2],["Bergeriella",7],["SPO1-like viruses",149],["Arthrospira",2997],["Cotesia",1],["Pollanisus",1],["Anaerostipes",116061],["Bacteroides",21669865],["Apium",1],["Coprothermobacter",4583],["Lambda-like viruses",485],["Streptococcus",211628],["Mastigocladus",1],["Oceanobacter",2],["Tima",1],["Thermotoga",7775],["Leptosira",18],["Yersinia",25109],["Coptotermes",1768],["Haloarcula",236],["Fulvimarina",961],["Starkeya",1446],["Sisymbrium",59],["Histophilus",1863],["Candidatus Accumulibacter",2145],["Rhodococcus",7383],["Conidiobolus",21],["unclassified (derived from Nitrospirae)",66],["Coxiella",755],["Microchaete",9],["Thermosinus",20118],["Myxococcus",771],["Grosmannia",33],["Zunongwangia",58451],["Salinibacter",3930],["Lodderomyces",275],["Pediculus",188],["Camponotus",80],["Spiochaetopterus",1],["Candidatus Parvarchaeum",32],["Thermaerobacter",9474],["Spirochaeta",39758],["Halobacterium",68],["Thermoanaerobacter",90393],["VP2-like phages",5],["Nematostella",4908],["Lentisphaera",6018],["Kribbella",4749],["Anaeromyxobacter",2456],["Leiobunum",8],["Geodermatophilus",1980],["Phaseolus",7],["Algoriphagus",11907],["Fervidobacterium",239],["Xylanimonas",4855],["Neosartorya",687],["Paraprevotella",153],["Prymnesium",4],["Geobacter",27013],["Columba",2],["Sulfuricurvum",888],["Nannocystis",1],["Pseudoclavibacter",4],["Amphibacillus",8],["Bombyx",9],["Methanocaldococcus",1253],["Ruminobacter",8],["Wolinella",118],["Nitella",1],["Veillonella",80863],["Floydiella",6],["Methanohalophilus",1555],["Methylosulfonomonas",10],["Araucaria",5],["Candidatus Micrarchaeum",54],["Cystobacter",26],["Micrococcus",2815],["Thermosediminibacter",23806],["Tetraodon",31],["Riemerella",17992],["Thiobacillus",3476],["Sphaerobacter",5419],["Mesoplasma",688],["unclassified (derived from Thermomicrobia (class))",16],["Laribacter",4447],["Pelobacter",1207],["Selenomonas",59983],["Lutiella",3371],["Undaria",12],["Chlamydophila",142],["Trichophyton",57],["Pneumocystis",4],["unclassified (derived from Deltaproteobacteria)",4757],["Hydrogenophaga",22],["Pilophorus",2],["Lachancea",62],["Thiothrix",2],["Hexagenia",2],["unclassified (derived from Planctomycetales)",20],["Marinospirillum",1],["Dickeya",14042],["Ammonifex",9772],["Chitinophaga",87762],["unclassified (derived from Lachnospiraceae)",215847],["Alkalilactibacillus",110],["Methanosphaerula",2037],["Cebus",2],["Chlamydia",281],["Leptothrix",3137],["Picocystis",1],["Nitratifractor",1838],["Paleosuchus",2],["Schizophyllum",292],["unclassified (derived from Clostridiales Family XI. Incertae Sedis)",12585],["Curtobacterium",1406],["Cyclobacterium",14],["Terriglobus",5174],["Aerococcus",6635],["Roseburia",1008068],["Halomonas",1539],["Plesiocystis",2873],["Candidatus Chloracidobacterium",163],["Euplotes",1],["Candidatus Koribacter",354],["Azoarcus",187],["Hydrogenobaculum",1306],["Aeromonas",1785],["Rickettsiella",611],["Lachnoptera",2],["Schizosaccharomyces",302],["Euglena",60],["Brachionus",12],["Kytococcus",1626],["Cyanidioschyzon",145],["Planktothrix",9],["Toxoplasma",600],["Limnadia",2],["Sulfurihydrogenibium",4014],["Simulium",22],["Trichomonas",9095],["Frankia",7622],["Glycine",41],["Pedinomonas",6],["Esox",12],["Alphabaculovirus",66],["Apoda",1],["Diploplastron",4],["Fusarium",1],["Lithobius",18],["Empedobacter",1],["Methylosinus",837],["Ornithobacterium",21],["Physarum",48],["Chondrus",3],["Arcobacter",2872],["unclassified (derived from Chromatiales)",4],["Endoriftia",162],["Illicium",3],["Chlorarachnion",1],["Isochrysis",4],["Paenibacillus",152825],["Petromyzon",2],["Paragordius",12],["Erythrobacter",1173],["Xenorhabdus",2987],["Dunaliella",6],["Nocardiopsis",2677],["Leishmania",310],["Anaerococcus",57689],["Magnetospirillum",1931],["Pseudoalteromonas",3378],["unclassified (derived from Sphingobacteriales)",38],["Nitrosomonas",2585],["Orconectes",22],["Felis",15],["Archaeoglobus",694],["Reclinomonas",2],["Desulfonispora",2],["Victivallis",90985],["unclassified (derived from Desulfobacterales)",12],["Boletus",60],["Desulfurispirillum",3188],["Oenococcus",1968],["Filobasidiella",869],["Tribolodon",1],["Novosphingobium",761],["Chloroherpeton",11121],["Aciduliprofundum",1093],["Finegoldia",46468],["Bifidobacterium",3653941],["Eleocharis",3],["Peranema",2],["Nasonia",50],["Streptobacillus",7218],["Anaerolinea",3136],["Muscidifurax",2],["Tatumella",21],["Elusimicrobium",8189],["Skogsbergia",12],["Acidilobus",44],["Anaerobaculum",4728],["Tepidimicrobium",12],["Locusta",4],["Desulfitobacterium",77513],["Turicella",4],["Pisum",186],["Oceanicaulis",864],["Polytomella",1],["Mastigamoeba",63],["Volvox",1386],["unclassified (derived from Campylobacterales)",744],["Bacillus",227543],["Blumeodendron",2],["Amanita",20],["Beta",3],["Elephas",6],["Saccharopolyspora",434],["Candidatus Hemobacterium",4],["Terrimonas",31],["Pantoea",11431],["Orientia",116],["Piscirickettsia",6],["Arthrobacter",4339],["Acetobacterium",242],["Syntrophobacter",1651],["Azotobacter",3999],["Bradyrhizobium",1092],["Ovis",37],["unclassified (derived from Elusimicrobia)",468],["Anabaena",439],["unclassified (derived from Planococcaceae)",4],["Wolbachia",1159],["Mangifera",2],["Semibalanus",8],["Giardia",158],["Achlya",2],["Lepeophtheirus",46],["unclassified (derived from Archaea)",519],["Sphingobacterium",37716],["Brevibacillus",16517],["Aloe",1],["Microbacterium",39],["Chara",15],["Achromobacter",7085],["Aliivibrio",3142],["Lasianthera",2],["Pachygrapsus",2],["Carboxydothermus",428],["Acidithiobacillus",3623],["Corynebacterium",25727],["Castellaniella",2],["Oedogonium",7],["Aurantimonas",1248],["Icacina",2],["Photorhabdus",6312],["Acidovorax",4519],["Acetitomaculum",96],["Thermobifida",735],["Ethanoligenens",326644],["Umbelopsis",2],["Ostreococcus",1150],["Hypocrea",6],["Paludibacter",128760],["unclassified (derived from Rhodobacteraceae)",1276],["Listonella",28],["Actinotalea",2],["Flexistipes",1],["Desulfohalobium",3726],["Neorickettsia",109],["Cunninghamella",9],["Phaeodactylum",615],["Bacteriovorax",821],["unclassified (derived from Spirochaetales)",10],["Zymomonas",3893],["Theristria",4],["Artemisia",4],["Methanococcus",1478],["Nitrosovibrio",2],["Eremothecium",18],["Mallomonas",2],["Thiomicrospira",119],["Maricaulis",287],["Trichoderma",23],["Neptuniibacter",2019],["Daphnia",102],["Taeniopygia",954],["Pavlova",1],["Dugesia",2],["Candidatus Hamiltonella",657],["Leptotrichia",27493],["Cyanobium",704],["Dichelobacter",189],["Thiocapsa",49],["Equus",22],["Phaeosphaeria",820],["Manihot",3],["Alicyclobacillus",9679],["Ostrya",2],["Sinorhizobium",4382],["Avibacterium",62],["Edwardsiella",8064],["Thermofilum",185],["Hirschia",1703],["Trichodesmium",85],["Corydalis",1],["Triticum",45],["Halothiobacillus",1818],["Rhizopus",35],["Scenedesmus",18],["Desulfocaldus",8],["Cyanobacterium",8],["Calditerrivibrio",3064],["Halobacillus",16],["Halothermothrix",11688],["Leptospira",4492],["Desulfosporosinus",144],["Stevia",2],["Dechloromonas",126],["Fibrobacter",88314],["Ketogulonicigenium",1109],["Ectocarpus",81],["Bigelowiella",7],["Candidatus Pelagibacter",511],["Jannaschia",21],["Caldibacillus",22],["Moneuplotes",2],["Zygnema",6],["Sinapis",8],["Neoceratium",2],["Jasminum",3],["Staphylothermus",37],["Rhadinovirus",12],["Petroselinum",66],["Suberites",2],["Glossina",27],["Sphingopyxis",167],["Hemerophila",1],["Sulfitobacter",810],["Waddlia",1714],["Hestina",2],["Blattabacterium",3096],["Fucus",5],["unclassified (derived from Thiotrichales)",8],["Tuber",147],["Blastobotrys",3],["Oxalobacter",90173],["Eudiplodinium",1],["Buchnera",71],["Polaribacter",18363],["Citromicrobium",424],["P22-like viruses",592],["unclassified (derived from Peptococcaceae)",2],["Teredinibacter",3389],["Capnocytophaga",87998],["Thermodesulfovibrio",5910],["Capra",4],["Stylochus",2],["Blastopirellula",3785],["Cryptobacterium",64812],["Coraliomargarita",4471],["Zoysia",1],["Rhodovulum",26],["Marinomonas",1285],["Planococcus",793],["Thermobispora",1779],["Piromyces",14],["Bergeyella",1],["Mongoloraphidia",4],["Eikenella",1722],["Agromyces",3],["Haemoproteus",12],["Desulfomicrobium",8576],["Cenarchaeum",463],["unclassified (derived from Acidobacteria)",114],["Syntrophomonas",3040],["Roseobacter",3022],["unclassified (derived from Chroococcales)",375],["Microscilla",14093],["Arthroderma",121],["Streptoalloteichus",2],["Dethiobacter",15689],["Raphidiopsis",569],["Entomoplasma",354],["unclassified (derived from Betaproteobacteria)",740],["Gallionella",3566],["Candidatus Odyssella",46],["Oscillochloris",1856],["Sutterella",23821],["Mimivirus",572],["Albidiferax",94],["Cellvibrio",5412],["Methanocella",1684],["Lactuca",2],["Rahnella",535],["Thermacetogenium",3],["Cleistogenes",6],["Aromatoleum",285],["Ureibacillus",6],["Plectranthus",2],["Sphingomonas",1213],["Barbula",1],["Picea",105],["Sorangium",2399],["unclassified (derived from Vibrionaceae)",1483],["unclassified (derived from Caudovirales)",215],["Methylacidiphilum",1355],["Arachis",28],["Amoeba",1],["Dehalogenimonas",7023],["Squalus",16],["Atrina",2],["Pythium",14],["Cylindrospermopsis",859],["Lactobacillus",376336],["Allium",3],["Cyclotella",4],["Rhizobium",8640],["Persephonella",2455],["Thermoactinomyces",667],["Monocercomonoides",6],["Lentinus",7],["Abiotrophia",86779],["Hyphomonas",385],["Calothrix",1],["Pyrenomonas",2],["Psilotum",37],["Chryseobacterium",16700],["Streblomastix",8],["Kluyveromyces",71],["Nakamurella",2289],["unclassified (derived from Verrucomicrobia)",71],["Protopterus",1],["Methylocystis",184],["T1-like viruses",33],["Delftia",2908],["Olsenella",61839],["Atriplex",2],["Paulinella",198],["Sideroxydans",2922],["Actinomyces",13838],["Methanoculleus",123],["Actinomadura",15],["Halanaerobium",5370],["Brahmaea",2],["Sagitta",2],["Monodelphis",125],["Mytilus",2],["Klebsormidium",3],["Ranunculus",1],["Sagittula",1012],["Leadbetterella",43008],["Ustilago",36],["unclassified (derived from Methylophilaceae)",3],["Methanobrevibacter",9414],["Porphyra",162],["Kitasatospora",205],["Paucimonas",11],["Caprella",2],["Exiguobacterium",18857],["Soehngenia",11],["Homarus",2],["Debaryomyces",212],["Crocodylus",2],["Chlamys",2],["N4-like viruses",5],["Acetivibrio",53011],["Candidatus Solibacter",1535],["Emiliania",41],["Desulfitibacter",2],["Acinetobacter",18285],["Mus",515],["Gnetum",3],["Blastocystis",86],["Anopheles",213],["Alcaligenes",77],["Pseudanabaena",2],["Herpetosiphon",5259],["Dermacoccus",549],["Arenibacter",136],["Apodachlya",4],["Desulfarculus",3719],["Begonia",344],["Heterometrus",4],["Gardnerella",39636],["unclassified (derived from Clostridia)",88],["Parascardovia",6918],["Nautilia",2267],["Microbispora",12],["Colocasia",1],["Ehrlichia",57],["Lachnospira",180],["Erwinia",16025],["Beijerinckia",1434],["unclassified (derived from Proteobacteria)",100],["Bironella",4],["Entodinium",25],["unclassified (derived from other sequences)",31324],["Nereida",18],["Agathis",2],["Heteronympha",6],["Samba",2],["Streptocephalus",2],["Helicoverpa",6],["Hartmannella",6],["Limnobacter",3360],["Sclerotinia",307],["Fischerella",10],["Sporidiobolus",18],["Intrasporangium",786],["Oocystis",10],["Tritrichomonas",130],["Prosthecobacter",49],["Carpediemonas",2],["Lineus",2],["Chromera",2],["Pelotomaculum",1213],["Cancer",2],["Thermococcus",3562],["Pichia",348],["Actinidia",2],["Elaeis",2],["Methanothermus",244],["Proteus",14373],["Truepera",4734],["Cedecea",6],["Microcystis",3516],["Atopostipes",2],["Ideonella",2],["Simkania",1],["Clostridium",4892200],["Paramecium",870],["Ginkgo",12],["Ascophyllum",8],["Acaryochloris",5431],["Pseudendoclonium",46],["Moraxella",1347],["Spiroplasma",1321],["Butyrivibrio",340257],["Dipelta",2],["Thioalkalivibrio",3314],["Leptonema",1],["Zea",392],["unclassified (derived from Myxococcales)",7],["Polynucleobacter",575],["Acanthamoeba",304],["Actinoplanes",23],["Actinosynnema",1852],["Hirudinaria",70],["unclassified (derived from Verrucomicrobia subdivision 3)",5286],["Asfivirus",55],["Thermus",3894],["Planobispora",1],["Candidatus Azobacteroides",8147],["Mentha",1],["Oryzias",31],["Aurelia",2],["Crepidula",2],["Boehmeria",6],["Diplonema",8],["unclassified (derived from Flavobacteriales)",13320],["Halorhabdus",687],["Methanoregula",14],["Desulfatiferula",2],["Nonomuraea",6],["Micromonas",661],["Prasinovirus",3],["Gordonibacter",55506],["Chlorokybus",32],["Taenia",6],["Aminobacter",1],["Mycobacterium",4777],["Syntrichia",2],["Entamoeba",1828],["Candidatus Protochlamydia",36],["unclassified (derived from Rhodobacterales)",1058],["Mycoplasma",11751],["Ophioglossum",2],["Ascobolus",4],["Congregibacter",1515],["Leeuwenhoekiella",18519],["Pyramidobacter",42251],["Seinonella",5],["Ensifer",59],["Halorubrum",475],["Citreicella",608],["Theobroma",2],["Treponema",23839],["Cohnella",4],["Helianthus",6],["Aphanizomenon",16],["Aminobacterium",10375],["Holotrichia",1],["Metridium",2],["Gloma",2],["Lemna",3],["Streptomyces",29619],["Opitutus",18101],["Anaplasma",291],["Platypeza",4],["Acidianus",2],["Mentzelia",4],["Serratia",7293],["Lautropia",267],["Scheffersomyces",69],["Brillia",16],["Alkaliphilus",36431],["Blastocladiella",2],["Spinacia",85],["Peripatoides",8],["Vindula",2],["Monsonia",4],["Coccidioides",215],["Propionigenium",63],["Lysobacter",2],["Desulfurivibrio",4820],["Phaeobacter",602],["Oceanicola",1747],["Idiogaryops",4],["Raoultella",65],["Nitrobacter",697],["Cydia",2],["Gallibacterium",6],["Methylocapsa",5],["Melittangium",2],["Oryctolagus",37],["Bermanella",989],["Penicillium",595],["Cellulomonas",3704],["Trogoptera",2],["Rhodospirillum",2759],["Thalassiosira",742],["Macrobdella",2],["Leucobacter",21],["Rapona",2],["Segniliparus",1060],["Synechocystis",393],["Leptosphaeria",35],["Chloriridovirus",24],["Desulfovibrio",194431],["Angiopteris",4],["Acidimicrobium",975],["Rhodobacter",5156],["Sanguibacter",4579],["Methanohalobium",888],["unclassified (derived from Clostridiaceae)",514],["Tepidimonas",2],["Janibacter",1099],["Chelativorans",257],["Viridibacillus",16],["Griffithsia",2],["Megamonas",2773],["Chrysiogenes",10],["Catenulispora",3490],["unclassified (derived from Desulfovibrionales)",14],["phiKMV-like viruses",3],["Pasteurella",2020],["Ochrobactrum",1677],["Citrullus",1],["Verticillium",186],["Trichinella",11],["Gluconacetobacter",3456],["Monomastix",1],["Prosthecochloris",3764],["Rickettsia",500],["Vitreoscilla",6],["Tsukamurella",1509],["Comamonas",4119],["Geranium",18],["Morganella",53],["Oribacterium",100810],["Torpedo",1],["Pasteuria",62],["Danio",839],["Collimonas",27],["Physcomitrella",2621],["unclassified (derived from Thaumarchaeota)",92],["Aminomonas",2423],["Citrus",14],["Lentinula",9],["T4-like viruses",137],["Polarella",3],["Leptolyngbya",41],["Medicago",99],["Ascidia",2],["Chthoniobacter",8032],["Desulfuromonas",4431],["Capsicum",21],["Aquabacterium",2],["Coprococcus",532810],["Cocos",2],["Parabacteroides",3539840],["Legionella",4910],["Phoma",2],["Enterococcus",276681],["Saccharomyces",141],["Tubulanus",4],["Hymenobacter",32],["Naegleria",916],["Amphidinium",26],["Populus",1226],["Helicosporidium",4],["Pectobacterium",4192],["unclassified (derived from Nitrospinaceae)",2],["Prolixibacter",95],["Bangia",2],["Desulfurococcus",310],["Pediococcus",5697],["Hyphomicrobium",903],["Babesia",58],["Phalaenopsis",3],["Synechococcus",8924],["Thermobaculum",4838],["Ciona",60],["Methanoplanus",6640],["Mechercharimyces",8],["unclassified (derived from Desulfobacteraceae)",3],["Buxus",3],["Sodalis",7913],["Nitrosospira",153],["Callosobruchus",2],["Tetragenococcus",38],["Hexamita",2],["unclassified (derived from Pelagophyceae)",18],["Acidothermus",60],["Granulicatella",13214],["Pilobolus",8],["Verrucomicrobium",2412],["Cryptotermes",2],["Maribacter",19029],["Cellulosilyticum",77797],["Talaromyces",252],["Ulva",6],["Sinopodophyllum",1],["Monascus",9],["Sebaldella",28483],["Phi29-like viruses",9],["Theileria",72],["unclassified (derived from Erysipelotrichaceae)",344360],["Enterorhabdus",460],["Glomerella",130],["Syntrophococcus",154],["Syntrophothermus",14117],["Saccharomonospora",1533],["Thermomonospora",2308],["Saccoglossus",51],["Methanosphaera",145],["Ctenocephalides",2],["Caldanaerobacter",6068],["Meloidogyne",2],["Hydra",871],["Caulobacter",3462],["Crassula",6],["unclassified (derived from Burkholderiales)",125822],["Halogeometricum",579],["Cucumis",21],["Alicycliphilus",2004],["Nilaparvata",2],["Xanthobacter",167],["Candida",784],["unclassified (derived from Halobacteriaceae)",14],["Croceibacter",12292],["Oceanibulbus",625],["Hebeloma",7],["Desulfonema",6],["Eggerthella",297443],["Pachysolen",2],["Pimelobacter",1],["Crithidia",4],["Sorghum",811],["Slackia",253330],["Heliobacterium",41223],["Spirillospora",2],["Actinobacillus",13194],["Haloferax",794],["Galiella",20],["Haliangium",3245],["Chromohalobacter",107],["Heterosigma",65],["Pedobacter",154450],["Chlorobium",14008],["Arsenophonus",687],["Nitratiruptor",20],["Granulibacter",112],["Agaricus",25],["Anaerobacillus",2],["Apodemus",2],["Escherichia",317692],["Guillardia",212],["Pylaiella",3],["Perkinsus",484],["Enhydrobacter",1587],["Lactococcus",7813],["Halalkalicoccus",359],["Salinispora",1183],["Emericella",1187],["Macaca",1538],["Epidinium",28],["Cyprinus",14],["Scyliorhinus",2],["Magnolia",9],["Peptococcus",111],["Listeria",51213],["Bactrocera",2],["Candidatus Liberibacter",237],["Leuconostoc",9267],["Halteria",16],["Azorhizobium",1438],["Nitrosococcus",4124],["Aspergillus",2740],["Psychromonas",706],["Gossypium",2],["Pachycladon",2],["Rhizomucor",14],["Rothia",3497],["Chaetosphaeridium",2],["Meyerozyma",160],["Cuphea",2],["Cyanidium",53],["Geodia",1],["Vulcanisaeta",92],["Jatropha",4],["Strobilomyces",1],["Peptoniphilus",43621],["Ferrimonas",2613],["Acidaminococcus",148761],["Alteromonas",1341],["Fragaria",1],["Photobacterium",8304],["Andrographis",1],["Odoribacter",764],["Cryptoglena",1],["Echinococcus",24],["Pedetontus",2],["Thermanaerovibrio",6726],["Calycanthus",1],["Nectria",432],["Protaminobacter",1],["Hyperthermus",22],["Galdieria",23],["Pteris",12],["Houttuynia",1],["Aphelia",2],["Cytophaga",2754],["Tectivirus",32],["unclassified (derived from Clostridiales)",239757],["Ascaris",8],["Plumbago",2],["Nephroselmis",21],["Chrysopathes",3],["Glyptotendipes",2],["Neisseria",14501],["Vaucheria",21],["Beutenbergia",4019],["Gemella",7802],["Polyxenus",2],["Tannerella",349],["Daucus",9],["Allochromatium",3243],["Jonesia",3341],["unclassified (derived from Phycodnaviridae)",2],["Colletotrichum",1],["Abacion",2],["Antonospora",2],["Coenonia",3],["Vigna",119],["Anophryoides",4],["Plantago",2],["Deferribacter",4735],["Castanea",3],["Secale",3],["Octadecabacter",1551],["Desulfatibacillum",7221],["Pleurocapsa",1],["Herbaspirillum",6316],["Gemmata",1610],["Sulfurovum",47],["Vitis",380],["Thauera",3421],["Beggiatoa",1756],["Phenylobacterium",2257],["unclassified (derived from Porphyromonadaceae)",129],["Candidatus Carsonella",9],["unclassified (derived from Bacteroidetes)",30873],["Rhodomonas",58],["Renibacterium",1942],["unclassified (derived from Siphoviridae)",6623],["Porphyromonas",130058],["Mesembryanthemum",35],["Gallicola",12],["Atopobium",101214],["Gluconobacter",229],["Culicoides",2],["Propionibacterium",19673],["Agrobacterium",9516],["Pseudozyma",6],["Eremococcus",2982],["Coprobacillus",36648],["Candidatus Amoebophilus",1993],["Ailuropoda",62],["Deinococcus",5241],["Labrenzia",2926],["Cheilanthes",2],["Trichosporon",2],["Karenia",30],["Tolypothrix",7],["Salvia",4],["Eimeria",1],["Magnetococcus",137],["Peptostreptococcus",33746],["Piriformospora",10],["Symbiobacterium",1576],["Chromobacterium",304],["Xylella",1224],["unclassified (derived from Thermotogales)",2726],["Kineococcus",693],["Weeksella",1181],["Ignisphaera",164],["Colwellia",163],["Vagococcus",2],["Hemiselmis",3],["Criblamydia",1],["Prevotella",4427511],["Geobacillus",37504],["Peronospora",2],["Rattus",511],["Puccinia",38],["Polygonum",4],["unclassified (derived from Vibrionales)",472],["Solitalea",1],["Methylobacter",1864],["Ferroglobus",640],["Psalteriomonas",4],["Robinsoniella",128],["Macrococcus",6077],["Leccinum",6],["Pan",38],["Dinoroseobacter",574],["Pyrobaculum",11],["Planomicrobium",39],["Chlorovirus",67],["Rikenella",712],["Candidatus Blochmannia",24],["unclassified (derived from Myoviridae)",649],["Anaerotruncus",325682],["Monosiga",584],["Enterobacter",34943],["Candidatus Nicolleia",2],["P1-like viruses",68],["Pseudoramibacter",13218],["Adineta",10],["Phascolarctobacterium",13584],["Catharanthus",2],["Parachlorella",11],["Antirrhinum",25],["Leifsonia",141],["Dorea",694701],["Methylobacterium",10398],["Starmerella",2],["Holdemania",295159],["Canavalia",3],["Ruminococcus",3769123],["Neocallimastix",136],["Thalassobium",390],["Thorea",2],["Pelagibaca",847],["Methylocella",1268],["Ahrensia",543],["unclassified (derived from Euryarchaeota)",16],["Francisella",4000],["Hydrogenobacter",1597],["Palaemonetes",4],["Thalassobius",6],["Clogmia",4],["Kempynus",2],["Dethiosulfovibrio",16676],["Candidatus Kuenenia",1565],["Psychroflexus",9303],["Callithrix",11],["Glaucocystis",26],["Volvariella",6],["Acetobacter",6007],["Heliobacillus",1212],["Platystoechotes",4],["Tolumonas",3810],["Lichtheimia",4],["Ictalurus",30],["Methanospirillum",193],["Bothrops",2],["Diatraea",10],["Apis",275],["Gallus",290],["Pseudomonas",13195],["Saccharum",2],["Taylorella",1404],["Pseudotrichonympha",3],["Wautersiella",3],["Streptosporangium",5344],["Onchocerca",5],["Phycomyces",10],["Uncinocarpus",88],["Chondromyces",6],["Apriona",2],["unclassified (derived from Nitrosomonadaceae)",12],["Encephalitozoon",8],["Methylibium",1056],["Crocosphaera",2390],["Loa",33],["unclassified (derived from Alteromonadales)",423],["Lawsonia",999],["Carnobacterium",7016],["Ricinus",2636],["Plasmodium",1960],["Radopholus",2],["Curvibacter",403],["Porphyridium",1],["Xanthomonas",4412],["unclassified (derived from Cyanobacteria)",64],["Bryopsis",15],["Cronobacter",10150],["Stigmatella",4357],["Candidatus Desulforudis",2308],["Desulfoglaeba",4],["Methanobacterium",30],["Cladonia",2],["Phanerochaete",14],["Oltmannsiellopsis",15],["Sporolactobacillus",45],["Sulfurimonas",2184],["Collinsella",354310],["Basfia",638],["Pyrococcus",144],["Latrodectus",2],["Oceanithermus",2436],["Caminibacter",1239],["Caldivirga",246],["Leucoagaricus",7],["Alkalimonas",4],["Elizabethkingia",67],["unclassified (derived from Sphingomonadales)",34],["Kangiella",2188],["Cypridopsis",2],["Gibberella",209],["unclassified (derived from Crenarchaeota)",2],["Sporanaerobacter",10],["Sphingobium",1758],["Jacaratia",2],["Pseudonocardia",14],["Mobiluncus",29878],["Kluyvera",8],["Chlorobaculum",3594],["Hydrogenivirga",2246],["Roseiflexus",348],["Cochliobolus",13],["Citrobacter",40221],["Nannochloropsis",9],["Shigella",28498],["Sulfolobus",366],["Blautia",327998],["Ctenopharyngodon",4],["Brugia",90],["Ilyobacter",18885],["Astragalus",1],["Cupriavidus",6775],["Halarsenatibacter",2],["Haemophilus",16306],["Pirellula",4059],["Triops",4],["Acyrthosiphon",53],["unclassified (derived from Pedinophyceae)",1],["Cynomorium",5],["Rhodomicrobium",1753],["Halomicrobium",731],["Paracoccidioides",85],["Dyadobacter",84802],["Nicotiana",68],["Scardovia",5893],["Channa",2],["Mariprofundus",2134],["Durinskia",6],["Micromonospora",5129],["Catonella",6260],["Brachyspira",45659],["Methanococcoides",435],["Dactylococcopsis",6],["Thermodesulfobacterium",2],["Desulfococcus",5495],["Epinephelus",2],["Sus",53],["Neospora",2],["Oscillatoria",1114],["Pseudolachnostylis",2],["Coffea",33],["Trachemys",2],["unclassified (derived from Oceanospirillales)",288],["Agrostis",6],["Mesocricetus",4],["Hoeflea",878],["Desulfobacterium",8188],["Anaerobiospirillum",808],["Ignicoccus",150],["Ralstonia",9466],["Alcanivorax",987],["Craterostigma",9],["Gillichthys",2],["Weissella",3379],["Bilophila",40522],["Liriodendron",3],["Candidatus Phytoplasma",1184],["Erysimum",2],["Methanocorpusculum",285],["Spermophilus",4],["Lupinus",6],["Desulfonatronovibrio",6],["Lactarius",3],["Cyanothece",14137],["Morellia",2],["Zeugomantispa",2],["Euclemensia",5],["Polyplastron",13],["Parvularcula",1340],["unclassified (derived from Synergistetes)",5017],["Rhingia",2],["Botryotinia",746],["Pilica",2],["Ramalina",2],["Methylococcus",355],["unclassified (derived from Flavobacteria)",9531],["Paracoccus",925],["unclassified (derived from Acidobacteriales)",2],["PhiC31-like viruses",15],["Brucella",12479],["Polypterus",2],["Candidatus Neoehrlichia",6],["Pelodictyon",6693],["Cuscuta",7],["Methanopyrus",2],["unclassified (derived from Simkaniaceae)",1],["Clavibacter",577],["Sporosarcina",109],["unclassified (derived from Eukaryota)",12],["unclassified (derived from Opitutaceae)",5873],["Aquimonas",2],["Methylophaga",864],["Cryptomonas",3],["Mannheimia",6706],["Idiomarina",878],["Trimastix",42],["Desulfocella",4],["Antheraea",2],["Erysipelothrix",11751],["Euastrum",1],["Polypedilum",5],["Thalassolituus",3]],"order":[["unclassified (derived from unclassified sequences)",71036],["Sporidiobolales",18],["unclassified (derived from Microsporidia)",1705],["Thermotogales",27100],["Ktedonobacterales",4818],["Choanoflagellida",584],["Entodiniomorphida",71],["Echinostomida",3],["Chaetopeltidales",6],["Gemmatimonadales",3217],["Bdellovibrionales",926],["Coccolithales",1],["Cytophagales",268932],["Methanosarcinales",4281],["Oxymonadida",17],["Acidimicrobiales",975],["Heteronematales",2],["Ploimida",12],["unclassified (derived from Chlorophyta)",16],["Methylacidiphilales",1355],["Suessiales",3],["Cyanidiales",221],["Prochlorales",810],["Stigonematales",11],["Pucciniales",38],["Cenarchaeales",463],["Gonyaulacales",2],["unclassified (derived from Acidobacteria)",631],["Rickettsiales",3381],["Chlorobiales",39180],["Thermales",11854],["unclassified (derived from Mammalia)",597],["Neisseriales",27925],["Philasterida",4],["Fagales",5],["Opiliones",8],["unclassified (derived from Betaproteobacteria)",2885],["Chloroflexales",8898],["Fabales",514],["Squamata",4],["Acholeplasmatales",19997],["Rhabditida",932],["Synergistales",94111],["Eucoccidiorida",939],["Ceramiales",2],["Mariprofundales",2134],["Spionida",1],["Sulfolobales",368],["unclassified (derived from Opitutae)",23974],["Peridiniales",31],["Actinomycetales",238486],["Ustilaginales",42],["Thermoleophilales",3],["Hymenostomatida",728],["Anthocerotales",3],["Pezizales",171],["Perkinsida",484],["Araneae",4],["Desulfarculales",3719],["Isoptera",1770],["unclassified (derived from Placozoa)",320],["Blastocladiales",2],["unclassified (derived from Euryarchaeota)",1195],["unclassified (derived from Insecta)",2],["Pyramimonadales",1],["Cucurbitales",368],["Funariales",2621],["Polyxenida",2],["Hydrogenophilales",3476],["Phyllachorales",186],["Arhynchobdellida",72],["Kinetoplastida",774],["Pasteurellales",45961],["Ericales",4],["Gracilariales",65],["Vibrionales",51432],["Lycopodiales",3],["Galliformes",290],["Lecanorales",8],["Xiphosura",6],["Archaeognatha",2],["Passeriformes",954],["Fucales",13],["Lentisphaerales",6018],["Pterioida",25],["unclassified (derived from Nitrospirae)",66],["Thoreales",2],["Podocopida",2],["unclassified (derived from Chloroflexi)",69],["Zingiberales",37],["Gnetales",3],["Sphaeropleales",20],["Squaliformes",16],["Acidithiobacillales",3623],["Testudines",2],["Callipodida",2],["Nautiliales",3506],["unclassified (derived from Diplopoda)",6],["Gentianales",35],["Pyrenomonadales",272],["Neocallimastigales",182],["Methanobacteriales",10429],["Spirochaetales",115956],["unclassified (derived from Verrucomicrobia)",71],["unclassified (derived from Archaea)",519],["Halobacteriales",6234],["Methanococcales",2988],["Mucorales",82],["unclassified (derived from Prasinophyceae)",1],["Leptostraca",2],["Perciformes",8],["Vaucheriales",21],["Laurales",1],["Ascaridida",8],["Mesostigmatales",2],["Sphingomonadales",9424],["Laminariales",12],["Echinoida",287],["Desulfobacterales",31743],["Lactobacillales",1009503],["Dothideales",6],["Cypriniformes",858],["Entomophthorales",21],["Acidobacteriales",11395],["Salmoniformes",61],["unclassified (derived from Coscinodiscophyceae)",746],["Siphonostomatoida",81],["Nostocales",6391],["Embioptera",2],["unclassified (derived from Eukaryota)",2560],["Flavobacteriales",369595],["Lagomorpha",37],["unclassified (derived from Gammaproteobacteria)",10896],["Chrysiogenales",3198],["Anura",1549],["Splachnales",2],["Ostreoida",7],["Myxococcales",16143],["Trichomonadida",9095],["Caudovirales",9287],["unclassified (derived from Gastropoda)",8],["Sphingobacteriales",308682],["unclassified (derived from Thermomicrobia (class))",16],["Perissodactyla",22],["unclassified (derived from Bacteroidetes)",32961],["Thermoplasmatales",470],["Polypteriformes",2],["Eustigmatales",9],["Ophiostomatales",33],["unclassified (derived from Candidatus Poribacteria)",429],["Nymphaeales",2],["Ulvales",52],["Amphipoda",3],["unclassified (derived from Clostridia)",90],["Saprolegniales",2],["unclassified (derived from Deltaproteobacteria)",4765],["Alteromonadales",32813],["Pneumocystidales",4],["Chlorokybales",32],["Natranaerobiales",12238],["unclassified (derived from Proteobacteria)",237],["unclassified (derived from other sequences)",31324],["unclassified (derived from Enteropneusta)",51],["Mytiloida",2],["Tricladida",2],["Thermodesulfobacteriales",2],["Gloeobacterales",82],["Lepidoptera",83],["Geraniales",22],["Hydroida",872],["Pedinomonadales",6],["Dermaptera",4],["Microbiotheria",1],["Puniceicoccales",4471],["Oceanospirillales",10000],["Euglyphida",198],["Capnodiales",6],["Klebsormidiales",3],["unclassified (derived from Chromerida)",2],["unclassified (derived from Euglenida)",1],["unclassified (derived from Ascomycota)",2],["Legionellales",6278],["Oscillatoriales",7872],["Tetraodontiformes",31],["Enterobacteriales",1855432],["Polyzoniida",2],["unclassified (derived from Actinobacteria (class))",935],["Salviniales",1],["Monotremata",74],["Caulobacterales",11654],["Chlamydomonadales",2410],["Thermoanaerobacterales",222491],["Coleoptera",248],["Onygenales",780],["Esociformes",12],["Chattonellales",65],["Lithobiomorpha",18],["unclassified (derived from Glaucocystophyceae)",56],["Astrophorida",1],["Chlamydiales",2178],["Zygophyllales",2],["Pseudoscorpiones",4],["Euglenales",71],["unclassified (derived from Onychophora)",8],["Aquificales",16167],["Diplonemida",8],["Pleosporales",1236],["Siluriformes",30],["Raphidioptera",4],["Rhodospirillales",19519],["Isochrysidales",45],["Pseudoscourfieldiales",21],["Euplotida",3],["Actiniaria",4910],["Ctenocladales",18],["Coleochaetales",2],["Austrobaileyales",5],["Rosales",7],["Selenomonadales",908635],["Gordea",12],["Pseudomonadales",44255],["Thermococcales",3706],["Cyatheales",6],["Cardiobacteriales",2161],["Spirurida",140],["Dipsacales",6],["Sporadotrichida",16],["Erysipelotrichales",797931],["Trichonymphida",3],["Hadromerida",4],["Thiotrichales",6755],["Saccharomycetales",2631],["Peniculida",870],["Sebacinales",10],["Apiales",78],["Cantharellales",2],["Mamiellales",1811],["Cidaroida",6],["Ophioglossales",2],["Gigartinales",3],["Cornales",4],["Scutigeromorpha",2],["Glaucocystales",26],["Campylobacterales",90559],["Dictyosteliida",872],["Sordariales",831],["Polycladida",2],["Methanocellales",1684],["Carcharhiniformes",3],["Orthoptera",4],["Malvales",4],["Coriobacteriales",1188914],["Anguilliformes",5],["Solanales",404],["Nitrospirales",7974],["Trichocephalida",11],["Eurotiales",5470],["Chaetophorales",63],["Piperales",1],["Aeromonadales",8796],["Desulfurococcales",1036],["Heteronemertea",2],["Methanomicrobiales",9292],["Arecales",9],["Anaeroplasmatales",67],["Asparagales",11],["Enterogona",62],["Ectocarpales",84],["Desmidiales",52],["Elusimicrobiales",8189],["Rhodobacterales",35810],["Antipatharia",3],["Bacillales",610023],["Proboscidea",6],["unclassified (derived from Streptophyta)",7],["Bacteroidales",36002329],["Schizopyrenida",920],["Veneroida",2],["Semaeostomeae",2],["unclassified (derived from Korarchaeota)",130],["unclassified (derived from Sordariomycetes)",131],["Thermoproteales",642],["Nitrosopumilales",156],["Gallionellales",6488],["Notostraca",4],["unclassified (derived from Ichthyosporea)",55],["Coniferales",156],["Solibacterales",1535],["unclassified (derived from Cyanobacteria)",5495],["Vitales",380],["Lepidosireniformes",1],["Hypocreales",736],["unclassified (derived from Aconoidasida)",130],["Malasseziales",265],["Chroococcales",30644],["Tritrichomonadida",130],["unclassified (derived from Dehalococcoidetes)",8640],["Brachypoda",4],["unclassified (derived from Lentisphaerae)",90985],["unclassified (derived from Pedinophyceae)",1],["Carnivora",119],["unclassified (derived from Elusimicrobia)",468],["Blattaria",2],["Russulales",5],["Glomerales",36],["Pleurocapsales",1],["Pauropoda",10],["Ephemeroptera",2],["Tylenchida",21],["Polytrichales",1],["Tremellales",873],["Cycadales",6],["Cryptomonadales",6],["Ranunculales",3],["Hymenoptera",460],["Bifidobacteriales",3706392],["Myodocopida",12],["Haemosporida",1972],["Paleonemertea",4],["Fibrobacterales",88314],["unclassified (derived from Appendicularia)",98],["Rubrobacterales",343],["Anaerolineales",3136],["Sphaerobacterales",5419],["Synurales",2],["unclassified (derived from Crenarchaeota)",2],["Pythiales",14],["Pottiales",3],["Gasterosteiformes",59],["Magnaporthales",698],["Adinetida",10],["Petromyzontiformes",2],["Caryophyllales",136],["Sapindales",16],["Agaricales",1055],["Polyporales",142],["Magnoliales",12],["Beloniformes",31],["Decapoda",33],["Parvularculales",1340],["Alismatales",4],["Rodentia",1037],["Neuroptera",12],["Porphyridiales",1],["Psilotales",37],["Clostridiales",22297341],["Poales",2909],["Dictyoglomales",11954],["Anostraca",2],["Burkholderiales",356056],["Schizosaccharomycetales",302],["Sessilia",8],["Corticiales",14],["Rhodocyclales",4019],["Strigeidida",115],["Buxales",3],["Aphragmophora",2],["unclassified (derived from Alphaproteobacteria)",2825],["Prymnesiales",4],["Xanthomonadales",10980],["Brassicales",825],["unclassified (derived from Trebouxiophyceae)",4],["Verrucomicrobiales",529564],["Methanopyrales",2],["Syntrophobacterales",2132],["Fusobacteriales",190919],["unclassified (derived from Viruses)",3214],["unclassified (derived from Thaumarchaeota)",92],["Peronosporales",955],["unclassified (derived from Epsilonproteobacteria)",1912],["Marattiales",4],["Methylophilales",5751],["Primates",2132],["Deferribacterales",20732],["Torpediniformes",1],["Hemiptera",57],["Pectinoida",2],["Polypodiales",22],["Diptera",1691],["Rhizobiales",80322],["Dicranales",6],["Microthamniales",13],["Cyclophyllidea",30],["Desulfuromonadales",32743],["Didelphimorphia",125],["Physariida",48],["Thermomicrobiales",3810],["Archaeoglobales",1334],["Halanaerobiales",26276],["Herpetosiphonales",5259],["Chromatiales",13893],["Bangiales",164],["Planctomycetales",23930],["Myrtales",8],["Entomoplasmatales",2363],["Zygnematales",6],["Charales",16],["Diaporthales",1],["Aquifoliales",2],["Oedogoniales",7],["Malpighiales",3880],["Acidilobales",44],["Solirubrobacterales",2690],["unclassified (derived from Synergistetes)",5017],["Gymnodiniales",68],["Saxifragales",6],["Methylococcales",2223],["Pavlovales",1],["Siphonaptera",2],["Columbiformes",2],["Lamiales",47],["unclassified (derived from Flavobacteria)",9531],["unclassified (derived from Pelagophyceae)",98],["unclassified (derived from Saccharomycetes)",2],["Boletales",67],["Chlorellales",307],["Ixodida",504],["Helotiales",1053],["Haplosclerida",9],["Bryopsidales",15],["Mycoplasmatales",14779],["Oxalidales",2],["Selaginellales",506],["Deinococcales",9975],["Herpesvirales",12],["Nitrosomonadales",2752],["Diplostraca",104],["unclassified (derived from Bacteria)",45473],["Leptomitales",4],["Acrasida",2],["Desulfovibrionales",251812],["unclassified (derived from Spartobacteria)",8032],["unclassified (derived from Chordata)",613],["Asterales",35],["Phthiraptera",188],["Ginkgoales",12],["Naviculales",615],["Scorpiones",4]],"family":[["Vahlkampfiidae",920],["unclassified (derived from unclassified sequences)",71036],["unclassified (derived from Microsporidia)",2],["Polyzoniidae",2],["Emydidae",2],["Selaginellaceae",506],["Apocynaceae",2],["Sphaerobacteraceae",5419],["Schizophyllaceae",292],["unclassified (derived from Burkholderiales)",133106],["Pinnidae",2],["unclassified (derived from Phyllachorales)",186],["Anaplasmataceae",1622],["Cionidae",60],["Marattiaceae",4],["Geobacteraceae",27019],["Dreissenidae",2],["Methanobacteriaceae",10185],["Helicobacteraceae",14972],["Verrucomicrobia subdivision 3",5286],["Geodermatophilaceae",1980],["Crocodylidae",4],["Suessiaceae",3],["Herpetosiphonaceae",5259],["Anthocerotaceae",3],["Columbidae",2],["Paenibacillaceae",169520],["Alteromonadaceae",6865],["Dermacoccaceae",2175],["Xanthorrhoeaceae",1],["Rhabditidae",930],["Ceramiaceae",2],["unclassified (derived from Chlorellales)",11],["Chaetopteridae",1],["Caricaceae",2],["Drosophilidae",1154],["Hahellaceae",589],["unclassified (derived from Pleurocapsales)",1],["Micromonosporaceae",6336],["unclassified (derived from Gemmatimonadales)",16],["Mallomonadaceae",2],["Pinaceae",139],["Gemmatimonadaceae",3201],["Cypridinidae",12],["Salicaceae",1226],["Thermotogaceae",24374],["Eurypauropodidae",10],["Pseudonocardiaceae",6519],["Bradyrhizobiaceae",5208],["unclassified (derived from Physariida)",48],["Archaeoglobaceae",1334],["unclassified (derived from Chroococcales)",30644],["Anaerolineaceae",3136],["Tuberaceae",147],["Polypteridae",2],["Leporidae",37],["unclassified (derived from Chromatiales)",4],["Malasseziaceae",265],["Amaranthaceae",90],["Zygaenidae",1],["Acidothermaceae",60],["Cyclobacteriaceae",11921],["Primulaceae",2],["Stylochidae",2],["Thoreaceae",2],["Mantispidae",6],["Methanomicrobiaceae",6763],["Ephemeridae",2],["Lindsaeaceae",2],["Leptosphaeriaceae",35],["Tortricidae",10],["Pratylenchidae",2],["unclassified (derived from Betaproteobacteria)",2885],["Porphyromonadaceae",3812505],["Mucoraceae",59],["unclassified (derived from Clostridia)",90],["Prevotellaceae",4427664],["Cercopithecidae",1538],["Streptomycetaceae",29824],["unclassified (derived from Thermoanaerobacterales)",18],["Elephantidae",6],["Hutchinsoniellidae",4],["Aurantimonadaceae",2209],["Puniceicoccaceae",4471],["Sporolactobacillaceae",45],["Frankiaceae",7622],["Shewanellaceae",13018],["Pteriidae",23],["Waddliaceae",1714],["Caprellidae",2],["Neisseriaceae",27925],["unclassified (derived from Rhizobiales)",16],["Nocardioidaceae",5628],["Pythiaceae",14],["Geraniaceae",22],["Bangiaceae",164],["Calycanthaceae",1],["Ceratiaceae",2],["Boletaceae",67],["Pyrodictiaceae",22],["Cambaridae",22],["Grapsidae",2],["Ursidae",62],["Desulfohalobiaceae",7270],["unclassified (derived from Placozoa)",320],["Sanguibacteraceae",4579],["Mycosphaerellaceae",6],["Opitutaceae",23974],["unclassified (derived from Caudovirales)",215],["Hyphomicrobiaceae",2656],["Tectariaceae",2],["Syntrophobacteraceae",1655],["Noelaerhabdaceae",41],["Chrysiogenaceae",3198],["Leuconostocaceae",14680],["unclassified (derived from Hypocreales)",1],["Magnoliaceae",12],["Niphatidae",9],["Glomerellaceae",131],["Chlamydiaceae",423],["Lentinaceae",7],["Lepismatidae",2],["Palinuridae",1],["Mastigamoebidae",63],["Trichocomaceae",5461],["Microbacteriaceae",2191],["Verrucomicrobiaceae",520862],["Vaucheriaceae",21],["Malvaceae",4],["Xanthobacteraceae",3051],["Limulidae",6],["Poxviridae",1],["Rarobacteraceae",6],["Desulfobulbaceae",10793],["Thermofilaceae",185],["Caulobacteraceae",11654],["Fasciolidae",3],["Dugesiidae",2],["Polygonaceae",4],["Tectiviridae",32],["unclassified (derived from Heteronematales)",2],["unclassified (derived from Bacillales)",26769],["unclassified (derived from Nitrospirae)",66],["Clostridiales Family XIV. Incertae Sedis",45],["Bombycidae",9],["Mimiviridae",582],["Cunninghamellaceae",9],["unclassified (derived from Chloroflexi)",69],["Staphylococcaceae",47327],["Corynebacteriaceae",25727],["Bacteriovoracaceae",821],["Rhinotermitidae",1768],["Bryopsidaceae",15],["Branchiostomidae",609],["Metschnikowiaceae",184],["Orchidaceae",5],["unclassified (derived from Pseudoscorpiones)",4],["Caligidae",81],["Acidobacteriaceae",11393],["Mycobacteriaceae",4777],["Methylacidiphilaceae",1355],["Thermoleophilaceae",3],["unclassified (derived from Diplopoda)",6],["Sebacinaceae",10],["Marasmiaceae",234],["Strongyloididae",2],["Parameciidae",870],["Serranidae",2],["Pucciniaceae",38],["Kalotermitidae",2],["unclassified (derived from Verrucomicrobia)",71],["Sordariaceae",189],["Retortamonadidae",8],["Peridiniaceae",12],["unclassified (derived from Desulfurococcales)",9],["Gallionellaceae",6488],["Thermoactinomycetaceae",711],["Glomeraceae",36],["Pasteuriaceae",62],["Chrysomelidae",2],["Plantaginaceae",27],["Methanopyraceae",2],["Magnaporthaceae",698],["Ulvaceae",6],["Nakamurellaceae",2289],["Amaryllidaceae",3],["Dietziaceae",145],["unclassified (derived from Clostridiales)",571424],["unclassified (derived from Mucorales)",2],["Chlamydomonadaceae",1018],["Ranunculaceae",1],["Adinetidae",10],["Chaetomiaceae",413],["Strongylocentrotidae",287],["Thermodesulfobiaceae",4628],["Ascobolaceae",4],["Gnetaceae",3],["Suidae",53],["Chattonellaceae",65],["Rhodospirillaceae",8160],["Erysipelotrichaceae",797931],["Empididae",2],["Methanosarcinaceae",4255],["Moritellaceae",1380],["Convolvulaceae",41],["Brassicaceae",823],["Icacinaceae",2],["Rhizobiaceae",22834],["Hydatellaceae",2],["Urticaceae",6],["Scyliorhinidae",3],["Methylophilaceae",5274],["Geminigeraceae",212],["Coxiellaceae",1366],["Sagittidae",2],["Scenedesmaceae",18],["Psathyrellaceae",258],["Carnobacteriaceae",20232],["Glycomycetaceae",2152],["Lichtheimiaceae",4],["Tenebrionidae",241],["Machilidae",2],["Nitrospiraceae",7974],["unclassified (derived from Thermomicrobia (class))",16],["Balanidae",8],["Nannocystaceae",2874],["Cricetidae",4],["Tritrichomonadidae",130],["Asteraceae",35],["Elusimicrobiaceae",8189],["Tabanidae",8],["Funariaceae",2621],["unclassified (derived from Bifidobacteriales)",4],["unclassified (derived from Gammaproteobacteria)",10896],["Sphingomonadaceae",8217],["Nosematidae",18],["Daphniidae",102],["Mimallonidae",2],["unclassified (derived from Rickettsiales)",1143],["Chironomidae",23],["Acidimicrobiaceae",975],["Cebidae",15],["unclassified (derived from Oscillatoriales)",7872],["Oceanospirillaceae",4299],["Burkholderiaceae",65766],["Taxaceae",6],["Cryphonectriaceae",1],["Bdellovibrionaceae",105],["Nephropidae",2],["Methanocorpusculaceae",285],["unclassified (derived from Bacteroidetes)",32961],["Rosaceae",1],["Saprolegniaceae",2],["Ascarididae",8],["Clostridiaceae",4930012],["Myxococcaceae",3227],["Cyperaceae",6],["Nymphalidae",18],["unclassified (derived from Candidatus Poribacteria)",429],["Brevibacteriaceae",2281],["Rivulariaceae",1],["unclassified (derived from Acrasida)",2],["Simuliidae",22],["Oleaceae",3],["Chloroflexaceae",7042],["Polyangiaceae",2405],["Mesostigmataceae",2],["Thermoplasmataceae",46],["unclassified (derived from Leptomitales)",4],["Segniliparaceae",1060],["Anacardiaceae",2],["Coriobacteriaceae",1188914],["Enterobacteriaceae",1855432],["Aleyrodidae",2],["unclassified (derived from Proteobacteria)",237],["Planctomycetaceae",22345],["unclassified (derived from Planctomycetales)",1585],["unclassified (derived from other sequences)",31324],["Elaphomycetaceae",9],["unclassified (derived from Stigonematales)",11],["Syntrophomonadaceae",32846],["Clothodidae",2],["Phyllobacteriaceae",3002],["Hydrogenophilaceae",3476],["Iridoviridae",37],["Siphoviridae",7171],["Trypanosomatidae",772],["Deferribacteraceae",20732],["Bicaudaviridae",3],["Caprifoliaceae",2],["Cardiobacteriaceae",2161],["Buxaceae",3],["Erythrobacteraceae",1173],["Heterocapsaceae",12],["Oxalidaceae",2],["Pedinomonadaceae",6],["unclassified (derived from Thermotogales)",2726],["Histionidae",2],["Ferroplasmaceae",424],["Methanothermaceae",244],["Myoviridae",1092],["Trichomonadidae",9095],["Ancylistaceae",21],["Rutaceae",14],["Thermoproteaceae",457],["Aizoaceae",35],["unclassified (derived from Acidobacteria)",631],["Bacillaceae",292539],["Acidithiobacillaceae",3623],["Halteriidae",16],["Ruminococcaceae",9711065],["Clostridiales Family XVII. Incertae Sedis",9484],["Canidae",42],["unclassified (derived from Sporidiobolales)",18],["Natranaerobiaceae",12238],["unclassified (derived from Myxococcales)",7],["Esocidae",12],["Ktedonobacteraceae",4818],["unclassified (derived from Chromerida)",2],["unclassified (derived from Euglenida)",1],["Desmidiaceae",52],["Plumbaginaceae",2],["Noctuidae",8],["Marinilabiaceae",70],["Methanocellaceae",1684],["Muridae",1028],["unclassified (derived from Ascomycota)",2],["Haliotidae",6],["Microviridae",6],["Characeae",16],["Scarabaeidae",1],["Fabaceae",514],["unclassified (derived from Bacteroidales)",8147],["unclassified (derived from Actinobacteria (class))",935],["Ophioglossaceae",2],["Cyprididae",2],["Delphacidae",2],["Calliphoridae",6],["Ramalinaceae",2],["Ulmaridae",2],["Pycnococcaceae",21],["Raphidiidae",4],["Euphorbiaceae",2649],["Pulicidae",2],["Bodonidae",2],["Scorpionidae",4],["Lentisphaeraceae",6018],["Cerambycidae",2],["Dothioraceae",6],["Eupterotidae",4],["Trueperaceae",4734],["Psychromonadaceae",706],["Phyllanthaceae",4],["Halomonadaceae",1649],["Cidaridae",6],["Chaetosphaeridiaceae",2],["Gordiidae",12],["Alicyclobacillaceae",20842],["Pteromalidae",52],["Syntrophaceae",477],["unclassified (derived from Actinomycetales)",142],["Channidae",2],["Haliangiaceae",3245],["Aphididae",53],["Arthrodermataceae",178],["Parvularculaceae",1340],["Deinococcaceae",5241],["Sciuridae",4],["Calymperaceae",6],["Apidae",275],["Isochrysidaceae",4],["Peripatopsidae",8],["Paulinellidae",198],["Lachnospiraceae",3143452],["Spirastrellidae",2],["Formicidae",126],["Neocallimastigaceae",182],["unclassified (derived from Mamiellales)",1811],["Solibacteraceae",1535],["Phaeodactylaceae",615],["Herpesviridae",12],["Heteroderidae",15],["Cytophagaceae",233721],["Stemonuraceae",2],["Thermaceae",11854],["Ornithorhynchidae",74],["Gordoniaceae",1629],["Meesiaceae",2],["Betulaceae",2],["Sclerotiniaceae",1053],["Ranidae",26],["Scutigeridae",2],["Perkinsidae",484],["Ophiostomataceae",33],["Mytilidae",2],["Vitaceae",380],["Corticiaceae",14],["Nocardiaceae",8243],["Lycopodiaceae",3],["Halobacteroidaceae",9216],["Psilotaceae",37],["Pteridaceae",18],["Phaeosphaeriaceae",820],["Pediculidae",188],["Blastocladiaceae",2],["Ectocarpaceae",81],["Klebsormidiaceae",3],["Harrimaniidae",51],["Crassulaceae",6],["unclassified (derived from Flavobacteriales)",14120],["Onchocercidae",140],["unclassified (derived from Euryarchaeota)",1195],["Heliobacteriaceae",42439],["Clostridiales Family XI. Incertae Sedis",160547],["Catenulisporaceae",3490],["Thermococcaceae",3706],["Podocarpaceae",2],["Arctiidae",1],["unclassified (derived from Oxymonadida)",3],["Thermomicrobiaceae",3810],["Suberitidae",2],["Colwelliaceae",163],["Lyophyllaceae",1],["Methanocaldococcaceae",1253],["Tanyderidae",4],["unclassified (derived from Sphingobacteriales)",87831],["Peptostreptococcaceae",58540],["unclassified (derived from Chaetophorales)",63],["Cucurbitaceae",24],["Solanaceae",363],["Tetrahymenidae",728],["Saccharomycetaceae",875],["Sulfolobaceae",368],["Zygophyllaceae",2],["Cycadaceae",6],["Loasaceae",4],["unclassified (derived from Desulfobacterales)",12],["unclassified (derived from Pleosporales)",2],["Sphingobacteriaceae",206027],["Didelphidae",125],["unclassified (derived from Rhodobacterales)",1058],["Muscidae",2],["Palaemonidae",4],["unclassified (derived from Ulvales)",46],["Hydridae",871],["Hirudinidae",72],["Onygenaceae",88],["Platygastridae",2],["Felidae",15],["Baculoviridae",66],["Monomasticaceae",1],["unclassified (derived from Rhodospirillales)",43],["Phasianidae",290],["Bovidae",544],["unclassified (derived from Vibrionales)",472],["Chlorokybaceae",32],["Cortinariaceae",7],["Clostridiales Family XVIII. Incertae Sedis",1576],["Asilidae",2],["Pleosporaceae",379],["Aquificaceae",6750],["Monodopsidaceae",9],["Streblomastigidae",8],["unclassified (derived from Euglenales)",71],["Promicromonosporaceae",4855],["Volvocaceae",1386],["Euplotidae",3],["Lamiaceae",7],["Cladoniaceae",4],["Microbiotheriidae",1],["Oxalobacteraceae",97899],["Phycodnaviridae",72],["Amoebidae",1],["Polytrichaceae",1],["Berberidaceae",1],["Conexibacteraceae",2690],["unclassified (derived from Verrucomicrobiales)",3416],["Halobacteriaceae",6234],["Ostreidae",7],["Aerococcaceae",96396],["Glaucocystaceae",26],["Culicidae",413],["Methylococcaceae",2223],["Cyatheaceae",6],["Pluteaceae",6],["Comamonadaceae",19623],["Gasterosteidae",59],["Alcaligenaceae",39662],["Cryptosporidiidae",336],["Flavobacteriaceae",352379],["Trichinellidae",11],["Hydrogenothermaceae",6469],["Crambidae",10],["Vibrionaceae",50960],["Ferrimonadaceae",2613],["Platypezidae",4],["Podoviridae",809],["Pottiaceae",3],["Geodiidae",1],["Cyanophoraceae",56],["Methylocystaceae",1021],["Tipulidae",8],["Saururaceae",1],["Iguanidae",2],["unclassified (derived from Alteromonadales)",3812],["Actinidiaceae",2],["unclassified (derived from Korarchaeota)",130],["Criblamydiaceae",1],["Ajellomycetaceae",214],["Nectriaceae",641],["Metridiidae",2],["Cichlidae",2],["unclassified (derived from Ichthyosporea)",55],["Methanosaetaceae",26],["Thermodesulfobacteriaceae",2],["Saturniidae",2],["unclassified (derived from Microthamniales)",13],["unclassified (derived from Cyanobacteria)",5495],["Nitrospinaceae",2],["Begoniaceae",344],["Micrococcaceae",13827],["Acidilobaceae",44],["Asparagaceae",2],["Acholeplasmataceae",19997],["Cyanidiaceae",221],["Cynomoriaceae",5],["unclassified (derived from Dehalococcoidetes)",8640],["Agaricaceae",32],["Acinetosporaceae",3],["Gigartinaceae",3],["Desulfurococcaceae",1005],["Schistosomatidae",115],["Taeniidae",30],["Pfiesteriaceae",7],["unclassified (derived from Elusimicrobia)",468],["Piscirickettsiaceae",989],["Ustilaginaceae",42],["Pelobacteraceae",1293],["Petromyzontidae",2],["Oocystaceae",10],["unclassified (derived from Pyramimonadales)",1],["Anguillidae",5],["Eimeriidae",1],["Cordycipitaceae",6],["Anaeroplasmataceae",67],["Lythraceae",2],["Ceratopogonidae",2],["Succinivibrionaceae",3201],["Polystoechotidae",4],["Pavlovaceae",1],["Cupressaceae",2],["Teranymphidae",3],["Rickettsiaceae",616],["Acanthaceae",1],["Planococcaceae",967],["Caryophyllaceae",5],["Lasiosphaeriaceae",229],["Aeromonadaceae",5595],["Methylobacteriaceae",10398],["unclassified (derived from Archaea)",519],["Pseudoalteromonadaceae",3378],["Papaveraceae",1],["Halothiobacillaceae",1818],["Fusobacteriaceae",190919],["unclassified (derived from Sphingomonadales)",34],["Nautiliaceae",3506],["Clavicipitaceae",59],["unclassified (derived from Dictyosteliida)",872],["Cosmopterigidae",5],["Desulfovibrionaceae",235952],["Brucellaceae",14156],["unclassified (derived from Oceanospirillales)",288],["Thermomonosporaceae",2325],["Melastomataceae",6],["Edwardsiidae",4908],["Synergistaceae",94111],["Araceae",4],["unclassified (derived from Crenarchaeota)",2],["Torpedinidae",1],["Rubiaceae",33],["Hymenomonadaceae",1],["Rhodothermaceae",14824],["Xanthomonadaceae",10980],["Poaceae",2901],["Streptocephalidae",2],["Ictaluridae",30],["Theridiidae",2],["Bacteroidaceae",21669865],["Nitrosomonadaceae",2752],["Marseillevirus family",12],["Chlorellaceae",286],["Bifidobacteriaceae",3706388],["Linderniaceae",9],["Arecaceae",9],["Asfarviridae",55],["Carabidae",2],["unclassified (derived from Methanomicrobiales)",2051],["Halanaerobiaceae",17060],["unclassified (derived from Opiliones)",8],["Beutenbergiaceae",4019],["Thermoanaerobacterales Family III. Incertae Sedis",110430],["Nostocaceae",6374],["Araucariaceae",7],["unclassified (derived from Haemosporida)",1972],["Listeriaceae",51241],["Desulfomicrobiaceae",8576],["Osmylidae",2],["Polyxenidae",2],["Nebaliidae",2],["Saccharomycopsidaceae",4],["Desulfarculaceae",3719],["Oikopleuridae",98],["Legionellaceae",4912],["Alariaceae",12],["unclassified (derived from Sphaeropleales)",2],["Bondarzewiaceae",2],["Braconidae",1],["Mycoplasmataceae",14779],["unclassified (derived from Chlorophyta)",16],["Coriolaceae",135],["Pectinidae",2],["Codonosigidae",584],["unclassified (derived from Desulfovibrionales)",14],["unclassified (derived from Pedinophyceae)",1],["Gracilariaceae",65],["Chromatiaceae",7416],["unclassified (derived from Gloeobacterales)",82],["Limnadiidae",2],["Picrodendraceae",1],["Pasteurellaceae",45961],["Acidaminococcaceae",162345],["unclassified (derived from Methylophilales)",477],["Cystobacteraceae",4385],["Forficulidae",4],["Entomoplasmataceae",1042],["Porphyridiaceae",1],["Enterococcaceae",276721],["Viperidae",2],["Salmonidae",61],["unclassified (derived from Alphaproteobacteria)",2825],["Pneumocystidaceae",4],["Leptospiraceae",4493],["Desulfuromonadaceae",4431],["Thermoanaerobacteraceae",107415],["Calyptraeidae",2],["Tremellaceae",869],["Russulaceae",3],["Microchaetaceae",16],["Theileriidae",72],["unclassified (derived from Trebouxiophyceae)",4],["Streptococcaceae",219441],["Fagaceae",3],["Meloidogynidae",2],["Hyphomonadaceae",3239],["Rhodobacteraceae",31513],["unclassified (derived from Tremellales)",4],["Blattabacteriaceae",3096],["Babesiidae",58],["Cyprinidae",858],["Brachyspiraceae",45659],["unclassified (derived from Viruses)",2348],["Streptosporangiaceae",5363],["Mariprofundaceae",2134],["Dictyoglomaceae",11954],["Unikaryonidae",8],["Parachlamydiaceae",38],["unclassified (derived from Thaumarchaeota)",92],["Schisandraceae",3],["Centrolepidaceae",2],["Ginkgoaceae",12],["Prochlorococcaceae",810],["Victivallaceae",90985],["Lineidae",2],["Brachionidae",12],["Simkaniaceae",2],["Dipodidae",1],["Ascidiidae",2],["Stereocaulaceae",2],["Trimeniaceae",2],["Ectothiorhodospiraceae",4655],["Limacodidae",2],["Tsukamurellaceae",1509],["Callipodidae",2],["Moraxellaceae",21625],["Pipidae",1523],["Kineosporiaceae",693],["Intrasporangiaceae",1894],["Hypocreaceae",29],["Syrphidae",2],["Hemiselmidaceae",3],["unclassified (derived from Eukaryota)",2298],["Ixodidae",504],["Tetraodontidae",31],["Psychodidae",6],["Chaetopeltidaceae",6],["Eutimidae",1],["Cancridae",2],["unclassified (derived from Pseudomonadales)",6],["Tubulanidae",4],["Desulfobacteraceae",20936],["Spiroplasmataceae",1321],["unclassified (derived from Diplonemida)",8],["Thiotrichaceae",1758],["unclassified (derived from Peronosporales)",953],["Actinomycetaceae",49402],["Eubacteriaceae",3485738],["Schizosaccharomycetaceae",302],["Veillonellaceae",746290],["Musaceae",37],["Fucaceae",13],["Propionibacteriaceae",19673],["Protopteridae",1],["unclassified (derived from Deltaproteobacteria)",4765],["Blattidae",2],["Lactobacillaceae",382033],["Ceratobasidiaceae",2],["Estrildidae",954],["Squalidae",16],["Hartmannellidae",6],["unclassified (derived from Oedogoniales)",7],["Nocardiopsaceae",3412],["Choreutidae",1],["Acrididae",4],["Prymnesiaceae",4],["Dunaliellaceae",6],["Hexamitidae",182],["Methanospirillaceae",193],["Orchitophryidae",4],["Acetobacteraceae",11316],["Flammeovirgaceae",23290],["Tricholomataceae",205],["Rhodocyclaceae",4019],["Jonesiaceae",3341],["Desulfurobacteriaceae",2948],["Beijerinckiaceae",2707],["Polymastigidae",6],["Alcanivoracaceae",3175],["Pyrenomonadaceae",60],["Brahmaeidae",2],["Cenarchaeaceae",463],["Actinosynnemataceae",1869],["unclassified (derived from Synergistetes)",5017],["Peptococcaceae",150173],["Methanococcaceae",1735],["Cryptomonadaceae",3],["Thalassiosiraceae",746],["Enterocytozoonidae",1673],["Melittidae",4],["Pilobolaceae",8],["Nitrosopumilaceae",156],["unclassified (derived from Campylobacterales)",744],["Francisellaceae",4000],["Gammaridae",1],["Apiaceae",76],["Peronosporaceae",2],["Rubrobacteraceae",343],["Lymantriidae",8],["Oscillochloridaceae",1856],["Dipodascaceae",64],["unclassified (derived from Flavobacteria)",9531],["Marsileaceae",1],["Pseudomonadaceae",22624],["Gymnodiniaceae",68],["unclassified (derived from Pelagophyceae)",98],["unclassified (derived from Saccharomycetes)",2],["Rikenellaceae",6084078],["unclassified (derived from Onygenales)",300],["Cellulomonadaceae",3742],["Cladopathidae",3],["unclassified (derived from Acidobacteriales)",2],["Equidae",22],["Spirochaetaceae",65794],["Sarcocystidae",602],["unclassified (derived from Spirochaetales)",10],["Bartonellaceae",13064],["Triopsidae",4],["Anguinidae",2],["Fibrobacteraceae",88314],["Debaryomycetaceae",717],["Ctenocladaceae",18],["Idiomarinaceae",878],["Ophryoscolecidae",71],["Gobiidae",2],["Campylobacteraceae",74843],["Zygnemataceae",6],["Tephritidae",6],["Lithobiidae",18],["Araliaceae",2],["unclassified (derived from Saccharomycetales)",787],["unclassified (derived from Thiotrichales)",8],["Chlorobiaceae",39180],["Dermabacteraceae",3707],["Amanitaceae",20],["unclassified (derived from Bacteria)",45473],["Adrianichthyidae",31],["Adoxaceae",4],["unclassified (derived from Epsilonproteobacteria)",1912],["unclassified (derived from Spartobacteria)",8032],["Plectreuridae",2],["Glossinidae",27],["Sarcosomataceae",20],["Pleistophoridae",4],["Hominidae",579]],"domain":[["Eukaryota",83193],["other sequences",31324],["unclassified sequences",71036],["Viruses",12513],["Archaea",45067],["Bacteria",72669763]]},"length_histogram":{"post_qc":[["50","37985"],["51","38555"],["52","38482"],["53","37851"],["54","37673"],["55","37770"],["56","37997"],["57","38111"],["58","37646"],["59","37687"],["60","38261"],["61","37787"],["62","36528"],["63","36893"],["64","36628"],["65","36397"],["66","36438"],["67","36828"],["68","36716"],["69","36655"],["70","36493"],["71","36937"],["72","35719"],["73","35839"],["74","35327"],["75","35116"],["76","34624"],["77","34931"],["78","35502"],["79","35231"],["80","34888"],["81","35049"],["82","34566"],["83","34346"],["84","33285"],["85","32816"],["86","32971"],["87","33248"],["88","33719"],["89","33305"],["90","33307"],["91","33524"],["92","33111"],["93","32793"],["94","32713"],["95","32011"],["96","31750"],["97","31738"],["98","32063"],["99","32055"],["100","33511"],["101","33477"],["102","33234"],["103","33618"],["104","33386"],["105","32916"],["106","32964"],["107","32954"],["108","32860"],["109","33020"],["110","33286"],["111","33723"],["112","33531"],["113","33594"],["114","33969"],["115","33489"],["116","32877"],["117","32389"],["118","33113"],["119","33349"],["120","33617"],["121","34227"],["122","33769"],["123","34354"],["124","34223"],["125","33652"],["126","33928"],["127","34535"],["128","34279"],["129","34413"],["130","35109"],["131","35451"],["132","35799"],["133","36289"],["134","40636"],["135","36514"],["136","35237"],["137","35329"],["138","35471"],["139","36695"],["140","38145"],["141","42114"],["142","48648"],["143","47492"],["144","62818"],["145","86117"],["146","138537"],["147","16897"],["148","51119"],["149","278385"],["150","1929673"],["151","17950631"],["152","1859"],["153","1992"],["154","1898"],["155","1974"],["156","1959"],["157","1963"],["158","1932"],["159","1955"],["160","1963"],["161","2056"],["162","1921"],["163","2024"],["164","1985"],["165","2023"],["166","2020"],["167","2110"],["168","2020"],["169","2103"],["170","2034"],["171","2099"],["172","2071"],["173","2149"],["174","2205"],["175","2180"],["176","2162"],["177","2112"],["178","2127"],["179","2191"],["180","2232"],["181","2220"],["182","2354"],["183","2307"],["184","2196"],["185","2386"],["186","2385"],["187","2357"],["188","2435"],["189","2574"],["190","2345"],["191","2717"],["192","2373"],["193","2490"],["194","2619"],["195","2381"],["196","2490"],["197","2451"],["198","2494"],["199","2587"],["200","2403"],["201","2462"],["202","2690"],["203","2672"],["204","2575"],["205","2606"],["206","2698"],["207","2694"],["208","2755"],["209","2813"],["210","2801"],["211","2922"],["212","2985"],["213","2931"],["214","2922"],["215","2941"],["216","2790"],["217","2833"],["218","2948"],["219","2858"],["220","2941"],["221","2927"],["222","3181"],["223","3049"],["224","3069"],["225","2983"],["226","2950"],["227","2968"],["228","2945"],["229","2909"],["230","3075"],["231","3183"],["232","3276"],["233","3207"],["234","3285"],["235","3362"],["236","3317"],["237","3399"],["238","3478"],["239","3320"],["240","3546"],["241","3584"],["242","3485"],["243","3538"],["244","3663"],["245","4267"],["246","4229"],["247","5059"],["248","14599"],["249","30710"],["250","186644"],["251","182016"]],"upload":[["50","48611"],["51","49680"],["52","49469"],["53","48703"],["54","48602"],["55","48654"],["56","49104"],["57","49472"],["58","48497"],["59","49092"],["60","49852"],["61","49126"],["62","47332"],["63","47904"],["64","47462"],["65","46931"],["66","47534"],["67","47833"],["68","47932"],["69","47665"],["70","48070"],["71","48344"],["72","46680"],["73","46940"],["74","46259"],["75","46015"],["76","45352"],["77","45689"],["78","46733"],["79","46301"],["80","45997"],["81","45913"],["82","45749"],["83","45223"],["84","44020"],["85","43159"],["86","43710"],["87","43937"],["88","44510"],["89","43956"],["90","44137"],["91","44562"],["92","43803"],["93","43382"],["94","43121"],["95","42466"],["96","41729"],["97","42126"],["98","42691"],["99","42705"],["100","44730"],["101","44937"],["102","44523"],["103","44907"],["104","44373"],["105","43971"],["106","43457"],["107","43627"],["108","43717"],["109","43670"],["110","43785"],["111","44629"],["112","44506"],["113","44090"],["114","45046"],["115","44145"],["116","43172"],["117","42889"],["118","43408"],["119","43881"],["120","44103"],["121","44746"],["122","44328"],["123","45022"],["124","44452"],["125","43979"],["126","44090"],["127","45032"],["128","44178"],["129","44700"],["130","45438"],["131","45966"],["132","46224"],["133","46528"],["134","45156"],["135","16036"],["136","15201"],["137","15795"],["138","15358"],["139","15690"],["140","15937"],["141","16599"],["142","15791"],["143","16718"],["144","15854"],["145","16275"],["146","15652"],["147","16918"],["148","28295"],["149","147810"],["150","1696306"],["151","23593900"],["152","2701"],["153","2848"],["154","2791"],["155","2809"],["156","2798"],["157","2782"],["158","2788"],["159","2813"],["160","2727"],["161","2864"],["162","2713"],["163","2882"],["164","2828"],["165","2872"],["166","2873"],["167","2951"],["168","2917"],["169","2910"],["170","2873"],["171","2941"],["172","2990"],["173","3062"],["174","3107"],["175","3159"],["176","3053"],["177","2973"],["178","3020"],["179","3058"],["180","3191"],["181","3138"],["182","3310"],["183","3250"],["184","3066"],["185","3371"],["186","3370"],["187","3346"],["188","3383"],["189","3646"],["190","3224"],["191","3841"],["192","3330"],["193","3503"],["194","3622"],["195","3331"],["196","3467"],["197","3455"],["198","3453"],["199","3656"],["200","3386"],["201","3447"],["202","3781"],["203","3667"],["204","3613"],["205","3616"],["206","3812"],["207","3697"],["208","3721"],["209","3914"],["210","3807"],["211","4146"],["212","4063"],["213","4039"],["214","4041"],["215","4035"],["216","3916"],["217","3893"],["218","3996"],["219","3983"],["220","4020"],["221","4049"],["222","4335"],["223","4182"],["224","4250"],["225","4102"],["226","4120"],["227","4057"],["228","4000"],["229","3985"],["230","4156"],["231","4352"],["232","4484"],["233","4390"],["234","4423"],["235","4585"],["236","4515"],["237","4571"],["238","4674"],["239","4489"],["240","4609"],["241","4602"],["242","4407"],["243","4550"],["244","4503"],["245","4709"],["246","4970"],["247","6754"],["248","18224"],["249","39078"],["250","229158"],["251","217250"]]},"qc":{"drisee":{"summary":{"data":null,"columns":["A","T","C","G","N","InDel","Total"]},"percents":{"columns":["Position","A","T","C","G","N","InDel","Total"],"data":null},"counts":{"columns":["Position","A match consensus sequence","T match consensus sequence","C match consensus sequence","G match consensus sequence","N match consensus sequence","InDel match consensus sequence","A not match consensus sequence","T not match consensus sequence","C not match consensus sequence","G not match consensus sequence","N not match consensus sequence","InDel not match consensus sequence"],"data":null}},"bp_profile":{"counts":{"columns":["Position","A","T","C","G","N","Total"],"data":[[1,20064,12471,24281,42757,0,99573],[2,19558,39048,24568,16391,8,99573],[3,26529,27948,25660,19436,0,99573],[4,17311,37004,30944,14314,0,99573],[5,34687,33600,15371,15915,0,99573],[6,36003,18608,14444,30453,65,99573],[7,29085,24968,19691,25829,0,99573],[8,34900,20201,19701,24706,65,99573],[9,15649,20547,39115,24262,0,99573],[10,24788,29737,27075,17889,84,99573],[11,22410,23037,17808,36318,0,99573],[12,22672,30100,24834,21967,0,99573],[13,19895,24691,25420,29498,69,99573],[14,18710,24780,33252,22789,42,99573],[15,25879,20687,26182,26825,0,99573],[16,25410,23510,24530,26123,0,99573],[17,26151,25439,24013,23970,0,99573],[18,26034,24880,24299,24360,0,99573],[19,25252,24878,24237,25137,69,99573],[20,25370,24582,24450,25089,82,99573],[21,24757,24954,25054,24584,224,99573],[22,24687,24618,24883,25385,0,99573],[23,24799,24787,24751,25072,164,99573],[24,24885,24620,24965,25042,61,99573],[25,24185,24869,25219,25300,0,99573],[26,24977,24719,24912,24898,67,99573],[27,24862,24316,25187,25208,0,99573],[28,24848,24224,25045,25456,0,99573],[29,25115,24493,24682,25126,157,99573],[30,25032,24525,24935,25081,0,99573],[31,24470,24452,25294,25268,89,99573],[32,25004,24550,24912,25040,67,99573],[33,24859,24707,24965,24970,72,99573],[34,24190,24783,25190,25410,0,99573],[35,24719,24691,25013,25012,138,99573],[36,24705,24576,24979,25313,0,99573],[37,24449,24542,25190,25392,0,99573],[38,24791,24564,24916,25247,55,99573],[39,24996,24391,25016,24889,281,99573],[40,24393,24246,25124,25810,0,99573],[41,24982,24613,24739,25239,0,99573],[42,24815,24328,25256,25038,136,99573],[43,24521,24660,24965,25351,76,99573],[44,24691,24833,24953,25096,0,99573],[45,24694,24448,25233,25198,0,99573],[46,24448,24580,24945,25599,1,99573],[47,24892,24811,24735,25061,74,99573],[48,24830,24639,25142,24962,0,99573],[49,24229,24584,25246,25434,80,99573],[50,24843,24578,24825,25188,139,99573],[51,24710,24335,25225,25163,0,99433],[52,24375,24445,25207,25238,0,99265],[53,24856,24335,25003,24907,0,99101],[54,24699,24217,24980,24909,149,98954],[55,24256,24334,24977,25116,121,98804],[56,24585,24316,24696,24941,79,98617],[57,24392,24278,25048,24731,0,98449],[58,23996,24202,25012,24989,76,98275],[59,24462,24118,24705,24809,0,98094],[60,24396,24094,24635,24801,0,97926],[61,24025,23578,25046,25011,79,97739],[62,24447,23839,24392,24783,131,97592],[63,24146,23953,24800,24525,0,97424],[64,23801,23705,24905,24775,75,97261],[65,24037,23812,24588,24619,53,97109],[66,23904,23634,24819,24540,60,96957],[67,23590,23604,24627,24842,138,96801],[68,23852,23949,24258,24576,0,96635],[69,23851,23626,24482,24446,71,96476],[70,23439,23741,24229,24904,0,96313],[71,23683,23653,24368,24457,0,96161],[72,24031,23320,24222,24308,106,95987],[73,23262,23317,24508,24659,74,95820],[74,23834,23397,23977,24448,0,95656],[75,23648,23291,24408,24134,0,95481],[76,23084,23232,24285,24571,140,95312],[77,23421,23403,24015,24319,1,95159],[78,23391,23313,24024,24281,0,95009],[79,23216,23104,24251,24302,0,94873],[80,23271,23394,23857,24081,113,94716],[81,23154,23172,24148,24088,0,94562],[82,22864,23246,24131,24167,0,94408],[83,23272,23124,23801,23997,59,94253],[84,23396,22928,23688,24037,69,94118],[85,22816,22928,23967,24248,0,93959],[86,23145,22951,23842,23894,0,93832],[87,23179,22739,23799,23974,0,93691],[88,22846,22520,24046,24129,0,93541],[89,23237,23008,23486,23587,67,93385],[90,22961,22762,23694,23760,59,93236],[91,22444,22645,23716,24269,0,93074],[92,22818,22771,23656,23674,0,92919],[93,22847,22709,23527,23688,0,92771],[94,22362,22558,23744,23966,0,92630],[95,22996,22748,23329,23424,0,92497],[96,22717,22378,23756,23412,108,92371],[97,22291,22683,23497,23770,0,92241],[98,22519,22652,23325,23594,0,92090],[99,22597,22470,23608,23289,0,91964],[100,22226,22461,23418,23710,0,91815],[101,22696,22577,23117,23282,0,91672],[102,22557,22622,23196,23094,60,91529],[103,22206,22335,23429,23437,0,91407],[104,22572,22349,23055,23271,0,91247],[105,22323,22368,23032,23328,55,91106],[106,21870,22067,23369,23646,0,90952],[107,22285,22191,23175,23155,0,90806],[108,22295,21892,23115,23179,187,90668],[109,22105,21957,23132,23341,0,90535],[110,22170,22242,22976,22932,67,90387],[111,22199,21913,23109,23018,0,90239],[112,21815,21788,23342,23167,0,90112],[113,21906,22011,22891,23161,0,89969],[114,22084,22052,22822,22883,0,89841],[115,21830,21774,22991,23090,0,89685],[116,22057,21853,22886,22686,75,89557],[117,21843,21783,22868,22945,0,89439],[118,21583,21589,23105,23012,0,89289],[119,22014,21653,22839,22649,0,89155],[120,21732,21706,22682,22893,0,89013],[121,21492,21447,22794,23131,0,88864],[122,21907,21484,22511,22694,116,88712],[123,21735,21546,22615,22669,0,88565],[124,21231,21473,22725,22972,0,88401],[125,21664,21176,22508,22901,1,88250],[126,21632,21365,22391,22746,0,88134],[127,21295,21001,22720,22981,0,87997],[128,21775,21319,22141,22549,60,87844],[129,21561,21252,22268,22559,52,87692],[130,20958,21247,22586,22764,0,87555],[131,21515,21084,22527,22215,71,87412],[132,21441,21153,22151,22258,235,87238],[133,20920,20845,22497,22764,33,87059],[134,21321,21189,21958,22429,0,86897],[135,21244,20835,22287,22379,0,86745],[136,21108,20898,22293,22330,64,86693],[137,21081,21320,22174,22059,0,86634],[138,21361,20900,21947,22372,0,86580],[139,20852,20836,22158,22690,0,86536],[140,21279,21053,22084,22071,0,86487],[141,20983,21016,22275,22164,0,86438],[142,20516,21030,22396,22324,120,86386],[143,20936,21326,22097,21976,0,86335],[144,20799,21225,22117,22034,105,86280],[145,20690,20820,22474,22238,0,86222],[146,20834,21344,21807,22069,116,86170],[147,21015,20990,22189,21863,63,86120],[148,20453,21065,22313,22245,0,86076],[149,20967,20969,22347,21700,0,85983],[150,20850,20821,22000,21820,0,85491],[151,18575,19520,21371,20392,0,79858],[152,587,616,800,812,0,2815],[153,601,597,803,806,0,2807],[154,581,626,778,815,0,2800],[155,609,565,845,770,0,2789],[156,587,577,830,785,0,2779],[157,587,585,794,803,0,2769],[158,626,567,775,789,0,2757],[159,584,585,792,784,0,2745],[160,570,565,803,796,0,2734],[161,557,581,801,787,0,2726],[162,594,563,754,806,0,2717],[163,563,591,822,735,0,2711],[164,590,583,758,775,0,2706],[165,608,583,751,753,0,2695],[166,578,556,777,775,0,2686],[167,631,548,746,753,0,2678],[168,583,615,734,734,0,2666],[169,546,575,759,777,0,2657],[170,563,592,760,732,0,2647],[171,569,576,742,752,0,2639],[172,578,561,736,754,0,2629],[173,603,555,765,698,0,2621],[174,551,569,719,765,0,2604],[175,544,554,747,751,0,2596],[176,533,629,711,712,0,2585],[177,507,574,776,715,0,2572],[178,599,535,711,713,0,2558],[179,530,545,725,751,0,2551],[180,551,543,736,715,0,2545],[181,528,572,719,717,0,2536],[182,529,548,690,758,0,2525],[183,558,541,729,677,0,2505],[184,525,565,685,715,0,2490],[185,534,550,725,670,0,2479],[186,537,539,689,703,0,2468],[187,516,502,749,692,0,2459],[188,524,501,737,691,0,2453],[189,506,531,700,706,0,2443],[190,491,514,741,686,0,2432],[191,525,519,677,702,0,2423],[192,515,552,729,615,0,2411],[193,511,485,686,721,0,2403],[194,527,525,669,671,0,2392],[195,506,513,703,654,0,2376],[196,487,498,697,680,0,2362],[197,512,507,667,665,0,2351],[198,483,484,647,725,0,2339],[199,523,499,656,654,0,2332],[200,524,488,645,664,0,2321],[201,478,484,676,668,0,2306],[202,491,467,661,674,0,2293],[203,517,466,637,661,0,2281],[204,488,507,654,621,0,2270],[205,477,476,648,660,0,2261],[206,446,510,699,596,0,2251],[207,488,513,599,637,0,2237],[208,451,481,654,641,0,2227],[209,466,481,644,617,0,2208],[210,468,446,634,652,0,2200],[211,469,464,626,625,0,2184],[212,467,427,667,607,0,2168],[213,478,467,615,599,0,2159],[214,449,431,614,651,0,2145],[215,436,474,609,612,0,2131],[216,460,447,620,588,0,2115],[217,466,435,600,606,0,2107],[218,436,445,630,586,0,2097],[219,433,464,600,588,0,2085],[220,413,473,568,614,0,2068],[221,454,439,572,588,0,2053],[222,442,403,596,600,0,2041],[223,443,406,581,598,0,2028],[224,452,416,570,579,0,2017],[225,431,417,554,607,0,2009],[226,423,425,579,563,0,1990],[227,428,432,589,528,0,1977],[228,440,465,519,534,0,1958],[229,410,434,546,555,0,1945],[230,437,437,553,506,0,1933],[231,386,439,553,538,0,1916],[232,416,393,541,552,0,1902],[233,412,430,522,525,0,1889],[234,373,394,575,525,0,1867],[235,381,403,552,514,0,1850],[236,400,392,513,534,0,1839],[237,384,383,513,546,0,1826],[238,369,395,515,531,0,1810],[239,416,375,505,497,0,1793],[240,403,376,494,508,0,1781],[241,395,366,498,504,0,1763],[242,398,386,479,489,0,1752],[243,375,404,509,451,0,1739],[244,386,364,481,495,0,1726],[245,379,368,499,462,0,1708],[246,370,372,487,466,0,1695],[247,369,367,485,464,0,1685],[248,361,356,454,495,0,1666],[249,357,339,437,468,0,1601],[250,336,319,346,482,0,1483],[251,228,156,0,333,0,717]]},"percents":{"columns":["Position","A","T","C","G","N"],"data":[[1,20.15,12.52,24.38,42.94,0],[2,19.64,39.21,24.67,16.46,0],[3,26.64,28.06,25.77,19.51,0],[4,17.38,37.16,31.07,14.37,0],[5,34.83,33.74,15.43,15.98,0],[6,36.15,18.68,14.5,30.58,0.06],[7,29.2,25.07,19.77,25.93,0],[8,35.04,20.28,19.78,24.81,0.06],[9,15.71,20.63,39.28,24.36,0],[10,24.89,29.86,27.19,17.96,0.08],[11,22.5,23.13,17.88,36.47,0],[12,22.76,30.22,24.94,22.06,0],[13,19.98,24.79,25.52,29.62,0.06],[14,18.79,24.88,33.39,22.88,0.04],[15,25.98,20.77,26.29,26.94,0],[16,25.51,23.61,24.63,26.23,0],[17,26.26,25.54,24.11,24.07,0],[18,26.14,24.98,24.4,24.46,0],[19,25.36,24.98,24.34,25.24,0.06],[20,25.47,24.68,24.55,25.19,0.08],[21,24.86,25.06,25.16,24.68,0.22],[22,24.79,24.72,24.98,25.49,0],[23,24.9,24.89,24.85,25.17,0.16],[24,24.99,24.72,25.07,25.14,0.06],[25,24.28,24.97,25.32,25.4,0],[26,25.08,24.82,25.01,25,0.06],[27,24.96,24.42,25.29,25.31,0],[28,24.95,24.32,25.15,25.56,0],[29,25.22,24.59,24.78,25.23,0.15],[30,25.13,24.63,25.04,25.18,0],[31,24.57,24.55,25.4,25.37,0.08],[32,25.11,24.65,25.01,25.14,0.06],[33,24.96,24.81,25.07,25.07,0.07],[34,24.29,24.88,25.29,25.51,0],[35,24.82,24.79,25.12,25.11,0.13],[36,24.81,24.68,25.08,25.42,0],[37,24.55,24.64,25.29,25.5,0],[38,24.89,24.66,25.02,25.35,0.05],[39,25.1,24.49,25.12,24.99,0.28],[40,24.49,24.34,25.23,25.92,0],[41,25.08,24.71,24.84,25.34,0],[42,24.92,24.43,25.36,25.14,0.13],[43,24.62,24.76,25.07,25.45,0.07],[44,24.79,24.93,25.06,25.2,0],[45,24.79,24.55,25.34,25.3,0],[46,24.55,24.68,25.05,25.7,0],[47,24.99,24.91,24.84,25.16,0.07],[48,24.93,24.74,25.24,25.06,0],[49,24.33,24.68,25.35,25.54,0.08],[50,24.94,24.68,24.93,25.29,0.13],[51,24.85,24.47,25.36,25.3,0],[52,24.55,24.62,25.39,25.42,0],[53,25.08,24.55,25.22,25.13,0],[54,24.96,24.47,25.24,25.17,0.15],[55,24.54,24.62,25.27,25.42,0.12],[56,24.92,24.65,25.04,25.29,0.08],[57,24.77,24.66,25.44,25.12,0],[58,24.41,24.62,25.45,25.42,0.07],[59,24.93,24.58,25.18,25.29,0],[60,24.91,24.6,25.15,25.32,0],[61,24.58,24.12,25.62,25.58,0.08],[62,25.05,24.42,24.99,25.39,0.13],[63,24.78,24.58,25.45,25.17,0],[64,24.47,24.37,25.6,25.47,0.07],[65,24.75,24.52,25.32,25.35,0.05],[66,24.65,24.37,25.59,25.31,0.06],[67,24.36,24.38,25.44,25.66,0.14],[68,24.68,24.78,25.1,25.43,0],[69,24.72,24.48,25.37,25.33,0.07],[70,24.33,24.64,25.15,25.85,0],[71,24.62,24.59,25.34,25.43,0],[72,25.03,24.29,25.23,25.32,0.11],[73,24.27,24.33,25.57,25.73,0.07],[74,24.91,24.45,25.06,25.55,0],[75,24.76,24.39,25.56,25.27,0],[76,24.21,24.37,25.47,25.77,0.14],[77,24.61,24.59,25.23,25.55,0],[78,24.61,24.53,25.28,25.55,0],[79,24.47,24.35,25.56,25.61,0],[80,24.56,24.69,25.18,25.42,0.11],[81,24.48,24.5,25.53,25.47,0],[82,24.21,24.62,25.56,25.59,0],[83,24.69,24.53,25.25,25.46,0.06],[84,24.85,24.36,25.16,25.53,0.07],[85,24.28,24.4,25.5,25.8,0],[86,24.66,24.45,25.4,25.46,0],[87,24.73,24.27,25.4,25.58,0],[88,24.42,24.07,25.7,25.79,0],[89,24.88,24.63,25.14,25.25,0.07],[90,24.62,24.41,25.41,25.48,0.06],[91,24.11,24.33,25.48,26.07,0],[92,24.55,24.5,25.45,25.47,0],[93,24.62,24.47,25.36,25.53,0],[94,24.14,24.35,25.63,25.87,0],[95,24.86,24.59,25.22,25.32,0],[96,24.59,24.22,25.71,25.34,0.11],[97,24.16,24.59,25.47,25.76,0],[98,24.45,24.59,25.32,25.62,0],[99,24.57,24.43,25.67,25.32,0],[100,24.2,24.46,25.5,25.82,0],[101,24.75,24.62,25.21,25.39,0],[102,24.64,24.71,25.34,25.23,0.06],[103,24.29,24.43,25.63,25.64,0],[104,24.73,24.49,25.26,25.5,0],[105,24.5,24.55,25.28,25.6,0.06],[106,24.04,24.26,25.69,25.99,0],[107,24.54,24.43,25.52,25.49,0],[108,24.58,24.14,25.49,25.56,0.2],[109,24.41,24.25,25.55,25.78,0],[110,24.52,24.6,25.41,25.37,0.07],[111,24.6,24.28,25.6,25.5,0],[112,24.2,24.17,25.9,25.7,0],[113,24.34,24.46,25.44,25.74,0],[114,24.58,24.54,25.4,25.47,0],[115,24.34,24.27,25.63,25.74,0],[116,24.62,24.4,25.55,25.33,0.08],[117,24.42,24.35,25.56,25.65,0],[118,24.17,24.17,25.87,25.77,0],[119,24.69,24.28,25.61,25.4,0],[120,24.41,24.38,25.48,25.71,0],[121,24.18,24.13,25.65,26.02,0],[122,24.69,24.21,25.37,25.58,0.13],[123,24.54,24.32,25.53,25.59,0],[124,24.01,24.29,25.7,25.98,0],[125,24.54,23.99,25.5,25.95,0],[126,24.54,24.24,25.4,25.8,0],[127,24.19,23.86,25.81,26.11,0],[128,24.78,24.26,25.2,25.66,0.06],[129,24.58,24.23,25.39,25.72,0.05],[130,23.93,24.26,25.79,25.99,0],[131,24.61,24.12,25.77,25.41,0.08],[132,24.57,24.24,25.39,25.51,0.26],[133,24.02,23.94,25.84,26.14,0.03],[134,24.53,24.38,25.26,25.81,0],[135,24.49,24.01,25.69,25.79,0],[136,24.34,24.1,25.71,25.75,0.07],[137,24.33,24.6,25.59,25.46,0],[138,24.67,24.13,25.34,25.83,0],[139,24.09,24.07,25.6,26.22,0],[140,24.6,24.34,25.53,25.51,0],[141,24.27,24.31,25.76,25.64,0],[142,23.74,24.34,25.92,25.84,0.13],[143,24.24,24.7,25.59,25.45,0],[144,24.1,24.6,25.63,25.53,0.12],[145,23.99,24.14,26.06,25.79,0],[146,24.17,24.76,25.3,25.61,0.13],[147,24.4,24.37,25.76,25.38,0.07],[148,23.76,24.47,25.92,25.84,0],[149,24.38,24.38,25.99,25.23,0],[150,24.38,24.35,25.73,25.52,0],[151,23.26,24.44,26.76,25.53,0],[152,20.85,21.88,28.41,28.84,0],[153,21.41,21.26,28.6,28.71,0],[154,20.75,22.35,27.78,29.1,0],[155,21.83,20.25,30.29,27.6,0],[156,21.12,20.76,29.86,28.24,0],[157,21.19,21.12,28.67,28.99,0],[158,22.7,20.56,28.11,28.61,0],[159,21.27,21.31,28.85,28.56,0],[160,20.84,20.66,29.37,29.11,0],[161,20.43,21.31,29.38,28.87,0],[162,21.86,20.72,27.75,29.66,0],[163,20.76,21.8,30.32,27.11,0],[164,21.8,21.54,28.01,28.64,0],[165,22.56,21.63,27.86,27.94,0],[166,21.51,20.69,28.92,28.85,0],[167,23.56,20.46,27.85,28.11,0],[168,21.86,23.06,27.53,27.53,0],[169,20.54,21.64,28.56,29.24,0],[170,21.26,22.36,28.71,27.65,0],[171,21.56,21.82,28.11,28.49,0],[172,21.98,21.33,27.99,28.68,0],[173,23,21.17,29.18,26.63,0],[174,21.15,21.85,27.61,29.37,0],[175,20.95,21.34,28.77,28.92,0],[176,20.61,24.33,27.5,27.54,0],[177,19.71,22.31,30.17,27.79,0],[178,23.41,20.91,27.79,27.87,0],[179,20.77,21.36,28.42,29.43,0],[180,21.65,21.33,28.91,28.09,0],[181,20.82,22.55,28.35,28.27,0],[182,20.95,21.7,27.32,30.01,0],[183,22.27,21.59,29.1,27.02,0],[184,21.08,22.69,27.51,28.71,0],[185,21.54,22.18,29.24,27.02,0],[186,21.75,21.83,27.91,28.48,0],[187,20.98,20.41,30.45,28.14,0],[188,21.36,20.42,30.04,28.16,0],[189,20.71,21.73,28.65,28.89,0],[190,20.18,21.13,30.46,28.2,0],[191,21.66,21.41,27.94,28.97,0],[192,21.36,22.89,30.23,25.5,0],[193,21.26,20.18,28.54,30,0],[194,22.03,21.94,27.96,28.05,0],[195,21.29,21.59,29.58,27.52,0],[196,20.61,21.08,29.5,28.78,0],[197,21.77,21.56,28.37,28.28,0],[198,20.64,20.69,27.66,30.99,0],[199,22.42,21.39,28.13,28.04,0],[200,22.57,21.02,27.78,28.6,0],[201,20.72,20.98,29.31,28.96,0],[202,21.41,20.36,28.82,29.39,0],[203,22.66,20.42,27.92,28.97,0],[204,21.49,22.33,28.81,27.35,0],[205,21.09,21.05,28.65,29.19,0],[206,19.81,22.65,31.05,26.47,0],[207,21.81,22.93,26.77,28.47,0],[208,20.25,21.59,29.36,28.78,0],[209,21.1,21.78,29.16,27.94,0],[210,21.27,20.27,28.81,29.63,0],[211,21.47,21.24,28.66,28.61,0],[212,21.54,19.69,30.76,27.99,0],[213,22.13,21.63,28.48,27.74,0],[214,20.93,20.09,28.62,30.34,0],[215,20.45,22.24,28.57,28.71,0],[216,21.74,21.13,29.31,27.8,0],[217,22.11,20.64,28.47,28.76,0],[218,20.79,21.22,30.04,27.94,0],[219,20.76,22.25,28.77,28.2,0],[220,19.97,22.87,27.46,29.69,0],[221,22.11,21.38,27.86,28.64,0],[222,21.65,19.74,29.2,29.39,0],[223,21.84,20.01,28.64,29.48,0],[224,22.4,20.62,28.25,28.7,0],[225,21.45,20.75,27.57,30.21,0],[226,21.25,21.35,29.09,28.29,0],[227,21.64,21.85,29.79,26.7,0],[228,22.47,23.74,26.5,27.27,0],[229,21.07,22.31,28.07,28.53,0],[230,22.6,22.6,28.6,26.17,0],[231,20.14,22.91,28.86,28.07,0],[232,21.87,20.66,28.44,29.02,0],[233,21.81,22.76,27.63,27.79,0],[234,19.97,21.1,30.79,28.11,0],[235,20.59,21.78,29.83,27.78,0],[236,21.75,21.31,27.89,29.03,0],[237,21.02,20.97,28.09,29.9,0],[238,20.38,21.82,28.45,29.33,0],[239,23.2,20.91,28.16,27.71,0],[240,22.62,21.11,27.73,28.52,0],[241,22.4,20.76,28.24,28.58,0],[242,22.71,22.03,27.34,27.91,0],[243,21.56,23.23,29.26,25.93,0],[244,22.36,21.08,27.86,28.67,0],[245,22.18,21.54,29.21,27.04,0],[246,21.82,21.94,28.73,27.49,0],[247,21.89,21.78,28.78,27.53,0],[248,21.66,21.36,27.25,29.71,0],[249,22.29,21.17,27.29,29.23,0],[250,22.65,21.51,23.33,32.5,0]]}},"kmer":{"6_mer":{"data":[[64404,1,64404,2080,4260950180,1],[108473,1,108473,2079,4260885776,1],[117566,1,117566,2078,4260777303,1],[119557,1,119557,2077,4260659737,0.9999],[141156,1,141156,2076,4260540180,0.9999],[164180,1,164180,2075,4260399024,0.9999],[165269,1,165269,2074,4260234844,0.9998],[166707,1,166707,2073,4260069575,0.9998],[171273,1,171273,2072,4259902868,0.9998],[176447,1,176447,2071,4259731595,0.9997],[183473,1,183473,2070,4259555148,0.9997],[193712,1,193712,2069,4259371675,0.9996],[196540,1,196540,2068,4259177963,0.9996],[206137,1,206137,2067,4258981423,0.9995],[209704,1,209704,2066,4258775286,0.9995],[209908,1,209908,2065,4258565582,0.9994],[214044,1,214044,2064,4258355674,0.9994],[222069,1,222069,2063,4258141630,0.9993],[226015,1,226015,2062,4257919561,0.9993],[229385,1,229385,2061,4257693546,0.9992],[237028,1,237028,2060,4257464161,0.9992],[244620,1,244620,2059,4257227133,0.9991],[247761,1,247761,2058,4256982513,0.9991],[248512,1,248512,2057,4256734752,0.999],[254595,1,254595,2056,4256486240,0.999],[269321,1,269321,2055,4256231645,0.9989],[277454,1,277454,2054,4255962324,0.9988],[278531,1,278531,2053,4255684870,0.9988],[303869,1,303869,2052,4255406339,0.9987],[315472,1,315472,2051,4255102470,0.9986],[315994,1,315994,2050,4254786998,0.9986],[368077,1,368077,2049,4254471004,0.9985],[387317,1,387317,2048,4254102927,0.9984],[423781,1,423781,2047,4253715610,0.9983],[427008,1,427008,2046,4253291829,0.9982],[431659,1,431659,2045,4252864821,0.9981],[438510,1,438510,2044,4252433162,0.998],[445754,1,445754,2043,4251994652,0.9979],[453167,1,453167,2042,4251548898,0.9978],[456551,1,456551,2041,4251095731,0.9977],[456889,1,456889,2040,4250639180,0.9976],[458365,1,458365,2039,4250182291,0.9975],[460299,1,460299,2038,4249723926,0.9974],[461904,1,461904,2037,4249263627,0.9973],[464902,1,464902,2036,4248801723,0.9971],[465090,1,465090,2035,4248336821,0.997],[466819,1,466819,2034,4247871731,0.9969],[473945,1,473945,2033,4247404912,0.9968],[478138,1,478138,2032,4246930967,0.9967],[480448,1,480448,2031,4246452829,0.9966],[480783,1,480783,2030,4245972381,0.9965],[488012,1,488012,2029,4245491598,0.9964],[496746,1,496746,2028,4245003586,0.9963],[499137,1,499137,2027,4244506840,0.9961],[510813,1,510813,2026,4244007703,0.996],[520068,1,520068,2025,4243496890,0.9959],[528342,1,528342,2024,4242976822,0.9958],[528813,1,528813,2023,4242448480,0.9957],[533357,1,533357,2022,4241919667,0.9955],[540152,1,540152,2021,4241386310,0.9954],[544031,1,544031,2020,4240846158,0.9953],[553701,1,553701,2019,4240302127,0.9952],[556704,1,556704,2018,4239748426,0.995],[562344,1,562344,2017,4239191722,0.9949],[563264,1,563264,2016,4238629378,0.9948],[567725,1,567725,2015,4238066114,0.9946],[569539,1,569539,2014,4237498389,0.9945],[573271,1,573271,2013,4236928850,0.9944],[580270,1,580270,2012,4236355579,0.9942],[580354,1,580354,2011,4235775309,0.9941],[580727,1,580727,2010,4235194955,0.994],[583429,1,583429,2009,4234614228,0.9938],[584430,1,584430,2008,4234030799,0.9937],[587302,1,587302,2007,4233446369,0.9935],[591734,1,591734,2006,4232859067,0.9934],[599603,1,599603,2005,4232267333,0.9933],[605767,1,605767,2004,4231667730,0.9931],[627126,1,627126,2003,4231061963,0.993],[628069,1,628069,2002,4230434837,0.9928],[633573,1,633573,2001,4229806768,0.9927],[633918,1,633918,2000,4229173195,0.9925],[641102,1,641102,1999,4228539277,0.9924],[645412,1,645412,1998,4227898175,0.9922],[648607,1,648607,1997,4227252763,0.9921],[649777,1,649777,1996,4226604156,0.9919],[653552,1,653552,1995,4225954379,0.9918],[657257,1,657257,1994,4225300827,0.9916],[659881,1,659881,1993,4224643570,0.9915],[663639,1,663639,1992,4223983689,0.9913],[668076,1,668076,1991,4223320050,0.9912],[679034,1,679034,1990,4222651974,0.991],[679053,1,679053,1989,4221972940,0.9909],[680143,1,680143,1988,4221293887,0.9907],[687326,1,687326,1987,4220613744,0.9905],[687647,1,687647,1986,4219926418,0.9904],[688348,1,688348,1985,4219238771,0.9902],[691699,1,691699,1984,4218550423,0.99],[702449,1,702449,1983,4217858724,0.9899],[703864,1,703864,1982,4217156275,0.9897],[704748,1,704748,1981,4216452411,0.9896],[705454,1,705454,1980,4215747663,0.9894],[706527,1,706527,1979,4215042209,0.9892],[707346,1,707346,1978,4214335682,0.9891],[708827,1,708827,1977,4213628336,0.9889],[708898,1,708898,1976,4212919509,0.9887],[713468,1,713468,1975,4212210611,0.9886],[715590,1,715590,1974,4211497143,0.9884],[726680,1,726680,1973,4210781553,0.9882],[728002,1,728002,1972,4210054873,0.9881],[731581,1,731581,1971,4209326871,0.9879],[745986,1,745986,1970,4208595290,0.9877],[749145,1,749145,1969,4207849304,0.9875],[751738,1,751738,1968,4207100159,0.9874],[751994,1,751994,1967,4206348421,0.9872],[765590,1,765590,1966,4205596427,0.987],[769046,1,769046,1965,4204830837,0.9868],[771704,1,771704,1964,4204061791,0.9866],[775779,1,775779,1963,4203290087,0.9865],[777369,1,777369,1962,4202514308,0.9863],[777498,1,777498,1961,4201736939,0.9861],[778291,1,778291,1960,4200959441,0.9859],[778575,1,778575,1959,4200181150,0.9857],[780755,1,780755,1958,4199402575,0.9856],[781664,1,781664,1957,4198621820,0.9854],[795082,1,795082,1956,4197840156,0.9852],[796894,1,796894,1955,4197045074,0.985],[796982,1,796982,1954,4196248180,0.9848],[809470,1,809470,1953,4195451198,0.9846],[809901,1,809901,1952,4194641728,0.9844],[811654,1,811654,1951,4193831827,0.9842],[813712,1,813712,1950,4193020173,0.9841],[817439,1,817439,1949,4192206461,0.9839],[822321,1,822321,1948,4191389022,0.9837],[823802,1,823802,1947,4190566701,0.9835],[823933,1,823933,1946,4189742899,0.9833],[825550,1,825550,1945,4188918966,0.9831],[827639,1,827639,1944,4188093416,0.9829],[830851,1,830851,1943,4187265777,0.9827],[832706,1,832706,1942,4186434926,0.9825],[832781,1,832781,1941,4185602220,0.9823],[833876,1,833876,1940,4184769439,0.9821],[834192,1,834192,1939,4183935563,0.9819],[834620,1,834620,1938,4183101371,0.9817],[835289,1,835289,1937,4182266751,0.9815],[835570,1,835570,1936,4181431462,0.9813],[839808,1,839808,1935,4180595892,0.9811],[840288,1,840288,1934,4179756084,0.9809],[846064,1,846064,1933,4178915796,0.9807],[846903,1,846903,1932,4178069732,0.9805],[849090,1,849090,1931,4177222829,0.9804],[850187,1,850187,1930,4176373739,0.9802],[851215,1,851215,1929,4175523552,0.98],[853837,1,853837,1928,4174672337,0.9798],[854614,1,854614,1927,4173818500,0.9796],[855093,1,855093,1926,4172963886,0.9794],[855810,1,855810,1925,4172108793,0.9791],[860226,1,860226,1924,4171252983,0.9789],[864068,1,864068,1923,4170392757,0.9787],[864808,1,864808,1922,4169528689,0.9785],[865916,1,865916,1921,4168663881,0.9783],[866331,1,866331,1920,4167797965,0.9781],[871658,1,871658,1919,4166931634,0.9779],[873614,1,873614,1918,4166059976,0.9777],[874277,1,874277,1917,4165186362,0.9775],[880073,1,880073,1916,4164312085,0.9773],[882341,1,882341,1915,4163432012,0.9771],[882712,1,882712,1914,4162549671,0.9769],[883327,1,883327,1913,4161666959,0.9767],[891500,1,891500,1912,4160783632,0.9765],[891921,1,891921,1911,4159892132,0.9763],[892614,1,892614,1910,4159000211,0.9761],[894432,1,894432,1909,4158107597,0.9759],[897136,1,897136,1908,4157213165,0.9757],[899922,1,899922,1907,4156316029,0.9754],[903167,1,903167,1906,4155416107,0.9752],[905182,1,905182,1905,4154512940,0.975],[906316,1,906316,1904,4153607758,0.9748],[908614,1,908614,1903,4152701442,0.9746],[909415,1,909415,1902,4151792828,0.9744],[916927,1,916927,1901,4150883413,0.9742],[921288,1,921288,1900,4149966486,0.974],[923063,1,923063,1899,4149045198,0.9737],[923740,1,923740,1898,4148122135,0.9735],[924040,1,924040,1897,4147198395,0.9733],[927337,1,927337,1896,4146274355,0.9731],[928717,1,928717,1895,4145347018,0.9729],[931033,1,931033,1894,4144418301,0.9727],[933938,1,933938,1893,4143487268,0.9724],[934510,1,934510,1892,4142553330,0.9722],[935574,1,935574,1891,4141618820,0.972],[944475,1,944475,1890,4140683246,0.9718],[945376,1,945376,1889,4139738771,0.9716],[951687,1,951687,1888,4138793395,0.9713],[954459,1,954459,1887,4137841708,0.9711],[956228,1,956228,1886,4136887249,0.9709],[959431,1,959431,1885,4135931021,0.9707],[960387,1,960387,1884,4134971590,0.9704],[960456,1,960456,1883,4134011203,0.9702],[963263,1,963263,1882,4133050747,0.97],[970912,1,970912,1881,4132087484,0.9698],[972869,1,972869,1880,4131116572,0.9695],[973530,1,973530,1879,4130143703,0.9693],[976761,1,976761,1878,4129170173,0.9691],[981062,1,981062,1877,4128193412,0.9688],[983684,1,983684,1876,4127212350,0.9686],[984479,1,984479,1875,4126228666,0.9684],[987228,1,987228,1874,4125244187,0.9682],[987387,1,987387,1873,4124256959,0.9679],[987649,1,987649,1872,4123269572,0.9677],[994679,1,994679,1871,4122281923,0.9675],[996666,1,996666,1870,4121287244,0.9672],[998251,1,998251,1869,4120290578,0.967],[998491,1,998491,1868,4119292327,0.9668],[1000780,1,1000780,1867,4118293836,0.9665],[1001491,1,1001491,1866,4117293056,0.9663],[1005373,1,1005373,1865,4116291565,0.9661],[1008574,1,1008574,1864,4115286192,0.9658],[1008863,1,1008863,1863,4114277618,0.9656],[1014548,1,1014548,1862,4113268755,0.9653],[1015017,1,1015017,1861,4112254207,0.9651],[1017606,1,1017606,1860,4111239190,0.9649],[1019279,1,1019279,1859,4110221584,0.9646],[1020242,1,1020242,1858,4109202305,0.9644],[1020618,1,1020618,1857,4108182063,0.9641],[1022597,1,1022597,1856,4107161445,0.9639],[1022610,1,1022610,1855,4106138848,0.9637],[1025765,1,1025765,1854,4105116238,0.9634],[1026268,1,1026268,1853,4104090473,0.9632],[1027056,1,1027056,1852,4103064205,0.9629],[1029102,1,1029102,1851,4102037149,0.9627],[1029283,1,1029283,1850,4101008047,0.9625],[1031801,1,1031801,1849,4099978764,0.9622],[1033192,1,1033192,1848,4098946963,0.962],[1033306,1,1033306,1847,4097913771,0.9617],[1034527,1,1034527,1846,4096880465,0.9615],[1036518,1,1036518,1845,4095845938,0.9613],[1039916,1,1039916,1844,4094809420,0.961],[1042278,1,1042278,1843,4093769504,0.9608],[1042326,1,1042326,1842,4092727226,0.9605],[1042890,1,1042890,1841,4091684900,0.9603],[1045993,1,1045993,1840,4090642010,0.96],[1046065,1,1046065,1839,4089596017,0.9598],[1046326,1,1046326,1838,4088549952,0.9595],[1047846,1,1047846,1837,4087503626,0.9593],[1048720,1,1048720,1836,4086455780,0.959],[1049872,1,1049872,1835,4085407060,0.9588],[1049919,1,1049919,1834,4084357188,0.9586],[1051623,1,1051623,1833,4083307269,0.9583],[1052923,1,1052923,1832,4082255646,0.9581],[1053563,1,1053563,1831,4081202723,0.9578],[1056052,1,1056052,1830,4080149160,0.9576],[1056995,1,1056995,1829,4079093108,0.9573],[1057981,1,1057981,1828,4078036113,0.9571],[1058161,1,1058161,1827,4076978132,0.9568],[1061122,1,1061122,1826,4075919971,0.9566],[1062552,1,1062552,1825,4074858849,0.9563],[1064566,1,1064566,1824,4073796297,0.9561],[1066235,1,1066235,1823,4072731731,0.9558],[1066243,1,1066243,1822,4071665496,0.9556],[1068427,1,1068427,1821,4070599253,0.9553],[1068747,1,1068747,1820,4069530826,0.9551],[1069731,1,1069731,1819,4068462079,0.9548],[1071076,1,1071076,1818,4067392348,0.9546],[1073960,1,1073960,1817,4066321272,0.9543],[1075208,1,1075208,1816,4065247312,0.9541],[1075760,1,1075760,1815,4064172104,0.9538],[1076405,1,1076405,1814,4063096344,0.9536],[1077817,1,1077817,1813,4062019939,0.9533],[1079426,1,1079426,1812,4060942122,0.9531],[1081879,1,1081879,1811,4059862696,0.9528],[1084460,1,1084460,1810,4058780817,0.9526],[1087022,1,1087022,1809,4057696357,0.9523],[1087232,1,1087232,1808,4056609335,0.952],[1087904,1,1087904,1807,4055522103,0.9518],[1088337,1,1088337,1806,4054434199,0.9515],[1089838,1,1089838,1805,4053345862,0.9513],[1090291,1,1090291,1804,4052256024,0.951],[1090662,1,1090662,1803,4051165733,0.9508],[1093370,1,1093370,1802,4050075071,0.9505],[1096747,1,1096747,1801,4048981701,0.9503],[1098075,1,1098075,1800,4047884954,0.95],[1098872,1,1098872,1799,4046786879,0.9497],[1100141,1,1100141,1798,4045688007,0.9495],[1102382,1,1102382,1797,4044587866,0.9492],[1109610,1,1109610,1796,4043485484,0.949],[1109982,1,1109982,1795,4042375874,0.9487],[1111126,1,1111126,1794,4041265892,0.9484],[1114802,1,1114802,1793,4040154766,0.9482],[1118844,1,1118844,1792,4039039964,0.9479],[1121632,1,1121632,1791,4037921120,0.9477],[1122299,1,1122299,1790,4036799488,0.9474],[1122731,1,1122731,1789,4035677189,0.9471],[1123187,1,1123187,1788,4034554458,0.9469],[1124056,1,1124056,1787,4033431271,0.9466],[1125352,1,1125352,1786,4032307215,0.9463],[1127956,1,1127956,1785,4031181863,0.9461],[1128041,1,1128041,1784,4030053907,0.9458],[1133391,1,1133391,1783,4028925866,0.9455],[1133507,1,1133507,1782,4027792475,0.9453],[1133813,1,1133813,1781,4026658968,0.945],[1137716,1,1137716,1780,4025525155,0.9447],[1138175,1,1138175,1779,4024387439,0.9445],[1142639,1,1142639,1778,4023249264,0.9442],[1142785,1,1142785,1777,4022106625,0.9439],[1143358,1,1143358,1776,4020963840,0.9437],[1144736,1,1144736,1775,4019820482,0.9434],[1149231,1,1149231,1774,4018675746,0.9431],[1152281,1,1152281,1773,4017526515,0.9429],[1154795,1,1154795,1772,4016374234,0.9426],[1156286,1,1156286,1771,4015219439,0.9423],[1156859,1,1156859,1770,4014063153,0.9421],[1159011,1,1159011,1769,4012906294,0.9418],[1161183,1,1161183,1768,4011747283,0.9415],[1163694,1,1163694,1767,4010586100,0.9412],[1164242,1,1164242,1766,4009422406,0.941],[1167203,1,1167203,1765,4008258164,0.9407],[1167444,1,1167444,1764,4007090961,0.9404],[1169190,1,1169190,1763,4005923517,0.9401],[1169225,1,1169225,1762,4004754327,0.9399],[1172378,1,1172378,1761,4003585102,0.9396],[1172666,1,1172666,1760,4002412724,0.9393],[1173344,1,1173344,1759,4001240058,0.939],[1174694,1,1174694,1758,4000066714,0.9388],[1177372,1,1177372,1757,3998892020,0.9385],[1178013,1,1178013,1756,3997714648,0.9382],[1182593,1,1182593,1755,3996536635,0.9379],[1184803,1,1184803,1754,3995354042,0.9377],[1186742,1,1186742,1753,3994169239,0.9374],[1186845,1,1186845,1752,3992982497,0.9371],[1188224,1,1188224,1751,3991795652,0.9368],[1189396,1,1189396,1750,3990607428,0.9366],[1189679,1,1189679,1749,3989418032,0.9363],[1191824,1,1191824,1748,3988228353,0.936],[1192231,1,1192231,1747,3987036529,0.9357],[1193910,1,1193910,1746,3985844298,0.9354],[1194324,1,1194324,1745,3984650388,0.9352],[1195257,1,1195257,1744,3983456064,0.9349],[1195322,1,1195322,1743,3982260807,0.9346],[1195340,1,1195340,1742,3981065485,0.9343],[1198287,1,1198287,1741,3979870145,0.934],[1199011,1,1199011,1740,3978671858,0.9338],[1199950,1,1199950,1739,3977472847,0.9335],[1204125,1,1204125,1738,3976272897,0.9332],[1205912,1,1205912,1737,3975068772,0.9329],[1206386,1,1206386,1736,3973862860,0.9326],[1208072,1,1208072,1735,3972656474,0.9323],[1210193,1,1210193,1734,3971448402,0.9321],[1211199,1,1211199,1733,3970238209,0.9318],[1212752,1,1212752,1732,3969027010,0.9315],[1214765,1,1214765,1731,3967814258,0.9312],[1215181,1,1215181,1730,3966599493,0.9309],[1218616,1,1218616,1729,3965384312,0.9306],[1219757,1,1219757,1728,3964165696,0.9303],[1221097,1,1221097,1727,3962945939,0.9301],[1222004,1,1222004,1726,3961724842,0.9298],[1226311,1,1226311,1725,3960502838,0.9295],[1226409,1,1226409,1724,3959276527,0.9292],[1228006,1,1228006,1723,3958050118,0.9289],[1228063,1,1228063,1722,3956822112,0.9286],[1229215,1,1229215,1721,3955594049,0.9283],[1235485,1,1235485,1720,3954364834,0.928],[1238489,1,1238489,1719,3953129349,0.9278],[1238501,1,1238501,1718,3951890860,0.9275],[1240825,1,1240825,1717,3950652359,0.9272],[1241148,1,1241148,1716,3949411534,0.9269],[1243478,1,1243478,1715,3948170386,0.9266],[1244439,1,1244439,1714,3946926908,0.9263],[1252213,1,1252213,1713,3945682469,0.926],[1252702,1,1252702,1712,3944430256,0.9257],[1252814,1,1252814,1711,3943177554,0.9254],[1253008,1,1253008,1710,3941924740,0.9251],[1253307,1,1253307,1709,3940671732,0.9248],[1253439,1,1253439,1708,3939418425,0.9245],[1255658,1,1255658,1707,3938164986,0.9242],[1256704,1,1256704,1706,3936909328,0.924],[1258631,1,1258631,1705,3935652624,0.9237],[1259468,1,1259468,1704,3934393993,0.9234],[1260902,1,1260902,1703,3933134525,0.9231],[1261332,1,1261332,1702,3931873623,0.9228],[1262291,1,1262291,1701,3930612291,0.9225],[1264225,1,1264225,1700,3929350000,0.9222],[1265748,1,1265748,1699,3928085775,0.9219],[1266464,1,1266464,1698,3926820027,0.9216],[1267766,1,1267766,1697,3925553563,0.9213],[1269246,1,1269246,1696,3924285797,0.921],[1270921,1,1270921,1695,3923016551,0.9207],[1272231,1,1272231,1694,3921745630,0.9204],[1273017,1,1273017,1693,3920473399,0.9201],[1274155,1,1274155,1692,3919200382,0.9198],[1275876,1,1275876,1691,3917926227,0.9195],[1276235,1,1276235,1690,3916650351,0.9192],[1276623,1,1276623,1689,3915374116,0.9189],[1277140,1,1277140,1688,3914097493,0.9186],[1277190,1,1277190,1687,3912820353,0.9183],[1280940,1,1280940,1686,3911543163,0.918],[1281030,1,1281030,1685,3910262223,0.9177],[1282444,1,1282444,1684,3908981193,0.9174],[1282589,1,1282589,1683,3907698749,0.9171],[1283889,1,1283889,1682,3906416160,0.9168],[1284205,1,1284205,1681,3905132271,0.9165],[1286207,1,1286207,1680,3903848066,0.9162],[1286328,1,1286328,1679,3902561859,0.9159],[1286500,1,1286500,1678,3901275531,0.9156],[1289643,1,1289643,1677,3899989031,0.9153],[1289651,1,1289651,1676,3898699388,0.915],[1290080,1,1290080,1675,3897409737,0.9147],[1293891,1,1293891,1674,3896119657,0.9144],[1294285,1,1294285,1673,3894825766,0.9141],[1294969,1,1294969,1672,3893531481,0.9138],[1296159,1,1296159,1671,3892236512,0.9135],[1296401,1,1296401,1670,3890940353,0.9132],[1296859,1,1296859,1669,3889643952,0.9129],[1297467,1,1297467,1668,3888347093,0.9126],[1297587,1,1297587,1667,3887049626,0.9122],[1299876,1,1299876,1666,3885752039,0.9119],[1300449,1,1300449,1665,3884452163,0.9116],[1303709,1,1303709,1664,3883151714,0.9113],[1307004,1,1307004,1663,3881848005,0.911],[1307851,1,1307851,1662,3880541001,0.9107],[1307875,1,1307875,1661,3879233150,0.9104],[1308490,1,1308490,1660,3877925275,0.9101],[1308609,1,1308609,1659,3876616785,0.9098],[1313030,1,1313030,1658,3875308176,0.9095],[1313595,1,1313595,1657,3873995146,0.9092],[1313692,1,1313692,1656,3872681551,0.9089],[1313744,1,1313744,1655,3871367859,0.9086],[1313835,1,1313835,1654,3870054115,0.9083],[1314061,1,1314061,1653,3868740280,0.908],[1314089,1,1314089,1652,3867426219,0.9076],[1314213,1,1314213,1651,3866112130,0.9073],[1315367,1,1315367,1650,3864797917,0.907],[1315704,1,1315704,1649,3863482550,0.9067],[1319124,1,1319124,1648,3862166846,0.9064],[1319749,1,1319749,1647,3860847722,0.9061],[1320045,1,1320045,1646,3859527973,0.9058],[1320627,1,1320627,1645,3858207928,0.9055],[1321217,1,1321217,1644,3856887301,0.9052],[1322791,1,1322791,1643,3855566084,0.9049],[1325184,1,1325184,1642,3854243293,0.9046],[1327164,1,1327164,1641,3852918109,0.9042],[1327375,1,1327375,1640,3851590945,0.9039],[1328635,1,1328635,1639,3850263570,0.9036],[1330203,1,1330203,1638,3848934935,0.9033],[1330291,1,1330291,1637,3847604732,0.903],[1331586,1,1331586,1636,3846274441,0.9027],[1333163,1,1333163,1635,3844942855,0.9024],[1334127,1,1334127,1634,3843609692,0.9021],[1334608,1,1334608,1633,3842275565,0.9017],[1334665,1,1334665,1632,3840940957,0.9014],[1335994,1,1335994,1631,3839606292,0.9011],[1336648,1,1336648,1630,3838270298,0.9008],[1337275,1,1337275,1629,3836933650,0.9005],[1337810,1,1337810,1628,3835596375,0.9002],[1339869,1,1339869,1627,3834258565,0.8999],[1344677,1,1344677,1626,3832918696,0.8995],[1344704,1,1344704,1625,3831574019,0.8992],[1345364,1,1345364,1624,3830229315,0.8989],[1345521,1,1345521,1623,3828883951,0.8986],[1345837,1,1345837,1622,3827538430,0.8983],[1346230,1,1346230,1621,3826192593,0.898],[1347105,1,1347105,1620,3824846363,0.8977],[1347225,1,1347225,1619,3823499258,0.8973],[1347334,1,1347334,1618,3822152033,0.897],[1347441,1,1347441,1617,3820804699,0.8967],[1347649,1,1347649,1616,3819457258,0.8964],[1349452,1,1349452,1615,3818109609,0.8961],[1352396,1,1352396,1614,3816760157,0.8958],[1352592,1,1352592,1613,3815407761,0.8954],[1355951,1,1355951,1612,3814055169,0.8951],[1359009,1,1359009,1611,3812699218,0.8948],[1361615,1,1361615,1610,3811340209,0.8945],[1361886,1,1361886,1609,3809978594,0.8942],[1362539,1,1362539,1608,3808616708,0.8938],[1363700,1,1363700,1607,3807254169,0.8935],[1364522,1,1364522,1606,3805890469,0.8932],[1365198,1,1365198,1605,3804525947,0.8929],[1366660,1,1366660,1604,3803160749,0.8926],[1367138,1,1367138,1603,3801794089,0.8922],[1367484,1,1367484,1602,3800426951,0.8919],[1368073,1,1368073,1601,3799059467,0.8916],[1369394,1,1369394,1600,3797691394,0.8913],[1370330,1,1370330,1599,3796322000,0.891],[1373086,1,1373086,1598,3794951670,0.8906],[1374808,1,1374808,1597,3793578584,0.8903],[1376442,1,1376442,1596,3792203776,0.89],[1376692,1,1376692,1595,3790827334,0.8897],[1376778,1,1376778,1594,3789450642,0.8893],[1377237,1,1377237,1593,3788073864,0.889],[1378159,1,1378159,1592,3786696627,0.8887],[1379215,1,1379215,1591,3785318468,0.8884],[1379357,1,1379357,1590,3783939253,0.8881],[1381429,1,1381429,1589,3782559896,0.8877],[1381850,1,1381850,1588,3781178467,0.8874],[1384332,1,1384332,1587,3779796617,0.8871],[1391600,1,1391600,1586,3778412285,0.8868],[1395663,1,1395663,1585,3777020685,0.8864],[1395926,1,1395926,1584,3775625022,0.8861],[1396377,1,1396377,1583,3774229096,0.8858],[1396765,1,1396765,1582,3772832719,0.8854],[1398166,1,1398166,1581,3771435954,0.8851],[1399962,1,1399962,1580,3770037788,0.8848],[1400125,1,1400125,1579,3768637826,0.8845],[1401296,1,1401296,1578,3767237701,0.8841],[1406825,1,1406825,1577,3765836405,0.8838],[1408493,1,1408493,1576,3764429580,0.8835],[1409087,1,1409087,1575,3763021087,0.8831],[1410714,1,1410714,1574,3761612000,0.8828],[1411933,1,1411933,1573,3760201286,0.8825],[1412873,1,1412873,1572,3758789353,0.8821],[1413016,1,1413016,1571,3757376480,0.8818],[1415627,1,1415627,1570,3755963464,0.8815],[1416062,1,1416062,1569,3754547837,0.8812],[1417596,1,1417596,1568,3753131775,0.8808],[1417971,1,1417971,1567,3751714179,0.8805],[1422201,1,1422201,1566,3750296208,0.8802],[1423274,1,1423274,1565,3748874007,0.8798],[1426787,1,1426787,1564,3747450733,0.8795],[1427757,1,1427757,1563,3746023946,0.8792],[1427905,1,1427905,1562,3744596189,0.8788],[1429471,1,1429471,1561,3743168284,0.8785],[1431019,1,1431019,1560,3741738813,0.8781],[1431158,1,1431158,1559,3740307794,0.8778],[1433322,1,1433322,1558,3738876636,0.8775],[1433539,1,1433539,1557,3737443314,0.8771],[1434163,1,1434163,1556,3736009775,0.8768],[1434341,1,1434341,1555,3734575612,0.8765],[1434609,1,1434609,1554,3733141271,0.8761],[1434698,1,1434698,1553,3731706662,0.8758],[1435162,1,1435162,1552,3730271964,0.8755],[1436248,1,1436248,1551,3728836802,0.8751],[1436464,1,1436464,1550,3727400554,0.8748],[1436478,1,1436478,1549,3725964090,0.8744],[1437839,1,1437839,1548,3724527612,0.8741],[1438100,1,1438100,1547,3723089773,0.8738],[1438265,1,1438265,1546,3721651673,0.8734],[1441122,1,1441122,1545,3720213408,0.8731],[1441635,1,1441635,1544,3718772286,0.8728],[1441836,1,1441836,1543,3717330651,0.8724],[1442628,1,1442628,1542,3715888815,0.8721],[1443703,1,1443703,1541,3714446187,0.8717],[1445106,1,1445106,1540,3713002484,0.8714],[1445909,1,1445909,1539,3711557378,0.8711],[1446098,1,1446098,1538,3710111469,0.8707],[1447147,1,1447147,1537,3708665371,0.8704],[1453132,1,1453132,1536,3707218224,0.87],[1453548,1,1453548,1535,3705765092,0.8697],[1453862,1,1453862,1534,3704311544,0.8694],[1455027,1,1455027,1533,3702857682,0.869],[1455666,1,1455666,1532,3701402655,0.8687],[1459852,1,1459852,1531,3699946989,0.8683],[1460804,1,1460804,1530,3698487137,0.868],[1463184,1,1463184,1529,3697026333,0.8677],[1464813,1,1464813,1528,3695563149,0.8673],[1465086,1,1465086,1527,3694098336,0.867],[1466142,1,1466142,1526,3692633250,0.8666],[1467989,1,1467989,1525,3691167108,0.8663],[1469602,1,1469602,1524,3689699119,0.8659],[1469616,1,1469616,1523,3688229517,0.8656],[1470802,1,1470802,1522,3686759901,0.8652],[1471628,1,1471628,1521,3685289099,0.8649],[1472593,1,1472593,1520,3683817471,0.8646],[1475378,1,1475378,1519,3682344878,0.8642],[1475571,1,1475571,1518,3680869500,0.8639],[1477019,1,1477019,1517,3679393929,0.8635],[1477927,1,1477927,1516,3677916910,0.8632],[1479680,1,1479680,1515,3676438983,0.8628],[1480318,1,1480318,1514,3674959303,0.8625],[1480501,1,1480501,1513,3673478985,0.8621],[1481187,1,1481187,1512,3671998484,0.8618],[1481991,1,1481991,1511,3670517297,0.8614],[1483331,1,1483331,1510,3669035306,0.8611],[1484475,1,1484475,1509,3667551975,0.8607],[1486882,1,1486882,1508,3666067500,0.8604],[1487954,1,1487954,1507,3664580618,0.86],[1488886,1,1488886,1506,3663092664,0.8597],[1488992,1,1488992,1505,3661603778,0.8593],[1490872,1,1490872,1504,3660114786,0.859],[1491160,1,1491160,1503,3658623914,0.8586],[1491211,1,1491211,1502,3657132754,0.8583],[1493575,1,1493575,1501,3655641543,0.8579],[1493607,1,1493607,1500,3654147968,0.8576],[1495410,1,1495410,1499,3652654361,0.8572],[1496483,1,1496483,1498,3651158951,0.8569],[1497194,1,1497194,1497,3649662468,0.8565],[1497863,1,1497863,1496,3648165274,0.8562],[1497866,1,1497866,1495,3646667411,0.8558],[1499888,1,1499888,1494,3645169545,0.8555],[1499905,1,1499905,1493,3643669657,0.8551],[1500162,1,1500162,1492,3642169752,0.8548],[1500667,1,1500667,1491,3640669590,0.8544],[1500975,1,1500975,1490,3639168923,0.8541],[1502174,1,1502174,1489,3637667948,0.8537],[1502843,1,1502843,1488,3636165774,0.8534],[1503238,1,1503238,1487,3634662931,0.853],[1503810,1,1503810,1486,3633159693,0.8527],[1504535,1,1504535,1485,3631655883,0.8523],[1506856,1,1506856,1484,3630151348,0.852],[1508288,1,1508288,1483,3628644492,0.8516],[1508522,1,1508522,1482,3627136204,0.8513],[1510552,1,1510552,1481,3625627682,0.8509],[1510678,1,1510678,1480,3624117130,0.8505],[1511845,1,1511845,1479,3622606452,0.8502],[1512288,1,1512288,1478,3621094607,0.8498],[1513533,1,1513533,1477,3619582319,0.8495],[1513710,1,1513710,1476,3618068786,0.8491],[1514653,1,1514653,1475,3616555076,0.8488],[1517911,1,1517911,1474,3615040423,0.8484],[1519458,1,1519458,1473,3613522512,0.8481],[1520652,1,1520652,1472,3612003054,0.8477],[1521371,1,1521371,1471,3610482402,0.8473],[1521502,1,1521502,1470,3608961031,0.847],[1524410,1,1524410,1469,3607439529,0.8466],[1524689,1,1524689,1468,3605915119,0.8463],[1526098,1,1526098,1467,3604390430,0.8459],[1526394,1,1526394,1466,3602864332,0.8456],[1529658,1,1529658,1465,3601337938,0.8452],[1532296,1,1532296,1464,3599808280,0.8448],[1533549,1,1533549,1463,3598275984,0.8445],[1534934,1,1534934,1462,3596742435,0.8441],[1536283,1,1536283,1461,3595207501,0.8438],[1539974,1,1539974,1460,3593671218,0.8434],[1541629,1,1541629,1459,3592131244,0.843],[1542093,1,1542093,1458,3590589615,0.8427],[1543160,1,1543160,1457,3589047522,0.8423],[1543700,1,1543700,1456,3587504362,0.8419],[1546804,1,1546804,1455,3585960662,0.8416],[1547928,1,1547928,1454,3584413858,0.8412],[1548240,1,1548240,1453,3582865930,0.8409],[1548644,1,1548644,1452,3581317690,0.8405],[1549978,1,1549978,1451,3579769046,0.8401],[1551646,1,1551646,1450,3578219068,0.8398],[1553007,1,1553007,1449,3576667422,0.8394],[1554407,1,1554407,1448,3575114415,0.839],[1554416,1,1554416,1447,3573560008,0.8387],[1555947,1,1555947,1446,3572005592,0.8383],[1557061,1,1557061,1445,3570449645,0.8379],[1557931,1,1557931,1444,3568892584,0.8376],[1558862,1,1558862,1443,3567334653,0.8372],[1559135,1,1559135,1442,3565775791,0.8368],[1560815,1,1560815,1441,3564216656,0.8365],[1563214,1,1563214,1440,3562655841,0.8361],[1564068,1,1564068,1439,3561092627,0.8358],[1566449,1,1566449,1438,3559528559,0.8354],[1568515,1,1568515,1437,3557962110,0.835],[1571906,1,1571906,1436,3556393595,0.8346],[1572913,1,1572913,1435,3554821689,0.8343],[1573675,1,1573675,1434,3553248776,0.8339],[1573868,1,1573868,1433,3551675101,0.8335],[1574034,1,1574034,1432,3550101233,0.8332],[1574342,1,1574342,1431,3548527199,0.8328],[1574504,1,1574504,1430,3546952857,0.8324],[1577202,1,1577202,1429,3545378353,0.8321],[1577640,1,1577640,1428,3543801151,0.8317],[1577743,1,1577743,1427,3542223511,0.8313],[1578330,1,1578330,1426,3540645768,0.831],[1579021,1,1579021,1425,3539067438,0.8306],[1582343,1,1582343,1424,3537488417,0.8302],[1583407,1,1583407,1423,3535906074,0.8298],[1584116,1,1584116,1422,3534322667,0.8295],[1584505,1,1584505,1421,3532738551,0.8291],[1586337,1,1586337,1420,3531154046,0.8287],[1588476,1,1588476,1419,3529567709,0.8284],[1588595,1,1588595,1418,3527979233,0.828],[1589235,1,1589235,1417,3526390638,0.8276],[1589799,1,1589799,1416,3524801403,0.8272],[1590461,1,1590461,1415,3523211604,0.8269],[1591386,1,1591386,1414,3521621143,0.8265],[1593433,1,1593433,1413,3520029757,0.8261],[1595086,1,1595086,1412,3518436324,0.8257],[1597307,1,1597307,1411,3516841238,0.8254],[1597501,1,1597501,1410,3515243931,0.825],[1597894,1,1597894,1409,3513646430,0.8246],[1600409,1,1600409,1408,3512048536,0.8242],[1600470,1,1600470,1407,3510448127,0.8239],[1600711,1,1600711,1406,3508847657,0.8235],[1601276,1,1601276,1405,3507246946,0.8231],[1601510,1,1601510,1404,3505645670,0.8227],[1604628,1,1604628,1403,3504044160,0.8224],[1605043,1,1605043,1402,3502439532,0.822],[1605655,1,1605655,1401,3500834489,0.8216],[1606465,1,1606465,1400,3499228834,0.8212],[1607266,1,1607266,1399,3497622369,0.8209],[1607632,1,1607632,1398,3496015103,0.8205],[1607984,1,1607984,1397,3494407471,0.8201],[1608174,1,1608174,1396,3492799487,0.8197],[1608394,1,1608394,1395,3491191313,0.8193],[1610082,1,1610082,1394,3489582919,0.819],[1611036,1,1611036,1393,3487972837,0.8186],[1611260,1,1611260,1392,3486361801,0.8182],[1612601,1,1612601,1391,3484750541,0.8178],[1612632,1,1612632,1390,3483137940,0.8175],[1614337,1,1614337,1389,3481525308,0.8171],[1614381,1,1614381,1388,3479910971,0.8167],[1614698,1,1614698,1387,3478296590,0.8163],[1617975,1,1617975,1386,3476681892,0.8159],[1618625,1,1618625,1385,3475063917,0.8156],[1619208,1,1619208,1384,3473445292,0.8152],[1620623,1,1620623,1383,3471826084,0.8148],[1620881,1,1620881,1382,3470205461,0.8144],[1621462,1,1621462,1381,3468584580,0.814],[1621629,1,1621629,1380,3466963118,0.8137],[1623942,1,1623942,1379,3465341489,0.8133],[1626005,1,1626005,1378,3463717547,0.8129],[1627887,1,1627887,1377,3462091542,0.8125],[1630490,1,1630490,1376,3460463655,0.8121],[1632442,1,1632442,1375,3458833165,0.8118],[1633257,1,1633257,1374,3457200723,0.8114],[1633391,1,1633391,1373,3455567466,0.811],[1634008,1,1634008,1372,3453934075,0.8106],[1634444,1,1634444,1371,3452300067,0.8102],[1637250,1,1637250,1370,3450665623,0.8098],[1638158,1,1638158,1369,3449028373,0.8095],[1638785,1,1638785,1368,3447390215,0.8091],[1638911,1,1638911,1367,3445751430,0.8087],[1640215,1,1640215,1366,3444112519,0.8083],[1640885,1,1640885,1365,3442472304,0.8079],[1641705,1,1641705,1364,3440831419,0.8075],[1641813,1,1641813,1363,3439189714,0.8071],[1641852,1,1641852,1362,3437547901,0.8068],[1642226,1,1642226,1361,3435906049,0.8064],[1644305,1,1644305,1360,3434263823,0.806],[1644752,1,1644752,1359,3432619518,0.8056],[1646341,1,1646341,1358,3430974766,0.8052],[1646517,1,1646517,1357,3429328425,0.8048],[1646688,1,1646688,1356,3427681908,0.8044],[1647430,1,1647430,1355,3426035220,0.8041],[1649158,1,1649158,1354,3424387790,0.8037],[1651022,1,1651022,1353,3422738632,0.8033],[1651935,1,1651935,1352,3421087610,0.8029],[1652581,1,1652581,1351,3419435675,0.8025],[1655612,1,1655612,1350,3417783094,0.8021],[1656485,1,1656485,1349,3416127482,0.8017],[1657053,1,1657053,1348,3414470997,0.8013],[1659227,1,1659227,1347,3412813944,0.801],[1659570,1,1659570,1346,3411154717,0.8006],[1659823,1,1659823,1345,3409495147,0.8002],[1660417,1,1660417,1344,3407835324,0.7998],[1663363,1,1663363,1343,3406174907,0.7994],[1663843,1,1663843,1342,3404511544,0.799],[1666250,1,1666250,1341,3402847701,0.7986],[1667096,1,1667096,1340,3401181451,0.7982],[1669288,1,1669288,1339,3399514355,0.7978],[1669540,1,1669540,1338,3397845067,0.7974],[1670124,1,1670124,1337,3396175527,0.797],[1671060,1,1671060,1336,3394505403,0.7967],[1674207,1,1674207,1335,3392834343,0.7963],[1675888,1,1675888,1334,3391160136,0.7959],[1676663,1,1676663,1333,3389484248,0.7955],[1677492,1,1677492,1332,3387807585,0.7951],[1679944,1,1679944,1331,3386130093,0.7947],[1680851,1,1680851,1330,3384450149,0.7943],[1681093,1,1681093,1329,3382769298,0.7939],[1681322,1,1681322,1328,3381088205,0.7935],[1681738,1,1681738,1327,3379406883,0.7931],[1682939,1,1682939,1326,3377725145,0.7927],[1683214,1,1683214,1325,3376042206,0.7923],[1684294,1,1684294,1324,3374358992,0.7919],[1684304,1,1684304,1323,3372674698,0.7915],[1684613,1,1684613,1322,3370990394,0.7911],[1684777,1,1684777,1321,3369305781,0.7907],[1685745,1,1685745,1320,3367621004,0.7903],[1686388,1,1686388,1319,3365935259,0.7899],[1688443,1,1688443,1318,3364248871,0.7896],[1690980,1,1690980,1317,3362560428,0.7892],[1692123,1,1692123,1316,3360869448,0.7888],[1693350,1,1693350,1315,3359177325,0.7884],[1694162,1,1694162,1314,3357483975,0.788],[1694343,1,1694343,1313,3355789813,0.7876],[1694500,1,1694500,1312,3354095470,0.7872],[1696826,1,1696826,1311,3352400970,0.7868],[1697847,1,1697847,1310,3350704144,0.7864],[1698452,1,1698452,1309,3349006297,0.786],[1700221,1,1700221,1308,3347307845,0.7856],[1706357,1,1706357,1307,3345607624,0.7852],[1706415,1,1706415,1306,3343901267,0.7848],[1707865,1,1707865,1305,3342194852,0.7844],[1708057,1,1708057,1304,3340486987,0.784],[1708505,1,1708505,1303,3338778930,0.7836],[1710164,1,1710164,1302,3337070425,0.7832],[1710697,1,1710697,1301,3335360261,0.7828],[1713619,1,1713619,1300,3333649564,0.7824],[1713910,1,1713910,1299,3331935945,0.782],[1714326,1,1714326,1298,3330222035,0.7816],[1715023,1,1715023,1297,3328507709,0.7812],[1715750,1,1715750,1296,3326792686,0.7808],[1716748,1,1716748,1295,3325076936,0.7804],[1718631,1,1718631,1294,3323360188,0.78],[1721167,1,1721167,1293,3321641557,0.7796],[1721521,1,1721521,1292,3319920390,0.7792],[1722780,1,1722780,1291,3318198869,0.7787],[1726092,1,1726092,1290,3316476089,0.7783],[1726734,1,1726734,1289,3314749997,0.7779],[1729141,1,1729141,1288,3313023263,0.7775],[1729438,1,1729438,1287,3311294122,0.7771],[1731113,1,1731113,1286,3309564684,0.7767],[1731900,1,1731900,1285,3307833571,0.7763],[1732614,1,1732614,1284,3306101671,0.7759],[1734608,1,1734608,1283,3304369057,0.7755],[1736362,1,1736362,1282,3302634449,0.7751],[1738519,1,1738519,1281,3300898087,0.7747],[1739066,1,1739066,1280,3299159568,0.7743],[1739520,1,1739520,1279,3297420502,0.7739],[1743141,1,1743141,1278,3295680982,0.7735],[1748563,1,1748563,1277,3293937841,0.7731],[1752291,1,1752291,1276,3292189278,0.7726],[1752619,1,1752619,1275,3290436987,0.7722],[1753728,1,1753728,1274,3288684368,0.7718],[1754679,1,1754679,1273,3286930640,0.7714],[1757290,1,1757290,1272,3285175961,0.771],[1758166,1,1758166,1271,3283418671,0.7706],[1758222,1,1758222,1270,3281660505,0.7702],[1759156,1,1759156,1269,3279902283,0.7698],[1759332,1,1759332,1268,3278143127,0.7693],[1759674,1,1759674,1267,3276383795,0.7689],[1759791,1,1759791,1266,3274624121,0.7685],[1761228,1,1761228,1265,3272864330,0.7681],[1762745,1,1762745,1264,3271103102,0.7677],[1762752,1,1762752,1263,3269340357,0.7673],[1764782,1,1764782,1262,3267577605,0.7669],[1765139,1,1765139,1261,3265812823,0.7665],[1765782,1,1765782,1260,3264047684,0.766],[1765898,1,1765898,1259,3262281902,0.7656],[1766062,1,1766062,1258,3260516004,0.7652],[1766116,1,1766116,1257,3258749942,0.7648],[1766761,1,1766761,1256,3256983826,0.7644],[1766928,1,1766928,1255,3255217065,0.764],[1767183,1,1767183,1254,3253450137,0.7636],[1768666,1,1768666,1253,3251682954,0.7631],[1770160,1,1770160,1252,3249914288,0.7627],[1771139,1,1771139,1251,3248144128,0.7623],[1771781,1,1771781,1250,3246372989,0.7619],[1771907,1,1771907,1249,3244601208,0.7615],[1773262,1,1773262,1248,3242829301,0.7611],[1775247,1,1775247,1247,3241056039,0.7606],[1775390,1,1775390,1246,3239280792,0.7602],[1775514,1,1775514,1245,3237505402,0.7598],[1775749,1,1775749,1244,3235729888,0.7594],[1777166,1,1777166,1243,3233954139,0.759],[1777454,1,1777454,1242,3232176973,0.7586],[1777686,1,1777686,1241,3230399519,0.7581],[1779325,1,1779325,1240,3228621833,0.7577],[1779514,1,1779514,1239,3226842508,0.7573],[1780017,1,1780017,1238,3225062994,0.7569],[1781063,1,1781063,1237,3223282977,0.7565],[1783337,1,1783337,1236,3221501914,0.7561],[1783997,1,1783997,1235,3219718577,0.7556],[1784627,1,1784627,1234,3217934580,0.7552],[1784723,1,1784723,1233,3216149953,0.7548],[1786078,1,1786078,1232,3214365230,0.7544],[1786146,1,1786146,1231,3212579152,0.754],[1786238,1,1786238,1230,3210793006,0.7535],[1788038,1,1788038,1229,3209006768,0.7531],[1788177,1,1788177,1228,3207218730,0.7527],[1789535,1,1789535,1227,3205430553,0.7523],[1791252,1,1791252,1226,3203641018,0.7519],[1793310,1,1793310,1225,3201849766,0.7514],[1793977,1,1793977,1224,3200056456,0.751],[1794269,1,1794269,1223,3198262479,0.7506],[1794508,1,1794508,1222,3196468210,0.7502],[1795412,1,1795412,1221,3194673702,0.7498],[1797031,1,1797031,1220,3192878290,0.7493],[1799508,1,1799508,1219,3191081259,0.7489],[1801092,1,1801092,1218,3189281751,0.7485],[1803061,1,1803061,1217,3187480659,0.7481],[1804049,1,1804049,1216,3185677598,0.7476],[1805890,1,1805890,1215,3183873549,0.7472],[1807811,1,1807811,1214,3182067659,0.7468],[1808212,1,1808212,1213,3180259848,0.7464],[1809903,1,1809903,1212,3178451636,0.7459],[1810974,1,1810974,1211,3176641733,0.7455],[1811522,1,1811522,1210,3174830759,0.7451],[1814204,1,1814204,1209,3173019237,0.7447],[1814682,1,1814682,1208,3171205033,0.7442],[1815201,1,1815201,1207,3169390351,0.7438],[1815590,1,1815590,1206,3167575150,0.7434],[1816016,1,1816016,1205,3165759560,0.743],[1816223,1,1816223,1204,3163943544,0.7425],[1817445,1,1817445,1203,3162127321,0.7421],[1818317,1,1818317,1202,3160309876,0.7417],[1818430,1,1818430,1201,3158491559,0.7413],[1821069,1,1821069,1200,3156673129,0.7408],[1822284,1,1822284,1199,3154852060,0.7404],[1822672,1,1822672,1198,3153029776,0.74],[1823215,1,1823215,1197,3151207104,0.7396],[1823657,1,1823657,1196,3149383889,0.7391],[1824646,1,1824646,1195,3147560232,0.7387],[1826003,1,1826003,1194,3145735586,0.7383],[1828325,1,1828325,1193,3143909583,0.7378],[1831695,1,1831695,1192,3142081258,0.7374],[1833390,1,1833390,1191,3140249563,0.737],[1833857,1,1833857,1190,3138416173,0.7366],[1836395,1,1836395,1189,3136582316,0.7361],[1838606,1,1838606,1188,3134745921,0.7357],[1838672,1,1838672,1187,3132907315,0.7353],[1839514,1,1839514,1186,3131068643,0.7348],[1839538,1,1839538,1185,3129229129,0.7344],[1840723,1,1840723,1184,3127389591,0.734],[1841312,1,1841312,1183,3125548868,0.7335],[1841770,1,1841770,1182,3123707556,0.7331],[1844040,1,1844040,1181,3121865786,0.7327],[1844103,1,1844103,1180,3120021746,0.7322],[1844125,1,1844125,1179,3118177643,0.7318],[1846144,1,1846144,1178,3116333518,0.7314],[1848120,1,1848120,1177,3114487374,0.7309],[1848756,1,1848756,1176,3112639254,0.7305],[1850014,1,1850014,1175,3110790498,0.7301],[1850280,1,1850280,1174,3108940484,0.7296],[1850769,1,1850769,1173,3107090204,0.7292],[1852110,1,1852110,1172,3105239435,0.7288],[1853554,1,1853554,1171,3103387325,0.7283],[1854164,1,1854164,1170,3101533771,0.7279],[1854743,1,1854743,1169,3099679607,0.7275],[1856485,1,1856485,1168,3097824864,0.727],[1858204,1,1858204,1167,3095968379,0.7266],[1858698,1,1858698,1166,3094110175,0.7262],[1860571,1,1860571,1165,3092251477,0.7257],[1862265,1,1862265,1164,3090390906,0.7253],[1862735,1,1862735,1163,3088528641,0.7248],[1862876,1,1862876,1162,3086665906,0.7244],[1863093,1,1863093,1161,3084803030,0.724],[1863891,1,1863891,1160,3082939937,0.7235],[1865361,1,1865361,1159,3081076046,0.7231],[1866573,1,1866573,1158,3079210685,0.7227],[1867117,1,1867117,1157,3077344112,0.7222],[1867302,1,1867302,1156,3075476995,0.7218],[1867962,1,1867962,1155,3073609693,0.7213],[1870724,1,1870724,1154,3071741731,0.7209],[1870731,1,1870731,1153,3069871007,0.7205],[1870998,1,1870998,1152,3068000276,0.72],[1871300,1,1871300,1151,3066129278,0.7196],[1873167,1,1873167,1150,3064257978,0.7191],[1873584,1,1873584,1149,3062384811,0.7187],[1876024,1,1876024,1148,3060511227,0.7183],[1876050,1,1876050,1147,3058635203,0.7178],[1876784,1,1876784,1146,3056759153,0.7174],[1877332,1,1877332,1145,3054882369,0.7169],[1877864,1,1877864,1144,3053005037,0.7165],[1878122,1,1878122,1143,3051127173,0.7161],[1878582,1,1878582,1142,3049249051,0.7156],[1881031,1,1881031,1141,3047370469,0.7152],[1881062,1,1881062,1140,3045489438,0.7147],[1884833,1,1884833,1139,3043608376,0.7143],[1885765,1,1885765,1138,3041723543,0.7139],[1886391,1,1886391,1137,3039837778,0.7134],[1887339,1,1887339,1136,3037951387,0.713],[1888393,1,1888393,1135,3036064048,0.7125],[1888641,1,1888641,1134,3034175655,0.7121],[1890774,1,1890774,1133,3032287014,0.7116],[1890950,1,1890950,1132,3030396240,0.7112],[1892020,1,1892020,1131,3028505290,0.7108],[1892977,1,1892977,1130,3026613270,0.7103],[1896456,1,1896456,1129,3024720293,0.7099],[1899798,1,1899798,1128,3022823837,0.7094],[1900800,1,1900800,1127,3020924039,0.709],[1901715,1,1901715,1126,3019023239,0.7085],[1902063,1,1902063,1125,3017121524,0.7081],[1904018,1,1904018,1124,3015219461,0.7076],[1904382,1,1904382,1123,3013315443,0.7072],[1905387,1,1905387,1122,3011411061,0.7067],[1906520,1,1906520,1121,3009505674,0.7063],[1907732,1,1907732,1120,3007599154,0.7059],[1908381,1,1908381,1119,3005691422,0.7054],[1908437,1,1908437,1118,3003783041,0.705],[1909896,1,1909896,1117,3001874604,0.7045],[1910020,1,1910020,1116,2999964708,0.7041],[1911765,1,1911765,1115,2998054688,0.7036],[1911911,1,1911911,1114,2996142923,0.7032],[1912196,1,1912196,1113,2994231012,0.7027],[1912475,1,1912475,1112,2992318816,0.7023],[1912658,2,3825316,1111,2990406341,0.7018],[1914606,1,1914606,1109,2986581025,0.7009],[1915750,1,1915750,1108,2984666419,0.7005],[1916820,1,1916820,1107,2982750669,0.7],[1917551,1,1917551,1106,2980833849,0.6996],[1917595,1,1917595,1105,2978916298,0.6991],[1918759,1,1918759,1104,2976998703,0.6987],[1919181,1,1919181,1103,2975079944,0.6982],[1920459,1,1920459,1102,2973160763,0.6978],[1920878,1,1920878,1101,2971240304,0.6973],[1921121,1,1921121,1100,2969319426,0.6969],[1922568,1,1922568,1099,2967398305,0.6964],[1922784,1,1922784,1098,2965475737,0.696],[1923011,1,1923011,1097,2963552953,0.6955],[1925338,1,1925338,1096,2961629942,0.6951],[1925912,1,1925912,1095,2959704604,0.6946],[1928305,1,1928305,1094,2957778692,0.6942],[1928600,1,1928600,1093,2955850387,0.6937],[1929593,1,1929593,1092,2953921787,0.6933],[1930220,1,1930220,1091,2951992194,0.6928],[1930970,1,1930970,1090,2950061974,0.6923],[1931863,1,1931863,1089,2948131004,0.6919],[1932810,1,1932810,1088,2946199141,0.6914],[1934366,1,1934366,1087,2944266331,0.691],[1938492,1,1938492,1086,2942331965,0.6905],[1940347,1,1940347,1085,2940393473,0.6901],[1942802,1,1942802,1084,2938453126,0.6896],[1942930,1,1942930,1083,2936510324,0.6892],[1943669,1,1943669,1082,2934567394,0.6887],[1943897,1,1943897,1081,2932623725,0.6883],[1944742,1,1944742,1080,2930679828,0.6878],[1946291,1,1946291,1079,2928735086,0.6873],[1948587,1,1948587,1078,2926788795,0.6869],[1951688,1,1951688,1077,2924840208,0.6864],[1952520,1,1952520,1076,2922888520,0.686],[1953727,1,1953727,1075,2920936000,0.6855],[1954205,1,1954205,1074,2918982273,0.6851],[1955884,1,1955884,1073,2917028068,0.6846],[1956513,1,1956513,1072,2915072184,0.6841],[1957036,1,1957036,1071,2913115671,0.6837],[1957194,1,1957194,1070,2911158635,0.6832],[1957455,1,1957455,1069,2909201441,0.6828],[1958902,1,1958902,1068,2907243986,0.6823],[1959284,1,1959284,1067,2905285084,0.6818],[1961395,1,1961395,1066,2903325800,0.6814],[1961841,1,1961841,1065,2901364405,0.6809],[1963518,1,1963518,1064,2899402564,0.6805],[1964265,1,1964265,1063,2897439046,0.68],[1964326,1,1964326,1062,2895474781,0.6795],[1964533,1,1964533,1061,2893510455,0.6791],[1965097,1,1965097,1060,2891545922,0.6786],[1966608,1,1966608,1059,2889580825,0.6782],[1966863,1,1966863,1058,2887614217,0.6777],[1967133,1,1967133,1057,2885647354,0.6772],[1968414,1,1968414,1056,2883680221,0.6768],[1969602,1,1969602,1055,2881711807,0.6763],[1971104,1,1971104,1054,2879742205,0.6758],[1971122,1,1971122,1053,2877771101,0.6754],[1972017,1,1972017,1052,2875799979,0.6749],[1973093,1,1973093,1051,2873827962,0.6745],[1973994,1,1973994,1050,2871854869,0.674],[1976784,1,1976784,1049,2869880875,0.6735],[1977154,1,1977154,1048,2867904091,0.6731],[1977416,1,1977416,1047,2865926937,0.6726],[1977804,1,1977804,1046,2863949521,0.6721],[1978184,1,1978184,1045,2861971717,0.6717],[1979358,1,1979358,1044,2859993533,0.6712],[1979908,1,1979908,1043,2858014175,0.6707],[1980252,1,1980252,1042,2856034267,0.6703],[1980270,1,1980270,1041,2854054015,0.6698],[1980284,1,1980284,1040,2852073745,0.6694],[1982038,1,1982038,1039,2850093461,0.6689],[1983073,1,1983073,1038,2848111423,0.6684],[1987764,1,1987764,1037,2846128350,0.668],[1988482,1,1988482,1036,2844140586,0.6675],[1988798,1,1988798,1035,2842152104,0.667],[1990363,1,1990363,1034,2840163306,0.6666],[1990369,1,1990369,1033,2838172943,0.6661],[1991197,1,1991197,1032,2836182574,0.6656],[1992496,1,1992496,1031,2834191377,0.6652],[1992847,1,1992847,1030,2832198881,0.6647],[1994407,1,1994407,1029,2830206034,0.6642],[1995227,1,1995227,1028,2828211627,0.6638],[1997047,1,1997047,1027,2826216400,0.6633],[1998283,1,1998283,1026,2824219353,0.6628],[1999964,1,1999964,1025,2822221070,0.6623],[2000138,1,2000138,1024,2820221106,0.6619],[2000602,1,2000602,1023,2818220968,0.6614],[2000952,1,2000952,1022,2816220366,0.6609],[2001156,1,2001156,1021,2814219414,0.6605],[2001249,1,2001249,1020,2812218258,0.66],[2001888,1,2001888,1019,2810217009,0.6595],[2003382,1,2003382,1018,2808215121,0.6591],[2004396,1,2004396,1017,2806211739,0.6586],[2005896,1,2005896,1016,2804207343,0.6581],[2006036,1,2006036,1015,2802201447,0.6576],[2006341,1,2006341,1014,2800195411,0.6572],[2006357,1,2006357,1013,2798189070,0.6567],[2008362,1,2008362,1012,2796182713,0.6562],[2009042,1,2009042,1011,2794174351,0.6558],[2010926,1,2010926,1010,2792165309,0.6553],[2011494,1,2011494,1009,2790154383,0.6548],[2012008,1,2012008,1008,2788142889,0.6543],[2015653,1,2015653,1007,2786130881,0.6539],[2016056,1,2016056,1006,2784115228,0.6534],[2016484,1,2016484,1005,2782099172,0.6529],[2017813,1,2017813,1004,2780082688,0.6525],[2017985,1,2017985,1003,2778064875,0.652],[2019839,1,2019839,1002,2776046890,0.6515],[2020383,1,2020383,1001,2774027051,0.651],[2021261,1,2021261,1000,2772006668,0.6506],[2022180,1,2022180,999,2769985407,0.6501],[2025242,1,2025242,998,2767963227,0.6496],[2026964,1,2026964,997,2765937985,0.6491],[2029749,1,2029749,996,2763911021,0.6487],[2031017,1,2031017,995,2761881272,0.6482],[2031070,1,2031070,994,2759850255,0.6477],[2031213,1,2031213,993,2757819185,0.6472],[2031997,1,2031997,992,2755787972,0.6468],[2032807,1,2032807,991,2753755975,0.6463],[2033618,1,2033618,990,2751723168,0.6458],[2034385,1,2034385,989,2749689550,0.6453],[2034406,1,2034406,988,2747655165,0.6448],[2034465,1,2034465,987,2745620759,0.6444],[2034581,1,2034581,986,2743586294,0.6439],[2034628,1,2034628,985,2741551713,0.6434],[2035986,1,2035986,984,2739517085,0.6429],[2037091,1,2037091,983,2737481099,0.6425],[2040092,1,2040092,982,2735444008,0.642],[2040316,1,2040316,981,2733403916,0.6415],[2040548,1,2040548,980,2731363600,0.641],[2040553,1,2040553,979,2729323052,0.6405],[2040909,1,2040909,978,2727282499,0.6401],[2041270,1,2041270,977,2725241590,0.6396],[2041759,1,2041759,976,2723200320,0.6391],[2046478,1,2046478,975,2721158561,0.6386],[2047747,1,2047747,974,2719112083,0.6381],[2048355,1,2048355,973,2717064336,0.6377],[2050112,1,2050112,972,2715015981,0.6372],[2051344,1,2051344,971,2712965869,0.6367],[2056205,1,2056205,970,2710914525,0.6362],[2057963,1,2057963,969,2708858320,0.6357],[2058484,1,2058484,968,2706800357,0.6353],[2058874,1,2058874,967,2704741873,0.6348],[2058896,1,2058896,966,2702682999,0.6343],[2058906,1,2058906,965,2700624103,0.6338],[2059157,1,2059157,964,2698565197,0.6333],[2060680,1,2060680,963,2696506040,0.6328],[2060893,1,2060893,962,2694445360,0.6324],[2062420,1,2062420,961,2692384467,0.6319],[2062545,1,2062545,960,2690322047,0.6314],[2062884,1,2062884,959,2688259502,0.6309],[2064776,1,2064776,958,2686196618,0.6304],[2065729,1,2065729,957,2684131842,0.6299],[2065807,1,2065807,956,2682066113,0.6295],[2065865,1,2065865,955,2680000306,0.629],[2068169,1,2068169,954,2677934441,0.6285],[2068249,1,2068249,953,2675866272,0.628],[2069330,1,2069330,952,2673798023,0.6275],[2069648,1,2069648,951,2671728693,0.627],[2073186,1,2073186,950,2669659045,0.6265],[2073698,1,2073698,949,2667585859,0.6261],[2077915,1,2077915,948,2665512161,0.6256],[2080506,1,2080506,947,2663434246,0.6251],[2083251,1,2083251,946,2661353740,0.6246],[2083424,1,2083424,945,2659270489,0.6241],[2084043,1,2084043,944,2657187065,0.6236],[2084517,1,2084517,943,2655103022,0.6231],[2085469,1,2085469,942,2653018505,0.6226],[2085836,1,2085836,941,2650933036,0.6221],[2086027,1,2086027,940,2648847200,0.6217],[2087352,1,2087352,939,2646761173,0.6212],[2088292,1,2088292,938,2644673821,0.6207],[2088918,1,2088918,937,2642585529,0.6202],[2089228,1,2089228,936,2640496611,0.6197],[2089945,1,2089945,935,2638407383,0.6192],[2091779,1,2091779,934,2636317438,0.6187],[2092003,1,2092003,933,2634225659,0.6182],[2093249,1,2093249,932,2632133656,0.6177],[2093303,1,2093303,931,2630040407,0.6172],[2093470,1,2093470,930,2627947104,0.6168],[2094324,1,2094324,929,2625853634,0.6163],[2094352,1,2094352,928,2623759310,0.6158],[2094855,1,2094855,927,2621664958,0.6153],[2096197,1,2096197,926,2619570103,0.6148],[2096265,1,2096265,925,2617473906,0.6143],[2098064,1,2098064,924,2615377641,0.6138],[2098188,1,2098188,923,2613279577,0.6133],[2098266,1,2098266,922,2611181389,0.6128],[2099936,1,2099936,921,2609083123,0.6123],[2100243,1,2100243,920,2606983187,0.6118],[2100550,1,2100550,919,2604882944,0.6113],[2101428,1,2101428,918,2602782394,0.6108],[2102506,1,2102506,917,2600680966,0.6104],[2103254,1,2103254,916,2598578460,0.6099],[2104613,1,2104613,915,2596475206,0.6094],[2105877,1,2105877,914,2594370593,0.6089],[2108965,1,2108965,913,2592264716,0.6084],[2108983,1,2108983,912,2590155751,0.6079],[2109857,1,2109857,911,2588046768,0.6074],[2112476,1,2112476,910,2585936911,0.6069],[2112561,1,2112561,909,2583824435,0.6064],[2113014,1,2113014,908,2581711874,0.6059],[2113668,1,2113668,907,2579598860,0.6054],[2113686,1,2113686,906,2577485192,0.6049],[2114034,1,2114034,905,2575371506,0.6044],[2114160,1,2114160,904,2573257472,0.6039],[2116157,1,2116157,903,2571143312,0.6034],[2116656,1,2116656,902,2569027155,0.6029],[2117390,1,2117390,901,2566910499,0.6024],[2117882,1,2117882,900,2564793109,0.6019],[2121204,1,2121204,899,2562675227,0.6014],[2121761,1,2121761,898,2560554023,0.6009],[2122431,1,2122431,897,2558432262,0.6004],[2122617,1,2122617,896,2556309831,0.5999],[2122644,1,2122644,895,2554187214,0.5994],[2124281,1,2124281,894,2552064570,0.5989],[2125486,1,2125486,893,2549940289,0.5984],[2125969,1,2125969,892,2547814803,0.5979],[2126356,1,2126356,891,2545688834,0.5974],[2126858,1,2126858,890,2543562478,0.5969],[2128645,1,2128645,889,2541435620,0.5964],[2129287,1,2129287,888,2539306975,0.5959],[2129591,1,2129591,887,2537177688,0.5954],[2131112,1,2131112,886,2535048097,0.5949],[2131702,1,2131702,885,2532916985,0.5944],[2134682,1,2134682,884,2530785283,0.5939],[2135106,1,2135106,883,2528650601,0.5934],[2135602,1,2135602,882,2526515495,0.5929],[2137840,1,2137840,881,2524379893,0.5924],[2138430,1,2138430,880,2522242053,0.5919],[2139626,1,2139626,879,2520103623,0.5914],[2140438,1,2140438,878,2517963997,0.5909],[2140840,1,2140840,877,2515823559,0.5904],[2141337,1,2141337,876,2513682719,0.5899],[2141674,1,2141674,875,2511541382,0.5894],[2142377,1,2142377,874,2509399708,0.5889],[2142943,1,2142943,873,2507257331,0.5884],[2144606,1,2144606,872,2505114388,0.5879],[2145610,1,2145610,871,2502969782,0.5874],[2146250,1,2146250,870,2500824172,0.5869],[2146699,1,2146699,869,2498677922,0.5864],[2147075,1,2147075,868,2496531223,0.5859],[2147203,1,2147203,867,2494384148,0.5854],[2147580,1,2147580,866,2492236945,0.5849],[2150364,1,2150364,865,2490089365,0.5844],[2151056,1,2151056,864,2487939001,0.5839],[2151128,1,2151128,863,2485787945,0.5834],[2152096,1,2152096,862,2483636817,0.5829],[2152191,1,2152191,861,2481484721,0.5824],[2152315,1,2152315,860,2479332530,0.5819],[2152966,1,2152966,859,2477180215,0.5814],[2155036,1,2155036,858,2475027249,0.5809],[2156748,1,2156748,857,2472872213,0.5804],[2157074,1,2157074,856,2470715465,0.5799],[2158783,1,2158783,855,2468558391,0.5793],[2158820,1,2158820,854,2466399608,0.5788],[2159491,1,2159491,853,2464240788,0.5783],[2159885,1,2159885,852,2462081297,0.5778],[2161029,1,2161029,851,2459921412,0.5773],[2161939,1,2161939,850,2457760383,0.5768],[2162789,1,2162789,849,2455598444,0.5763],[2165456,1,2165456,848,2453435655,0.5758],[2166997,1,2166997,847,2451270199,0.5753],[2168977,1,2168977,846,2449103202,0.5748],[2171003,1,2171003,845,2446934225,0.5743],[2171799,1,2171799,844,2444763222,0.5738],[2172365,1,2172365,843,2442591423,0.5733],[2172445,1,2172445,842,2440419058,0.5727],[2172656,1,2172656,841,2438246613,0.5722],[2173265,1,2173265,840,2436073957,0.5717],[2173802,1,2173802,839,2433900692,0.5712],[2175202,1,2175202,838,2431726890,0.5707],[2175247,1,2175247,837,2429551688,0.5702],[2175572,1,2175572,836,2427376441,0.5697],[2175952,1,2175952,835,2425200869,0.5692],[2176947,1,2176947,834,2423024917,0.5687],[2180357,1,2180357,833,2420847970,0.5681],[2181821,1,2181821,832,2418667613,0.5676],[2182472,1,2182472,831,2416485792,0.5671],[2184102,1,2184102,830,2414303320,0.5666],[2185769,1,2185769,829,2412119218,0.5661],[2187642,1,2187642,828,2409933449,0.5656],[2187872,1,2187872,827,2407745807,0.5651],[2188713,1,2188713,826,2405557935,0.5646],[2189690,1,2189690,825,2403369222,0.564],[2190669,1,2190669,824,2401179532,0.5635],[2191749,1,2191749,823,2398988863,0.563],[2192658,1,2192658,822,2396797114,0.5625],[2193686,1,2193686,821,2394604456,0.562],[2197803,1,2197803,820,2392410770,0.5615],[2204861,1,2204861,819,2390212967,0.561],[2206418,1,2206418,818,2388008106,0.5604],[2206821,1,2206821,817,2385801688,0.5599],[2208146,1,2208146,816,2383594867,0.5594],[2209180,1,2209180,815,2381386721,0.5589],[2212209,1,2212209,814,2379177541,0.5584],[2212405,1,2212405,813,2376965332,0.5578],[2214064,1,2214064,812,2374752927,0.5573],[2214140,1,2214140,811,2372538863,0.5568],[2218762,1,2218762,810,2370324723,0.5563],[2220894,1,2220894,809,2368105961,0.5558],[2222418,1,2222418,808,2365885067,0.5552],[2222645,1,2222645,807,2363662649,0.5547],[2226456,1,2226456,806,2361440004,0.5542],[2227994,1,2227994,805,2359213548,0.5537],[2228503,1,2228503,804,2356985554,0.5532],[2229339,1,2229339,803,2354757051,0.5526],[2231545,1,2231545,802,2352527712,0.5521],[2231651,1,2231651,801,2350296167,0.5516],[2231931,1,2231931,800,2348064516,0.5511],[2232172,1,2232172,799,2345832585,0.5505],[2232328,1,2232328,798,2343600413,0.55],[2235631,1,2235631,797,2341368085,0.5495],[2237345,1,2237345,796,2339132454,0.549],[2240366,1,2240366,795,2336895109,0.5484],[2240561,1,2240561,794,2334654743,0.5479],[2242503,1,2242503,793,2332414182,0.5474],[2242731,1,2242731,792,2330171679,0.5469],[2244395,1,2244395,791,2327928948,0.5463],[2247645,1,2247645,790,2325684553,0.5458],[2247864,1,2247864,789,2323436908,0.5453],[2248854,1,2248854,788,2321189044,0.5448],[2250116,1,2250116,787,2318940190,0.5442],[2250662,1,2250662,786,2316690074,0.5437],[2251486,1,2251486,785,2314439412,0.5432],[2251957,1,2251957,784,2312187926,0.5426],[2254161,1,2254161,783,2309935969,0.5421],[2254768,1,2254768,782,2307681808,0.5416],[2255973,1,2255973,781,2305427040,0.5411],[2258004,1,2258004,780,2303171067,0.5405],[2258550,1,2258550,779,2300913063,0.54],[2258769,1,2258769,778,2298654513,0.5395],[2260535,1,2260535,777,2296395744,0.5389],[2260592,1,2260592,776,2294135209,0.5384],[2261127,1,2261127,775,2291874617,0.5379],[2261837,1,2261837,774,2289613490,0.5373],[2264075,1,2264075,773,2287351653,0.5368],[2268207,1,2268207,772,2285087578,0.5363],[2268282,1,2268282,771,2282819371,0.5358],[2268374,1,2268374,770,2280551089,0.5352],[2268680,1,2268680,769,2278282715,0.5347],[2269048,1,2269048,768,2276014035,0.5342],[2270534,1,2270534,767,2273744987,0.5336],[2271328,1,2271328,766,2271474453,0.5331],[2271463,1,2271463,765,2269203125,0.5326],[2272728,1,2272728,764,2266931662,0.532],[2275418,1,2275418,763,2264658934,0.5315],[2275883,1,2275883,762,2262383516,0.531],[2275918,1,2275918,761,2260107633,0.5304],[2276321,1,2276321,760,2257831715,0.5299],[2277402,1,2277402,759,2255555394,0.5294],[2278393,1,2278393,758,2253277992,0.5288],[2278641,1,2278641,757,2250999599,0.5283],[2278809,1,2278809,756,2248720958,0.5278],[2280203,1,2280203,755,2246442149,0.5272],[2281148,1,2281148,754,2244161946,0.5267],[2282107,1,2282107,753,2241880798,0.5261],[2283344,1,2283344,752,2239598691,0.5256],[2285085,1,2285085,751,2237315347,0.5251],[2287060,1,2287060,750,2235030262,0.5245],[2287080,1,2287080,749,2232743202,0.524],[2287839,1,2287839,748,2230456122,0.5235],[2289891,1,2289891,747,2228168283,0.5229],[2290242,1,2290242,746,2225878392,0.5224],[2291175,1,2291175,745,2223588150,0.5219],[2292865,1,2292865,744,2221296975,0.5213],[2293053,1,2293053,743,2219004110,0.5208],[2293821,1,2293821,742,2216711057,0.5202],[2293927,1,2293927,741,2214417236,0.5197],[2294656,1,2294656,740,2212123309,0.5192],[2294662,1,2294662,739,2209828653,0.5186],[2297474,1,2297474,738,2207533991,0.5181],[2299990,1,2299990,737,2205236517,0.5175],[2302821,1,2302821,736,2202936527,0.517],[2302849,1,2302849,735,2200633706,0.5165],[2303443,1,2303443,734,2198330857,0.5159],[2304435,1,2304435,733,2196027414,0.5154],[2307788,1,2307788,732,2193722979,0.5148],[2308433,1,2308433,731,2191415191,0.5143],[2309216,1,2309216,730,2189106758,0.5138],[2312837,1,2312837,729,2186797542,0.5132],[2314940,1,2314940,728,2184484705,0.5127],[2316131,1,2316131,727,2182169765,0.5121],[2316697,1,2316697,726,2179853634,0.5116],[2317521,1,2317521,725,2177536937,0.511],[2319955,1,2319955,724,2175219416,0.5105],[2320445,1,2320445,723,2172899461,0.51],[2321248,1,2321248,722,2170579016,0.5094],[2322916,1,2322916,721,2168257768,0.5089],[2323931,1,2323931,720,2165934852,0.5083],[2327194,1,2327194,719,2163610921,0.5078],[2329948,1,2329948,718,2161283727,0.5072],[2330008,1,2330008,717,2158953779,0.5067],[2330892,1,2330892,716,2156623771,0.5061],[2331907,1,2331907,715,2154292879,0.5056],[2333161,1,2333161,714,2151960972,0.505],[2337651,1,2337651,713,2149627811,0.5045],[2338862,1,2338862,712,2147290160,0.5039],[2339755,1,2339755,711,2144951298,0.5034],[2339990,1,2339990,710,2142611543,0.5028],[2341785,1,2341785,709,2140271553,0.5023],[2342602,1,2342602,708,2137929768,0.5017],[2343852,1,2343852,707,2135587166,0.5012],[2343969,1,2343969,706,2133243314,0.5006],[2347382,1,2347382,705,2130899345,0.5001],[2347749,1,2347749,704,2128551963,0.4995],[2347997,1,2347997,703,2126204214,0.499],[2351571,1,2351571,702,2123856217,0.4984],[2351883,1,2351883,701,2121504646,0.4979],[2352982,1,2352982,700,2119152763,0.4973],[2354135,1,2354135,699,2116799781,0.4968],[2354653,1,2354653,698,2114445646,0.4962],[2356530,1,2356530,697,2112090993,0.4957],[2356941,1,2356941,696,2109734463,0.4951],[2359469,1,2359469,695,2107377522,0.4946],[2359791,1,2359791,694,2105018053,0.494],[2359884,1,2359884,693,2102658262,0.4935],[2361062,1,2361062,692,2100298378,0.4929],[2361144,1,2361144,691,2097937316,0.4924],[2361805,1,2361805,690,2095576172,0.4918],[2362806,1,2362806,689,2093214367,0.4913],[2363068,1,2363068,688,2090851561,0.4907],[2364332,1,2364332,687,2088488493,0.4901],[2367683,1,2367683,686,2086124161,0.4896],[2368499,1,2368499,685,2083756478,0.489],[2368814,1,2368814,684,2081387979,0.4885],[2369057,1,2369057,683,2079019165,0.4879],[2369823,1,2369823,682,2076650108,0.4874],[2370484,1,2370484,681,2074280285,0.4868],[2371361,1,2371361,680,2071909801,0.4863],[2372316,1,2372316,679,2069538440,0.4857],[2373345,1,2373345,678,2067166124,0.4851],[2373632,1,2373632,677,2064792779,0.4846],[2374169,1,2374169,676,2062419147,0.484],[2374993,1,2374993,675,2060044978,0.4835],[2375143,1,2375143,674,2057669985,0.4829],[2376981,1,2376981,673,2055294842,0.4824],[2377240,1,2377240,672,2052917861,0.4818],[2377558,1,2377558,671,2050540621,0.4812],[2377935,1,2377935,670,2048163063,0.4807],[2379435,1,2379435,669,2045785128,0.4801],[2379540,1,2379540,668,2043405693,0.4796],[2381022,1,2381022,667,2041026153,0.479],[2387410,1,2387410,666,2038645131,0.4784],[2388686,1,2388686,665,2036257721,0.4779],[2389039,1,2389039,664,2033869035,0.4773],[2389424,1,2389424,663,2031479996,0.4768],[2392781,1,2392781,662,2029090572,0.4762],[2393233,1,2393233,661,2026697791,0.4756],[2393604,1,2393604,660,2024304558,0.4751],[2395347,1,2395347,659,2021910954,0.4745],[2396095,1,2396095,658,2019515607,0.474],[2398228,1,2398228,657,2017119512,0.4734],[2400284,1,2400284,656,2014721284,0.4728],[2400576,1,2400576,655,2012321000,0.4723],[2401908,1,2401908,654,2009920424,0.4717],[2403059,1,2403059,653,2007518516,0.4711],[2403139,1,2403139,652,2005115457,0.4706],[2412380,1,2412380,651,2002712318,0.47],[2412624,1,2412624,650,2000299938,0.4694],[2412720,1,2412720,649,1997887314,0.4689],[2415390,1,2415390,648,1995474594,0.4683],[2415912,1,2415912,647,1993059204,0.4677],[2416402,1,2416402,646,1990643292,0.4672],[2416677,1,2416677,645,1988226890,0.4666],[2417821,1,2417821,644,1985810213,0.466],[2419163,1,2419163,643,1983392392,0.4655],[2420465,1,2420465,642,1980973229,0.4649],[2422717,1,2422717,641,1978552764,0.4643],[2423424,1,2423424,640,1976130047,0.4638],[2424947,1,2424947,639,1973706623,0.4632],[2428391,1,2428391,638,1971281676,0.4626],[2428654,1,2428654,637,1968853285,0.4621],[2428988,1,2428988,636,1966424631,0.4615],[2429291,1,2429291,635,1963995643,0.4609],[2429449,1,2429449,634,1961566352,0.4604],[2431924,1,2431924,633,1959136903,0.4598],[2431990,1,2431990,632,1956704979,0.4592],[2433311,1,2433311,631,1954272989,0.4586],[2435040,1,2435040,630,1951839678,0.4581],[2437498,1,2437498,629,1949404638,0.4575],[2439470,1,2439470,628,1946967140,0.4569],[2439707,1,2439707,627,1944527670,0.4564],[2439759,1,2439759,626,1942087963,0.4558],[2441442,1,2441442,625,1939648204,0.4552],[2442573,1,2442573,624,1937206762,0.4546],[2446604,1,2446604,623,1934764189,0.4541],[2447303,1,2447303,622,1932317585,0.4535],[2447374,1,2447374,621,1929870282,0.4529],[2451792,1,2451792,620,1927422908,0.4523],[2455010,1,2455010,619,1924971116,0.4518],[2455157,1,2455157,618,1922516106,0.4512],[2456181,1,2456181,617,1920060949,0.4506],[2456526,1,2456526,616,1917604768,0.45],[2456720,1,2456720,615,1915148242,0.4495],[2456883,1,2456883,614,1912691522,0.4489],[2457433,1,2457433,613,1910234639,0.4483],[2461430,1,2461430,612,1907777206,0.4477],[2462053,1,2462053,611,1905315776,0.4472],[2462566,1,2462566,610,1902853723,0.4466],[2462815,1,2462815,609,1900391157,0.446],[2463063,1,2463063,608,1897928342,0.4454],[2463251,1,2463251,607,1895465279,0.4448],[2463326,1,2463326,606,1893002028,0.4443],[2466817,1,2466817,605,1890538702,0.4437],[2470146,1,2470146,604,1888071885,0.4431],[2472991,1,2472991,603,1885601739,0.4425],[2473807,1,2473807,602,1883128748,0.442],[2473905,1,2473905,601,1880654941,0.4414],[2475884,1,2475884,600,1878181036,0.4408],[2476393,1,2476393,599,1875705152,0.4402],[2476626,1,2476626,598,1873228759,0.4396],[2477384,1,2477384,597,1870752133,0.439],[2478945,1,2478945,596,1868274749,0.4385],[2480242,1,2480242,595,1865795804,0.4379],[2480783,1,2480783,594,1863315562,0.4373],[2485415,1,2485415,593,1860834779,0.4367],[2486062,1,2486062,592,1858349364,0.4361],[2486072,1,2486072,591,1855863302,0.4356],[2489943,1,2489943,590,1853377230,0.435],[2490393,1,2490393,589,1850887287,0.4344],[2490970,1,2490970,588,1848396894,0.4338],[2490979,1,2490979,587,1845905924,0.4332],[2491225,1,2491225,586,1843414945,0.4326],[2493141,1,2493141,585,1840923720,0.432],[2493250,1,2493250,584,1838430579,0.4315],[2493504,1,2493504,583,1835937329,0.4309],[2494253,1,2494253,582,1833443825,0.4303],[2494333,1,2494333,581,1830949572,0.4297],[2494471,1,2494471,580,1828455239,0.4291],[2494630,1,2494630,579,1825960768,0.4285],[2494761,1,2494761,578,1823466138,0.4279],[2497490,1,2497490,577,1820971377,0.4274],[2498938,1,2498938,576,1818473887,0.4268],[2498945,1,2498945,575,1815974949,0.4262],[2499539,1,2499539,574,1813476004,0.4256],[2500900,1,2500900,573,1810976465,0.425],[2501155,1,2501155,572,1808475565,0.4244],[2502004,1,2502004,571,1805974410,0.4238],[2502566,1,2502566,570,1803472406,0.4233],[2503018,1,2503018,569,1800969840,0.4227],[2503271,1,2503271,568,1798466822,0.4221],[2503548,1,2503548,567,1795963551,0.4215],[2507450,1,2507450,566,1793460003,0.4209],[2507937,1,2507937,565,1790952553,0.4203],[2507946,1,2507946,564,1788444616,0.4197],[2508366,1,2508366,563,1785936670,0.4191],[2508728,1,2508728,562,1783428304,0.4186],[2509355,1,2509355,561,1780919576,0.418],[2510655,1,2510655,560,1778410221,0.4174],[2514653,1,2514653,559,1775899566,0.4168],[2515030,1,2515030,558,1773384913,0.4162],[2515321,1,2515321,557,1770869883,0.4156],[2515406,1,2515406,556,1768354562,0.415],[2515533,1,2515533,555,1765839156,0.4144],[2518790,1,2518790,554,1763323623,0.4138],[2519433,1,2519433,553,1760804833,0.4132],[2520729,1,2520729,552,1758285400,0.4127],[2521846,1,2521846,551,1755764671,0.4121],[2522918,1,2522918,550,1753242825,0.4115],[2524105,1,2524105,549,1750719907,0.4109],[2524285,1,2524285,548,1748195802,0.4103],[2524523,1,2524523,547,1745671517,0.4097],[2525816,1,2525816,546,1743146994,0.4091],[2526788,1,2526788,545,1740621178,0.4085],[2529596,1,2529596,544,1738094390,0.4079],[2532884,1,2532884,543,1735564794,0.4073],[2534372,1,2534372,542,1733031910,0.4067],[2534746,1,2534746,541,1730497538,0.4061],[2535325,1,2535325,540,1727962792,0.4055],[2538722,1,2538722,539,1725427467,0.4049],[2539295,1,2539295,538,1722888745,0.4043],[2539632,1,2539632,537,1720349450,0.4037],[2540978,1,2540978,536,1717809818,0.4032],[2541055,1,2541055,535,1715268840,0.4026],[2541221,1,2541221,534,1712727785,0.402],[2541619,1,2541619,533,1710186564,0.4014],[2542241,1,2542241,532,1707644945,0.4008],[2544971,1,2544971,531,1705102704,0.4002],[2545753,1,2545753,530,1702557733,0.3996],[2545852,1,2545852,529,1700011980,0.399],[2546102,1,2546102,528,1697466128,0.3984],[2547942,1,2547942,527,1694920026,0.3978],[2548327,1,2548327,526,1692372084,0.3972],[2548453,1,2548453,525,1689823757,0.3966],[2550752,1,2550752,524,1687275304,0.396],[2553452,1,2553452,523,1684724552,0.3954],[2556798,1,2556798,522,1682171100,0.3948],[2558083,1,2558083,521,1679614302,0.3942],[2559332,1,2559332,520,1677056219,0.3936],[2566317,1,2566317,519,1674496887,0.393],[2566418,1,2566418,518,1671930570,0.3924],[2567361,1,2567361,517,1669364152,0.3918],[2567432,1,2567432,516,1666796791,0.3912],[2567997,1,2567997,515,1664229359,0.3906],[2569067,1,2569067,514,1661661362,0.39],[2573471,1,2573471,513,1659092295,0.3894],[2574576,1,2574576,512,1656518824,0.3888],[2575312,1,2575312,511,1653944248,0.3882],[2575342,1,2575342,510,1651368936,0.3876],[2578465,1,2578465,509,1648793594,0.387],[2579018,1,2579018,508,1646215129,0.3863],[2579324,1,2579324,507,1643636111,0.3857],[2580832,1,2580832,506,1641056787,0.3851],[2580836,1,2580836,505,1638475955,0.3845],[2582173,1,2582173,504,1635895119,0.3839],[2583654,1,2583654,503,1633312946,0.3833],[2584223,1,2584223,502,1630729292,0.3827],[2590852,1,2590852,501,1628145069,0.3821],[2591216,1,2591216,500,1625554217,0.3815],[2592526,1,2592526,499,1622963001,0.3809],[2592700,1,2592700,498,1620370475,0.3803],[2593044,1,2593044,497,1617777775,0.3797],[2593275,1,2593275,496,1615184731,0.3791],[2597143,1,2597143,495,1612591456,0.3785],[2598902,1,2598902,494,1609994313,0.3778],[2599478,1,2599478,493,1607395411,0.3772],[2600149,1,2600149,492,1604795933,0.3766],[2601526,1,2601526,491,1602195784,0.376],[2603058,1,2603058,490,1599594258,0.3754],[2606969,1,2606969,489,1596991200,0.3748],[2610882,1,2610882,488,1594384231,0.3742],[2610968,1,2610968,487,1591773349,0.3736],[2611681,1,2611681,486,1589162381,0.373],[2612575,1,2612575,485,1586550700,0.3723],[2613827,1,2613827,484,1583938125,0.3717],[2613881,1,2613881,483,1581324298,0.3711],[2614022,1,2614022,482,1578710417,0.3705],[2615362,1,2615362,481,1576096395,0.3699],[2615687,1,2615687,480,1573481033,0.3693],[2619138,1,2619138,479,1570865346,0.3687],[2619502,1,2619502,478,1568246208,0.3681],[2619672,1,2619672,477,1565626706,0.3674],[2620156,1,2620156,476,1563007034,0.3668],[2620521,1,2620521,475,1560386878,0.3662],[2621370,1,2621370,474,1557766357,0.3656],[2622108,1,2622108,473,1555144987,0.365],[2622999,1,2622999,472,1552522879,0.3644],[2623268,1,2623268,471,1549899880,0.3637],[2624954,1,2624954,470,1547276612,0.3631],[2626265,2,5252530,469,1544651658,0.3625],[2627034,1,2627034,467,1539399128,0.3613],[2627758,1,2627758,466,1536772094,0.3607],[2628456,1,2628456,465,1534144336,0.36],[2631609,1,2631609,464,1531515880,0.3594],[2631722,1,2631722,463,1528884271,0.3588],[2632009,1,2632009,462,1526252549,0.3582],[2634904,1,2634904,461,1523620540,0.3576],[2635726,1,2635726,460,1520985636,0.357],[2635812,1,2635812,459,1518349910,0.3563],[2637089,1,2637089,458,1515714098,0.3557],[2640880,1,2640880,457,1513077009,0.3551],[2642836,1,2642836,456,1510436129,0.3545],[2643622,1,2643622,455,1507793293,0.3539],[2644023,1,2644023,454,1505149671,0.3532],[2645058,1,2645058,453,1502505648,0.3526],[2645829,1,2645829,452,1499860590,0.352],[2645888,1,2645888,451,1497214761,0.3514],[2650375,1,2650375,450,1494568873,0.3508],[2650829,1,2650829,449,1491918498,0.3501],[2653506,1,2653506,448,1489267669,0.3495],[2655396,1,2655396,447,1486614163,0.3489],[2657562,1,2657562,446,1483958767,0.3483],[2660028,1,2660028,445,1481301205,0.3476],[2661273,1,2661273,444,1478641177,0.347],[2661723,1,2661723,443,1475979904,0.3464],[2662870,1,2662870,442,1473318181,0.3458],[2663656,1,2663656,441,1470655311,0.3451],[2664766,1,2664766,440,1467991655,0.3445],[2666271,1,2666271,439,1465326889,0.3439],[2667907,1,2667907,438,1462660618,0.3433],[2670101,1,2670101,437,1459992711,0.3426],[2671707,1,2671707,436,1457322610,0.342],[2671786,1,2671786,435,1454650903,0.3414],[2678533,1,2678533,434,1451979117,0.3408],[2679016,1,2679016,433,1449300584,0.3401],[2679344,1,2679344,432,1446621568,0.3395],[2679548,1,2679548,431,1443942224,0.3389],[2682122,1,2682122,430,1441262676,0.3382],[2684806,1,2684806,429,1438580554,0.3376],[2689061,1,2689061,428,1435895748,0.337],[2693496,1,2693496,427,1433206687,0.3364],[2693990,1,2693990,426,1430513191,0.3357],[2694192,1,2694192,425,1427819201,0.3351],[2700386,1,2700386,424,1425125009,0.3345],[2700459,1,2700459,423,1422424623,0.3338],[2701190,1,2701190,422,1419724164,0.3332],[2701511,1,2701511,421,1417022974,0.3326],[2703143,1,2703143,420,1414321463,0.3319],[2706444,1,2706444,419,1411618320,0.3313],[2706451,1,2706451,418,1408911876,0.3307],[2707397,1,2707397,417,1406205425,0.33],[2709893,1,2709893,416,1403498028,0.3294],[2710307,1,2710307,415,1400788135,0.3288],[2710346,1,2710346,414,1398077828,0.3281],[2710980,1,2710980,413,1395367482,0.3275],[2714322,1,2714322,412,1392656502,0.3268],[2715309,1,2715309,411,1389942180,0.3262],[2717631,1,2717631,410,1387226871,0.3256],[2719031,1,2719031,409,1384509240,0.3249],[2719343,1,2719343,408,1381790209,0.3243],[2722389,1,2722389,407,1379070866,0.3237],[2722549,1,2722549,406,1376348477,0.323],[2723289,1,2723289,405,1373625928,0.3224],[2728861,1,2728861,404,1370902639,0.3217],[2728931,1,2728931,403,1368173778,0.3211],[2730011,1,2730011,402,1365444847,0.3205],[2730679,1,2730679,401,1362714836,0.3198],[2732642,1,2732642,400,1359984157,0.3192],[2735168,1,2735168,399,1357251515,0.3185],[2736319,1,2736319,398,1354516347,0.3179],[2736359,1,2736359,397,1351780028,0.3172],[2739034,1,2739034,396,1349043669,0.3166],[2739368,1,2739368,395,1346304635,0.316],[2740183,1,2740183,394,1343565267,0.3153],[2749332,1,2749332,393,1340825084,0.3147],[2749973,1,2749973,392,1338075752,0.314],[2751160,1,2751160,391,1335325779,0.3134],[2751910,1,2751910,390,1332574619,0.3127],[2756520,1,2756520,389,1329822709,0.3121],[2757246,1,2757246,388,1327066189,0.3114],[2758678,1,2758678,387,1324308943,0.3108],[2759918,1,2759918,386,1321550265,0.3102],[2760764,1,2760764,385,1318790347,0.3095],[2766023,1,2766023,384,1316029583,0.3089],[2766866,1,2766866,383,1313263560,0.3082],[2768675,1,2768675,382,1310496694,0.3076],[2771439,1,2771439,381,1307728019,0.3069],[2773333,1,2773333,380,1304956580,0.3063],[2774023,1,2774023,379,1302183247,0.3056],[2774503,1,2774503,378,1299409224,0.305],[2776254,1,2776254,377,1296634721,0.3043],[2776662,1,2776662,376,1293858467,0.3037],[2778924,1,2778924,375,1291081805,0.303],[2780401,1,2780401,374,1288302881,0.3024],[2784012,1,2784012,373,1285522480,0.3017],[2785541,1,2785541,372,1282738468,0.301],[2786177,1,2786177,371,1279952927,0.3004],[2790708,1,2790708,370,1277166750,0.2997],[2791955,1,2791955,369,1274376042,0.2991],[2792737,1,2792737,368,1271584087,0.2984],[2793401,1,2793401,367,1268791350,0.2978],[2796769,1,2796769,366,1265997949,0.2971],[2799733,1,2799733,365,1263201180,0.2965],[2805083,1,2805083,364,1260401447,0.2958],[2806317,1,2806317,363,1257596364,0.2951],[2807529,1,2807529,362,1254790047,0.2945],[2809744,1,2809744,361,1251982518,0.2938],[2814574,1,2814574,360,1249172774,0.2932],[2818175,1,2818175,359,1246358200,0.2925],[2818196,1,2818196,358,1243540025,0.2918],[2819311,1,2819311,357,1240721829,0.2912],[2821552,1,2821552,356,1237902518,0.2905],[2825561,1,2825561,355,1235080966,0.2899],[2829536,1,2829536,354,1232255405,0.2892],[2833074,1,2833074,353,1229425869,0.2885],[2837082,1,2837082,352,1226592795,0.2879],[2838049,1,2838049,351,1223755713,0.2872],[2839301,1,2839301,350,1220917664,0.2865],[2840852,1,2840852,349,1218078363,0.2859],[2841222,1,2841222,348,1215237511,0.2852],[2845743,1,2845743,347,1212396289,0.2845],[2847157,1,2847157,346,1209550546,0.2839],[2847791,1,2847791,345,1206703389,0.2832],[2847891,1,2847891,344,1203855598,0.2825],[2849287,1,2849287,343,1201007707,0.2819],[2855934,1,2855934,342,1198158420,0.2812],[2858371,1,2858371,341,1195302486,0.2805],[2865853,1,2865853,340,1192444115,0.2799],[2866334,1,2866334,339,1189578262,0.2792],[2867113,1,2867113,338,1186711928,0.2785],[2867137,1,2867137,337,1183844815,0.2778],[2869729,1,2869729,336,1180977678,0.2772],[2870137,1,2870137,335,1178107949,0.2765],[2871214,1,2871214,334,1175237812,0.2758],[2874213,1,2874213,333,1172366598,0.2751],[2876180,1,2876180,332,1169492385,0.2745],[2876495,1,2876495,331,1166616205,0.2738],[2876540,1,2876540,330,1163739710,0.2731],[2879208,1,2879208,329,1160863170,0.2724],[2883161,1,2883161,328,1157983962,0.2718],[2883240,1,2883240,327,1155100801,0.2711],[2883537,1,2883537,326,1152217561,0.2704],[2884642,1,2884642,325,1149334024,0.2697],[2885545,1,2885545,324,1146449382,0.2691],[2885658,1,2885658,323,1143563837,0.2684],[2887763,1,2887763,322,1140678179,0.2677],[2887910,1,2887910,321,1137790416,0.267],[2888424,1,2888424,320,1134902506,0.2663],[2891046,1,2891046,319,1132014082,0.2657],[2891228,1,2891228,318,1129123036,0.265],[2895024,1,2895024,317,1126231808,0.2643],[2896501,1,2896501,316,1123336784,0.2636],[2901532,1,2901532,315,1120440283,0.263],[2902035,1,2902035,314,1117538751,0.2623],[2904127,1,2904127,313,1114636716,0.2616],[2906600,1,2906600,312,1111732589,0.2609],[2909002,1,2909002,311,1108825989,0.2602],[2909532,1,2909532,310,1105916987,0.2595],[2912619,1,2912619,309,1103007455,0.2589],[2914884,1,2914884,308,1100094836,0.2582],[2914960,1,2914960,307,1097179952,0.2575],[2916353,1,2916353,306,1094264992,0.2568],[2918151,1,2918151,305,1091348639,0.2561],[2918908,1,2918908,304,1088430488,0.2554],[2918979,1,2918979,303,1085511580,0.2548],[2921980,1,2921980,302,1082592601,0.2541],[2927719,1,2927719,301,1079670621,0.2534],[2928384,1,2928384,300,1076742902,0.2527],[2931656,1,2931656,299,1073814518,0.252],[2935651,1,2935651,298,1070882862,0.2513],[2937201,1,2937201,297,1067947211,0.2506],[2938782,1,2938782,296,1065010010,0.2499],[2939004,1,2939004,295,1062071228,0.2493],[2944338,1,2944338,294,1059132224,0.2486],[2944597,1,2944597,293,1056187886,0.2479],[2948464,1,2948464,292,1053243289,0.2472],[2950341,1,2950341,291,1050294825,0.2465],[2954086,1,2954086,290,1047344484,0.2458],[2956614,1,2956614,289,1044390398,0.2451],[2956972,1,2956972,288,1041433784,0.2444],[2959415,1,2959415,287,1038476812,0.2437],[2961170,1,2961170,286,1035517397,0.243],[2961250,1,2961250,285,1032556227,0.2423],[2963372,1,2963372,284,1029594977,0.2416],[2972628,1,2972628,283,1026631605,0.2409],[2973150,1,2973150,282,1023658977,0.2402],[2973315,1,2973315,281,1020685827,0.2395],[2973770,1,2973770,280,1017712512,0.2388],[2975631,1,2975631,279,1014738742,0.2381],[2980003,1,2980003,278,1011763111,0.2375],[2981062,1,2981062,277,1008783108,0.2368],[2984553,1,2984553,276,1005802046,0.2361],[2987484,1,2987484,275,1002817493,0.2354],[2994424,1,2994424,274,999830009,0.2346],[2994482,1,2994482,273,996835585,0.2339],[2998358,1,2998358,272,993841103,0.2332],[3000148,1,3000148,271,990842745,0.2325],[3001061,1,3001061,270,987842597,0.2318],[3008892,1,3008892,269,984841536,0.2311],[3009740,1,3009740,268,981832644,0.2304],[3012278,1,3012278,267,978822904,0.2297],[3013776,1,3013776,266,975810626,0.229],[3014655,1,3014655,265,972796850,0.2283],[3015688,1,3015688,264,969782195,0.2276],[3016070,1,3016070,263,966766507,0.2269],[3018115,1,3018115,262,963750437,0.2262],[3023283,1,3023283,261,960732322,0.2255],[3031327,1,3031327,260,957709039,0.2248],[3039072,1,3039072,259,954677712,0.2241],[3047300,1,3047300,258,951638640,0.2233],[3047720,1,3047720,257,948591340,0.2226],[3047953,1,3047953,256,945543620,0.2219],[3049043,1,3049043,255,942495667,0.2212],[3052668,1,3052668,254,939446624,0.2205],[3053133,1,3053133,253,936393956,0.2198],[3057104,1,3057104,252,933340823,0.219],[3057448,1,3057448,251,930283719,0.2183],[3060696,1,3060696,250,927226271,0.2176],[3060909,1,3060909,249,924165575,0.2169],[3062671,1,3062671,248,921104666,0.2162],[3065782,1,3065782,247,918041995,0.2155],[3067624,1,3067624,246,914976213,0.2147],[3070735,1,3070735,245,911908589,0.214],[3073778,1,3073778,244,908837854,0.2133],[3075350,1,3075350,243,905764076,0.2126],[3079615,1,3079615,242,902688726,0.2119],[3081423,1,3081423,241,899609111,0.2111],[3083430,1,3083430,240,896527688,0.2104],[3089445,1,3089445,239,893444258,0.2097],[3092210,1,3092210,238,890354813,0.209],[3094547,1,3094547,237,887262603,0.2082],[3095624,1,3095624,236,884168056,0.2075],[3096552,1,3096552,235,881072432,0.2068],[3097703,1,3097703,234,877975880,0.2061],[3101975,1,3101975,233,874878177,0.2053],[3104355,1,3104355,232,871776202,0.2046],[3104481,1,3104481,231,868671847,0.2039],[3105906,1,3105906,230,865567366,0.2031],[3106829,1,3106829,229,862461460,0.2024],[3109553,1,3109553,228,859354631,0.2017],[3113039,1,3113039,227,856245078,0.201],[3115461,1,3115461,226,853132039,0.2002],[3124700,1,3124700,225,850016578,0.1995],[3125468,1,3125468,224,846891878,0.1988],[3125512,1,3125512,223,843766410,0.198],[3133966,1,3133966,222,840640898,0.1973],[3136486,1,3136486,221,837506932,0.1966],[3137274,1,3137274,220,834370446,0.1958],[3137994,1,3137994,219,831233172,0.1951],[3140189,1,3140189,218,828095178,0.1943],[3141301,1,3141301,217,824954989,0.1936],[3156696,1,3156696,216,821813688,0.1929],[3165775,1,3165775,215,818656992,0.1921],[3168647,1,3168647,214,815491217,0.1914],[3170508,1,3170508,213,812322570,0.1906],[3173748,1,3173748,212,809152062,0.1899],[3177093,1,3177093,211,805978314,0.1892],[3178567,1,3178567,210,802801221,0.1884],[3184786,1,3184786,209,799622654,0.1877],[3187100,1,3187100,208,796437868,0.1869],[3188494,1,3188494,207,793250768,0.1862],[3194072,1,3194072,206,790062274,0.1854],[3194721,1,3194721,205,786868202,0.1847],[3198208,1,3198208,204,783673481,0.1839],[3203437,1,3203437,203,780475273,0.1832],[3206139,1,3206139,202,777271836,0.1824],[3210188,1,3210188,201,774065697,0.1817],[3210257,1,3210257,200,770855509,0.1809],[3210581,1,3210581,199,767645252,0.1802],[3225931,1,3225931,198,764434671,0.1794],[3226881,1,3226881,197,761208740,0.1786],[3227749,1,3227749,196,757981859,0.1779],[3229566,1,3229566,195,754754110,0.1771],[3252369,1,3252369,194,751524544,0.1764],[3254529,1,3254529,193,748272175,0.1756],[3259766,1,3259766,192,745017646,0.1748],[3260100,1,3260100,191,741757880,0.1741],[3262207,1,3262207,190,738497780,0.1733],[3262708,1,3262708,189,735235573,0.1726],[3265299,1,3265299,188,731972865,0.1718],[3272555,1,3272555,187,728707566,0.171],[3275363,1,3275363,186,725435011,0.1703],[3283861,1,3283861,185,722159648,0.1695],[3284735,1,3284735,184,718875787,0.1687],[3284932,1,3284932,183,715591052,0.1679],[3286592,1,3286592,182,712306120,0.1672],[3289732,1,3289732,181,709019528,0.1664],[3292203,1,3292203,180,705729796,0.1656],[3295225,1,3295225,179,702437593,0.1649],[3304097,1,3304097,178,699142368,0.1641],[3304534,1,3304534,177,695838271,0.1633],[3307672,1,3307672,176,692533737,0.1625],[3307810,1,3307810,175,689226065,0.1618],[3310761,1,3310761,174,685918255,0.161],[3318678,1,3318678,173,682607494,0.1602],[3326759,1,3326759,172,679288816,0.1594],[3329137,1,3329137,171,675962057,0.1586],[3330290,1,3330290,170,672632920,0.1579],[3332832,1,3332832,169,669302630,0.1571],[3335527,1,3335527,168,665969798,0.1563],[3336505,1,3336505,167,662634271,0.1555],[3337340,1,3337340,166,659297766,0.1547],[3338702,1,3338702,165,655960426,0.1539],[3339601,1,3339601,164,652621724,0.1532],[3343500,1,3343500,163,649282123,0.1524],[3346020,1,3346020,162,645938623,0.1516],[3349777,1,3349777,161,642592603,0.1508],[3351655,1,3351655,160,639242826,0.15],[3354889,1,3354889,159,635891171,0.1492],[3362687,1,3362687,158,632536282,0.1484],[3362843,1,3362843,157,629173595,0.1477],[3365425,1,3365425,156,625810752,0.1469],[3366748,1,3366748,155,622445327,0.1461],[3372647,1,3372647,154,619078579,0.1453],[3380180,1,3380180,153,615705932,0.1445],[3382644,1,3382644,152,612325752,0.1437],[3383260,1,3383260,151,608943108,0.1429],[3387729,1,3387729,150,605559848,0.1421],[3397750,1,3397750,149,602172119,0.1413],[3398925,1,3398925,148,598774369,0.1405],[3406439,1,3406439,147,595375444,0.1397],[3408722,1,3408722,146,591969005,0.1389],[3412706,1,3412706,145,588560283,0.1381],[3423342,1,3423342,144,585147577,0.1373],[3428567,1,3428567,143,581724235,0.1365],[3445889,1,3445889,142,578295668,0.1357],[3453691,1,3453691,141,574849779,0.1349],[3465282,1,3465282,140,571396088,0.1341],[3470058,1,3470058,139,567930806,0.1333],[3471573,1,3471573,138,564460748,0.1325],[3479013,1,3479013,137,560989175,0.1317],[3479800,1,3479800,136,557510162,0.1308],[3484989,1,3484989,135,554030362,0.13],[3494761,1,3494761,134,550545373,0.1292],[3495319,1,3495319,133,547050612,0.1284],[3502198,1,3502198,132,543555293,0.1276],[3506497,1,3506497,131,540053095,0.1267],[3508492,1,3508492,130,536546598,0.1259],[3510798,1,3510798,129,533038106,0.1251],[3513754,1,3513754,128,529527308,0.1243],[3520135,1,3520135,127,526013554,0.1234],[3525204,1,3525204,126,522493419,0.1226],[3527808,1,3527808,125,518968215,0.1218],[3531851,1,3531851,124,515440407,0.121],[3533656,1,3533656,123,511908556,0.1201],[3541552,1,3541552,122,508374900,0.1193],[3542287,1,3542287,121,504833348,0.1185],[3545950,1,3545950,120,501291061,0.1176],[3550344,1,3550344,119,497745111,0.1168],[3554442,1,3554442,118,494194767,0.116],[3567590,1,3567590,117,490640325,0.1151],[3591525,1,3591525,116,487072735,0.1143],[3592592,1,3592592,115,483481210,0.1135],[3594390,1,3594390,114,479888618,0.1126],[3604039,1,3604039,113,476294228,0.1118],[3611413,1,3611413,112,472690189,0.1109],[3616401,1,3616401,111,469078776,0.1101],[3624384,1,3624384,110,465462375,0.1092],[3631464,1,3631464,109,461837991,0.1084],[3640239,1,3640239,108,458206527,0.1075],[3643124,1,3643124,107,454566288,0.1067],[3649302,1,3649302,106,450923164,0.1058],[3653040,1,3653040,105,447273862,0.105],[3657459,1,3657459,104,443620822,0.1041],[3664614,1,3664614,103,439963363,0.1033],[3671222,1,3671222,102,436298749,0.1024],[3678372,1,3678372,101,432627527,0.1015],[3682609,1,3682609,100,428949155,0.1007],[3691499,1,3691499,99,425266546,0.0998],[3694713,1,3694713,98,421575047,0.0989],[3708281,1,3708281,97,417880334,0.0981],[3719783,1,3719783,96,414172053,0.0972],[3727507,1,3727507,95,410452270,0.0963],[3730776,1,3730776,94,406724763,0.0955],[3736049,1,3736049,93,402993987,0.0946],[3737501,1,3737501,92,399257938,0.0937],[3743860,1,3743860,91,395520437,0.0928],[3745348,1,3745348,90,391776577,0.0919],[3765074,1,3765074,89,388031229,0.0911],[3766224,1,3766224,88,384266155,0.0902],[3774948,1,3774948,87,380499931,0.0893],[3774998,1,3774998,86,376724983,0.0884],[3779157,1,3779157,85,372949985,0.0875],[3782786,1,3782786,84,369170828,0.0866],[3791279,1,3791279,83,365388042,0.0858],[3793740,1,3793740,82,361596763,0.0849],[3793744,1,3793744,81,357803023,0.084],[3795447,1,3795447,80,354009279,0.0831],[3799276,1,3799276,79,350213832,0.0822],[3820577,1,3820577,78,346414556,0.0813],[3823506,1,3823506,77,342593979,0.0804],[3832521,1,3832521,76,338770473,0.0795],[3839549,1,3839549,75,334937952,0.0786],[3840802,1,3840802,74,331098403,0.0777],[3857267,1,3857267,73,327257601,0.0768],[3866139,1,3866139,72,323400334,0.0759],[3888802,1,3888802,71,319534195,0.075],[3890161,1,3890161,70,315645393,0.0741],[3907750,1,3907750,69,311755232,0.0732],[3912381,1,3912381,68,307847482,0.0722],[3932769,1,3932769,67,303935101,0.0713],[3938356,1,3938356,66,300002332,0.0704],[3944663,1,3944663,65,296063976,0.0695],[3950206,1,3950206,64,292119313,0.0686],[3962533,1,3962533,63,288169107,0.0676],[3993507,1,3993507,62,284206574,0.0667],[4002281,1,4002281,61,280213067,0.0658],[4008582,1,4008582,60,276210786,0.0648],[4015602,1,4015602,59,272202204,0.0639],[4016982,1,4016982,58,268186602,0.0629],[4020463,1,4020463,57,264169620,0.062],[4022645,1,4022645,56,260149157,0.0611],[4043664,1,4043664,55,256126512,0.0601],[4055076,1,4055076,54,252082848,0.0592],[4063852,1,4063852,53,248027772,0.0582],[4072315,1,4072315,52,243963920,0.0573],[4072888,1,4072888,51,239891605,0.0563],[4074837,1,4074837,50,235818717,0.0553],[4094260,1,4094260,49,231743880,0.0544],[4095587,1,4095587,48,227649620,0.0534],[4106285,1,4106285,47,223554033,0.0525],[4109300,1,4109300,46,219447748,0.0515],[4111250,1,4111250,45,215338448,0.0505],[4135519,1,4135519,44,211227198,0.0496],[4145222,1,4145222,43,207091679,0.0486],[4160521,1,4160521,42,202946457,0.0476],[4168929,1,4168929,41,198785936,0.0467],[4185407,1,4185407,40,194617007,0.0457],[4216712,1,4216712,39,190431600,0.0447],[4270366,1,4270366,38,186214888,0.0437],[4276779,1,4276779,37,181944522,0.0427],[4313446,1,4313446,36,177667743,0.0417],[4331105,1,4331105,35,173354297,0.0407],[4339474,1,4339474,34,169023192,0.0397],[4385910,1,4385910,33,164683718,0.0386],[4405097,1,4405097,32,160297808,0.0376],[4440695,1,4440695,31,155892711,0.0366],[4443831,1,4443831,30,151452016,0.0355],[4450120,1,4450120,29,147008185,0.0345],[4507566,1,4507566,28,142558065,0.0335],[4508258,1,4508258,27,138050499,0.0324],[4547910,1,4547910,26,133542241,0.0313],[4587152,1,4587152,25,128994331,0.0303],[4599329,1,4599329,24,124407179,0.0292],[4622298,1,4622298,23,119807850,0.0281],[4660186,1,4660186,22,115185552,0.027],[4669241,1,4669241,21,110525366,0.0259],[4762606,1,4762606,20,105856125,0.0248],[4789153,1,4789153,19,101093519,0.0237],[4841361,1,4841361,18,96304366,0.0226],[4843247,1,4843247,17,91463005,0.0215],[4847135,1,4847135,16,86619758,0.0203],[4853982,1,4853982,15,81772623,0.0192],[4873727,1,4873727,14,76918641,0.0181],[4959369,1,4959369,13,72044914,0.0169],[4986247,1,4986247,12,67085545,0.0157],[5051949,1,5051949,11,62099298,0.0146],[5119922,1,5119922,10,57047349,0.0134],[5124092,1,5124092,9,51927427,0.0122],[5170290,1,5170290,8,46803335,0.011],[5201590,1,5201590,7,41633045,0.0098],[5691509,1,5691509,6,36431455,0.0086],[5721388,1,5721388,5,30739946,0.0072],[5979113,1,5979113,4,25018558,0.0059],[6251074,1,6251074,3,19039445,0.0045],[6362240,1,6362240,2,12788371,0.003],[6426131,1,6426131,1,6426131,0.0015]],"columns":["count of identical kmers of size N","number of times count occures","product of column 1 and 2","reverse sum of column 2","reverse sum of column 3","ratio of column 5 to total sum column 3 (not reverse)"]},"15_mer":{"data":[[1,83781404,83781404,304442452,3974493690,1],[2,39928652,79857304,220661048,3890712286,0.9789],[3,24422113,73266339,180732396,3810854982,0.9588],[4,17583044,70332176,156310283,3737588643,0.9404],[5,13682466,68412330,138727239,3667256467,0.9227],[6,11098258,66589548,125044773,3598844137,0.9055],[7,9200015,64400105,113946515,3532254589,0.8887],[8,7768558,62148464,104746500,3467854484,0.8725],[9,6649784,59848056,96977942,3405706020,0.8569],[10,5764665,57646650,90328158,3345857964,0.8418],[11,5044311,55487421,84563493,3288211314,0.8273],[12,4455377,53464524,79519182,3232723893,0.8134],[13,3971265,51626445,75063805,3179259369,0.7999],[14,3560383,49845362,71092540,3127632924,0.7869],[15,3213880,48208200,67532157,3077787562,0.7744],[16,2916733,46667728,64318277,3029579362,0.7623],[17,2658596,45196132,61401544,2982911634,0.7505],[18,2435266,43834788,58742948,2937715502,0.7391],[19,2242336,42604384,56307682,2893880714,0.7281],[20,2076620,41532400,54065346,2851276330,0.7174],[21,1933356,40600476,51988726,2809743930,0.7069],[22,1807031,39754682,50055370,2769143454,0.6967],[23,1698087,39056001,48248339,2729388772,0.6867],[24,1605068,38521632,46550252,2690332771,0.6769],[25,1523876,38096900,44945184,2651811139,0.6672],[26,1454771,37824046,43421308,2613714239,0.6576],[27,1388533,37490391,41966537,2575890193,0.6481],[28,1331453,37280684,40578004,2538399802,0.6387],[29,1285183,37270307,39246551,2501119118,0.6293],[30,1236224,37086720,37961368,2463848811,0.6199],[31,1196029,37076899,36725144,2426762091,0.6106],[32,1153952,36926464,35529115,2389685192,0.6013],[33,1117823,36888159,34375163,2352758728,0.592],[34,1082526,36805884,33257340,2315870569,0.5827],[35,1048304,36690640,32174814,2279064685,0.5734],[36,1017300,36622800,31126510,2242374045,0.5642],[37,987509,36537833,30109210,2205751245,0.555],[38,960176,36486688,29121701,2169213412,0.5458],[39,932608,36371712,28161525,2132726724,0.5366],[40,907493,36299720,27228917,2096355012,0.5275],[41,880915,36117515,26321424,2060055292,0.5183],[42,858565,36059730,25440509,2023937777,0.5092],[43,834699,35892057,24581944,1987878047,0.5002],[44,807949,35549756,23747245,1951985990,0.4911],[45,787980,35459100,22939296,1916436234,0.4822],[46,765723,35223258,22151316,1880977134,0.4733],[47,742709,34907323,21385593,1845753876,0.4644],[48,719022,34513056,20642884,1810846553,0.4556],[49,696238,34115662,19923862,1776333497,0.4469],[50,671395,33569750,19227624,1742217835,0.4383],[51,648724,33084924,18556229,1708648085,0.4299],[52,626862,32596824,17907505,1675563161,0.4216],[53,603591,31990323,17280643,1642966337,0.4134],[54,582942,31478868,16677052,1610976014,0.4053],[55,560842,30846310,16094110,1579497146,0.3974],[56,538479,30154824,15533268,1548650836,0.3896],[57,518363,29546691,14994789,1518496012,0.3821],[58,498229,28897282,14476426,1488949321,0.3746],[59,479165,28270735,13978197,1460052039,0.3674],[60,458882,27532920,13499032,1431781304,0.3602],[61,438667,26758687,13040150,1404248384,0.3533],[62,419528,26010736,12601483,1377489697,0.3466],[63,401282,25280766,12181955,1351478961,0.34],[64,382514,24480896,11780673,1326198195,0.3337],[65,365661,23767965,11398159,1301717299,0.3275],[66,350243,23116038,11032498,1277949334,0.3215],[67,333565,22348855,10682255,1254833296,0.3157],[68,317535,21592380,10348690,1232484441,0.3101],[69,302006,20838414,10031155,1210892061,0.3047],[70,289163,20241410,9729149,1190053647,0.2994],[71,275263,19543673,9439986,1169812237,0.2943],[72,263257,18954504,9164723,1150268564,0.2894],[73,249821,18236933,8901466,1131314060,0.2846],[74,238270,17631980,8651645,1113077127,0.2801],[75,227678,17075850,8413375,1095445147,0.2756],[76,216655,16465780,8185697,1078369297,0.2713],[77,206873,15929221,7969042,1061903517,0.2672],[78,197121,15375438,7762169,1045974296,0.2632],[79,188538,14894502,7565048,1030598858,0.2593],[80,180999,14479920,7376510,1015704356,0.2556],[81,172528,13974768,7195511,1001224436,0.2519],[82,165359,13559438,7022983,987249668,0.2484],[83,158761,13177163,6857624,973690230,0.245],[84,152956,12848304,6698863,960513067,0.2417],[85,147044,12498740,6545907,947664763,0.2384],[86,142091,12219826,6398863,935166023,0.2353],[87,136247,11853489,6256772,922946197,0.2322],[88,131934,11610192,6120525,911092708,0.2292],[89,127869,11380341,5988591,899482516,0.2263],[90,124170,11175300,5860722,888102175,0.2235],[91,120512,10966592,5736552,876926875,0.2206],[92,115869,10659948,5616040,865960283,0.2179],[93,112750,10485750,5500171,855300335,0.2152],[94,110432,10380608,5387421,844814585,0.2126],[95,106612,10128140,5276989,834433977,0.2099],[96,103674,9952704,5170377,824305837,0.2074],[97,101608,9855976,5066703,814353133,0.2049],[98,99576,9758448,4965095,804497157,0.2024],[99,96937,9596763,4865519,794738709,0.2],[100,95006,9500600,4768582,785141946,0.1975],[101,92457,9338157,4673576,775641346,0.1952],[102,90419,9222738,4581119,766303189,0.1928],[103,88935,9160305,4490700,757080451,0.1905],[104,87540,9104160,4401765,747920146,0.1882],[105,85147,8940435,4314225,738815986,0.1859],[106,83406,8841036,4229078,729875551,0.1836],[107,82400,8816800,4145672,721034515,0.1814],[108,80890,8736120,4063272,712217715,0.1792],[109,79747,8692423,3982382,703481595,0.177],[110,78492,8634120,3902635,694789172,0.1748],[111,76987,8545557,3824143,686155052,0.1726],[112,75371,8441552,3747156,677609495,0.1705],[113,74426,8410138,3671785,669167943,0.1684],[114,72569,8272866,3597359,660757805,0.1662],[115,71754,8251710,3524790,652484939,0.1642],[116,70837,8217092,3453036,644233229,0.1621],[117,69243,8101431,3382199,636016137,0.16],[118,67802,8000636,3312956,627914706,0.158],[119,67032,7976808,3245154,619914070,0.156],[120,65795,7895400,3178122,611937262,0.154],[121,64168,7764328,3112327,604041862,0.152],[122,63575,7756150,3048159,596277534,0.15],[123,62128,7641744,2984584,588521384,0.1481],[124,60951,7557924,2922456,580879640,0.1462],[125,60241,7530125,2861505,573321716,0.1443],[126,58851,7415226,2801264,565791591,0.1424],[127,57950,7359650,2742413,558376365,0.1405],[128,56902,7283456,2684463,551016715,0.1386],[129,55398,7146342,2627561,543733259,0.1368],[130,54144,7038720,2572163,536586917,0.135],[131,53433,6999723,2518019,529548197,0.1332],[132,52737,6961284,2464586,522548474,0.1315],[133,51767,6885011,2411849,515587190,0.1297],[134,49988,6698392,2360082,508702179,0.128],[135,49218,6644430,2310094,502003787,0.1263],[136,48107,6542552,2260876,495359357,0.1246],[137,47149,6459413,2212769,488816805,0.123],[138,46082,6359316,2165620,482357392,0.1214],[139,44906,6241934,2119538,475998076,0.1198],[140,43522,6093080,2074632,469756142,0.1182],[141,43145,6083445,2031110,463663062,0.1167],[142,41654,5914868,1987965,457579617,0.1151],[143,41037,5868291,1946311,451664749,0.1136],[144,39822,5734368,1905274,445796458,0.1122],[145,38775,5622375,1865452,440062090,0.1107],[146,37744,5510624,1826677,434439715,0.1093],[147,36947,5431209,1788933,428929091,0.1079],[148,35937,5318676,1751986,423497882,0.1066],[149,35308,5260892,1716049,418179206,0.1052],[150,34219,5132850,1680741,412918314,0.1039],[151,33606,5074506,1646522,407785464,0.1026],[152,32424,4928448,1612916,402710958,0.1013],[153,32127,4915431,1580492,397782510,0.1001],[154,30903,4759062,1548365,392867079,0.0988],[155,30147,4672785,1517462,388108017,0.0976],[156,29848,4656288,1487315,383435232,0.0965],[157,28923,4540911,1457467,378778944,0.0953],[158,28217,4458286,1428544,374238033,0.0942],[159,27247,4332273,1400327,369779747,0.093],[160,26396,4223360,1373080,365447474,0.0919],[161,25535,4111135,1346684,361224114,0.0909],[162,25124,4070088,1321149,357112979,0.0899],[163,24269,3955847,1296025,353042891,0.0888],[164,23431,3842684,1271756,349087044,0.0878],[165,23094,3810510,1248325,345244360,0.0869],[166,22254,3694164,1225231,341433850,0.0859],[167,21852,3649284,1202977,337739686,0.085],[168,21339,3584952,1181125,334090402,0.0841],[169,20642,3488498,1159786,330505450,0.0832],[170,20315,3453550,1139144,327016952,0.0823],[171,19799,3385629,1118829,323563402,0.0814],[172,19133,3290876,1099030,320177773,0.0806],[173,18837,3258801,1079897,316886897,0.0797],[174,18205,3167670,1061060,313628096,0.0789],[175,17784,3112200,1042855,310460426,0.0781],[176,17508,3081408,1025071,307348226,0.0773],[177,16966,3002982,1007563,304266818,0.0766],[178,16528,2941984,990597,301263836,0.0758],[179,16105,2882795,974069,298321852,0.0751],[180,15873,2857140,957964,295439057,0.0743],[181,15580,2819980,942091,292581917,0.0736],[182,14926,2716532,926511,289761937,0.0729],[183,14598,2671434,911585,287045405,0.0722],[184,14463,2661192,896987,284373971,0.0715],[185,14090,2606650,882524,281712779,0.0709],[186,13852,2576472,868434,279106129,0.0702],[187,13663,2554981,854582,276529657,0.0696],[188,13224,2486112,840919,273974676,0.0689],[189,12813,2421657,827695,271488564,0.0683],[190,12373,2350870,814882,269066907,0.0677],[191,12275,2344525,802509,266716037,0.0671],[192,12043,2312256,790234,264371512,0.0665],[193,11772,2271996,778191,262059256,0.0659],[194,11639,2257966,766419,259787260,0.0654],[195,11256,2194920,754780,257529294,0.0648],[196,11088,2173248,743524,255334374,0.0642],[197,10875,2142375,732436,253161126,0.0637],[198,10288,2037024,721561,251018751,0.0632],[199,10455,2080545,711273,248981727,0.0626],[200,10090,2018000,700818,246901182,0.0621],[201,10034,2016834,690728,244883182,0.0616],[202,9756,1970712,680694,242866348,0.0611],[203,9577,1944131,670938,240895636,0.0606],[204,9440,1925760,661361,238951505,0.0601],[205,9238,1893790,651921,237025745,0.0596],[206,8942,1842052,642683,235131955,0.0592],[207,8722,1805454,633741,233289903,0.0587],[208,8705,1810640,625019,231484449,0.0582],[209,8482,1772738,616314,229673809,0.0578],[210,8234,1729140,607832,227901071,0.0573],[211,8098,1708678,599598,226171931,0.0569],[212,8014,1698968,591500,224463253,0.0565],[213,7724,1645212,583486,222764285,0.056],[214,7603,1627042,575762,221119073,0.0556],[215,7578,1629270,568159,219492031,0.0552],[216,7351,1587816,560581,217862761,0.0548],[217,7301,1584317,553230,216274945,0.0544],[218,7159,1560662,545929,214690628,0.054],[219,6919,1515261,538770,213129966,0.0536],[220,6696,1473120,531851,211614705,0.0532],[221,6724,1486004,525155,210141585,0.0529],[222,6604,1466088,518431,208655581,0.0525],[223,6455,1439465,511827,207189493,0.0521],[224,6153,1378272,505372,205750028,0.0518],[225,6347,1428075,499219,204371756,0.0514],[226,6014,1359164,492872,202943681,0.0511],[227,5916,1342932,486858,201584517,0.0507],[228,5838,1331064,480942,200241585,0.0504],[229,5781,1323849,475104,198910521,0.05],[230,5720,1315600,469323,197586672,0.0497],[231,5436,1255716,463603,196271072,0.0494],[232,5458,1266256,458167,195015356,0.0491],[233,5190,1209270,452709,193749100,0.0487],[234,5175,1210950,447519,192539830,0.0484],[235,5072,1191920,442344,191328880,0.0481],[236,4990,1177640,437272,190136960,0.0478],[237,4800,1137600,432282,188959320,0.0475],[238,4931,1173578,427482,187821720,0.0473],[239,4615,1102985,422551,186648142,0.047],[240,4630,1111200,417936,185545157,0.0467],[241,4529,1091489,413306,184433957,0.0464],[242,4487,1085854,408777,183342468,0.0461],[243,4456,1082808,404290,182256614,0.0459],[244,4285,1045540,399834,181173806,0.0456],[245,4281,1048845,395549,180128266,0.0453],[246,4247,1044762,391268,179079421,0.0451],[247,4080,1007760,387021,178034659,0.0448],[248,4071,1009608,382941,177026899,0.0445],[249,3988,993012,378870,176017291,0.0443],[250,3823,955750,374882,175024279,0.044],[251,3857,968107,371059,174068529,0.0438],[252,3839,967428,367202,173100422,0.0436],[253,3749,948497,363363,172132994,0.0433],[254,3682,935228,359614,171184497,0.0431],[255,3538,902190,355932,170249269,0.0428],[256,3552,909312,352394,169347079,0.0426],[257,3458,888706,348842,168437767,0.0424],[258,3390,874620,345384,167549061,0.0422],[259,3329,862211,341994,166674441,0.0419],[260,3301,858260,338665,165812230,0.0417],[261,3365,878265,335364,164953970,0.0415],[262,3243,849666,331999,164075705,0.0413],[263,3182,836866,328756,163226039,0.0411],[264,3076,812064,325574,162389173,0.0409],[265,3168,839520,322498,161577109,0.0407],[266,3035,807310,319330,160737589,0.0404],[267,2923,780441,316295,159930279,0.0402],[268,2910,779880,313372,159149838,0.04],[269,2877,773913,310462,158369958,0.0398],[270,2859,771930,307585,157596045,0.0397],[271,2671,723841,304726,156824115,0.0395],[272,2756,749632,302055,156100274,0.0393],[273,2760,753480,299299,155350642,0.0391],[274,2701,740074,296539,154597162,0.0389],[275,2651,729025,293838,153857088,0.0387],[276,2550,703800,291187,153128063,0.0385],[277,2601,720477,288637,152424263,0.0384],[278,2533,704174,286036,151703786,0.0382],[279,2427,677133,283503,150999612,0.038],[280,2307,645960,281076,150322479,0.0378],[281,2416,678896,278769,149676519,0.0377],[282,2370,668340,276353,148997623,0.0375],[283,2299,650617,273983,148329283,0.0373],[284,2417,686428,271684,147678666,0.0372],[285,2295,654075,269267,146992238,0.037],[286,2215,633490,266972,146338163,0.0368],[287,2166,621642,264757,145704673,0.0367],[288,2179,627552,262591,145083031,0.0365],[289,2131,615859,260412,144455479,0.0363],[290,2101,609290,258281,143839620,0.0362],[291,2009,584619,256180,143230330,0.036],[292,2096,612032,254171,142645711,0.0359],[293,2019,591567,252075,142033679,0.0357],[294,1987,584178,250056,141442112,0.0356],[295,1980,584100,248069,140857934,0.0354],[296,1905,563880,246089,140273834,0.0353],[297,1965,583605,244184,139709954,0.0352],[298,1871,557558,242219,139126349,0.035],[299,1875,560625,240348,138568791,0.0349],[300,1827,548100,238473,138008166,0.0347],[301,1836,552636,236646,137460066,0.0346],[302,1837,554774,234810,136907430,0.0344],[303,1729,523887,232973,136352656,0.0343],[304,1724,524096,231244,135828769,0.0342],[305,1688,514840,229520,135304673,0.034],[306,1667,510102,227832,134789833,0.0339],[307,1648,505936,226165,134279731,0.0338],[308,1725,531300,224517,133773795,0.0337],[309,1614,498726,222792,133242495,0.0335],[310,1586,491660,221178,132743769,0.0334],[311,1638,509418,219592,132252109,0.0333],[312,1632,509184,217954,131742691,0.0331],[313,1524,477012,216322,131233507,0.033],[314,1556,488584,214798,130756495,0.0329],[315,1511,475965,213242,130267911,0.0328],[316,1524,481584,211731,129791946,0.0327],[317,1498,474866,210207,129310362,0.0325],[318,1494,475092,208709,128835496,0.0324],[319,1510,481690,207215,128360404,0.0323],[320,1464,468480,205705,127878714,0.0322],[321,1480,475080,204241,127410234,0.0321],[322,1383,445326,202761,126935154,0.0319],[323,1357,438311,201378,126489828,0.0318],[324,1336,432864,200021,126051517,0.0317],[325,1378,447850,198685,125618653,0.0316],[326,1315,428690,197307,125170803,0.0315],[327,1363,445701,195992,124742113,0.0314],[328,1273,417544,194629,124296412,0.0313],[329,1280,421120,193356,123878868,0.0312],[330,1339,441870,192076,123457748,0.0311],[331,1327,439237,190737,123015878,0.031],[332,1272,422304,189410,122576641,0.0308],[333,1309,435897,188138,122154337,0.0307],[334,1206,402804,186829,121718440,0.0306],[335,1237,414395,185623,121315636,0.0305],[336,1270,426720,184386,120901241,0.0304],[337,1146,386202,183116,120474521,0.0303],[338,1272,429936,181970,120088319,0.0302],[339,1161,393579,180698,119658383,0.0301],[340,1158,393720,179537,119264804,0.03],[341,1213,413633,178379,118871084,0.0299],[342,1152,393984,177166,118457451,0.0298],[343,1099,376957,176014,118063467,0.0297],[344,1110,381840,174915,117686510,0.0296],[345,1107,381915,173805,117304670,0.0295],[346,1103,381638,172698,116922755,0.0294],[347,1141,395927,171595,116541117,0.0293],[348,1081,376188,170454,116145190,0.0292],[349,1041,363309,169373,115769002,0.0291],[350,1020,357000,168332,115405693,0.029],[351,979,343629,167312,115048693,0.0289],[352,1016,357632,166333,114705064,0.0289],[353,1075,379475,165317,114347432,0.0288],[354,979,346566,164242,113967957,0.0287],[355,996,353580,163263,113621391,0.0286],[356,996,354576,162267,113267811,0.0285],[357,958,342006,161271,112913235,0.0284],[358,977,349766,160313,112571229,0.0283],[359,975,350025,159336,112221463,0.0282],[360,988,355680,158361,111871438,0.0281],[361,959,346199,157373,111515758,0.0281],[362,914,330868,156414,111169559,0.028],[363,935,339405,155500,110838691,0.0279],[364,902,328328,154565,110499286,0.0278],[365,957,349305,153663,110170958,0.0277],[366,914,334524,152706,109821653,0.0276],[367,920,337640,151792,109487129,0.0275],[368,881,324208,150872,109149489,0.0275],[369,855,315495,149991,108825281,0.0274],[370,845,312650,149136,108509786,0.0273],[371,877,325367,148291,108197136,0.0272],[372,876,325872,147414,107871769,0.0271],[373,831,309963,146538,107545897,0.0271],[374,789,295086,145707,107235934,0.027],[375,819,307125,144918,106940848,0.0269],[376,826,310576,144099,106633723,0.0268],[377,766,288782,143273,106323147,0.0268],[378,870,328860,142507,106034365,0.0267],[379,822,311538,141637,105705505,0.0266],[380,823,312740,140815,105393967,0.0265],[381,738,281178,139992,105081227,0.0264],[382,831,317442,139254,104800049,0.0264],[383,770,294910,138423,104482607,0.0263],[384,749,287616,137653,104187697,0.0262],[385,810,311850,136904,103900081,0.0261],[386,771,297606,136094,103588231,0.0261],[387,788,304956,135323,103290625,0.026],[388,766,297208,134535,102985669,0.0259],[389,745,289805,133769,102688461,0.0258],[390,730,284700,133024,102398656,0.0258],[391,811,317101,132294,102113956,0.0257],[392,744,291648,131483,101796855,0.0256],[393,789,310077,130739,101505207,0.0255],[394,774,304956,129950,101195130,0.0255],[395,743,293485,129176,100890174,0.0254],[396,734,290664,128433,100596689,0.0253],[397,717,284649,127699,100306025,0.0252],[398,749,298102,126982,100021376,0.0252],[399,719,286881,126233,99723274,0.0251],[400,669,267600,125514,99436393,0.025],[401,693,277893,124845,99168793,0.025],[402,727,292254,124152,98890900,0.0249],[403,647,260741,123425,98598646,0.0248],[404,725,292900,122778,98337905,0.0247],[405,719,291195,122053,98045005,0.0247],[406,671,272426,121334,97753810,0.0246],[407,706,287342,120663,97481384,0.0245],[408,674,274992,119957,97194042,0.0245],[409,656,268304,119283,96919050,0.0244],[410,646,264860,118627,96650746,0.0243],[411,697,286467,117981,96385886,0.0243],[412,632,260384,117284,96099419,0.0242],[413,621,256473,116652,95839035,0.0241],[414,601,248814,116031,95582562,0.024],[415,610,253150,115430,95333748,0.024],[416,565,235040,114820,95080598,0.0239],[417,601,250617,114255,94845558,0.0239],[418,616,257488,113654,94594941,0.0238],[419,597,250143,113038,94337453,0.0237],[420,594,249480,112441,94087310,0.0237],[421,616,259336,111847,93837830,0.0236],[422,581,245182,111231,93578494,0.0235],[423,560,236880,110650,93333312,0.0235],[424,621,263304,110090,93096432,0.0234],[425,534,226950,109469,92833128,0.0234],[426,556,236856,108935,92606178,0.0233],[427,574,245098,108379,92369322,0.0232],[428,577,246956,107805,92124224,0.0232],[429,573,245817,107228,91877268,0.0231],[430,570,245100,106655,91631451,0.0231],[431,557,240067,106085,91386351,0.023],[432,527,227664,105528,91146284,0.0229],[433,496,214768,105001,90918620,0.0229],[434,553,240002,104505,90703852,0.0228],[435,511,222285,103952,90463850,0.0228],[436,553,241108,103441,90241565,0.0227],[437,534,233358,102888,90000457,0.0226],[438,533,233454,102354,89767099,0.0226],[439,551,241889,101821,89533645,0.0225],[440,484,212960,101270,89291756,0.0225],[441,495,218295,100786,89078796,0.0224],[442,516,228072,100291,88860501,0.0224],[443,577,255611,99775,88632429,0.0223],[444,453,201132,99198,88376818,0.0222],[445,483,214935,98745,88175686,0.0222],[446,533,237718,98262,87960751,0.0221],[447,485,216795,97729,87723033,0.0221],[448,472,211456,97244,87506238,0.022],[449,439,197111,96772,87294782,0.022],[450,462,207900,96333,87097671,0.0219],[451,450,202950,95871,86889771,0.0219],[452,447,202044,95421,86686821,0.0218],[453,411,186183,94974,86484777,0.0218],[454,422,191588,94563,86298594,0.0217],[455,473,215215,94141,86107006,0.0217],[456,474,216144,93668,85891791,0.0216],[457,424,193768,93194,85675647,0.0216],[458,453,207474,92770,85481879,0.0215],[459,430,197370,92317,85274405,0.0215],[460,432,198720,91887,85077035,0.0214],[461,413,190393,91455,84878315,0.0214],[462,422,194964,91042,84687922,0.0213],[463,464,214832,90620,84492958,0.0213],[464,397,184208,90156,84278126,0.0212],[465,388,180420,89759,84093918,0.0212],[466,418,194788,89371,83913498,0.0211],[467,378,176526,88953,83718710,0.0211],[468,393,183924,88575,83542184,0.021],[469,391,183379,88182,83358260,0.021],[470,365,171550,87791,83174881,0.0209],[471,375,176625,87426,83003331,0.0209],[472,387,182664,87051,82826706,0.0208],[473,414,195822,86664,82644042,0.0208],[474,361,171114,86250,82448220,0.0207],[475,331,157225,85889,82277106,0.0207],[476,356,169456,85558,82119881,0.0207],[477,362,172674,85202,81950425,0.0206],[478,353,168734,84840,81777751,0.0206],[479,346,165734,84487,81609017,0.0205],[480,311,149280,84141,81443283,0.0205],[481,342,164502,83830,81294003,0.0205],[482,347,167254,83488,81129501,0.0204],[483,352,170016,83141,80962247,0.0204],[484,334,161656,82789,80792231,0.0203],[485,334,161990,82455,80630575,0.0203],[486,340,165240,82121,80468585,0.0202],[487,297,144639,81781,80303345,0.0202],[488,352,171776,81484,80158706,0.0202],[489,338,165282,81132,79986930,0.0201],[490,334,163660,80794,79821648,0.0201],[491,334,163994,80460,79657988,0.02],[492,363,178596,80126,79493994,0.02],[493,326,160718,79763,79315398,0.02],[494,306,151164,79437,79154680,0.0199],[495,310,153450,79131,79003516,0.0199],[496,277,137392,78821,78850066,0.0198],[497,313,155561,78544,78712674,0.0198],[498,284,141432,78231,78557113,0.0198],[499,326,162674,77947,78415681,0.0197],[500,283,141500,77621,78253007,0.0197],[501,343,171843,77338,78111507,0.0197],[502,287,144074,76995,77939664,0.0196],[503,280,140840,76708,77795590,0.0196],[504,291,146664,76428,77654750,0.0195],[505,273,137865,76137,77508086,0.0195],[506,316,159896,75864,77370221,0.0195],[507,284,143988,75548,77210325,0.0194],[508,244,123952,75264,77066337,0.0194],[509,257,130813,75020,76942385,0.0194],[510,273,139230,74763,76811572,0.0193],[511,253,129283,74490,76672342,0.0193],[512,270,138240,74237,76543059,0.0193],[513,274,140562,73967,76404819,0.0192],[514,258,132612,73693,76264257,0.0192],[515,278,143170,73435,76131645,0.0192],[516,266,137256,73157,75988475,0.0191],[517,245,126665,72891,75851219,0.0191],[518,247,127946,72646,75724554,0.0191],[519,245,127155,72399,75596608,0.019],[520,214,111280,72154,75469453,0.019],[521,234,121914,71940,75358173,0.019],[522,238,124236,71706,75236259,0.0189],[523,241,126043,71468,75112023,0.0189],[524,213,111612,71227,74985980,0.0189],[525,222,116550,71014,74874368,0.0188],[526,232,122032,70792,74757818,0.0188],[527,232,122264,70560,74635786,0.0188],[528,252,133056,70328,74513522,0.0187],[529,237,125373,70076,74380466,0.0187],[530,197,104410,69839,74255093,0.0187],[531,231,122661,69642,74150683,0.0187],[532,236,125552,69411,74028022,0.0186],[533,226,120458,69175,73902470,0.0186],[534,226,120684,68949,73782012,0.0186],[535,208,111280,68723,73661328,0.0185],[536,227,121672,68515,73550048,0.0185],[537,210,112770,68288,73428376,0.0185],[538,230,123740,68078,73315606,0.0184],[539,207,111573,67848,73191866,0.0184],[540,215,116100,67641,73080293,0.0184],[541,196,106036,67426,72964193,0.0184],[542,234,126828,67230,72858157,0.0183],[543,185,100455,66996,72731329,0.0183],[544,179,97376,66811,72630874,0.0183],[545,214,116630,66632,72533498,0.0182],[546,175,95550,66418,72416868,0.0182],[547,171,93537,66243,72321318,0.0182],[548,195,106860,66072,72227781,0.0182],[549,208,114192,65877,72120921,0.0181],[550,168,92400,65669,72006729,0.0181],[551,210,115710,65501,71914329,0.0181],[552,202,111504,65291,71798619,0.0181],[553,179,98987,65089,71687115,0.018],[554,187,103598,64910,71588128,0.018],[555,192,106560,64723,71484530,0.018],[556,157,87292,64531,71377970,0.018],[557,188,104716,64374,71290678,0.0179],[558,170,94860,64186,71185962,0.0179],[559,182,101738,64016,71091102,0.0179],[560,187,104720,63834,70989364,0.0179],[561,199,111639,63647,70884644,0.0178],[562,182,102284,63448,70773005,0.0178],[563,157,88391,63266,70670721,0.0178],[564,176,99264,63109,70582330,0.0178],[565,163,92095,62933,70483066,0.0177],[566,183,103578,62770,70390971,0.0177],[567,167,94689,62587,70287393,0.0177],[568,167,94856,62420,70192704,0.0177],[569,156,88764,62253,70097848,0.0176],[570,170,96900,62097,70009084,0.0176],[571,175,99925,61927,69912184,0.0176],[572,167,95524,61752,69812259,0.0176],[573,185,106005,61585,69716735,0.0175],[574,147,84378,61400,69610730,0.0175],[575,170,97750,61253,69526352,0.0175],[576,173,99648,61083,69428602,0.0175],[577,169,97513,60910,69328954,0.0174],[578,163,94214,60741,69231441,0.0174],[579,169,97851,60578,69137227,0.0174],[580,152,88160,60409,69039376,0.0174],[581,165,95865,60257,68951216,0.0173],[582,160,93120,60092,68855351,0.0173],[583,167,97361,59932,68762231,0.0173],[584,145,84680,59765,68664870,0.0173],[585,154,90090,59620,68580190,0.0173],[586,140,82040,59466,68490100,0.0172],[587,147,86289,59326,68408060,0.0172],[588,159,93492,59179,68321771,0.0172],[589,165,97185,59020,68228279,0.0172],[590,172,101480,58855,68131094,0.0171],[591,147,86877,58683,68029614,0.0171],[592,136,80512,58536,67942737,0.0171],[593,153,90729,58400,67862225,0.0171],[594,152,90288,58247,67771496,0.0171],[595,171,101745,58095,67681208,0.017],[596,143,85228,57924,67579463,0.017],[597,132,78804,57781,67494235,0.017],[598,143,85514,57649,67415431,0.017],[599,151,90449,57506,67329917,0.0169],[600,143,85800,57355,67239468,0.0169],[601,168,100968,57212,67153668,0.0169],[602,143,86086,57044,67052700,0.0169],[603,161,97083,56901,66966614,0.0168],[604,160,96640,56740,66869531,0.0168],[605,142,85910,56580,66772891,0.0168],[606,158,95748,56438,66686981,0.0168],[607,142,86194,56280,66591233,0.0168],[608,138,83904,56138,66505039,0.0167],[609,146,88914,56000,66421135,0.0167],[610,150,91500,55854,66332221,0.0167],[611,164,100204,55704,66240721,0.0167],[612,148,90576,55540,66140517,0.0166],[613,163,99919,55392,66049941,0.0166],[614,154,94556,55229,65950022,0.0166],[615,135,83025,55075,65855466,0.0166],[616,134,82544,54940,65772441,0.0165],[617,123,75891,54806,65689897,0.0165],[618,144,88992,54683,65614006,0.0165],[619,114,70566,54539,65525014,0.0165],[620,115,71300,54425,65454448,0.0165],[621,140,86940,54310,65383148,0.0165],[622,129,80238,54170,65296208,0.0164],[623,125,77875,54041,65215970,0.0164],[624,148,92352,53916,65138095,0.0164],[625,132,82500,53768,65045743,0.0164],[626,146,91396,53636,64963243,0.0163],[627,124,77748,53490,64871847,0.0163],[628,139,87292,53366,64794099,0.0163],[629,134,84286,53227,64706807,0.0163],[630,118,74340,53093,64622521,0.0163],[631,126,79506,52975,64548181,0.0162],[632,122,77104,52849,64468675,0.0162],[633,144,91152,52727,64391571,0.0162],[634,146,92564,52583,64300419,0.0162],[635,115,73025,52437,64207855,0.0162],[636,125,79500,52322,64134830,0.0161],[637,128,81536,52197,64055330,0.0161],[638,141,89958,52069,63973794,0.0161],[639,148,94572,51928,63883836,0.0161],[640,127,81280,51780,63789264,0.016],[641,127,81407,51653,63707984,0.016],[642,100,64200,51526,63626577,0.016],[643,146,93878,51426,63562377,0.016],[644,134,86296,51280,63468499,0.016],[645,134,86430,51146,63382203,0.0159],[646,131,84626,51012,63295773,0.0159],[647,128,82816,50881,63211147,0.0159],[648,109,70632,50753,63128331,0.0159],[649,119,77231,50644,63057699,0.0159],[650,141,91650,50525,62980468,0.0158],[651,127,82677,50384,62888818,0.0158],[652,134,87368,50257,62806141,0.0158],[653,138,90114,50123,62718773,0.0158],[654,122,79788,49985,62628659,0.0158],[655,137,89735,49863,62548871,0.0157],[656,129,84624,49726,62459136,0.0157],[657,129,84753,49597,62374512,0.0157],[658,134,88172,49468,62289759,0.0157],[659,142,93578,49334,62201587,0.0157],[660,126,83160,49192,62108009,0.0156],[661,121,79981,49066,62024849,0.0156],[662,112,74144,48945,61944868,0.0156],[663,136,90168,48833,61870724,0.0156],[664,118,78352,48697,61780556,0.0155],[665,110,73150,48579,61702204,0.0155],[666,113,75258,48469,61629054,0.0155],[667,133,88711,48356,61553796,0.0155],[668,132,88176,48223,61465085,0.0155],[669,144,96336,48091,61376909,0.0154],[670,134,89780,47947,61280573,0.0154],[671,139,93269,47813,61190793,0.0154],[672,124,83328,47674,61097524,0.0154],[673,123,82779,47550,61014196,0.0154],[674,135,90990,47427,60931417,0.0153],[675,129,87075,47292,60840427,0.0153],[676,128,86528,47163,60753352,0.0153],[677,123,83271,47035,60666824,0.0153],[678,128,86784,46912,60583553,0.0152],[679,130,88270,46784,60496769,0.0152],[680,124,84320,46654,60408499,0.0152],[681,119,81039,46530,60324179,0.0152],[682,132,90024,46411,60243140,0.0152],[683,140,95620,46279,60153116,0.0151],[684,125,85500,46139,60057496,0.0151],[685,121,82885,46014,59971996,0.0151],[686,114,78204,45893,59889111,0.0151],[687,108,74196,45779,59810907,0.015],[688,116,79808,45671,59736711,0.015],[689,130,89570,45555,59656903,0.015],[690,158,109020,45425,59567333,0.015],[691,119,82229,45267,59458313,0.015],[692,139,96188,45148,59376084,0.0149],[693,128,88704,45009,59279896,0.0149],[694,119,82586,44881,59191192,0.0149],[695,113,78535,44762,59108606,0.0149],[696,121,84216,44649,59030071,0.0149],[697,116,80852,44528,58945855,0.0148],[698,140,97720,44412,58865003,0.0148],[699,139,97161,44272,58767283,0.0148],[700,116,81200,44133,58670122,0.0148],[701,126,88326,44017,58588922,0.0147],[702,125,87750,43891,58500596,0.0147],[703,118,82954,43766,58412846,0.0147],[704,124,87296,43648,58329892,0.0147],[705,142,100110,43524,58242596,0.0147],[706,115,81190,43382,58142486,0.0146],[707,137,96859,43267,58061296,0.0146],[708,125,88500,43130,57964437,0.0146],[709,95,67355,43005,57875937,0.0146],[710,138,97980,42910,57808582,0.0145],[711,130,92430,42772,57710602,0.0145],[712,123,87576,42642,57618172,0.0145],[713,137,97681,42519,57530596,0.0145],[714,142,101388,42382,57432915,0.0145],[715,129,92235,42240,57331527,0.0144],[716,121,86636,42111,57239292,0.0144],[717,121,86757,41990,57152656,0.0144],[718,126,90468,41869,57065899,0.0144],[719,133,95627,41743,56975431,0.0143],[720,134,96480,41610,56879804,0.0143],[721,120,86520,41476,56783324,0.0143],[722,125,90250,41356,56696804,0.0143],[723,115,83145,41231,56606554,0.0142],[724,121,87604,41116,56523409,0.0142],[725,132,95700,40995,56435805,0.0142],[726,129,93654,40863,56340105,0.0142],[727,118,85786,40734,56246451,0.0142],[728,122,88816,40616,56160665,0.0141],[729,145,105705,40494,56071849,0.0141],[730,137,100010,40349,55966144,0.0141],[731,137,100147,40212,55866134,0.0141],[732,142,103944,40075,55765987,0.014],[733,131,96023,39933,55662043,0.014],[734,133,97622,39802,55566020,0.014],[735,150,110250,39669,55468398,0.014],[736,137,100832,39519,55358148,0.0139],[737,148,109076,39382,55257316,0.0139],[738,142,104796,39234,55148240,0.0139],[739,149,110111,39092,55043444,0.0138],[740,120,88800,38943,54933333,0.0138],[741,130,96330,38823,54844533,0.0138],[742,119,88298,38693,54748203,0.0138],[743,137,101791,38574,54659905,0.0138],[744,123,91512,38437,54558114,0.0137],[745,126,93870,38314,54466602,0.0137],[746,154,114884,38188,54372732,0.0137],[747,141,105327,38034,54257848,0.0137],[748,129,96492,37893,54152521,0.0136],[749,137,102613,37764,54056029,0.0136],[750,135,101250,37627,53953416,0.0136],[751,125,93875,37492,53852166,0.0135],[752,136,102272,37367,53758291,0.0135],[753,145,109185,37231,53656019,0.0135],[754,141,106314,37086,53546834,0.0135],[755,140,105700,36945,53440520,0.0134],[756,133,100548,36805,53334820,0.0134],[757,125,94625,36672,53234272,0.0134],[758,136,103088,36547,53139647,0.0134],[759,133,100947,36411,53036559,0.0133],[760,139,105640,36278,52935612,0.0133],[761,100,76100,36139,52829972,0.0133],[762,124,94488,36039,52753872,0.0133],[763,123,93849,35915,52659384,0.0132],[764,128,97792,35792,52565535,0.0132],[765,127,97155,35664,52467743,0.0132],[766,133,101878,35537,52370588,0.0132],[767,122,93574,35404,52268710,0.0132],[768,116,89088,35282,52175136,0.0131],[769,124,95356,35166,52086048,0.0131],[770,137,105490,35042,51990692,0.0131],[771,93,71703,34905,51885202,0.0131],[772,108,83376,34812,51813499,0.013],[773,116,89668,34704,51730123,0.013],[774,118,91332,34588,51640455,0.013],[775,105,81375,34470,51549123,0.013],[776,115,89240,34365,51467748,0.0129],[777,120,93240,34250,51378508,0.0129],[778,113,87914,34130,51285268,0.0129],[779,131,102049,34017,51197354,0.0129],[780,124,96720,33886,51095305,0.0129],[781,118,92158,33762,50998585,0.0128],[782,127,99314,33644,50906427,0.0128],[783,109,85347,33517,50807113,0.0128],[784,115,90160,33408,50721766,0.0128],[785,121,94985,33293,50631606,0.0127],[786,104,81744,33172,50536621,0.0127],[787,115,90505,33068,50454877,0.0127],[788,132,104016,32953,50364372,0.0127],[789,117,92313,32821,50260356,0.0126],[790,132,104280,32704,50168043,0.0126],[791,107,84637,32572,50063763,0.0126],[792,111,87912,32465,49979126,0.0126],[793,122,96746,32354,49891214,0.0126],[794,115,91310,32232,49794468,0.0125],[795,113,89835,32117,49703158,0.0125],[796,105,83580,32004,49613323,0.0125],[797,105,83685,31899,49529743,0.0125],[798,120,95760,31794,49446058,0.0124],[799,109,87091,31674,49350298,0.0124],[800,108,86400,31565,49263207,0.0124],[801,132,105732,31457,49176807,0.0124],[802,101,81002,31325,49071075,0.0123],[803,123,98769,31224,48990073,0.0123],[804,109,87636,31101,48891304,0.0123],[805,112,90160,30992,48803668,0.0123],[806,115,92690,30880,48713508,0.0123],[807,112,90384,30765,48620818,0.0122],[808,128,103424,30653,48530434,0.0122],[809,115,93035,30525,48427010,0.0122],[810,109,88290,30410,48333975,0.0122],[811,104,84344,30301,48245685,0.0121],[812,93,75516,30197,48161341,0.0121],[813,123,99999,30104,48085825,0.0121],[814,100,81400,29981,47985826,0.0121],[815,99,80685,29881,47904426,0.0121],[816,105,85680,29782,47823741,0.012],[817,110,89870,29677,47738061,0.012],[818,112,91616,29567,47648191,0.012],[819,99,81081,29455,47556575,0.012],[820,110,90200,29356,47475494,0.0119],[821,98,80458,29246,47385294,0.0119],[822,91,74802,29148,47304836,0.0119],[823,107,88061,29057,47230034,0.0119],[824,86,70864,28950,47141973,0.0119],[825,105,86625,28864,47071109,0.0118],[826,98,80948,28759,46984484,0.0118],[827,97,80219,28661,46903536,0.0118],[828,100,82800,28564,46823317,0.0118],[829,86,71294,28464,46740517,0.0118],[830,104,86320,28378,46669223,0.0117],[831,82,68142,28274,46582903,0.0117],[832,71,59072,28192,46514761,0.0117],[833,100,83300,28121,46455689,0.0117],[834,86,71724,28021,46372389,0.0117],[835,97,80995,27935,46300665,0.0116],[836,85,71060,27838,46219670,0.0116],[837,91,76167,27753,46148610,0.0116],[838,95,79610,27662,46072443,0.0116],[839,83,69637,27567,45992833,0.0116],[840,91,76440,27484,45923196,0.0116],[841,98,82418,27393,45846756,0.0115],[842,84,70728,27295,45764338,0.0115],[843,80,67440,27211,45693610,0.0115],[844,85,71740,27131,45626170,0.0115],[845,75,63375,27046,45554430,0.0115],[846,95,80370,26971,45491055,0.0114],[847,76,64372,26876,45410685,0.0114],[848,76,64448,26800,45346313,0.0114],[849,82,69618,26724,45281865,0.0114],[850,66,56100,26642,45212247,0.0114],[851,84,71484,26576,45156147,0.0114],[852,66,56232,26492,45084663,0.0113],[853,82,69946,26426,45028431,0.0113],[854,76,64904,26344,44958485,0.0113],[855,91,77805,26268,44893581,0.0113],[856,73,62488,26177,44815776,0.0113],[857,55,47135,26104,44753288,0.0113],[858,88,75504,26049,44706153,0.0112],[859,72,61848,25961,44630649,0.0112],[860,85,73100,25889,44568801,0.0112],[861,82,70602,25804,44495701,0.0112],[862,75,64650,25722,44425099,0.0112],[863,67,57821,25647,44360449,0.0112],[864,67,57888,25580,44302628,0.0111],[865,78,67470,25513,44244740,0.0111],[866,62,53692,25435,44177270,0.0111],[867,65,56355,25373,44123578,0.0111],[868,65,56420,25308,44067223,0.0111],[869,50,43450,25243,44010803,0.0111],[870,76,66120,25193,43967353,0.0111],[871,76,66196,25117,43901233,0.011],[872,63,54936,25041,43835037,0.011],[873,68,59364,24978,43780101,0.011],[874,63,55062,24910,43720737,0.011],[875,65,56875,24847,43665675,0.011],[876,76,66576,24782,43608800,0.011],[877,64,56128,24706,43542224,0.011],[878,77,67606,24642,43486096,0.0109],[879,52,45708,24565,43418490,0.0109],[880,75,66000,24513,43372782,0.0109],[881,66,58146,24438,43306782,0.0109],[882,46,40572,24372,43248636,0.0109],[883,63,55629,24326,43208064,0.0109],[884,67,59228,24263,43152435,0.0109],[885,69,61065,24196,43093207,0.0108],[886,75,66450,24127,43032142,0.0108],[887,70,62090,24052,42965692,0.0108],[888,64,56832,23982,42903602,0.0108],[889,68,60452,23918,42846770,0.0108],[890,73,64970,23850,42786318,0.0108],[891,66,58806,23777,42721348,0.0107],[892,61,54412,23711,42662542,0.0107],[893,67,59831,23650,42608130,0.0107],[894,62,55428,23583,42548299,0.0107],[895,57,51015,23521,42492871,0.0107],[896,52,46592,23464,42441856,0.0107],[897,50,44850,23412,42395264,0.0107],[898,67,60166,23362,42350414,0.0107],[899,65,58435,23295,42290248,0.0106],[900,49,44100,23230,42231813,0.0106],[901,58,52258,23181,42187713,0.0106],[902,50,45100,23123,42135455,0.0106],[903,56,50568,23073,42090355,0.0106],[904,46,41584,23017,42039787,0.0106],[905,51,46155,22971,41998203,0.0106],[906,61,55266,22920,41952048,0.0106],[907,40,36280,22859,41896782,0.0105],[908,59,53572,22819,41860502,0.0105],[909,52,47268,22760,41806930,0.0105],[910,41,37310,22708,41759662,0.0105],[911,43,39173,22667,41722352,0.0105],[912,49,44688,22624,41683179,0.0105],[913,53,48389,22575,41638491,0.0105],[914,55,50270,22522,41590102,0.0105],[915,42,38430,22467,41539832,0.0105],[916,52,47632,22425,41501402,0.0104],[917,41,37597,22373,41453770,0.0104],[918,40,36720,22332,41416173,0.0104],[919,42,38598,22292,41379453,0.0104],[920,49,45080,22250,41340855,0.0104],[921,47,43287,22201,41295775,0.0104],[922,47,43334,22154,41252488,0.0104],[923,51,47073,22107,41209154,0.0104],[924,54,49896,22056,41162081,0.0104],[925,51,47175,22002,41112185,0.0103],[926,52,48152,21951,41065010,0.0103],[927,47,43569,21899,41016858,0.0103],[928,54,50112,21852,40973289,0.0103],[929,56,52024,21798,40923177,0.0103],[930,36,33480,21742,40871153,0.0103],[931,48,44688,21706,40837673,0.0103],[932,54,50328,21658,40792985,0.0103],[933,33,30789,21604,40742657,0.0103],[934,39,36426,21571,40711868,0.0102],[935,48,44880,21532,40675442,0.0102],[936,54,50544,21484,40630562,0.0102],[937,31,29047,21430,40580018,0.0102],[938,39,36582,21399,40550971,0.0102],[939,46,43194,21360,40514389,0.0102],[940,40,37600,21314,40471195,0.0102],[941,35,32935,21274,40433595,0.0102],[942,32,30144,21239,40400660,0.0102],[943,32,30176,21207,40370516,0.0102],[944,40,37760,21175,40340340,0.0101],[945,43,40635,21135,40302580,0.0101],[946,44,41624,21092,40261945,0.0101],[947,26,24622,21048,40220321,0.0101],[948,34,32232,21022,40195699,0.0101],[949,45,42705,20988,40163467,0.0101],[950,42,39900,20943,40120762,0.0101],[951,43,40893,20901,40080862,0.0101],[952,31,29512,20858,40039969,0.0101],[953,46,43838,20827,40010457,0.0101],[954,37,35298,20781,39966619,0.0101],[955,38,36290,20744,39931321,0.01],[956,38,36328,20706,39895031,0.01],[957,41,39237,20668,39858703,0.01],[958,35,33530,20627,39819466,0.01],[959,45,43155,20592,39785936,0.01],[960,29,27840,20547,39742781,0.01],[961,29,27869,20518,39714941,0.01],[962,28,26936,20489,39687072,0.01],[963,33,31779,20461,39660136,0.01],[964,26,25064,20428,39628357,0.01],[965,31,29915,20402,39603293,0.01],[966,26,25116,20371,39573378,0.01],[967,27,26109,20345,39548262,0.01],[968,33,31944,20318,39522153,0.0099],[969,24,23256,20285,39490209,0.0099],[970,31,30070,20261,39466953,0.0099],[971,29,28159,20230,39436883,0.0099],[972,27,26244,20201,39408724,0.0099],[973,24,23352,20174,39382480,0.0099],[974,37,36038,20150,39359128,0.0099],[975,28,27300,20113,39323090,0.0099],[976,33,32208,20085,39295790,0.0099],[977,32,31264,20052,39263582,0.0099],[978,29,28362,20020,39232318,0.0099],[979,32,31328,19991,39203956,0.0099],[980,33,32340,19959,39172628,0.0099],[981,34,33354,19926,39140288,0.0098],[982,23,22586,19892,39106934,0.0098],[983,27,26541,19869,39084348,0.0098],[984,34,33456,19842,39057807,0.0098],[985,30,29550,19808,39024351,0.0098],[986,37,36482,19778,38994801,0.0098],[987,24,23688,19741,38958319,0.0098],[988,25,24700,19717,38934631,0.0098],[989,33,32637,19692,38909931,0.0098],[990,31,30690,19659,38877294,0.0098],[991,33,32703,19628,38846604,0.0098],[992,31,30752,19595,38813901,0.0098],[993,27,26811,19564,38783149,0.0098],[994,34,33796,19537,38756338,0.0098],[995,26,25870,19503,38722542,0.0097],[996,24,23904,19477,38696672,0.0097],[997,25,24925,19453,38672768,0.0097],[998,19,18962,19428,38647843,0.0097],[999,41,40959,19409,38628881,0.0097],[1000,29,29000,19368,38587922,0.0097],[1001,22,22022,19339,38558922,0.0097],[1002,32,32064,19317,38536900,0.0097],[1003,25,25075,19285,38504836,0.0097],[1004,28,28112,19260,38479761,0.0097],[1005,18,18090,19232,38451649,0.0097],[1006,25,25150,19214,38433559,0.0097],[1007,25,25175,19189,38408409,0.0097],[1008,34,34272,19164,38383234,0.0097],[1009,22,22198,19130,38348962,0.0096],[1010,21,21210,19108,38326764,0.0096],[1011,30,30330,19087,38305554,0.0096],[1012,15,15180,19057,38275224,0.0096],[1013,30,30390,19042,38260044,0.0096],[1014,21,21294,19012,38229654,0.0096],[1015,29,29435,18991,38208360,0.0096],[1016,15,15240,18962,38178925,0.0096],[1017,26,26442,18947,38163685,0.0096],[1018,18,18324,18921,38137243,0.0096],[1019,27,27513,18903,38118919,0.0096],[1020,30,30600,18876,38091406,0.0096],[1021,27,27567,18846,38060806,0.0096],[1022,22,22484,18819,38033239,0.0096],[1023,17,17391,18797,38010755,0.0096],[1024,35,35840,18780,37993364,0.0096],[1025,18,18450,18745,37957524,0.0096],[1026,19,19494,18727,37939074,0.0095],[1027,18,18486,18708,37919580,0.0095],[1028,24,24672,18690,37901094,0.0095],[1029,29,29841,18666,37876422,0.0095],[1030,31,31930,18637,37846581,0.0095],[1031,21,21651,18606,37814651,0.0095],[1032,16,16512,18585,37793000,0.0095],[1033,19,19627,18569,37776488,0.0095],[1034,24,24816,18550,37756861,0.0095],[1035,20,20700,18526,37732045,0.0095],[1036,27,27972,18506,37711345,0.0095],[1037,27,27999,18479,37683373,0.0095],[1038,20,20760,18452,37655374,0.0095],[1039,18,18702,18432,37634614,0.0095],[1040,18,18720,18414,37615912,0.0095],[1041,20,20820,18396,37597192,0.0095],[1042,13,13546,18376,37576372,0.0095],[1043,17,17731,18363,37562826,0.0095],[1044,24,25056,18346,37545095,0.0094],[1045,27,28215,18322,37520039,0.0094],[1046,17,17782,18295,37491824,0.0094],[1047,25,26175,18278,37474042,0.0094],[1048,26,27248,18253,37447867,0.0094],[1049,12,12588,18227,37420619,0.0094],[1050,24,25200,18215,37408031,0.0094],[1051,26,27326,18191,37382831,0.0094],[1052,27,28404,18165,37355505,0.0094],[1053,25,26325,18138,37327101,0.0094],[1054,25,26350,18113,37300776,0.0094],[1055,21,22155,18088,37274426,0.0094],[1056,26,27456,18067,37252271,0.0094],[1057,23,24311,18041,37224815,0.0094],[1058,27,28566,18018,37200504,0.0094],[1059,26,27534,17991,37171938,0.0094],[1060,30,31800,17965,37144404,0.0093],[1061,27,28647,17935,37112604,0.0093],[1062,19,20178,17908,37083957,0.0093],[1063,24,25512,17889,37063779,0.0093],[1064,12,12768,17865,37038267,0.0093],[1065,21,22365,17853,37025499,0.0093],[1066,22,23452,17832,37003134,0.0093],[1067,15,16005,17810,36979682,0.0093],[1068,33,35244,17795,36963677,0.0093],[1069,17,18173,17762,36928433,0.0093],[1070,21,22470,17745,36910260,0.0093],[1071,21,22491,17724,36887790,0.0093],[1072,22,23584,17703,36865299,0.0093],[1073,15,16095,17681,36841715,0.0093],[1074,20,21480,17666,36825620,0.0093],[1075,20,21500,17646,36804140,0.0093],[1076,17,18292,17626,36782640,0.0093],[1077,19,20463,17609,36764348,0.0093],[1078,13,14014,17590,36743885,0.0092],[1079,26,28054,17577,36729871,0.0092],[1080,23,24840,17551,36701817,0.0092],[1081,22,23782,17528,36676977,0.0092],[1082,19,20558,17506,36653195,0.0092],[1083,22,23826,17487,36632637,0.0092],[1084,22,23848,17465,36608811,0.0092],[1085,22,23870,17443,36584963,0.0092],[1086,15,16290,17421,36561093,0.0092],[1087,24,26088,17406,36544803,0.0092],[1088,31,33728,17382,36518715,0.0092],[1089,21,22869,17351,36484987,0.0092],[1090,15,16350,17330,36462118,0.0092],[1091,20,21820,17315,36445768,0.0092],[1092,17,18564,17295,36423948,0.0092],[1093,22,24046,17278,36405384,0.0092],[1094,20,21880,17256,36381338,0.0092],[1095,23,25185,17236,36359458,0.0091],[1096,20,21920,17213,36334273,0.0091],[1097,22,24134,17193,36312353,0.0091],[1098,21,23058,17171,36288219,0.0091],[1099,14,15386,17150,36265161,0.0091],[1100,19,20900,17136,36249775,0.0091],[1101,20,22020,17117,36228875,0.0091],[1102,15,16530,17097,36206855,0.0091],[1103,14,15442,17082,36190325,0.0091],[1104,24,26496,17068,36174883,0.0091],[1105,12,13260,17044,36148387,0.0091],[1106,17,18802,17032,36135127,0.0091],[1107,24,26568,17015,36116325,0.0091],[1108,13,14404,16991,36089757,0.0091],[1109,15,16635,16978,36075353,0.0091],[1110,15,16650,16963,36058718,0.0091],[1111,15,16665,16948,36042068,0.0091],[1112,21,23352,16933,36025403,0.0091],[1113,13,14469,16912,36002051,0.0091],[1114,25,27850,16899,35987582,0.0091],[1115,14,15610,16874,35959732,0.009],[1116,14,15624,16860,35944122,0.009],[1117,22,24574,16846,35928498,0.009],[1118,23,25714,16824,35903924,0.009],[1119,21,23499,16801,35878210,0.009],[1120,22,24640,16780,35854711,0.009],[1121,20,22420,16758,35830071,0.009],[1122,18,20196,16738,35807651,0.009],[112
[truncated: 13,845,440 more chars]
