# Supplementary material for: SEQ2MGS: an effective tool for generating realistic artificial metagenomes from the existing sequencing data
Source: NAR Genom Bioinform. 2022 Jul 25;4(3):lqac050. doi: 10.1093/nargab/lqac050 (PMC9310082; doi:10.1093/nargab/lqac050)
Supplement: lqac050_Supplemental_Files [file lqac050_supplemental_files.zip › S3_MG-RAST/SEQ2MGS_SRR12344432_SRR13130411.mhtml]

From: <Saved by Blink>
Snapshot-Content-Location: https://www.mg-rast.org/mgmain.html?mgpage=overview&metagenome=mgm4964965.3
Subject: MG-RAST
Date: Tue, 3 May 2022 14:27:56 -0000
MIME-Version: 1.0
Content-Type: multipart/related;
	type="text/html";
	boundary="----MultipartBoundary--pNWAQ31ddq3ApbbZNymzVAihE4MhQNB0vdsb6O25iX----"


------MultipartBoundary--pNWAQ31ddq3ApbbZNymzVAihE4MhQNB0vdsb6O25iX----
Content-Type: text/html
Content-ID: <frame-1391D8E8D93B6507E0ED4F81A542009E@mhtml.blink>
Content-Transfer-Encoding: quoted-printable
Content-Location: https://www.mg-rast.org/mgmain.html?mgpage=overview&metagenome=mgm4964965.3

<!DOCTYPE html><html><head><meta http-equiv=3D"Content-Type" content=3D"tex=
t/html; charset=3DUTF-8"><link rel=3D"stylesheet" type=3D"text/css" href=3D=
"cid:css-2cfd8457-01b8-42a6-a6a5-5211ff39b2be@mhtml.blink" /><link rel=3D"s=
tylesheet" type=3D"text/css" href=3D"cid:css-3d87c5d2-bed6-4a8e-8e99-47c125=
5fe3c7@mhtml.blink" />
   =20
   =20
   =20
    <meta name=3D"viewport" content=3D"width=3Ddevice-width, initial-scale=
=3D0.5">

    <!-- title and icon -->
    <title>MG-RAST</title>
    <link rel=3D"icon" href=3D"https://www.mg-rast.org/images/MGRAST_favico=
n.ico" type=3D"image/x-icon">
   =20
    <!-- meta tags -->
    <meta name=3D"description" content=3D"MG-RAST is an open source, open s=
ubmission web application server that suggests automatic phylogenetic and f=
unctional analysis of metagenomes. It is also one of the biggest repositori=
es for metagenomic data.">

    <!-- default js -->
   =20
   =20
   =20
   =20

    <!-- config  -->
   =20

    <!-- bootstrap style -->
    <link rel=3D"stylesheet" type=3D"text/css" href=3D"https://www.mg-rast.=
org/Retina/css/bootstrap.min.css">
    <link rel=3D"stylesheet" type=3D"text/css" href=3D"https://www.mg-rast.=
org/Retina/css/bootstrap-responsive.min.css">
    <link rel=3D"stylesheet" type=3D"text/css" href=3D"https://www.mg-rast.=
org/css/mgrast.css">

   =20
   =20

    <!-- page init js -->
   =20
   =20
    <!-- webapp initialization -->
   =20

    <!-- Google Analytics -->
   =20

  </head>

  <body style=3D"padding: 0px;">

    <!-- header bar -->
    <div class=3D"header">

      <!-- logo -->
      <div style=3D"width: 235px; float: left; margin-right: 25px;">
        <img src=3D"https://www.mg-rast.org/images/MGRAST_logo.png" style=
=3D"float: left; height: 59px; margin-top: 3px; cursor: pointer;">
      </div>
	 =20
      <!-- navigation icons -->
      <div class=3D"icorow">
    	<div class=3D"icosp"><img src=3D"https://www.mg-rast.org/Retina/images=
/home-outline.png" class=3D"ico" title=3D"Home"></div>
    	<div class=3D"icosp"><img src=3D"https://www.mg-rast.org/Retina/images=
/search.png" class=3D"ico" title=3D"Search"></div>
    	<div class=3D"icosp"><img src=3D"https://www.mg-rast.org/Retina/images=
/cloud-upload.png" class=3D"ico" title=3D"Upload"></div>
	<div class=3D"icosp"><img src=3D"https://www.mg-rast.org/Retina/images/clo=
ud-download.png" class=3D"ico" title=3D"Download"></div>
    	<div class=3D"icosp"><img src=3D"https://www.mg-rast.org/Retina/images=
/bar-chart.png" class=3D"ico" title=3D"Analysis"></div>
      </div>

      <!-- title space -->
      <div style=3D"float: left; color: white; font-weight: lighter; positi=
on: relative; top: 15px; font-size: 40px;" id=3D"pageTitle">shotgun metagen=
ome</div>
	 =20
      <div style=3D"float: right;">
    	<!-- user info / login section -->
    	<span id=3D"login_space"><div style=3D"float: right; margin-right: 20p=
x; margin-top: 7px; color: gray;">   <button class=3D"btn btn-inverse" styl=
e=3D"border-radius: 3px 0px 0px 3px; margin-right: -4px;">      <i class=3D=
"icon-user icon-white" style=3D"margin-right: 5px;"></i>      PJ Van Camp  =
    <span class=3D"caret" style=3D"margin-left: 5px;"></span></button><butt=
on class=3D"btn btn-inverse dropdown-toggle" data-toggle=3D"dropdown" href=
=3D"#">?</button><ul class=3D"dropdown-menu pull-right"><li><a href=3D"http=
://blog.mg-rast.org/" target=3D"_blank"><img src=3D"https://www.mg-rast.org=
/Retina/images/pencil.png" style=3D"width: 16px; position: relative; bottom=
: 1px; margin-right: 5px;"> blog</a></li><li><a href=3D"https://help.mg-ras=
t.org/user_manual.html" target=3D"_blank"><img src=3D"https://www.mg-rast.o=
rg/Retina/images/file-pdf.png" style=3D"width: 16px; position: relative; bo=
ttom: 1px; margin-right: 5px;"> manual</a></li><li><a href=3D"https://www.y=
outube.com/channel/UCoBKJ-yYJu5HK1szy3my91A" target=3D"_blank"><img src=3D"=
https://www.mg-rast.org/Retina/images/youtube.png" style=3D"width: 16px; po=
sition: relative; bottom: 1px; margin-right: 5px;"> video tutorials</a></li=
><li><a href=3D"https://groups.google.com/forum/#!forum/mg-rast" target=3D"=
_blank"><img src=3D"https://www.mg-rast.org/Retina/images/bubbles.png" styl=
e=3D"width: 16px; position: relative; bottom: 1px; margin-right: 5px;"> for=
um</a></li><li><a href=3D"mailto:help@mg-rast.org" target=3D"_blank"><img s=
rc=3D"https://www.mg-rast.org/Retina/images/envelop.png" style=3D"width: 16=
px; position: relative; bottom: 1px; margin-right: 5px;">  feedback</a></li=
></ul></div><div class=3D"userinfo" id=3D"userinfo" style=3D"display: none;=
">   <img src=3D"https://www.mg-rast.org/Retina/images/user.png">   <h4 sty=
le=3D"margin-top: 5px;">PJ Van Camp</h4><p style=3D"margin-top: -10px;">van=
campn@mail.uc.edu</p>   <button class=3D"btn btn-inverse">logout</button><a=
 href=3D"https://www.mg-rast.org/mgmain.html?mgpage=3Dmydata" class=3D"btn"=
 style=3D"float: left;">myData</a></div></span>
=09
    	<!-- session management -->
    	<span id=3D"session_space" style=3D"float: right; margin-right: 10px;"=
></span>
      </div>

      <!-- search space -->
      <div class=3D"input-append pull-right" style=3D"margin-top: 7px; widt=
h: 250px; margin-right: 10px;" id=3D"headerSearch">
	<input type=3D"text" class=3D"search" style=3D"padding-left: 10px;border-r=
adius: 14px 0 0 14px; width: 144px;" placeholder=3D"search string" id=3D"se=
archtext1"><button class=3D"btn search-button" style=3D"border-radius: 0 14=
px 14px 0;">search <img src=3D"https://www.mg-rast.org/Retina/images/search=
.png" style=3D"width: 16px; position: relative; bottom 2px;"></button>
      </div>
    </div>

    <div style=3D"height: 80px;" class=3D"visible-desktop"></div>
    <div style=3D"height: 120px;" class=3D"hidden-desktop"></div>
   =20
    <!--border layout -->
    <div class=3D"row-fluid">
     =20
      <!-- main content -->
      <div id=3D"content" class=3D"span10 offset1"><div id=3D"status"></div=
><div id=3D"notebook"><div class=3D"notebook"><a name=3D"home" style=3D"pad=
ding-top: 60px;"></a><div id=3D"flowItem0" class=3D"notebookTitle" style=3D=
"clear: both;">SEQ2MGS_SRR12344432_SRR13130411</div><div id=3D"flowItem1" c=
lass=3D"notebookSubtitle" style=3D"clear: both;">This shotgun metagenome is=
 part of the study <a href=3D"https://www.mg-rast.org/mgmain.html?mgpage=3D=
project&amp;project=3Dmgp102827">'SEQ2MGS_publication'</a></div><div id=3D"=
flowItem2" class=3D"notebookSubtitle" style=3D"clear: both;">by Alexey Poro=
llo, CCHMC<span id=3D"pubmed"></span>.</div><div id=3D"flowItem3" class=3D"=
notebookTable span11"><table class=3D"table table-condensed table-bordered =
spacey"><tbody><tr><td><b>Visibility</b></td><td>public</td><td><b>NCBI Pro=
ject ID</b></td><td>-</td></tr><tr><td><b>ID</b></td><td>mgm4964965.3</td><=
td><b>GOLD ID</b></td><td>-</td></tr><tr><td><b>ENA Project ID</b></td><td>=
</td><td><b>ENA Library ID</b></td><td></td></tr><tr><td><b>Static Link</b>=
</td><td><a href=3D"https://www.mg-rast.org/linkin.cgi?metagenome=3Dmgm4964=
965.3" title=3D"static link">https://www.mg-rast.org/linkin.cgi?metagenome=
=3Dmgm4964965.3</a></td><td><b>PubMed ID</b></td><td>-</td></tr><tr><td><b>=
Sample</b></td><td><a href=3D"https://www.mg-rast.org/mgmain.html?mgpage=3D=
sample&amp;sample=3Dmgs876577">mgs876577</a></td><td><b>Library</b></td><td=
><a href=3D"https://www.mg-rast.org/mgmain.html?mgpage=3Dlibrary&amp;librar=
y=3Dmgl878581">mgl878581</a></td></tr></tbody></table></div><div style=3D"c=
lear: both;"></div><div id=3D"flowItem4" class=3D"notebookParagraph" style=
=3D"clear: both;">The data set SEQ2MGS_SRR12344432_SRR13130411 was uploaded=
 on 2022-04-10 at 14:38:09 and contains 30,396,456 sequences totaling 4,423=
,164,223 basepairs with an average length of 146 bps.</div><div id=3D"flowI=
tem5" class=3D"notebookParagraph" style=3D"clear: both;">Of the sequences t=
ested, 5,900,285 sequences (19.41%) failed to pass the QC pipeline. Of thos=
e, dereplication identified 5,542,784 sequences as artificial duplicate rea=
ds.</div><div id=3D"flowItem6" class=3D"notebookParagraph" style=3D"clear: =
both;">Of the sequences that passed QC, 177,952 sequences (1%) contain ribo=
somal RNA genes, 16,813,029 sequences (72.02%) contain predicted proteins w=
ith known functions, and 6,355,180 sequences (27.22%) contain predicted pro=
teins with unknown function.</div><div id=3D"flowItem7" class=3D"notebookPa=
ragraph" style=3D"clear: both;">Data shown here is displayed as a quick way=
 to assess the quality and contents of the data set. We note that the submi=
tting authors may have performed their own analysis. The <a href=3D"https:/=
/www.mg-rast.org/mgmain.html?mgpage=3Danalysis">analysis page</a> provides =
the best way to perform in-depth analyses of this data set.</div><a name=3D=
"provenance" style=3D"padding-top: 60px;"></a><div id=3D"flowItem8" class=
=3D"notebookHeader" style=3D"clear: both;">Provenance</div><div id=3D"flowI=
tem9" class=3D"notebookParagraph" style=3D"clear: both;">The data on this p=
age represents the automated analysis generated by the MG-RAST automated pr=
ocessing pipeline. Details on the processing of this data set are in the <a=
 href=3D"https://www.mg-rast.org/mgmain.html?mgpage=3Ddownload&amp;metageno=
me=3Dmgm4964965.3">processing receipt</a>.</div><div id=3D"flowItem10" clas=
s=3D"notebookHeader" style=3D"clear: both;">Sequence Breakdown</div><div id=
=3D"flowItem11" class=3D"notebookGraphic 800" style=3D"clear: both;"><div c=
lass=3D"btn-group pull-right"><button title=3D"show provenance information"=
 class=3D"btn btn-mini"><i class=3D"icon-info-sign"></i></button><button ti=
tle=3D"download" class=3D"btn btn-mini dropdown-toggle" role=3D"button" dat=
a-toggle=3D"dropdown" data-target=3D"#" href=3D"/page.html"><img src=3D"htt=
ps://www.mg-rast.org/Retina/images/cloud-download.png" style=3D"width: 16px=
; margin-right: 3px;"><b class=3D"caret"></b></button><ul class=3D"dropdown=
-menu" role=3D"menu"><li role=3D"presentation"><a href=3D"https://www.mg-ra=
st.org/mgmain.html?mgpage=3Doverview&amp;metagenome=3Dmgm4964965.3#" role=
=3D"menuitem" class=3D"noclick">download CSV</a></li><li role=3D"presentati=
on"><a href=3D"https://www.mg-rast.org/mgmain.html?mgpage=3Doverview&amp;me=
tagenome=3Dmgm4964965.3#" role=3D"menuitem" class=3D"noclick">download JSON=
 data</a></li><li role=3D"presentation"><a href=3D"https://www.mg-rast.org/=
mgmain.html?mgpage=3Doverview&amp;metagenome=3Dmgm4964965.3#" role=3D"menui=
tem" class=3D"noclick">download as SVG</a></li><li role=3D"presentation"><a=
 href=3D"https://www.mg-rast.org/mgmain.html?mgpage=3Doverview&amp;metageno=
me=3Dmgm4964965.3#" role=3D"menuitem" class=3D"noclick">download as PNG</a>=
</li></ul></div><div id=3D"flowGraphic11" style=3D"margin-left: auto; margi=
n-right: auto; width: 800px;"><div id=3D"SVGdiv1" style=3D"width: 800px; he=
ight: 400px;" class=3D"hasSVG"><svg version=3D"1.1" xmlns=3D"http://www.w3.=
org/2000/svg" viewBox=3D"0 0 800 400"><g><path d=3D"M160,150  L160,0  A150,=
150 0 0,1 300,98 L160,150  A0,0 0 0,0 160,150" stroke=3D"white" stroke-widt=
h=3D"1" fill=3D"#6c6c6c" value=3D"5900285"></path><path d=3D"M160,150  L300=
,98  A150,150 0 0,1 309,133 L160,150  A0,0 0 0,0 160,150" stroke=3D"white" =
stroke-width=3D"1" fill=3D"#db3b00" value=3D"1150010"></path><path d=3D"M16=
0,150  L309,133  A150,150 0 1,1 159,0 L160,150  A0,0 0 1,0 160,150" stroke=
=3D"white" stroke-width=3D"1" fill=3D"purple" value=3D"23346161"></path></g=
><g><rect x=3D"400" y=3D"50" width=3D"15" height=3D"15" stroke=3D"white" st=
roke-width=3D"0" fill=3D"#6c6c6c"></rect><text x=3D"430" y=3D"63" font-size=
=3D"15" font-weight=3D"normal" font-family=3D"Helvetica" style=3D"cursor: d=
efault;">failed QC - 5,900,285 (19.41%)</text><rect x=3D"400" y=3D"75" widt=
h=3D"15" height=3D"15" stroke=3D"white" stroke-width=3D"0" fill=3D"#db3b00"=
></rect><text x=3D"430" y=3D"88" font-size=3D"15" font-weight=3D"normal" fo=
nt-family=3D"Helvetica" style=3D"cursor: default;">unknown - 1,150,010 (3.7=
8%)</text><rect x=3D"400" y=3D"100" width=3D"15" height=3D"15" stroke=3D"wh=
ite" stroke-width=3D"0" fill=3D"purple"></rect><text x=3D"430" y=3D"113" fo=
nt-size=3D"15" font-weight=3D"normal" font-family=3D"Helvetica" style=3D"cu=
rsor: default;">predicted feature - 23,346,161 (76.81%)</text></g></svg></d=
iv></div></div><div id=3D"flowItem12" class=3D"notebookHeader" style=3D"cle=
ar: both;">Predicted Features</div><div id=3D"flowItem13" class=3D"notebook=
Graphic 800" style=3D"clear: both;"><div class=3D"btn-group pull-right"><bu=
tton title=3D"show provenance information" class=3D"btn btn-mini"><i class=
=3D"icon-info-sign"></i></button><button title=3D"download" class=3D"btn bt=
n-mini dropdown-toggle" role=3D"button" data-toggle=3D"dropdown" data-targe=
t=3D"#" href=3D"/page.html"><img src=3D"https://www.mg-rast.org/Retina/imag=
es/cloud-download.png" style=3D"width: 16px; margin-right: 3px;"><b class=
=3D"caret"></b></button><ul class=3D"dropdown-menu" role=3D"menu"><li role=
=3D"presentation"><a href=3D"https://www.mg-rast.org/mgmain.html?mgpage=3Do=
verview&amp;metagenome=3Dmgm4964965.3#" role=3D"menuitem" class=3D"noclick"=
>download CSV</a></li><li role=3D"presentation"><a href=3D"https://www.mg-r=
ast.org/mgmain.html?mgpage=3Doverview&amp;metagenome=3Dmgm4964965.3#" role=
=3D"menuitem" class=3D"noclick">download JSON data</a></li><li role=3D"pres=
entation"><a href=3D"https://www.mg-rast.org/mgmain.html?mgpage=3Doverview&=
amp;metagenome=3Dmgm4964965.3#" role=3D"menuitem" class=3D"noclick">downloa=
d as SVG</a></li><li role=3D"presentation"><a href=3D"https://www.mg-rast.o=
rg/mgmain.html?mgpage=3Doverview&amp;metagenome=3Dmgm4964965.3#" role=3D"me=
nuitem" class=3D"noclick">download as PNG</a></li></ul></div><div id=3D"flo=
wGraphic13" style=3D"margin-left: auto; margin-right: auto; width: 800px;">=
<div id=3D"SVGdiv2" style=3D"width: 800px; height: 400px;" class=3D"hasSVG"=
><svg version=3D"1.1" xmlns=3D"http://www.w3.org/2000/svg" viewBox=3D"0 0 8=
00 400"><g><path d=3D"M160,150  L160,0  A150,150 0 0,1 308,170 L160,150  A0=
,0 0 0,0 160,150" stroke=3D"white" stroke-width=3D"1" fill=3D"#fe9b00" valu=
e=3D"6355180"></path><path d=3D"M160,150  L308,170  A150,150 0 1,1 152,0 L1=
60,150  A0,0 0 1,0 160,150" stroke=3D"white" stroke-width=3D"1" fill=3D"#1a=
9700" value=3D"16813029"></path><path d=3D"M160,150  L152,0  A150,150 0 0,1=
 160,0 L160,150  A0,0 0 0,0 160,150" stroke=3D"white" stroke-width=3D"1" fi=
ll=3D"#3462d4" value=3D"177952"></path></g><g><rect x=3D"400" y=3D"50" widt=
h=3D"15" height=3D"15" stroke=3D"white" stroke-width=3D"0" fill=3D"#fe9b00"=
></rect><text x=3D"430" y=3D"63" font-size=3D"15" font-weight=3D"normal" fo=
nt-family=3D"Helvetica" style=3D"cursor: default;">unknown protein - 6,355,=
180 (27.22%)</text><rect x=3D"400" y=3D"75" width=3D"15" height=3D"15" stro=
ke=3D"white" stroke-width=3D"0" fill=3D"#1a9700"></rect><text x=3D"430" y=
=3D"88" font-size=3D"15" font-weight=3D"normal" font-family=3D"Helvetica" s=
tyle=3D"cursor: default;">annotated protein - 16,813,029 (72.02%)</text><re=
ct x=3D"400" y=3D"100" width=3D"15" height=3D"15" stroke=3D"white" stroke-w=
idth=3D"0" fill=3D"#3462d4"></rect><text x=3D"430" y=3D"113" font-size=3D"1=
5" font-weight=3D"normal" font-family=3D"Helvetica" style=3D"cursor: defaul=
t;">ribosomal RNA - 177,952 (0.76%)</text></g></svg></div></div></div><div =
id=3D"flowItem14" class=3D"notebookParagraph" style=3D"clear: both;">For as=
sessing the quality of the data set, the <a href=3D"https://www.mg-rast.org=
/mgmain.html?mgpage=3Doverview&amp;metagenome=3Dmgm4964965.3#bpprofile">nuc=
leotide position histogram</a> is a good starting point.</div><a name=3D"st=
ats" style=3D"padding-top: 60px;"></a><div id=3D"flowItem15" class=3D"noteb=
ookHeader span6">Analysis Statistics</div><a name=3D"mixs" style=3D"padding=
-top: 60px;"></a><div id=3D"flowItem16" class=3D"notebookHeader span5">GSC =
MIxS Info</div><div id=3D"flowItem17" class=3D"notebookTable span6"><div st=
yle=3D"text-align: right;"><button class=3D"btn btn-mini" style=3D"position=
: absolute; margin-top: -30px; margin-left: -30px;" title=3D"download table=
"><img src=3D"https://www.mg-rast.org/Retina/images/cloud-download.png" sty=
le=3D"width: 16px;"></button></div><table class=3D"table table-striped"><tb=
ody><tr><td><b>Upload: bp Count</b></td><td>4,423,164,223 bp</td></tr><tr><=
td><b>Upload: Sequences Count</b></td><td>30,396,456</td></tr><tr><td><b>Up=
load: Mean Sequence Length</b></td><td>146 =C2=B1 27 bp</td></tr><tr><td><b=
>Upload: Mean GC percent</b></td><td>51 =C2=B1 10 %</td></tr><tr><td><b>Art=
ificial Duplicate Reads: Sequence Count</b></td><td>5,542,784</td></tr><tr>=
<td><b>Post QC: bp Count</b></td><td>3,568,506,767 bp</td></tr><tr><td><b>P=
ost QC: Sequences Count</b></td><td>24,496,171</td></tr><tr><td><b>Post QC:=
 Mean Sequence Length</b></td><td>146 =C2=B1 26 bp</td></tr><tr><td><b>Post=
 QC: Mean GC percent</b></td><td>50 =C2=B1 10 %</td></tr><tr><td><b>Process=
ed: Predicted Protein Features</b></td><td>16,055,344</td></tr><tr><td><b>P=
rocessed: Predicted rRNA Features</b></td><td>63,514</td></tr><tr><td><b>Al=
ignment: Identified Protein Features</b></td><td>9,839,150</td></tr><tr><td=
><b>Alignment: Identified rRNA Features</b></td><td>36,013</td></tr><tr><td=
><b>Annotation: Identified Functional Categories</b></td><td>undefined</td>=
</tr></tbody></table></div><div id=3D"flowItem18" class=3D"notebookTable sp=
an5"><div style=3D"text-align: right;"><button class=3D"btn btn-mini" style=
=3D"position: absolute; margin-top: -30px; margin-left: -30px;" title=3D"do=
wnload table"><img src=3D"https://www.mg-rast.org/Retina/images/cloud-downl=
oad.png" style=3D"width: 16px;"></button></div><table class=3D"table table-=
striped"><tbody><tr><td><b>Investigation Type</b></td><td>WGS</td></tr><tr>=
<td><b>Study Name</b></td><td>SEQ2MGS_publication</td></tr><tr><td><b>Latit=
ude and Longitude</b></td><td></td></tr><tr><td><b>Country and/or Sea, Loca=
tion</b></td><td>artificially generated</td></tr><tr><td><b>Collection Date=
</b></td><td>2021-04-16T00:00:00-0500</td></tr><tr><td><b>Environment (Biom=
e)</b></td><td>culturing environment</td></tr><tr><td><b>Environment (Featu=
re)</b></td><td>microbial feature</td></tr><tr><td><b>Environment (Material=
)</b></td><td>organic material</td></tr><tr><td><b>Environmental Package</b=
></td><td>miscellaneous</td></tr><tr><td><b>Sequencing Method</b></td><td>i=
llumina</td></tr><tr><td><b>More Metadata</b></td><td><a href=3D"https://ww=
w.mg-rast.org/mgmain.html?mgpage=3Doverview&amp;metagenome=3Dmgm4964965.3#s=
ampledata">click for full table</a></td></tr></tbody></table></div><div sty=
le=3D"clear: both;"></div><a name=3D"drisee" style=3D"padding-top: 60px;"><=
/a><div id=3D"flowItem19" class=3D"notebookHeader" style=3D"clear: both;">D=
RISEE</div><div id=3D"flowItem20" class=3D"notebookParagraph" style=3D"clea=
r: both;">Duplicate Read Inferred Sequencing Error Estimation (<a href=3D"h=
ttp://www.ploscompbiol.org/article/info%3Adoi%2F10.1371%2Fjournal.pcbi.1002=
541" target=3D"_blank">Keegan et al., PLoS Computational Biology, 2012</a>)=
</div><div id=3D"flowItem21" class=3D"notebookParagraph" style=3D"clear: bo=
th;"><b>The total DRISEE error of this data set is not calculated</b></div>=
<div id=3D"flowItem22" class=3D"notebookGraphic 800" style=3D"clear: both;"=
><div class=3D"btn-group pull-right" style=3D"display: none;"><button title=
=3D"show provenance information" class=3D"btn btn-mini"><i class=3D"icon-in=
fo-sign"></i></button><button title=3D"download" class=3D"btn btn-mini drop=
down-toggle" role=3D"button" data-toggle=3D"dropdown" data-target=3D"#" hre=
f=3D"/page.html"><img src=3D"https://www.mg-rast.org/Retina/images/cloud-do=
wnload.png" style=3D"width: 16px; margin-right: 3px;"><b class=3D"caret"></=
b></button><ul class=3D"dropdown-menu" role=3D"menu"><li role=3D"presentati=
on"><a href=3D"https://www.mg-rast.org/mgmain.html?mgpage=3Doverview&amp;me=
tagenome=3Dmgm4964965.3#" role=3D"menuitem" class=3D"noclick">download JSON=
 data</a></li><li role=3D"presentation"><a href=3D"https://www.mg-rast.org/=
mgmain.html?mgpage=3Doverview&amp;metagenome=3Dmgm4964965.3#" role=3D"menui=
tem" class=3D"noclick">download as SVG</a></li><li role=3D"presentation"><a=
 href=3D"https://www.mg-rast.org/mgmain.html?mgpage=3Doverview&amp;metageno=
me=3Dmgm4964965.3#" role=3D"menuitem" class=3D"noclick">download as PNG</a>=
</li></ul></div><div id=3D"flowGraphic22" style=3D""><div id=3D"flowItem22"=
 class=3D"alert notebookParagraph">The available data was insufficient to c=
alculate an error profile.</div></div></div><div id=3D"flowItem23" class=3D=
"notebookParagraph" style=3D"clear: both;">The above image shows the range =
of total DRISEE percent errors in all of MG-RAST. The min, max, and mean va=
lues are shown, with the standard deviation ranges (=CF=83 and 2=CF=83) in =
different shades. The total DRISEE percent error of this metagenome is show=
n in red.</div><div id=3D"flowItem24" class=3D"notebookParagraph" style=3D"=
clear: both;">DRISEE is a tool that utilizes artificial duplicate reads (AD=
Rs) to provide a platform-independent assessment of sequencing error in met=
agenomic (or genomic) sequencing data. DRISEE is designed to consider shotg=
un data. Currently, it is not appropriate for amplicon data.</div><div id=
=3D"flowItem25" class=3D"notebookGraphic 800" style=3D"clear: both;"><div c=
lass=3D"btn-group pull-right" style=3D"display: none;"><button title=3D"sho=
w provenance information" class=3D"btn btn-mini"><i class=3D"icon-info-sign=
"></i></button><button title=3D"download" class=3D"btn btn-mini dropdown-to=
ggle" role=3D"button" data-toggle=3D"dropdown" data-target=3D"#" href=3D"/p=
age.html"><img src=3D"https://www.mg-rast.org/Retina/images/cloud-download.=
png" style=3D"width: 16px; margin-right: 3px;"><b class=3D"caret"></b></but=
ton><ul class=3D"dropdown-menu" role=3D"menu"><li role=3D"presentation"><a =
href=3D"https://www.mg-rast.org/mgmain.html?mgpage=3Doverview&amp;metagenom=
e=3Dmgm4964965.3#" role=3D"menuitem" class=3D"noclick">download CSV</a></li=
><li role=3D"presentation"><a href=3D"https://www.mg-rast.org/mgmain.html?m=
gpage=3Doverview&amp;metagenome=3Dmgm4964965.3#" role=3D"menuitem" class=3D=
"noclick">download JSON data</a></li><li role=3D"presentation"><a href=3D"h=
ttps://www.mg-rast.org/mgmain.html?mgpage=3Doverview&amp;metagenome=3Dmgm49=
64965.3#" role=3D"menuitem" class=3D"noclick">download as SVG</a></li><li r=
ole=3D"presentation"><a href=3D"https://www.mg-rast.org/mgmain.html?mgpage=
=3Doverview&amp;metagenome=3Dmgm4964965.3#" role=3D"menuitem" class=3D"nocl=
ick">download as PNG</a></li></ul></div><div id=3D"flowGraphic25" style=3D"=
"><div id=3D"flowItem25" class=3D"alert notebookParagraph">The available da=
ta was insufficient to calculate an error profile.</div></div></div><a name=
=3D"kmer" style=3D"padding-top: 60px;"></a><div id=3D"flowItem26" class=3D"=
notebookHeader" style=3D"clear: both;">K-mer Profile</div><div id=3D"flowIt=
em27" class=3D"notebookParagraph" style=3D"clear: both;">The kmer rank abun=
dance graph plots the kmer coverage as a function of abundance rank, with t=
he most abundant sequences at the left.</div><div id=3D"flowItem28" class=
=3D"notebookGraphic 800" style=3D"clear: both;"><div class=3D"btn-group pul=
l-right"><button title=3D"show provenance information" class=3D"btn btn-min=
i"><i class=3D"icon-info-sign"></i></button><button title=3D"download" clas=
s=3D"btn btn-mini dropdown-toggle" role=3D"button" data-toggle=3D"dropdown"=
 data-target=3D"#" href=3D"/page.html"><img src=3D"https://www.mg-rast.org/=
Retina/images/cloud-download.png" style=3D"width: 16px; margin-right: 3px;"=
><b class=3D"caret"></b></button><ul class=3D"dropdown-menu" role=3D"menu">=
<li role=3D"presentation"><a href=3D"https://www.mg-rast.org/mgmain.html?mg=
page=3Doverview&amp;metagenome=3Dmgm4964965.3#" role=3D"menuitem" class=3D"=
noclick">download CSV</a></li><li role=3D"presentation"><a href=3D"https://=
www.mg-rast.org/mgmain.html?mgpage=3Doverview&amp;metagenome=3Dmgm4964965.3=
#" role=3D"menuitem" class=3D"noclick">download JSON data</a></li><li role=
=3D"presentation"><a href=3D"https://www.mg-rast.org/mgmain.html?mgpage=3Do=
verview&amp;metagenome=3Dmgm4964965.3#" role=3D"menuitem" class=3D"noclick"=
>download as SVG</a></li><li role=3D"presentation"><a href=3D"https://www.m=
g-rast.org/mgmain.html?mgpage=3Doverview&amp;metagenome=3Dmgm4964965.3#" ro=
le=3D"menuitem" class=3D"noclick">download as PNG</a></li></ul></div><div i=
d=3D"flowGraphic28" style=3D"margin-left: auto; margin-right: auto; width: =
800px;"><div id=3D"SVGdiv5" style=3D"width: 800px; height: 400px;" class=3D=
"hasSVG"><svg version=3D"1.1" xmlns=3D"http://www.w3.org/2000/svg" viewBox=
=3D"0 0 800 400"><g><g><g><title>undefined</title><line x1=3D"780" y1=3D"34=
0" x2=3D"761.3133322210256" y2=3D"309.8941687657537" stroke=3D"#3366cc" str=
oke-width=3D"1"></line><line x1=3D"761.3133322210256" y1=3D"309.89416876575=
37" x2=3D"751.834704897876" y2=3D"295.89575442262645" stroke=3D"#3366cc" st=
roke-width=3D"1"></line><line x1=3D"751.834704897876" y1=3D"295.89575442262=
645" x2=3D"744.7830811169629" y2=3D"286.67523461303256" stroke=3D"#3366cc" =
stroke-width=3D"1"></line><line x1=3D"744.7830811169629" y1=3D"286.67523461=
303256" x2=3D"739.0048494546782" y2=3D"279.7883375315074" stroke=3D"#3366cc=
" stroke-width=3D"1"></line><line x1=3D"739.0048494546782" y1=3D"279.788337=
5315074" x2=3D"734.0961432245931" y2=3D"274.28925641475917" stroke=3D"#3366=
cc" stroke-width=3D"1"></line><line x1=3D"734.0961432245931" y1=3D"274.2892=
5641475917" x2=3D"729.8258992465721" y2=3D"269.711388379114" stroke=3D"#336=
6cc" stroke-width=3D"1"></line><line x1=3D"729.8258992465721" y1=3D"269.711=
388379114" x2=3D"726.0369032170962" y2=3D"265.78992318838016" stroke=3D"#33=
66cc" stroke-width=3D"1"></line><line x1=3D"726.0369032170962" y1=3D"265.78=
992318838016" x2=3D"722.6265286276963" y2=3D"262.3600139315946" stroke=3D"#=
3366cc" stroke-width=3D"1"></line><line x1=3D"722.6265286276963" y1=3D"262.=
3600139315946" x2=3D"719.5230767776172" y2=3D"259.3120412900271" stroke=3D"=
#3366cc" stroke-width=3D"1"></line><line x1=3D"719.5230767776172" y1=3D"259=
.3120412900271" x2=3D"716.6632999116076" y2=3D"256.56940337878626" stroke=
=3D"#3366cc" stroke-width=3D"1"></line><line x1=3D"716.6632999116076" y1=3D=
"256.56940337878626" x2=3D"713.9876646475816" y2=3D"254.07645747786137" str=
oke=3D"#3366cc" stroke-width=3D"1"></line><line x1=3D"713.9876646475816" y1=
=3D"254.07645747786137" x2=3D"711.4463279728355" y2=3D"251.79150884525296" =
stroke=3D"#3366cc" stroke-width=3D"1"></line><line x1=3D"711.4463279728355"=
 y1=3D"251.79150884525296" x2=3D"708.9890865478046" y2=3D"249.6825062972611=
4" stroke=3D"#3366cc" stroke-width=3D"1"></line><line x1=3D"708.98908654780=
46" y1=3D"249.68250629726114" x2=3D"706.587821364452" y2=3D"247.72427996754=
413" stroke=3D"#3366cc" stroke-width=3D"1"></line><line x1=3D"706.587821364=
452" y1=3D"247.72427996754413" x2=3D"704.2083105222147" y2=3D"245.896702316=
9509" stroke=3D"#3366cc" stroke-width=3D"1"></line><line x1=3D"704.20831052=
22147" y1=3D"245.8967023169509" x2=3D"701.8386392231034" y2=3D"244.18342518=
051293" stroke=3D"#3366cc" stroke-width=3D"1"></line><line x1=3D"701.838639=
2231034" y1=3D"244.18342518051293" x2=3D"699.4681444392713" y2=3D"242.57098=
903565904" stroke=3D"#3366cc" stroke-width=3D"1"></line><line x1=3D"699.468=
1444392713" y1=3D"242.57098903565904" x2=3D"697.090391556933" y2=3D"241.048=
18014499284" stroke=3D"#3366cc" stroke-width=3D"1"></line><line x1=3D"697.0=
90391556933" y1=3D"241.04818014499284" x2=3D"694.6939488465416" y2=3D"239.6=
055571448677" stroke=3D"#3366cc" stroke-width=3D"1"></line><line x1=3D"694.=
6939488465416" y1=3D"239.6055571448677" x2=3D"692.2724554885815" y2=3D"238.=
23509615758005" stroke=3D"#3366cc" stroke-width=3D"1"></line><line x1=3D"69=
2.2724554885815" y1=3D"238.23509615758005" x2=3D"689.8223822271291" y2=3D"2=
36.92992051037766" stroke=3D"#3366cc" stroke-width=3D"1"></line><line x1=3D=
"689.8223822271291" y1=3D"236.92992051037766" x2=3D"687.3440083503747" y2=
=3D"235.68409195413392" stroke=3D"#3366cc" stroke-width=3D"1"></line><line =
x1=3D"687.3440083503747" y1=3D"235.68409195413392" x2=3D"684.8307604474984"=
 y2=3D"234.492447317747" stroke=3D"#3366cc" stroke-width=3D"1"></line><line=
 x1=3D"684.8307604474984" y1=3D"234.492447317747" x2=3D"682.29366757427" y2=
=3D"233.35046922606512" stroke=3D"#3366cc" stroke-width=3D"1"></line><line =
x1=3D"682.29366757427" y1=3D"233.35046922606512" x2=3D"679.7453505122493" y=
2=3D"232.2541826973483" stroke=3D"#3366cc" stroke-width=3D"1"></line><line =
x1=3D"679.7453505122493" y1=3D"232.2541826973483" x2=3D"677.1932358942757" =
y2=3D"231.20007164219646" stroke=3D"#3366cc" stroke-width=3D"1"></line><lin=
e x1=3D"677.1932358942757" y1=3D"231.20007164219646" x2=3D"674.644165375035=
1" y2=3D"230.18501083738568" stroke=3D"#3366cc" stroke-width=3D"1"></line><=
line x1=3D"674.6441653750351" y1=3D"230.18501083738568" x2=3D"672.108818967=
1121" y2=3D"229.2062100557808" stroke=3D"#3366cc" stroke-width=3D"1"></line=
><line x1=3D"672.1088189671121" y1=3D"229.2062100557808" x2=3D"669.59306151=
46236" y2=3D"228.26116783531572" stroke=3D"#3366cc" stroke-width=3D"1"></li=
ne><line x1=3D"669.5930615146236" y1=3D"228.26116783531572" x2=3D"667.10376=
04163059" y2=3D"227.34763295783245" stroke=3D"#3366cc" stroke-width=3D"1"><=
/line><line x1=3D"667.1037604163059" y1=3D"227.34763295783245" x2=3D"664.66=
421251454" y2=3D"226.46357214453997" stroke=3D"#3366cc" stroke-width=3D"1">=
</line><line x1=3D"664.66421251454" y1=3D"226.46357214453997" x2=3D"662.281=
0471279346" y2=3D"225.60714280174045" stroke=3D"#3366cc" stroke-width=3D"1"=
></line><line x1=3D"662.2810471279346" y1=3D"225.60714280174045" x2=3D"659.=
9565080978169" y2=3D"224.77666989804908" stroke=3D"#3366cc" stroke-width=3D=
"1"></line><line x1=3D"659.9565080978169" y1=3D"224.77666989804908" x2=3D"6=
57.7029113343739" y2=3D"223.97062624361507" stroke=3D"#3366cc" stroke-width=
=3D"1"></line><line x1=3D"657.7029113343739" y1=3D"223.97062624361507" x2=
=3D"655.5262504880242" y2=3D"223.1876155878387" stroke=3D"#3366cc" stroke-w=
idth=3D"1"></line><line x1=3D"655.5262504880242" y1=3D"223.1876155878387" x=
2=3D"653.4213576917089" y2=3D"222.42635806560355" stroke=3D"#3366cc" stroke=
-width=3D"1"></line><line x1=3D"653.4213576917089" y1=3D"222.42635806560355=
" x2=3D"651.4005062808122" y2=3D"221.68567761100667" stroke=3D"#3366cc" str=
oke-width=3D"1"></line><line x1=3D"651.4005062808122" y1=3D"221.68567761100=
667" x2=3D"649.4561576601334" y2=3D"220.96449102779175" stroke=3D"#3366cc" =
stroke-width=3D"1"></line><line x1=3D"649.4561576601334" y1=3D"220.96449102=
779175" x2=3D"647.5918222170023" y2=3D"220.2617984615026" stroke=3D"#3366cc=
" stroke-width=3D"1"></line><line x1=3D"647.5918222170023" y1=3D"220.261798=
4615026" x2=3D"645.7971592587847" y2=3D"219.57667506301485" stroke=3D"#3366=
cc" stroke-width=3D"1"></line><line x1=3D"645.7971592587847" y1=3D"219.5766=
7506301485" x2=3D"644.0736286964452" y2=3D"218.90826366903323" stroke=3D"#3=
366cc" stroke-width=3D"1"></line><line x1=3D"644.0736286964452" y1=3D"218.9=
0826366903323" x2=3D"642.4065481017084" y2=3D"218.25576835422106" stroke=3D=
"#3366cc" stroke-width=3D"1"></line><line x1=3D"642.4065481017084" y1=3D"21=
8.25576835422106" x2=3D"640.7876829390525" y2=3D"217.61844873329787" stroke=
=3D"#3366cc" stroke-width=3D"1"></line><line x1=3D"640.7876829390525" y1=3D=
"217.61844873329787" x2=3D"639.2178161314891" y2=3D"216.99561491080345" str=
oke=3D"#3366cc" stroke-width=3D"1"></line><line x1=3D"639.2178161314891" y1=
=3D"216.99561491080345" x2=3D"637.6769904111503" y2=3D"216.38662299214656" =
stroke=3D"#3366cc" stroke-width=3D"1"></line><line x1=3D"637.6769904111503"=
 y1=3D"216.38662299214656" x2=3D"636.169085408397" y2=3D"215.7908710827046"=
 stroke=3D"#3366cc" stroke-width=3D"1"></line><line x1=3D"636.169085408397"=
 y1=3D"215.7908710827046" x2=3D"634.6846751563039" y2=3D"215.20779571265356=
" stroke=3D"#3366cc" stroke-width=3D"1"></line><line x1=3D"634.684675156303=
9" y1=3D"215.20779571265356" x2=3D"633.2274332951013" y2=3D"214.63686863429=
638" stroke=3D"#3366cc" stroke-width=3D"1"></line><line x1=3D"633.227433295=
1013" y1=3D"214.63686863429638" x2=3D"631.7755107693586" y2=3D"214.07759394=
626663" stroke=3D"#3366cc" stroke-width=3D"1"></line><line x1=3D"631.775510=
7693586" y1=3D"214.07759394626663" x2=3D"630.3331936987504" y2=3D"213.52950=
550537233" stroke=3D"#3366cc" stroke-width=3D"1"></line><line x1=3D"630.333=
1936987504" y1=3D"213.52950550537233" x2=3D"628.9028077769494" y2=3D"212.99=
216459223211" stroke=3D"#3366cc" stroke-width=3D"1"></line><line x1=3D"628.=
9028077769494" y1=3D"212.99216459223211" x2=3D"627.4661520464203" y2=3D"212=
.46515780141277" stroke=3D"#3366cc" stroke-width=3D"1"></line><line x1=3D"6=
27.4661520464203" y1=3D"212.46515780141277" x2=3D"626.0380280962795" y2=3D"=
211.94809513064794" stroke=3D"#3366cc" stroke-width=3D"1"></line><line x1=
=3D"626.0380280962795" y1=3D"211.94809513064794" x2=3D"624.598008303496" y2=
=3D"211.44060824701285" stroke=3D"#3366cc" stroke-width=3D"1"></line><line =
x1=3D"624.598008303496" y1=3D"211.44060824701285" x2=3D"623.1450529081569" =
y2=3D"210.94234891074657" stroke=3D"#3366cc" stroke-width=3D"1"></line><lin=
e x1=3D"623.1450529081569" y1=3D"210.94234891074657" x2=3D"621.688129607311=
" y2=3D"210.45298753982826" stroke=3D"#3366cc" stroke-width=3D"1"></line><l=
ine x1=3D"621.688129607311" y1=3D"210.45298753982826" x2=3D"620.22401817803=
38" y2=3D"209.97221190048785" stroke=3D"#3366cc" stroke-width=3D"1"></line>=
<line x1=3D"620.2240181780338" y1=3D"209.97221190048785" x2=3D"618.74422140=
59657" y2=3D"209.49972591062138" stroke=3D"#3366cc" stroke-width=3D"1"></li=
ne><line x1=3D"618.7442214059657" y1=3D"209.49972591062138" x2=3D"617.26196=
9485026" y2=3D"209.03524854462717" stroke=3D"#3366cc" stroke-width=3D"1"></=
line><line x1=3D"617.261969485026" y1=3D"209.03524854462717" x2=3D"615.7643=
498911123" y2=3D"208.5785128295184" stroke=3D"#3366cc" stroke-width=3D"1"><=
/line><line x1=3D"615.7643498911123" y1=3D"208.5785128295184" x2=3D"614.262=
4954809429" y2=3D"208.12926492333378" stroke=3D"#3366cc" stroke-width=3D"1"=
></line><line x1=3D"614.2624954809429" y1=3D"208.12926492333378" x2=3D"612.=
7533895360651" y2=3D"207.68726326787944" stroke=3D"#3366cc" stroke-width=3D=
"1"></line><line x1=3D"612.7533895360651" y1=3D"207.68726326787944" x2=3D"6=
11.2300622344001" y2=3D"207.25227780872268" stroke=3D"#3366cc" stroke-width=
=3D"1"></line><line x1=3D"611.2300622344001" y1=3D"207.25227780872268" x2=
=3D"609.6969652496551" y2=3D"206.82408927613136" stroke=3D"#3366cc" stroke-=
width=3D"1"></line><line x1=3D"609.6969652496551" y1=3D"206.82408927613136"=
 x2=3D"608.1709848057254" y2=3D"206.40248852133234" stroke=3D"#3366cc" stro=
ke-width=3D"1"></line><line x1=3D"608.1709848057254" y1=3D"206.402488521332=
34" x2=3D"606.6272571014938" y2=3D"205.98727590305964" stroke=3D"#3366cc" s=
troke-width=3D"1"></line><line x1=3D"606.6272571014938" y1=3D"205.987275903=
05964" x2=3D"605.0825744347017" y2=3D"205.5782607198876" stroke=3D"#3366cc"=
 stroke-width=3D"1"></line><line x1=3D"605.0825744347017" y1=3D"205.5782607=
198876" x2=3D"603.5401104180739" y2=3D"205.1752606843092" stroke=3D"#3366cc=
" stroke-width=3D"1"></line><line x1=3D"603.5401104180739" y1=3D"205.175260=
6843092" x2=3D"601.9975393227045" y2=3D"204.77810143492857" stroke=3D"#3366=
cc" stroke-width=3D"1"></line><line x1=3D"601.9975393227045" y1=3D"204.7781=
0143492857" x2=3D"600.4704071234275" y2=3D"204.3866160835007" stroke=3D"#33=
66cc" stroke-width=3D"1"></line><line x1=3D"600.4704071234275" y1=3D"204.38=
66160835007" x2=3D"598.9421655853174" y2=3D"204.0006447938732" stroke=3D"#3=
366cc" stroke-width=3D"1"></line><line x1=3D"598.9421655853174" y1=3D"204.0=
006447938732" x2=3D"597.4216017831479" y2=3D"203.62003439017064" stroke=3D"=
#3366cc" stroke-width=3D"1"></line><line x1=3D"597.4216017831479" y1=3D"203=
.62003439017064" x2=3D"595.9206889017397" y2=3D"203.24463799181885" stroke=
=3D"#3366cc" stroke-width=3D"1"></line><line x1=3D"595.9206889017397" y1=3D=
"203.24463799181885" x2=3D"594.4301406737146" y2=3D"202.8743146732315" stro=
ke=3D"#3366cc" stroke-width=3D"1"></line><line x1=3D"594.4301406737146" y1=
=3D"202.8743146732315" x2=3D"592.9480289390054" y2=3D"202.5089291461869" st=
roke=3D"#3366cc" stroke-width=3D"1"></line><line x1=3D"592.9480289390054" y=
1=3D"202.5089291461869" x2=3D"591.4813397705595" y2=3D"202.14835146310205" =
stroke=3D"#3366cc" stroke-width=3D"1"></line><line x1=3D"591.4813397705595"=
 y1=3D"202.14835146310205" x2=3D"590.0229644913563" y2=3D"201.7924567395773=
5" stroke=3D"#3366cc" stroke-width=3D"1"></line><line x1=3D"590.02296449135=
63" y1=3D"201.79245673957735" x2=3D"588.5774103740027" y2=3D"201.4411248947=
2778" stroke=3D"#3366cc" stroke-width=3D"1"></line><line x1=3D"588.57741037=
40027" y1=3D"201.44112489472778" x2=3D"587.1442189004101" y2=3D"201.0942404=
0795017" stroke=3D"#3366cc" stroke-width=3D"1"></line><line x1=3D"587.14421=
89004101" y1=3D"201.09424040795017" x2=3D"585.7444869102767" y2=3D"200.7516=
9209089393" stroke=3D"#3366cc" stroke-width=3D"1"></line><line x1=3D"585.74=
44869102767" y1=3D"200.75169209089393" x2=3D"584.3704528789286" y2=3D"200.4=
1337287350882" stroke=3D"#3366cc" stroke-width=3D"1"></line><line x1=3D"584=
.3704528789286" y1=3D"200.41337287350882" x2=3D"583.026668989012" y2=3D"200=
.0791796031394" stroke=3D"#3366cc" stroke-width=3D"1"></line><line x1=3D"58=
3.026668989012" y1=3D"200.0791796031394" x2=3D"581.7006556734989" y2=3D"199=
.74901285572318" stroke=3D"#3366cc" stroke-width=3D"1"></line><line x1=3D"5=
81.7006556734989" y1=3D"199.74901285572318" x2=3D"580.3903926209111" y2=3D"=
199.42277675822797" stroke=3D"#3366cc" stroke-width=3D"1"></line><line x1=
=3D"580.3903926209111" y1=3D"199.42277675822797" x2=3D"579.102021504939" y2=
=3D"199.10037882153452" stroke=3D"#3366cc" stroke-width=3D"1"></line><line =
x1=3D"579.102021504939" y1=3D"199.10037882153452" x2=3D"577.8328567234454" =
y2=3D"198.78172978303624" stroke=3D"#3366cc" stroke-width=3D"1"></line><lin=
e x1=3D"577.8328567234454" y1=3D"198.78172978303624" x2=3D"576.582090134316=
9" y2=3D"198.4667434582855" stroke=3D"#3366cc" stroke-width=3D"1"></line><l=
ine x1=3D"576.5820901343169" y1=3D"198.4667434582855" x2=3D"575.34837817738=
87" y2=3D"198.15533660106945" stroke=3D"#3366cc" stroke-width=3D"1"></line>=
<line x1=3D"575.3483781773887" y1=3D"198.15533660106945" x2=3D"574.13688105=
31626" y2=3D"197.84742877134747" stroke=3D"#3366cc" stroke-width=3D"1"></li=
ne><line x1=3D"574.1368810531626" y1=3D"197.84742877134747" x2=3D"572.94070=
01425984" y2=3D"197.5429422105259" stroke=3D"#3366cc" stroke-width=3D"1"></=
line><line x1=3D"572.9407001425984" y1=3D"197.5429422105259" x2=3D"571.7611=
194192648" y2=3D"197.24180172358618" stroke=3D"#3366cc" stroke-width=3D"1">=
</line><line x1=3D"571.7611194192648" y1=3D"197.24180172358618" x2=3D"570.6=
001073545406" y2=3D"196.94393456761932" stroke=3D"#3366cc" stroke-width=3D"=
1"></line><line x1=3D"570.6001073545406" y1=3D"196.94393456761932" x2=3D"56=
9.4471701746239" y2=3D"196.64927034635377" stroke=3D"#3366cc" stroke-width=
=3D"1"></line><line x1=3D"569.4471701746239" y1=3D"196.64927034635377" x2=
=3D"568.3016075421617" y2=3D"196.3577409102937" stroke=3D"#3366cc" stroke-w=
idth=3D"1"></line><line x1=3D"568.3016075421617" y1=3D"196.3577409102937" x=
2=3D"567.1942475772319" y2=3D"196.06928026211324" stroke=3D"#3366cc" stroke=
-width=3D"1"></line><line x1=3D"567.1942475772319" y1=3D"196.06928026211324=
" x2=3D"566.0915671065827" y2=3D"195.78382446697887" stroke=3D"#3366cc" str=
oke-width=3D"1"></line><line x1=3D"566.0915671065827" y1=3D"195.78382446697=
887" x2=3D"564.9969636687874" y2=3D"195.50131156749416" stroke=3D"#3366cc" =
stroke-width=3D"1"></line><line x1=3D"564.9969636687874" y1=3D"195.50131156=
749416" x2=3D"563.920110303944" y2=3D"195.2216815029846" stroke=3D"#3366cc"=
 stroke-width=3D"1"></line><line x1=3D"563.920110303944" y1=3D"195.22168150=
29846" x2=3D"562.8694418472162" y2=3D"194.94487603285896" stroke=3D"#3366cc=
" stroke-width=3D"1"></line><line x1=3D"562.8694418472162" y1=3D"194.944876=
03285896" x2=3D"561.8191114652495" y2=3D"194.6708386638028" stroke=3D"#3366=
cc" stroke-width=3D"1"></line><line x1=3D"561.8191114652495" y1=3D"194.6708=
386638028" x2=3D"560.777411144647" y2=3D"194.39951458057672" stroke=3D"#336=
6cc" stroke-width=3D"1"></line><line x1=3D"560.777411144647" y1=3D"194.3995=
1458057672" x2=3D"559.7470359711849" y2=3D"194.13085058020653" stroke=3D"#3=
366cc" stroke-width=3D"1"></line><line x1=3D"559.7470359711849" y1=3D"194.1=
3085058020653" x2=3D"558.7335143069961" y2=3D"193.8647950093688" stroke=3D"=
#3366cc" stroke-width=3D"1"></line><line x1=3D"558.7335143069961" y1=3D"193=
.8647950093688" x2=3D"557.7342999551144" y2=3D"193.60129770478628" stroke=
=3D"#3366cc" stroke-width=3D"1"></line><line x1=3D"557.7342999551144" y1=3D=
"193.60129770478628" x2=3D"556.7489407079298" y2=3D"193.34030993646226" str=
oke=3D"#3366cc" stroke-width=3D"1"></line><line x1=3D"556.7489407079298" y1=
=3D"193.34030993646226" x2=3D"555.7728330060304" y2=3D"193.08178435359238" =
stroke=3D"#3366cc" stroke-width=3D"1"></line><line x1=3D"555.7728330060304"=
 y1=3D"193.08178435359238" x2=3D"554.818936648765" y2=3D"192.82567493300414=
" stroke=3D"#3366cc" stroke-width=3D"1"></line><line x1=3D"554.818936648765=
" y1=3D"192.82567493300414" x2=3D"553.8647417252184" y2=3D"192.571936929983=
42" stroke=3D"#3366cc" stroke-width=3D"1"></line><line x1=3D"553.8647417252=
184" y1=3D"192.57193692998342" x2=3D"552.9156502857238" y2=3D"192.320526831=
35728" stroke=3D"#3366cc" stroke-width=3D"1"></line><line x1=3D"552.9156502=
857238" y1=3D"192.32052683135728" x2=3D"551.9984432945771" y2=3D"192.071402=
3107086" stroke=3D"#3366cc" stroke-width=3D"1"></line><line x1=3D"551.99844=
32945771" y1=3D"192.0714023107086" x2=3D"551.0772416645234" y2=3D"191.82452=
218560894" stroke=3D"#3366cc" stroke-width=3D"1"></line><line x1=3D"551.077=
2416645234" y1=3D"191.82452218560894" x2=3D"550.1834530577805" y2=3D"191.57=
984637676037" stroke=3D"#3366cc" stroke-width=3D"1"></line><line x1=3D"550.=
1834530577805" y1=3D"191.57984637676037" x2=3D"549.284985203903" y2=3D"191.=
33733586894525" stroke=3D"#3366cc" stroke-width=3D"1"></line><line x1=3D"54=
9.284985203903" y1=3D"191.33733586894525" x2=3D"548.40922259193" y2=3D"191.=
09695267368883" stroke=3D"#3366cc" stroke-width=3D"1"></line><line x1=3D"54=
8.40922259193" y1=3D"191.09695267368883" x2=3D"547.5310815099647" y2=3D"190=
.85865979354548" stroke=3D"#3366cc" stroke-width=3D"1"></line><line x1=3D"5=
47.5310815099647" y1=3D"190.85865979354548" x2=3D"546.6789601020718" y2=3D"=
190.62242118792392" stroke=3D"#3366cc" stroke-width=3D"1"></line><line x1=
=3D"546.6789601020718" y1=3D"190.62242118792392" x2=3D"545.8489622192853" y=
2=3D"190.3882017403735" stroke=3D"#3366cc" stroke-width=3D"1"></line><line =
x1=3D"545.8489622192853" y1=3D"190.3882017403735" x2=3D"545.0244101113689" =
y2=3D"190.15596722725627" stroke=3D"#3366cc" stroke-width=3D"1"></line><lin=
e x1=3D"545.0244101113689" y1=3D"190.15596722725627" x2=3D"544.208519436279=
6" y2=3D"189.92568428773578" stroke=3D"#3366cc" stroke-width=3D"1"></line><=
line x1=3D"544.2085194362796" y1=3D"189.92568428773578" x2=3D"543.415781469=
67" y2=3D"189.6973203950159" stroke=3D"#3366cc" stroke-width=3D"1"></line><=
line x1=3D"543.41578146967" y1=3D"189.6973203950159" x2=3D"542.625412709742=
9" y2=3D"189.47084382876858" stroke=3D"#3366cc" stroke-width=3D"1"></line><=
line x1=3D"542.6254127097429" y1=3D"189.47084382876858" x2=3D"541.842140262=
0099" y2=3D"189.24622364869157" stroke=3D"#3366cc" stroke-width=3D"1"></lin=
e><line x1=3D"541.8421402620099" y1=3D"189.24622364869157" x2=3D"541.061091=
398346" y2=3D"189.02342966914105" stroke=3D"#3366cc" stroke-width=3D"1"></l=
ine><line x1=3D"541.061091398346" y1=3D"189.02342966914105" x2=3D"540.29831=
4835656" y2=3D"188.80243243478697" stroke=3D"#3366cc" stroke-width=3D"1"></=
line><line x1=3D"540.298314835656" y1=3D"188.80243243478697" x2=3D"539.5517=
986793711" y2=3D"188.58320319724245" stroke=3D"#3366cc" stroke-width=3D"1">=
</line><line x1=3D"539.5517986793711" y1=3D"188.58320319724245" x2=3D"538.8=
007427235077" y2=3D"188.36571389262056" stroke=3D"#3366cc" stroke-width=3D"=
1"></line><line x1=3D"538.8007427235077" y1=3D"188.36571389262056" x2=3D"53=
8.0602979240907" y2=3D"188.14993711997482" stroke=3D"#3366cc" stroke-width=
=3D"1"></line><line x1=3D"538.0602979240907" y1=3D"188.14993711997482" x2=
=3D"537.3392767339151" y2=3D"187.93584612058143" stroke=3D"#3366cc" stroke-=
width=3D"1"></line><line x1=3D"537.3392767339151" y1=3D"187.93584612058143"=
 x2=3D"536.6288160787117" y2=3D"187.72341475802543" stroke=3D"#3366cc" stro=
ke-width=3D"1"></line><line x1=3D"536.6288160787117" y1=3D"187.723414758025=
43" x2=3D"535.9272862369436" y2=3D"187.51261749905157" stroke=3D"#3366cc" s=
troke-width=3D"1"></line><line x1=3D"535.9272862369436" y1=3D"187.512617499=
05157" x2=3D"535.2141461923836" y2=3D"187.3034293951474" stroke=3D"#3366cc"=
 stroke-width=3D"1"></line><line x1=3D"535.2141461923836" y1=3D"187.3034293=
951474" x2=3D"534.5254375408596" y2=3D"187.09582606482294" stroke=3D"#3366c=
c" stroke-width=3D"1"></line><line x1=3D"534.5254375408596" y1=3D"187.09582=
606482294" x2=3D"533.8294646881207" y2=3D"186.88978367655716" stroke=3D"#33=
66cc" stroke-width=3D"1"></line><line x1=3D"533.8294646881207" y1=3D"186.88=
978367655716" x2=3D"533.1624393396563" y2=3D"186.6852789323806" stroke=3D"#=
3366cc" stroke-width=3D"1"></line><line x1=3D"533.1624393396563" y1=3D"186.=
6852789323806" x2=3D"532.4941709955052" y2=3D"186.48228905206602" stroke=3D=
"#3366cc" stroke-width=3D"1"></line><line x1=3D"532.4941709955052" y1=3D"18=
6.48228905206602" x2=3D"531.850218826748" y2=3D"186.28079175790023" stroke=
=3D"#3366cc" stroke-width=3D"1"></line><line x1=3D"531.850218826748" y1=3D"=
186.28079175790023" x2=3D"531.1903365741485" y2=3D"186.08076526001216" stro=
ke=3D"#3366cc" stroke-width=3D"1"></line><line x1=3D"531.1903365741485" y1=
=3D"186.08076526001216" x2=3D"530.5503687753428" y2=3D"185.88218824223176" =
stroke=3D"#3366cc" stroke-width=3D"1"></line><line x1=3D"530.5503687753428"=
 y1=3D"185.88218824223176" x2=3D"529.9072336557567" y2=3D"185.6850398484583=
" stroke=3D"#3366cc" stroke-width=3D"1"></line><line x1=3D"529.907233655756=
7" y1=3D"185.6850398484583" x2=3D"529.3038006308161" y2=3D"185.489299669515=
28" stroke=3D"#3366cc" stroke-width=3D"1"></line><line x1=3D"529.3038006308=
161" y1=3D"185.48929966951528" x2=3D"528.6832313964892" y2=3D"185.294947730=
47116" stroke=3D"#3366cc" stroke-width=3D"1"></line><line x1=3D"528.6832313=
964892" y1=3D"185.29494773047116" x2=3D"528.0610428853774" y2=3D"185.101964=
47840727" stroke=3D"#3366cc" stroke-width=3D"1"></line><line x1=3D"528.0610=
428853774" y1=3D"185.10196447840727" x2=3D"527.455753430464" y2=3D"184.9103=
307706126" stroke=3D"#3366cc" stroke-width=3D"1"></line><line x1=3D"527.455=
753430464" y1=3D"184.9103307706126" x2=3D"526.8627767369824" y2=3D"184.7200=
278631892" stroke=3D"#3366cc" stroke-width=3D"1"></line><line x1=3D"526.862=
7767369824" y1=3D"184.7200278631892" x2=3D"526.275632619172" y2=3D"184.5310=
3740005008" stroke=3D"#3366cc" stroke-width=3D"1"></line><line x1=3D"526.27=
5632619172" y1=3D"184.53103740005008" x2=3D"525.6967667263863" y2=3D"184.34=
33414022941" stroke=3D"#3366cc" stroke-width=3D"1"></line><line x1=3D"525.6=
967667263863" y1=3D"184.3433414022941" x2=3D"525.12270025093" y2=3D"184.156=
9222579422" stroke=3D"#3366cc" stroke-width=3D"1"></line><line x1=3D"525.12=
270025093" y1=3D"184.1569222579422" x2=3D"524.5570490872032" y2=3D"183.9717=
6271202034" stroke=3D"#3366cc" stroke-width=3D"1"></line><line x1=3D"524.55=
70490872032" y1=3D"183.97176271202034" x2=3D"523.989632243291" y2=3D"183.78=
784585697537" stroke=3D"#3366cc" stroke-width=3D"1"></line><line x1=3D"523.=
989632243291" y1=3D"183.78784585697537" x2=3D"523.4333832546537" y2=3D"183.=
6051551234102" stroke=3D"#3366cc" stroke-width=3D"1"></line><line x1=3D"523=
.4333832546537" y1=3D"183.6051551234102" x2=3D"522.8728244986514" y2=3D"183=
.42367427112606" stroke=3D"#3366cc" stroke-width=3D"1"></line><line x1=3D"5=
22.8728244986514" y1=3D"183.42367427112606" x2=3D"522.3377225899" y2=3D"183=
.24338738045893" stroke=3D"#3366cc" stroke-width=3D"1"></line><line x1=3D"5=
22.3377225899" y1=3D"183.24338738045893" x2=3D"521.8100401342185" y2=3D"183=
.0642788438997" stroke=3D"#3366cc" stroke-width=3D"1"></line><line x1=3D"52=
1.8100401342185" y1=3D"183.0642788438997" x2=3D"521.271576000014" y2=3D"182=
.88633335798582" stroke=3D"#3366cc" stroke-width=3D"1"></line><line x1=3D"5=
21.271576000014" y1=3D"182.88633335798582" x2=3D"520.7531399917948" y2=3D"1=
82.70953591545506" stroke=3D"#3366cc" stroke-width=3D"1"></line><line x1=3D=
"520.7531399917948" y1=3D"182.70953591545506" x2=3D"520.2154993412782" y2=
=3D"182.53387179765025" stroke=3D"#3366cc" stroke-width=3D"1"></line><line =
x1=3D"520.2154993412782" y1=3D"182.53387179765025" x2=3D"519.7016127365596"=
 y2=3D"182.35932656716645" stroke=3D"#3366cc" stroke-width=3D"1"></line><li=
ne x1=3D"519.7016127365596" y1=3D"182.35932656716645" x2=3D"519.18792164212=
21" y2=3D"182.18588606073024" stroke=3D"#3366cc" stroke-width=3D"1"></line>=
<line x1=3D"519.1879216421221" y1=3D"182.18588606073024" x2=3D"518.67419663=
30985" y2=3D"182.01353638230333" stroke=3D"#3366cc" stroke-width=3D"1"></li=
ne><line x1=3D"518.6741966330985" y1=3D"182.01353638230333" x2=3D"518.15615=
80060354" y2=3D"181.84226389640165" stroke=3D"#3366cc" stroke-width=3D"1"><=
/line><line x1=3D"518.1561580060354" y1=3D"181.84226389640165" x2=3D"517.65=
02782663456" y2=3D"181.6720552216217" stroke=3D"#3366cc" stroke-width=3D"1"=
></line><line x1=3D"517.6502782663456" y1=3D"181.6720552216217" x2=3D"517.1=
678291204651" y2=3D"181.50289722436696" stroke=3D"#3366cc" stroke-width=3D"=
1"></line><line x1=3D"517.1678291204651" y1=3D"181.50289722436696" x2=3D"51=
6.6787959800471" y2=3D"181.33477701276655" stroke=3D"#3366cc" stroke-width=
=3D"1"></line><line x1=3D"516.6787959800471" y1=3D"181.33477701276655" x2=
=3D"516.193562107947" y2=3D"181.16768193077957" stroke=3D"#3366cc" stroke-w=
idth=3D"1"></line><line x1=3D"516.193562107947" y1=3D"181.16768193077957" x=
2=3D"515.7048615296119" y2=3D"181.00159955247767" stroke=3D"#3366cc" stroke=
-width=3D"1"></line><line x1=3D"515.7048615296119" y1=3D"181.00159955247767=
" x2=3D"515.2132136636219" y2=3D"180.83651767650028" stroke=3D"#3366cc" str=
oke-width=3D"1"></line><line x1=3D"515.2132136636219" y1=3D"180.83651767650=
028" x2=3D"514.7309466285067" y2=3D"180.6724243206756" stroke=3D"#3366cc" s=
troke-width=3D"1"></line><line x1=3D"514.7309466285067" y1=3D"180.672424320=
6756" x2=3D"514.2436662002196" y2=3D"180.5093077168016" stroke=3D"#3366cc" =
stroke-width=3D"1"></line><line x1=3D"514.2436662002196" y1=3D"180.50930771=
68016" x2=3D"513.7673226380014" y2=3D"180.347156305582" stroke=3D"#3366cc" =
stroke-width=3D"1"></line><line x1=3D"513.7673226380014" y1=3D"180.34715630=
5582" x2=3D"513.304455642623" y2=3D"180.1859587317101" stroke=3D"#3366cc" s=
troke-width=3D"1"></line><line x1=3D"513.304455642623" y1=3D"180.1859587317=
101" x2=3D"512.8261676554787" y2=3D"180.02570383909767" stroke=3D"#3366cc" =
stroke-width=3D"1"></line><line x1=3D"512.8261676554787" y1=3D"180.02570383=
909767" x2=3D"512.3735879134169" y2=3D"179.86638066624155" stroke=3D"#3366c=
c" stroke-width=3D"1"></line><line x1=3D"512.3735879134169" y1=3D"179.86638=
066624155" x2=3D"511.9150102647504" y2=3D"179.70797844172458" stroke=3D"#33=
66cc" stroke-width=3D"1"></line><line x1=3D"511.9150102647504" y1=3D"179.70=
797844172458" x2=3D"511.4479492737847" y2=3D"179.5504865798457" stroke=3D"#=
3366cc" stroke-width=3D"1"></line><line x1=3D"511.4479492737847" y1=3D"179.=
5504865798457" x2=3D"511.0092199483013" y2=3D"179.3938946763751" stroke=3D"=
#3366cc" stroke-width=3D"1"></line><line x1=3D"511.0092199483013" y1=3D"179=
.3938946763751" x2=3D"510.579361948549" y2=3D"179.2381925044297" stroke=3D"=
#3366cc" stroke-width=3D"1"></line><line x1=3D"510.579361948549" y1=3D"179.=
2381925044297" x2=3D"510.13133721826904" y2=3D"179.08337001046516" stroke=
=3D"#3366cc" stroke-width=3D"1"></line><line x1=3D"510.13133721826904" y1=
=3D"179.08337001046516" x2=3D"509.6914193505638" y2=3D"178.9294173103809" s=
troke=3D"#3366cc" stroke-width=3D"1"></line><line x1=3D"509.6914193505638" =
y1=3D"178.9294173103809" x2=3D"509.25885546429856" y2=3D"178.7763246857332"=
 stroke=3D"#3366cc" stroke-width=3D"1"></line><line x1=3D"509.2588554642985=
6" y1=3D"178.7763246857332" x2=3D"508.81463100020926" y2=3D"178.62408258005=
416" stroke=3D"#3366cc" stroke-width=3D"1"></line><line x1=3D"508.814631000=
20926" y1=3D"178.62408258005416" x2=3D"508.3855770596059" y2=3D"178.4726815=
9527212" stroke=3D"#3366cc" stroke-width=3D"1"></line><line x1=3D"508.38557=
70596059" y1=3D"178.47268159527212" x2=3D"507.9597200790081" y2=3D"178.3221=
1248823003" stroke=3D"#3366cc" stroke-width=3D"1"></line><line x1=3D"507.95=
97200790081" y1=3D"178.32211248823003" x2=3D"507.5207155541569" y2=3D"178.1=
723661672997" stroke=3D"#3366cc" stroke-width=3D"1"></line><line x1=3D"507.=
5207155541569" y1=3D"178.1723661672997" x2=3D"507.0929940225706" y2=3D"178.=
02343368908748" stroke=3D"#3366cc" stroke-width=3D"1"></line><line x1=3D"50=
7.0929940225706" y1=3D"178.02343368908748" x2=3D"506.6845207984262" y2=3D"1=
77.875306255229" stroke=3D"#3366cc" stroke-width=3D"1"></line><line x1=3D"5=
06.6845207984262" y1=3D"177.875306255229" x2=3D"506.25837927841803" y2=3D"1=
77.7279752092705" stroke=3D"#3366cc" stroke-width=3D"1"></line><line x1=3D"=
506.25837927841803" y1=3D"177.7279752092705" x2=3D"505.8600121428806" y2=3D=
"177.58143203363315" stroke=3D"#3366cc" stroke-width=3D"1"></line><line x1=
=3D"505.8600121428806" y1=3D"177.58143203363315" x2=3D"505.4509142703014" y=
2=3D"177.43566834665813" stroke=3D"#3366cc" stroke-width=3D"1"></line><line=
 x1=3D"505.4509142703014" y1=3D"177.43566834665813" x2=3D"505.0393692074791=
" y2=3D"177.29067589973013" stroke=3D"#3366cc" stroke-width=3D"1"></line><l=
ine x1=3D"505.0393692074791" y1=3D"177.29067589973013" x2=3D"504.6207390757=
737" y2=3D"177.1464465744764" stroke=3D"#3366cc" stroke-width=3D"1"></line>=
<line x1=3D"504.6207390757737" y1=3D"177.1464465744764" x2=3D"504.216840866=
75856" y2=3D"177.00297238003898" stroke=3D"#3366cc" stroke-width=3D"1"></li=
ne><line x1=3D"504.21684086675856" y1=3D"177.00297238003898" x2=3D"503.8214=
2836739047" y2=3D"176.86024545041823" stroke=3D"#3366cc" stroke-width=3D"1"=
></line><line x1=3D"503.82142836739047" y1=3D"176.86024545041823" x2=3D"503=
.40518955706204" y2=3D"176.71825804188506" stroke=3D"#3366cc" stroke-width=
=3D"1"></line><line x1=3D"503.40518955706204" y1=3D"176.71825804188506" x2=
=3D"502.99129275395444" y2=3D"176.57700253045988" stroke=3D"#3366cc" stroke=
-width=3D"1"></line><line x1=3D"502.99129275395444" y1=3D"176.5770025304598=
8" x2=3D"502.5939649088412" y2=3D"176.43647140945595" stroke=3D"#3366cc" st=
roke-width=3D"1"></line><line x1=3D"502.5939649088412" y1=3D"176.4364714094=
5595" x2=3D"502.1702612340876" y2=3D"176.29665728708605" stroke=3D"#3366cc"=
 stroke-width=3D"1"></line><line x1=3D"502.1702612340876" y1=3D"176.2966572=
8708605" x2=3D"501.73926856288426" y2=3D"176.15755288412905" stroke=3D"#336=
6cc" stroke-width=3D"1"></line><line x1=3D"501.73926856288426" y1=3D"176.15=
755288412905" x2=3D"501.327170608935" y2=3D"176.01915103165604" stroke=3D"#=
3366cc" stroke-width=3D"1"></line><line x1=3D"501.327170608935" y1=3D"176.0=
1915103165604" x2=3D"500.91340120078826" y2=3D"175.88144466881337" stroke=
=3D"#3366cc" stroke-width=3D"1"></line><line x1=3D"500.91340120078826" y1=
=3D"175.88144466881337" x2=3D"500.5171941081275" y2=3D"175.74442684066096" =
stroke=3D"#3366cc" stroke-width=3D"1"></line><line x1=3D"500.5171941081275"=
 y1=3D"175.74442684066096" x2=3D"500.1072677426219" y2=3D"175.6080906960648=
6" stroke=3D"#3366cc" stroke-width=3D"1"></line><line x1=3D"500.10726774262=
19" y1=3D"175.60809069606486" x2=3D"499.70669345099776" y2=3D"175.472429485=
64133" stroke=3D"#3366cc" stroke-width=3D"1"></line><line x1=3D"499.7066934=
5099776" y1=3D"175.47242948564133" x2=3D"499.29624543765095" y2=3D"175.3374=
3655975206" stroke=3D"#3366cc" stroke-width=3D"1"></line><line x1=3D"499.29=
624543765095" y1=3D"175.33743655975206" x2=3D"498.884046017529" y2=3D"175.2=
031053665483" stroke=3D"#3366cc" stroke-width=3D"1"></line><line x1=3D"498.=
884046017529" y1=3D"175.2031053665483" x2=3D"498.49074912789695" y2=3D"175.=
06942945006293" stroke=3D"#3366cc" stroke-width=3D"1"></line><line x1=3D"49=
8.49074912789695" y1=3D"175.06942945006293" x2=3D"498.08479445209383" y2=3D=
"174.93640244834828" stroke=3D"#3366cc" stroke-width=3D"1"></line><line x1=
=3D"498.08479445209383" y1=3D"174.93640244834828" x2=3D"497.7074214931886" =
y2=3D"174.80401809165974" stroke=3D"#3366cc" stroke-width=3D"1"></line><lin=
e x1=3D"497.7074214931886" y1=3D"174.80401809165974" x2=3D"497.340776264666=
83" y2=3D"174.67227020068228" stroke=3D"#3366cc" stroke-width=3D"1"></line>=
<line x1=3D"497.34077626466683" y1=3D"174.67227020068228" x2=3D"496.9570286=
546657" y2=3D"174.54115268479993" stroke=3D"#3366cc" stroke-width=3D"1"></l=
ine><line x1=3D"496.9570286546657" y1=3D"174.54115268479993" x2=3D"496.5774=
5824438075" y2=3D"174.4106595404062" stroke=3D"#3366cc" stroke-width=3D"1">=
</line><line x1=3D"496.57745824438075" y1=3D"174.4106595404062" x2=3D"496.1=
9188117619836" y2=3D"174.28078484925445" stroke=3D"#3366cc" stroke-width=3D=
"1"></line><line x1=3D"496.19188117619836" y1=3D"174.28078484925445" x2=3D"=
495.8073482349936" y2=3D"174.15152277684754" stroke=3D"#3366cc" stroke-widt=
h=3D"1"></line><line x1=3D"495.8073482349936" y1=3D"174.15152277684754" x2=
=3D"495.4487455301331" y2=3D"174.02286757086503" stroke=3D"#3366cc" stroke-=
width=3D"1"></line><line x1=3D"495.4487455301331" y1=3D"174.02286757086503"=
 x2=3D"495.0661379159553" y2=3D"173.8948135596269" stroke=3D"#3366cc" strok=
e-width=3D"1"></line><line x1=3D"495.0661379159553" y1=3D"173.8948135596269=
" x2=3D"494.68210355916153" y2=3D"173.76735515059354" stroke=3D"#3366cc" st=
roke-width=3D"1"></line><line x1=3D"494.68210355916153" y1=3D"173.767355150=
59354" x2=3D"494.31405028482396" y2=3D"173.6404868289" stroke=3D"#3366cc" s=
troke-width=3D"1"></line><line x1=3D"494.31405028482396" y1=3D"173.64048682=
89" x2=3D"493.9542449966974" y2=3D"173.51420315592435" stroke=3D"#3366cc" s=
troke-width=3D"1"></line><line x1=3D"493.9542449966974" y1=3D"173.514203155=
92435" x2=3D"493.58556638314053" y2=3D"173.38849876788845" stroke=3D"#3366c=
c" stroke-width=3D"1"></line><line x1=3D"493.58556638314053" y1=3D"173.3884=
9876788845" x2=3D"493.2119994459853" y2=3D"173.26336837449122" stroke=3D"#3=
366cc" stroke-width=3D"1"></line><line x1=3D"493.2119994459853" y1=3D"173.2=
6336837449122" x2=3D"492.8458767112646" y2=3D"173.13880675757255" stroke=3D=
"#3366cc" stroke-width=3D"1"></line><line x1=3D"492.8458767112646" y1=3D"17=
3.13880675757255" x2=3D"492.4845955103837" y2=3D"173.01480876980742" stroke=
=3D"#3366cc" stroke-width=3D"1"></line><line x1=3D"492.4845955103837" y1=3D=
"173.01480876980742" x2=3D"492.11274029991296" y2=3D"172.89136933342994" st=
roke=3D"#3366cc" stroke-width=3D"1"></line><line x1=3D"492.11274029991296" =
y1=3D"172.89136933342994" x2=3D"491.74211973971285" y2=3D"172.7684834389852=
4" stroke=3D"#3366cc" stroke-width=3D"1"></line><line x1=3D"491.74211973971=
285" y1=3D"172.76848343898524" x2=3D"491.38948051344016" y2=3D"172.64614614=
410993" stroke=3D"#3366cc" stroke-width=3D"1"></line><line x1=3D"491.389480=
51344016" y1=3D"172.64614614410993" x2=3D"491.05427454644035" y2=3D"172.524=
35257233924" stroke=3D"#3366cc" stroke-width=3D"1"></line><line x1=3D"491.0=
5427454644035" y1=3D"172.52435257233924" x2=3D"490.7174126642343" y2=3D"172=
.40309791194056" stroke=3D"#3366cc" stroke-width=3D"1"></line><line x1=3D"4=
90.7174126642343" y1=3D"172.40309791194056" x2=3D"490.40172410063025" y2=3D=
"172.282377414773" stroke=3D"#3366cc" stroke-width=3D"1"></line><line x1=3D=
"490.40172410063025" y1=3D"172.282377414773" x2=3D"490.03942123444597" y2=
=3D"172.16218639517152" stroke=3D"#3366cc" stroke-width=3D"1"></line><line =
x1=3D"490.03942123444597" y1=3D"172.16218639517152" x2=3D"489.7006003449281=
5" y2=3D"172.04252022885575" stroke=3D"#3366cc" stroke-width=3D"1"></line><=
line x1=3D"489.70060034492815" y1=3D"172.04252022885575" x2=3D"489.36442324=
59494" y2=3D"171.9233743518624" stroke=3D"#3366cc" stroke-width=3D"1"></lin=
e><line x1=3D"489.3644232459494" y1=3D"171.9233743518624" x2=3D"489.0357410=
214782" y2=3D"171.80474425950084" stroke=3D"#3366cc" stroke-width=3D"1"></l=
ine><line x1=3D"489.0357410214782" y1=3D"171.80474425950084" x2=3D"488.6936=
375423099" y2=3D"171.68662550533108" stroke=3D"#3366cc" stroke-width=3D"1">=
</line><line x1=3D"488.6936375423099" y1=3D"171.68662550533108" x2=3D"488.3=
704003785954" y2=3D"171.5690137001638" stroke=3D"#3366cc" stroke-width=3D"1=
"></line><line x1=3D"488.3704003785954" y1=3D"171.5690137001638" x2=3D"488.=
0584469558597" y2=3D"171.45190451108166" stroke=3D"#3366cc" stroke-width=3D=
"1"></line><line x1=3D"488.0584469558597" y1=3D"171.45190451108166" x2=3D"4=
87.74990289026823" y2=3D"171.3352936604815" stroke=3D"#3366cc" stroke-width=
=3D"1"></line><line x1=3D"487.74990289026823" y1=3D"171.3352936604815" x2=
=3D"487.4361982551784" y2=3D"171.21917692513685" stroke=3D"#3366cc" stroke-=
width=3D"1"></line><line x1=3D"487.4361982551784" y1=3D"171.21917692513685"=
 x2=3D"487.1142996280195" y2=3D"171.10355013528005" stroke=3D"#3366cc" stro=
ke-width=3D"1"></line><line x1=3D"487.1142996280195" y1=3D"171.103550135280=
05" x2=3D"486.82651411861576" y2=3D"170.98840917370384" stroke=3D"#3366cc" =
stroke-width=3D"1"></line><line x1=3D"486.82651411861576" y1=3D"170.9884091=
7370384" x2=3D"486.5245245527766" y2=3D"170.87374997488186" stroke=3D"#3366=
cc" stroke-width=3D"1"></line><line x1=3D"486.5245245527766" y1=3D"170.8737=
4997488186" x2=3D"486.24477035665456" y2=3D"170.75956852410684" stroke=3D"#=
3366cc" stroke-width=3D"1"></line><line x1=3D"486.24477035665456" y1=3D"170=
.75956852410684" x2=3D"485.94902519063453" y2=3D"170.64586085664766" stroke=
=3D"#3366cc" stroke-width=3D"1"></line><line x1=3D"485.94902519063453" y1=
=3D"170.64586085664766" x2=3D"485.65212274567386" y2=3D"170.53262305692286"=
 stroke=3D"#3366cc" stroke-width=3D"1"></line><line x1=3D"485.6521227456738=
6" y1=3D"170.53262305692286" x2=3D"485.3579983881753" y2=3D"170.41985125769=
193" stroke=3D"#3366cc" stroke-width=3D"1"></line><line x1=3D"485.357998388=
1753" y1=3D"170.41985125769193" x2=3D"485.0724838223757" y2=3D"170.30754163=
92625" stroke=3D"#3366cc" stroke-width=3D"1"></line><line x1=3D"485.0724838=
223757" y1=3D"170.3075416392625" x2=3D"484.774433952537" y2=3D"170.19569042=
87144" stroke=3D"#3366cc" stroke-width=3D"1"></line><line x1=3D"484.7744339=
52537" y1=3D"170.1956904287144" x2=3D"484.46265436761155" y2=3D"170.0842938=
9913874" stroke=3D"#3366cc" stroke-width=3D"1"></line><line x1=3D"484.46265=
436761155" y1=3D"170.08429389913874" x2=3D"484.1775860934539" y2=3D"169.973=
3483688931" stroke=3D"#3366cc" stroke-width=3D"1"></line><line x1=3D"484.17=
75860934539" y1=3D"169.9733483688931" x2=3D"483.91076860981883" y2=3D"169.8=
6285020087124" stroke=3D"#3366cc" stroke-width=3D"1"></line><line x1=3D"483=
.91076860981883" y1=3D"169.86285020087124" x2=3D"483.63735250729366" y2=3D"=
169.75279580178776" stroke=3D"#3366cc" stroke-width=3D"1"></line><line x1=
=3D"483.63735250729366" y1=3D"169.75279580178776" x2=3D"483.35627439455294"=
 y2=3D"169.64318162147688" stroke=3D"#3366cc" stroke-width=3D"1"></line><li=
ne x1=3D"483.35627439455294" y1=3D"169.64318162147688" x2=3D"483.0631651197=
345" y2=3D"169.53400415220534" stroke=3D"#3366cc" stroke-width=3D"1"></line=
><line x1=3D"483.0631651197345" y1=3D"169.53400415220534" x2=3D"482.7954185=
54397" y2=3D"169.4252599279988" stroke=3D"#3366cc" stroke-width=3D"1"></lin=
e><line x1=3D"482.795418554397" y1=3D"169.4252599279988" x2=3D"482.51711941=
86113" y2=3D"169.31694552398164" stroke=3D"#3366cc" stroke-width=3D"1"></li=
ne><line x1=3D"482.5171194186113" y1=3D"169.31694552398164" x2=3D"482.26579=
190367266" y2=3D"169.20905755572983" stroke=3D"#3366cc" stroke-width=3D"1">=
</line><line x1=3D"482.26579190367266" y1=3D"169.20905755572983" x2=3D"482.=
01172712446925" y2=3D"169.10159267863614" stroke=3D"#3366cc" stroke-width=
=3D"1"></line><line x1=3D"482.01172712446925" y1=3D"169.10159267863614" x2=
=3D"481.75923965979985" y2=3D"168.99454758728825" stroke=3D"#3366cc" stroke=
-width=3D"1"></line><line x1=3D"481.75923965979985" y1=3D"168.9945475872882=
5" x2=3D"481.50056900774484" y2=3D"168.8879190148586" stroke=3D"#3366cc" st=
roke-width=3D"1"></line><line x1=3D"481.50056900774484" y1=3D"168.887919014=
8586" x2=3D"481.2341185836529" y2=3D"168.7817037325062" stroke=3D"#3366cc" =
stroke-width=3D"1"></line><line x1=3D"481.2341185836529" y1=3D"168.78170373=
25062" x2=3D"480.99141954554466" y2=3D"168.67589854878997" stroke=3D"#3366c=
c" stroke-width=3D"1"></line><line x1=3D"480.99141954554466" y1=3D"168.6758=
9854878997" x2=3D"480.7635073979895" y2=3D"168.5705003090933" stroke=3D"#33=
66cc" stroke-width=3D"1"></line><line x1=3D"480.7635073979895" y1=3D"168.57=
05003090933" x2=3D"480.52761866169374" y2=3D"168.46550589505966" stroke=3D"=
#3366cc" stroke-width=3D"1"></line><line x1=3D"480.52761866169374" y1=3D"16=
8.46550589505966" x2=3D"480.29925114146477" y2=3D"168.36091222403923" strok=
e=3D"#3366cc" stroke-width=3D"1"></line><line x1=3D"480.29925114146477" y1=
=3D"168.36091222403923" x2=3D"480.06941895169587" y2=3D"168.2567162485455" =
stroke=3D"#3366cc" stroke-width=3D"1"></line><line x1=3D"480.06941895169587=
" y1=3D"168.2567162485455" x2=3D"479.82276527892213" y2=3D"168.152914955722=
7" stroke=3D"#3366cc" stroke-width=3D"1"></line><line x1=3D"479.82276527892=
213" y1=3D"168.1529149557227" x2=3D"479.6001393307875" y2=3D"168.0495053668=
2315" stroke=3D"#3366cc" stroke-width=3D"1"></line><line x1=3D"479.60013933=
07875" y1=3D"168.04950536682315" x2=3D"479.35903063135373" y2=3D"167.946484=
53669404" stroke=3D"#3366cc" stroke-width=3D"1"></line><line x1=3D"479.3590=
3063135373" y1=3D"167.94648453669404" x2=3D"479.12411114708607" y2=3D"167.8=
4384955327442" stroke=3D"#3366cc" stroke-width=3D"1"></line><line x1=3D"479=
.12411114708607" y1=3D"167.84384955327442" x2=3D"478.89656352776785" y2=3D"=
167.74159753710117" stroke=3D"#3366cc" stroke-width=3D"1"></line><line x1=
=3D"478.89656352776785" y1=3D"167.74159753710117" x2=3D"478.66492104082903"=
 y2=3D"167.63972564082428" stroke=3D"#3366cc" stroke-width=3D"1"></line><li=
ne x1=3D"478.66492104082903" y1=3D"167.63972564082428" x2=3D"478.4413391916=
806" y2=3D"167.53823104873123" stroke=3D"#3366cc" stroke-width=3D"1"></line=
><line x1=3D"478.4413391916806" y1=3D"167.53823104873123" x2=3D"478.2120748=
0374375" y2=3D"167.43711097627963" stroke=3D"#3366cc" stroke-width=3D"1"></=
line><line x1=3D"478.21207480374375" y1=3D"167.43711097627963" x2=3D"478.01=
68468485889" y2=3D"167.33636266963933" stroke=3D"#3366cc" stroke-width=3D"1=
"></line><line x1=3D"478.0168468485889" y1=3D"167.33636266963933" x2=3D"477=
.8070279608147" y2=3D"167.23598340524208" stroke=3D"#3366cc" stroke-width=
=3D"1"></line><line x1=3D"477.8070279608147" y1=3D"167.23598340524208" x2=
=3D"477.6084867585851" y2=3D"167.1359704893399" stroke=3D"#3366cc" stroke-w=
idth=3D"1"></line><line x1=3D"477.6084867585851" y1=3D"167.1359704893399" x=
2=3D"477.40336893464695" y2=3D"167.03632125757122" stroke=3D"#3366cc" strok=
e-width=3D"1"></line><line x1=3D"477.40336893464695" y1=3D"167.036321257571=
22" x2=3D"477.1772558206338" y2=3D"166.93703307453515" stroke=3D"#3366cc" s=
troke-width=3D"1"></line><line x1=3D"477.1772558206338" y1=3D"166.937033074=
53515" x2=3D"476.9751846250138" y2=3D"166.83810333337306" stroke=3D"#3366cc=
" stroke-width=3D"1"></line><line x1=3D"476.9751846250138" y1=3D"166.838103=
33337306" x2=3D"476.78143210898" y2=3D"166.73952945535802" stroke=3D"#3366c=
c" stroke-width=3D"1"></line><line x1=3D"476.78143210898" y1=3D"166.7395294=
5535802" x2=3D"476.58158863558987" y2=3D"166.64130888949163" stroke=3D"#336=
6cc" stroke-width=3D"1"></line><line x1=3D"476.58158863558987" y1=3D"166.64=
130888949163" x2=3D"476.3744316676737" y2=3D"166.5434391121075" stroke=3D"#=
3366cc" stroke-width=3D"1"></line><line x1=3D"476.3744316676737" y1=3D"166.=
5434391121075" x2=3D"476.15927382246974" y2=3D"166.44591762648255" stroke=
=3D"#3366cc" stroke-width=3D"1"></line><line x1=3D"476.15927382246974" y1=
=3D"166.44591762648255" x2=3D"475.9701586627247" y2=3D"166.34874196245474" =
stroke=3D"#3366cc" stroke-width=3D"1"></line><line x1=3D"475.9701586627247"=
 y1=3D"166.34874196245474" x2=3D"475.7725976315808" y2=3D"166.2519096760474=
3" stroke=3D"#3366cc" stroke-width=3D"1"></line><line x1=3D"475.77259763158=
08" y1=3D"166.25190967604743" x2=3D"475.58084966855154" y2=3D"166.155418349=
10084" stroke=3D"#3366cc" stroke-width=3D"1"></line><line x1=3D"475.5808496=
6855154" y1=3D"166.15541834910084" x2=3D"475.39269978308795" y2=3D"166.0592=
6558890968" stroke=3D"#3366cc" stroke-width=3D"1"></line><line x1=3D"475.39=
269978308795" y1=3D"166.05926558890968" x2=3D"475.1942479669033" y2=3D"165.=
96344902786694" stroke=3D"#3366cc" stroke-width=3D"1"></line><line x1=3D"47=
5.1942479669033" y1=3D"165.96344902786694" x2=3D"475.00054181199795" y2=3D"=
165.86796632311433" stroke=3D"#3366cc" stroke-width=3D"1"></line><line x1=
=3D"475.00054181199795" y1=3D"165.86796632311433" x2=3D"474.79931187649373"=
 y2=3D"165.7728151561983" stroke=3D"#3366cc" stroke-width=3D"1"></line><lin=
e x1=3D"474.79931187649373" y1=3D"165.7728151561983" x2=3D"474.603453207727=
57" y2=3D"165.67799323273258" stroke=3D"#3366cc" stroke-width=3D"1"></line>=
<line x1=3D"474.60345320772757" y1=3D"165.67799323273258" x2=3D"474.4130604=
941787" y2=3D"165.58349828206582" stroke=3D"#3366cc" stroke-width=3D"1"></l=
ine><line x1=3D"474.4130604941787" y1=3D"165.58349828206582" x2=3D"474.2192=
5918175305" y2=3D"165.48932805695566" stroke=3D"#3366cc" stroke-width=3D"1"=
></line><line x1=3D"474.21925918175305" y1=3D"165.48932805695566" x2=3D"474=
.0322186406888" y2=3D"165.39548033324786" stroke=3D"#3366cc" stroke-width=
=3D"1"></line><line x1=3D"474.0322186406888" y1=3D"165.39548033324786" x2=
=3D"473.8550709933204" y2=3D"165.30195290956132" stroke=3D"#3366cc" stroke-=
width=3D"1"></line><line x1=3D"473.8550709933204" y1=3D"165.30195290956132"=
 x2=3D"473.66975801900634" y2=3D"165.20874360697798" stroke=3D"#3366cc" str=
oke-width=3D"1"></line><line x1=3D"473.66975801900634" y1=3D"165.2087436069=
7798" x2=3D"473.4645564999658" y2=3D"165.11585026873834" stroke=3D"#3366cc"=
 stroke-width=3D"1"></line><line x1=3D"473.4645564999658" y1=3D"165.1158502=
6873834" x2=3D"473.29132356812977" y2=3D"165.02327075994208" stroke=3D"#336=
6cc" stroke-width=3D"1"></line><line x1=3D"473.29132356812977" y1=3D"165.02=
327075994208" x2=3D"473.10368134833624" y2=3D"164.93100296725365" stroke=3D=
"#3366cc" stroke-width=3D"1"></line><line x1=3D"473.10368134833624" y1=3D"1=
64.93100296725365" x2=3D"472.9094701660811" y2=3D"164.83904479861266" strok=
e=3D"#3366cc" stroke-width=3D"1"></line><line x1=3D"472.9094701660811" y1=
=3D"164.83904479861266" x2=3D"472.7385118641647" y2=3D"164.7473941829495" s=
troke=3D"#3366cc" stroke-width=3D"1"></line><line x1=3D"472.7385118641647" =
y1=3D"164.7473941829495" x2=3D"472.5548353069971" y2=3D"164.65604906990524"=
 stroke=3D"#3366cc" stroke-width=3D"1"></line><line x1=3D"472.5548353069971=
" y1=3D"164.65604906990524" x2=3D"472.3595078223986" y2=3D"164.565007429556=
52" stroke=3D"#3366cc" stroke-width=3D"1"></line><line x1=3D"472.3595078223=
986" y1=3D"164.56500742955652" x2=3D"472.1567768737536" y2=3D"164.474267252=
14487" stroke=3D"#3366cc" stroke-width=3D"1"></line><line x1=3D"472.1567768=
737536" y1=3D"164.47426725214487" x2=3D"471.9662662286176" y2=3D"164.383826=
5478105" stroke=3D"#3366cc" stroke-width=3D"1"></line><line x1=3D"471.96626=
62286176" y1=3D"164.3838265478105" x2=3D"471.7875378384272" y2=3D"164.29368=
33463304" stroke=3D"#3366cc" stroke-width=3D"1"></line><line x1=3D"471.7875=
378384272" y1=3D"164.2936833463304" x2=3D"471.5976220728353" y2=3D"164.2038=
3569686098" stroke=3D"#3366cc" stroke-width=3D"1"></line><line x1=3D"471.59=
76220728353" y1=3D"164.20383569686098" x2=3D"471.3963449900654" y2=3D"164.1=
1428166768454" stroke=3D"#3366cc" stroke-width=3D"1"></line><line x1=3D"471=
.3963449900654" y1=3D"164.11428166768454" x2=3D"471.19067784926386" y2=3D"1=
64.02501934596026" stroke=3D"#3366cc" stroke-width=3D"1"></line><line x1=3D=
"471.19067784926386" y1=3D"164.02501934596026" x2=3D"471.01522211741525" y2=
=3D"163.93604683747878" stroke=3D"#3366cc" stroke-width=3D"1"></line><line =
x1=3D"471.01522211741525" y1=3D"163.93604683747878" x2=3D"470.8402172162592=
5" y2=3D"163.84736226642144" stroke=3D"#3366cc" stroke-width=3D"1"></line><=
line x1=3D"470.84021721625925" y1=3D"163.84736226642144" x2=3D"470.68943549=
538983" y2=3D"163.7589637751225" stroke=3D"#3366cc" stroke-width=3D"1"></li=
ne><line x1=3D"470.68943549538983" y1=3D"163.7589637751225" x2=3D"470.51150=
21826686" y2=3D"163.670849523836" stroke=3D"#3366cc" stroke-width=3D"1"></l=
ine><line x1=3D"470.5115021826686" y1=3D"163.670849523836" x2=3D"470.330015=
16098193" y2=3D"163.5830176905059" stroke=3D"#3366cc" stroke-width=3D"1"></=
line><line x1=3D"470.33001516098193" y1=3D"163.5830176905059" x2=3D"470.144=
2547813774" y2=3D"163.49546647053998" stroke=3D"#3366cc" stroke-width=3D"1"=
></line><line x1=3D"470.1442547813774" y1=3D"163.49546647053998" x2=3D"469.=
9676265843539" y2=3D"163.40819407658745" stroke=3D"#3366cc" stroke-width=3D=
"1"></line><line x1=3D"469.9676265843539" y1=3D"163.40819407658745" x2=3D"4=
69.7975652131699" y2=3D"163.32119873831994" stroke=3D"#3366cc" stroke-width=
=3D"1"></line><line x1=3D"469.7975652131699" y1=3D"163.32119873831994" x2=
=3D"469.6294115669131" y2=3D"163.234478702216" stroke=3D"#3366cc" stroke-wi=
dth=3D"1"></line><line x1=3D"469.6294115669131" y1=3D"163.234478702216" x2=
=3D"469.4317742186376" y2=3D"163.14803223134916" stroke=3D"#3366cc" stroke-=
width=3D"1"></line><line x1=3D"469.4317742186376" y1=3D"163.14803223134916"=
 x2=3D"469.26738391739275" y2=3D"163.0618576051791" stroke=3D"#3366cc" stro=
ke-width=3D"1"></line><line x1=3D"469.26738391739275" y1=3D"163.06185760517=
91" x2=3D"469.08222900121353" y2=3D"162.97595311934612" stroke=3D"#3366cc" =
stroke-width=3D"1"></line><line x1=3D"469.08222900121353" y1=3D"162.9759531=
1934612" x2=3D"468.89195010180464" y2=3D"162.89031708546898" stroke=3D"#336=
6cc" stroke-width=3D"1"></line><line x1=3D"468.89195010180464" y1=3D"162.89=
031708546898" x2=3D"468.73411871278677" y2=3D"162.8049478309458" stroke=3D"=
#3366cc" stroke-width=3D"1"></line><line x1=3D"468.73411871278677" y1=3D"16=
2.8049478309458" x2=3D"468.53847436639927" y2=3D"162.71984369875784" stroke=
=3D"#3366cc" stroke-width=3D"1"></line><line x1=3D"468.53847436639927" y1=
=3D"162.71984369875784" x2=3D"468.3523219192794" y2=3D"162.63500304727688" =
stroke=3D"#3366cc" stroke-width=3D"1"></line><line x1=3D"468.3523219192794"=
 y1=3D"162.63500304727688" x2=3D"468.1850152887749" y2=3D"162.5504242500749=
" stroke=3D"#3366cc" stroke-width=3D"1"></line><line x1=3D"468.185015288774=
9" y1=3D"162.5504242500749" x2=3D"468.00056915035486" y2=3D"162.46610569573=
716" stroke=3D"#3366cc" stroke-width=3D"1"></line><line x1=3D"468.000569150=
35486" y1=3D"162.46610569573716" x2=3D"467.8144538019983" y2=3D"162.3820457=
8767784" stroke=3D"#3366cc" stroke-width=3D"1"></line><line x1=3D"467.81445=
38019983" y1=3D"162.38204578767784" x2=3D"467.62808545708776" y2=3D"162.298=
24294395883" stroke=3D"#3366cc" stroke-width=3D"1"></line><line x1=3D"467.6=
2808545708776" y1=3D"162.29824294395883" x2=3D"467.43640791433705" y2=3D"16=
2.214695597111" stroke=3D"#3366cc" stroke-width=3D"1"></line><line x1=3D"46=
7.43640791433705" y1=3D"162.214695597111" x2=3D"467.2458787824699" y2=3D"16=
2.13140219395825" stroke=3D"#3366cc" stroke-width=3D"1"></line><line x1=3D"=
467.2458787824699" y1=3D"162.13140219395825" x2=3D"467.05067969391604" y2=
=3D"162.04836119544436" stroke=3D"#3366cc" stroke-width=3D"1"></line><line =
x1=3D"467.05067969391604" y1=3D"162.04836119544436" x2=3D"466.8801046462202=
" y2=3D"161.9655710764623" stroke=3D"#3366cc" stroke-width=3D"1"></line><li=
ne x1=3D"466.8801046462202" y1=3D"161.9655710764623" x2=3D"466.693226181816=
2" y2=3D"161.88303032568612" stroke=3D"#3366cc" stroke-width=3D"1"></line><=
line x1=3D"466.6932261818162" y1=3D"161.88303032568612" x2=3D"466.528348440=
0308" y2=3D"161.8007374454055" stroke=3D"#3366cc" stroke-width=3D"1"></line=
><line x1=3D"466.5283484400308" y1=3D"161.8007374454055" x2=3D"466.33142597=
684116" y2=3D"161.71869095136265" stroke=3D"#3366cc" stroke-width=3D"1"></l=
ine><line x1=3D"466.33142597684116" y1=3D"161.71869095136265" x2=3D"466.123=
67345363907" y2=3D"161.63688937259164" stroke=3D"#3366cc" stroke-width=3D"1=
"></line><line x1=3D"466.12367345363907" y1=3D"161.63688937259164" x2=3D"46=
5.9260156520844" y2=3D"161.5553312512603" stroke=3D"#3366cc" stroke-width=
=3D"1"></line><line x1=3D"465.9260156520844" y1=3D"161.5553312512603" x2=3D=
"465.7310504565689" y2=3D"161.47401514251408" stroke=3D"#3366cc" stroke-wid=
th=3D"1"></line><line x1=3D"465.7310504565689" y1=3D"161.47401514251408" x2=
=3D"465.5357806069765" y2=3D"161.39293961432276" stroke=3D"#3366cc" stroke-=
width=3D"1"></line><line x1=3D"465.5357806069765" y1=3D"161.39293961432276"=
 x2=3D"465.34403696411147" y2=3D"161.31210324732893" stroke=3D"#3366cc" str=
oke-width=3D"1"></line><line x1=3D"465.34403696411147" y1=3D"161.3121032473=
2893" x2=3D"465.14895146056676" y2=3D"161.23150463469898" stroke=3D"#3366cc=
" stroke-width=3D"1"></line><line x1=3D"465.14895146056676" y1=3D"161.23150=
463469898" x2=3D"464.9551211448733" y2=3D"161.1511423819761" stroke=3D"#336=
6cc" stroke-width=3D"1"></line><line x1=3D"464.9551211448733" y1=3D"161.151=
1423819761" x2=3D"464.74933538423653" y2=3D"161.07101510693568" stroke=3D"#=
3366cc" stroke-width=3D"1"></line><line x1=3D"464.74933538423653" y1=3D"161=
.07101510693568" x2=3D"464.56585220216436" y2=3D"160.99112143944257" stroke=
=3D"#3366cc" stroke-width=3D"1"></line><line x1=3D"464.56585220216436" y1=
=3D"160.99112143944257" x2=3D"464.3900786914328" y2=3D"160.91146002131043" =
stroke=3D"#3366cc" stroke-width=3D"1"></line><line x1=3D"464.3900786914328"=
 y1=3D"160.91146002131043" x2=3D"464.1628098499222" y2=3D"160.8320295061633=
4" stroke=3D"#3366cc" stroke-width=3D"1"></line><line x1=3D"464.16280984992=
22" y1=3D"160.83202950616334" x2=3D"463.9579836081337" y2=3D"160.7528285592=
9916" stroke=3D"#3366cc" stroke-width=3D"1"></line><line x1=3D"463.95798360=
81337" y1=3D"160.75282855929916" x2=3D"463.76078719906263" y2=3D"160.673855=
85755503" stroke=3D"#3366cc" stroke-width=3D"1"></line><line x1=3D"463.7607=
8719906263" y1=3D"160.67385585755503" x2=3D"463.5729632166055" y2=3D"160.59=
511008917465" stroke=3D"#3366cc" stroke-width=3D"1"></line><line x1=3D"463.=
5729632166055" y1=3D"160.59511008917465" x2=3D"463.36634661279106" y2=3D"16=
0.51658995367762" stroke=3D"#3366cc" stroke-width=3D"1"></line><line x1=3D"=
463.36634661279106" y1=3D"160.51658995367762" x2=3D"463.1593459165244" y2=
=3D"160.4382941617305" stroke=3D"#3366cc" stroke-width=3D"1"></line><line x=
1=3D"463.1593459165244" y1=3D"160.4382941617305" x2=3D"462.9544178218447" y=
2=3D"160.36022143501992" stroke=3D"#3366cc" stroke-width=3D"1"></line><line=
 x1=3D"462.9544178218447" y1=3D"160.36022143501992" x2=3D"462.7557218781729=
5" y2=3D"160.2823705061272" stroke=3D"#3366cc" stroke-width=3D"1"></line><l=
ine x1=3D"462.75572187817295" y1=3D"160.2823705061272" x2=3D"462.5434967930=
72" y2=3D"160.2047401184049" stroke=3D"#3366cc" stroke-width=3D"1"></line><=
line x1=3D"462.543496793072" y1=3D"160.2047401184049" x2=3D"462.32584122773=
784" y2=3D"160.12732902585526" stroke=3D"#3366cc" stroke-width=3D"1"></line=
><line x1=3D"462.32584122773784" y1=3D"160.12732902585526" x2=3D"462.131160=
41428145" y2=3D"160.05013599301" stroke=3D"#3366cc" stroke-width=3D"1"></li=
ne><line x1=3D"462.13116041428145" y1=3D"160.05013599301" x2=3D"461.9185641=
618629" y2=3D"159.97315979481226" stroke=3D"#3366cc" stroke-width=3D"1"></l=
ine><line x1=3D"461.9185641618629" y1=3D"159.97315979481226" x2=3D"461.6826=
483967445" y2=3D"159.89639921649967" stroke=3D"#3366cc" stroke-width=3D"1">=
</line><line x1=3D"461.6826483967445" y1=3D"159.89639921649967" x2=3D"461.4=
699268416135" y2=3D"159.8198530534895" stroke=3D"#3366cc" stroke-width=3D"1=
"></line><line x1=3D"461.4699268416135" y1=3D"159.8198530534895" x2=3D"461.=
25851048828014" y2=3D"159.74352011126524" stroke=3D"#3366cc" stroke-width=
=3D"1"></line><line x1=3D"461.25851048828014" y1=3D"159.74352011126524" x2=
=3D"461.0285637387936" y2=3D"159.66739920526464" stroke=3D"#3366cc" stroke-=
width=3D"1"></line><line x1=3D"461.0285637387936" y1=3D"159.66739920526464"=
 x2=3D"460.8162578196379" y2=3D"159.59148916076958" stroke=3D"#3366cc" stro=
ke-width=3D"1"></line><line x1=3D"460.8162578196379" y1=3D"159.591489160769=
58" x2=3D"460.6105546197209" y2=3D"159.5157888127971" stroke=3D"#3366cc" st=
roke-width=3D"1"></line><line x1=3D"460.6105546197209" y1=3D"159.5157888127=
971" x2=3D"460.38167727068947" y2=3D"159.44029700599225" stroke=3D"#3366cc"=
 stroke-width=3D"1"></line><line x1=3D"460.38167727068947" y1=3D"159.440297=
00599225" x2=3D"460.16991735207165" y2=3D"159.36501259452228" stroke=3D"#33=
66cc" stroke-width=3D"1"></line><line x1=3D"460.16991735207165" y1=3D"159.3=
6501259452228" x2=3D"459.91948982281036" y2=3D"159.28993444197226" stroke=
=3D"#3366cc" stroke-width=3D"1"></line><line x1=3D"459.91948982281036" y1=
=3D"159.28993444197226" x2=3D"459.6699921262525" y2=3D"159.21506142124215" =
stroke=3D"#3366cc" stroke-width=3D"1"></line><line x1=3D"459.6699921262525"=
 y1=3D"159.21506142124215" x2=3D"459.432297942079" y2=3D"159.1403924144453"=
 stroke=3D"#3366cc" stroke-width=3D"1"></line><line x1=3D"459.432297942079"=
 y1=3D"159.1403924144453" x2=3D"459.172094251071" y2=3D"159.0659263128083" =
stroke=3D"#3366cc" stroke-width=3D"1"></line><line x1=3D"459.172094251071" =
y1=3D"159.0659263128083" x2=3D"458.90723740644006" y2=3D"158.99166201657212=
" stroke=3D"#3366cc" stroke-width=3D"1"></line><line x1=3D"458.907237406440=
06" y1=3D"158.99166201657212" x2=3D"458.65979738388734" y2=3D"158.917598434=
89478" stroke=3D"#3366cc" stroke-width=3D"1"></line><line x1=3D"458.6597973=
8388734" y1=3D"158.91759843489478" x2=3D"458.4292215785167" y2=3D"158.84373=
448575514" stroke=3D"#3366cc" stroke-width=3D"1"></line><line x1=3D"458.429=
2215785167" y1=3D"158.84373448575514" x2=3D"458.1868657575828" y2=3D"158.77=
0069095858" stroke=3D"#3366cc" stroke-width=3D"1"></line><line x1=3D"458.18=
68657575828" y1=3D"158.770069095858" x2=3D"457.9240209938524" y2=3D"158.696=
60120054067" stroke=3D"#3366cc" stroke-width=3D"1"></line><line x1=3D"457.9=
240209938524" y1=3D"158.69660120054067" x2=3D"457.66872448816946" y2=3D"158=
.6233297436805" stroke=3D"#3366cc" stroke-width=3D"1"></line><line x1=3D"45=
7.66872448816946" y1=3D"158.6233297436805" x2=3D"457.4096845783747" y2=3D"1=
58.55025367760382" stroke=3D"#3366cc" stroke-width=3D"1"></line><line x1=3D=
"457.4096845783747" y1=3D"158.55025367760382" x2=3D"457.1593476092702" y2=
=3D"158.47737196299616" stroke=3D"#3366cc" stroke-width=3D"1"></line><line =
x1=3D"457.1593476092702" y1=3D"158.47737196299616" x2=3D"456.88300885761794=
" y2=3D"158.40468356881334" stroke=3D"#3366cc" stroke-width=3D"1"></line><l=
ine x1=3D"456.88300885761794" y1=3D"158.40468356881334" x2=3D"456.617228097=
8561" y2=3D"158.3321874721943" stroke=3D"#3366cc" stroke-width=3D"1"></line=
><line x1=3D"456.6172280978561" y1=3D"158.3321874721943" x2=3D"456.36127346=
004787" y2=3D"158.2598826583743" stroke=3D"#3366cc" stroke-width=3D"1"></li=
ne><line x1=3D"456.36127346004787" y1=3D"158.2598826583743" x2=3D"456.09257=
16833147" y2=3D"158.1877681206" stroke=3D"#3366cc" stroke-width=3D"1"></lin=
e><line x1=3D"456.0925716833147" y1=3D"158.1877681206" x2=3D"455.8697649361=
5975" y2=3D"158.1158428600454" stroke=3D"#3366cc" stroke-width=3D"1"></line=
><line x1=3D"455.86976493615975" y1=3D"158.1158428600454" x2=3D"455.6184450=
2886316" y2=3D"158.04410588572853" stroke=3D"#3366cc" stroke-width=3D"1"></=
line><line x1=3D"455.61844502886316" y1=3D"158.04410588572853" x2=3D"455.35=
62416958631" y2=3D"157.97255621442972" stroke=3D"#3366cc" stroke-width=3D"1=
"></line><line x1=3D"455.3562416958631" y1=3D"157.97255621442972" x2=3D"455=
.1145312039473" y2=3D"157.90119287061077" stroke=3D"#3366cc" stroke-width=
=3D"1"></line><line x1=3D"455.1145312039473" y1=3D"157.90119287061077" x2=
=3D"454.8475742634332" y2=3D"157.83001488633516" stroke=3D"#3366cc" stroke-=
width=3D"1"></line><line x1=3D"454.8475742634332" y1=3D"157.83001488633516"=
 x2=3D"454.64062261704254" y2=3D"157.75902130118905" stroke=3D"#3366cc" str=
oke-width=3D"1"></line><line x1=3D"454.64062261704254" y1=3D"157.7590213011=
8905" x2=3D"454.3981785055185" y2=3D"157.68821116220383" stroke=3D"#3366cc"=
 stroke-width=3D"1"></line><line x1=3D"454.3981785055185" y1=3D"157.6882111=
6220383" x2=3D"454.1687338058087" y2=3D"157.61758352377913" stroke=3D"#3366=
cc" stroke-width=3D"1"></line><line x1=3D"454.1687338058087" y1=3D"157.6175=
8352377913" x2=3D"453.92411840001495" y2=3D"157.54713744760713" stroke=3D"#=
3366cc" stroke-width=3D"1"></line><line x1=3D"453.92411840001495" y1=3D"157=
.54713744760713" x2=3D"453.65447854280177" y2=3D"157.4768720025979" stroke=
=3D"#3366cc" stroke-width=3D"1"></line><line x1=3D"453.65447854280177" y1=
=3D"157.4768720025979" x2=3D"453.39348756624" y2=3D"157.40678626480528" str=
oke=3D"#3366cc" stroke-width=3D"1"></line><line x1=3D"453.39348756624" y1=
=3D"157.40678626480528" x2=3D"453.1531923140759" y2=3D"157.33687931735426" =
stroke=3D"#3366cc" stroke-width=3D"1"></line><line x1=3D"453.1531923140759"=
 y1=3D"157.33687931735426" x2=3D"452.91019119338694" y2=3D"157.267150250368=
87" stroke=3D"#3366cc" stroke-width=3D"1"></line><line x1=3D"452.9101911933=
8694" y1=3D"157.26715025036887" x2=3D"452.6415187732347" y2=3D"157.19759816=
090112" stroke=3D"#3366cc" stroke-width=3D"1"></line><line x1=3D"452.641518=
7732347" y1=3D"157.19759816090112" x2=3D"452.36861647042554" y2=3D"157.1282=
221528608" stroke=3D"#3366cc" stroke-width=3D"1"></line><line x1=3D"452.368=
61647042554" y1=3D"157.1282221528608" x2=3D"452.1279716634016" y2=3D"157.05=
902133694647" stroke=3D"#3366cc" stroke-width=3D"1"></line><line x1=3D"452.=
1279716634016" y1=3D"157.05902133694647" x2=3D"451.864506674171" y2=3D"156.=
98999483057665" stroke=3D"#3366cc" stroke-width=3D"1"></line><line x1=3D"45=
1.864506674171" y1=3D"156.98999483057665" x2=3D"451.62044102773876" y2=3D"1=
56.92114175782262" stroke=3D"#3366cc" stroke-width=3D"1"></line><line x1=3D=
"451.62044102773876" y1=3D"156.92114175782262" x2=3D"451.366782982518" y2=
=3D"156.85246124934162" stroke=3D"#3366cc" stroke-width=3D"1"></line><line =
x1=3D"451.366782982518" y1=3D"156.85246124934162" x2=3D"451.1204311531375" =
y2=3D"156.78395244231086" stroke=3D"#3366cc" stroke-width=3D"1"></line><lin=
e x1=3D"451.1204311531375" y1=3D"156.78395244231086" x2=3D"450.854015939918=
16" y2=3D"156.71561448036275" stroke=3D"#3366cc" stroke-width=3D"1"></line>=
<line x1=3D"450.85401593991816" y1=3D"156.71561448036275" x2=3D"450.5867615=
00593" y2=3D"156.6474465135204" stroke=3D"#3366cc" stroke-width=3D"1"></lin=
e><line x1=3D"450.586761500593" y1=3D"156.6474465135204" x2=3D"450.32332336=
858576" y2=3D"156.57944769813432" stroke=3D"#3366cc" stroke-width=3D"1"></l=
ine><line x1=3D"450.32332336858576" y1=3D"156.57944769813432" x2=3D"450.042=
67607648904" y2=3D"156.51161719681983" stroke=3D"#3366cc" stroke-width=3D"1=
"></line><line x1=3D"450.04267607648904" y1=3D"156.51161719681983" x2=3D"44=
9.7787406177115" y2=3D"156.44395417839496" stroke=3D"#3366cc" stroke-width=
=3D"1"></line><line x1=3D"449.7787406177115" y1=3D"156.44395417839496" x2=
=3D"449.5450012347215" y2=3D"156.37645781781976" stroke=3D"#3366cc" stroke-=
width=3D"1"></line><line x1=3D"449.5450012347215" y1=3D"156.37645781781976"=
 x2=3D"449.27856013554623" y2=3D"156.3091272961353" stroke=3D"#3366cc" stro=
ke-width=3D"1"></line><line x1=3D"449.27856013554623" y1=3D"156.30912729613=
53" x2=3D"449.03307297847164" y2=3D"156.2419618004047" stroke=3D"#3366cc" s=
troke-width=3D"1"></line><line x1=3D"449.03307297847164" y1=3D"156.24196180=
04047" x2=3D"448.76400038625474" y2=3D"156.17496052365397" stroke=3D"#3366c=
c" stroke-width=3D"1"></line><line x1=3D"448.76400038625474" y1=3D"156.1749=
6052365397" x2=3D"448.50882449662504" y2=3D"156.1081226648136" stroke=3D"#3=
366cc" stroke-width=3D"1"></line><line x1=3D"448.50882449662504" y1=3D"156.=
1081226648136" x2=3D"448.2764922781624" y2=3D"156.04144742866146" stroke=3D=
"#3366cc" stroke-width=3D"1"></line><line x1=3D"448.2764922781624" y1=3D"15=
6.04144742866146" x2=3D"448.03767822415625" y2=3D"155.9749340257659" stroke=
=3D"#3366cc" stroke-width=3D"1"></line><line x1=3D"448.03767822415625" y1=
=3D"155.9749340257659" x2=3D"447.7847611032324" y2=3D"155.90858167242953" s=
troke=3D"#3366cc" stroke-width=3D"1"></line><line x1=3D"447.7847611032324" =
y1=3D"155.90858167242953" x2=3D"447.5376007821294" y2=3D"155.84238959063407=
" stroke=3D"#3366cc" stroke-width=3D"1"></line><line x1=3D"447.537600782129=
4" y1=3D"155.84238959063407" x2=3D"447.29759692718085" y2=3D"155.7763570079=
8544" stroke=3D"#3366cc" stroke-width=3D"1"></line><line x1=3D"447.29759692=
718085" y1=3D"155.77635700798544" x2=3D"447.10315545017244" y2=3D"155.71048=
31576597" stroke=3D"#3366cc" stroke-width=3D"1"></line><line x1=3D"447.1031=
5545017244" y1=3D"155.7104831576597" x2=3D"446.8653458133824" y2=3D"155.644=
76727834966" stroke=3D"#3366cc" stroke-width=3D"1"></line><line x1=3D"446.8=
653458133824" y1=3D"155.64476727834966" x2=3D"446.6311126792218" y2=3D"155.=
57920861421204" stroke=3D"#3366cc" stroke-width=3D"1"></line><line x1=3D"44=
6.6311126792218" y1=3D"155.57920861421204" x2=3D"446.3901391016667" y2=3D"1=
55.51380641481532" stroke=3D"#3366cc" stroke-width=3D"1"></line><line x1=3D=
"446.3901391016667" y1=3D"155.51380641481532" x2=3D"446.1632357080852" y2=
=3D"155.44855993508827" stroke=3D"#3366cc" stroke-width=3D"1"></line><line =
x1=3D"446.1632357080852" y1=3D"155.44855993508827" x2=3D"445.9243525376695"=
 y2=3D"155.38346843526898" stroke=3D"#3366cc" stroke-width=3D"1"></line><li=
ne x1=3D"445.9243525376695" y1=3D"155.38346843526898" x2=3D"445.70639769537=
905" y2=3D"155.31853118085445" stroke=3D"#3366cc" stroke-width=3D"1"></line=
><line x1=3D"445.70639769537905" y1=3D"155.31853118085445" x2=3D"445.480442=
9928432" y2=3D"155.25374744255095" stroke=3D"#3366cc" stroke-width=3D"1"></=
line><line x1=3D"445.4804429928432" y1=3D"155.25374744255095" x2=3D"445.277=
19934622365" y2=3D"155.1891164962249" stroke=3D"#3366cc" stroke-width=3D"1"=
></line><line x1=3D"445.27719934622365" y1=3D"155.1891164962249" x2=3D"445.=
07819038235476" y2=3D"155.1246376228542" stroke=3D"#3366cc" stroke-width=3D=
"1"></line><line x1=3D"445.07819038235476" y1=3D"155.1246376228542" x2=3D"4=
44.8753580536456" y2=3D"155.0603101084804" stroke=3D"#3366cc" stroke-width=
=3D"1"></line><line x1=3D"444.8753580536456" y1=3D"155.0603101084804" x2=3D=
"444.6604591314105" y2=3D"154.996133244161" stroke=3D"#3366cc" stroke-width=
=3D"1"></line><line x1=3D"444.6604591314105" y1=3D"154.996133244161" x2=3D"=
444.4360279867793" y2=3D"154.93210632592283" stroke=3D"#3366cc" stroke-widt=
h=3D"1"></line><line x1=3D"444.4360279867793" y1=3D"154.93210632592283" x2=
=3D"444.2391812259137" y2=3D"154.86822865471567" stroke=3D"#3366cc" stroke-=
width=3D"1"></line><line x1=3D"444.2391812259137" y1=3D"154.86822865471567"=
 x2=3D"444.0218101366084" y2=3D"154.8044995363663" stroke=3D"#3366cc" strok=
e-width=3D"1"></line><line x1=3D"444.0218101366084" y1=3D"154.8044995363663=
" x2=3D"443.8031124463729" y2=3D"154.74091828153342" stroke=3D"#3366cc" str=
oke-width=3D"1"></line><line x1=3D"443.8031124463729" y1=3D"154.74091828153=
342" x2=3D"443.6153917002397" y2=3D"154.67748420566275" stroke=3D"#3366cc" =
stroke-width=3D"1"></line><line x1=3D"443.6153917002397" y1=3D"154.67748420=
566275" x2=3D"443.41820944299417" y2=3D"154.61419662894292" stroke=3D"#3366=
cc" stroke-width=3D"1"></line><line x1=3D"443.41820944299417" y1=3D"154.614=
19662894292" x2=3D"443.23413499710085" y2=3D"154.5510548762618" stroke=3D"#=
3366cc" stroke-width=3D"1"></line><line x1=3D"443.23413499710085" y1=3D"154=
.5510548762618" x2=3D"443.0548174679831" y2=3D"154.48805827716308" stroke=
=3D"#3366cc" stroke-width=3D"1"></line><line x1=3D"443.0548174679831" y1=3D=
"154.48805827716308" x2=3D"442.85595237852635" y2=3D"154.42520616580381" st=
roke=3D"#3366cc" stroke-width=3D"1"></line><line x1=3D"442.85595237852635" =
y1=3D"154.42520616580381" x2=3D"442.6675171906381" y2=3D"154.362497880912" =
stroke=3D"#3366cc" stroke-width=3D"1"></line><line x1=3D"442.6675171906381"=
 y1=3D"154.362497880912" x2=3D"442.4635842655951" y2=3D"154.2999327657449" =
stroke=3D"#3366cc" stroke-width=3D"1"></line><line x1=3D"442.4635842655951"=
 y1=3D"154.2999327657449" x2=3D"442.2584841347322" y2=3D"154.23751016804783=
" stroke=3D"#3366cc" stroke-width=3D"1"></line><line x1=3D"442.258484134732=
2" y1=3D"154.23751016804783" x2=3D"442.0727383183951" y2=3D"154.17522944001=
325" stroke=3D"#3366cc" stroke-width=3D"1"></line><line x1=3D"442.072738318=
3951" y1=3D"154.17522944001325" x2=3D"441.90812821800927" y2=3D"154.1130899=
382405" stroke=3D"#3366cc" stroke-width=3D"1"></line><line x1=3D"441.908128=
21800927" y1=3D"154.1130899382405" x2=3D"441.716109876644" y2=3D"154.051091=
02369593" stroke=3D"#3366cc" stroke-width=3D"1"></line><line x1=3D"441.7161=
09876644" y1=3D"154.05109102369593" x2=3D"441.50220460775614" y2=3D"153.989=
23206167336" stroke=3D"#3366cc" stroke-width=3D"1"></line><line x1=3D"441.5=
0220460775614" y1=3D"153.98923206167336" x2=3D"441.3020003886558" y2=3D"153=
.92751242175527" stroke=3D"#3366cc" stroke-width=3D"1"></line><line x1=3D"4=
41.3020003886558" y1=3D"153.92751242175527" x2=3D"441.09012303461543" y2=3D=
"153.86593147777404" stroke=3D"#3366cc" stroke-width=3D"1"></line><line x1=
=3D"441.09012303461543" y1=3D"153.86593147777404" x2=3D"440.8982048526756" =
y2=3D"153.80448860777412" stroke=3D"#3366cc" stroke-width=3D"1"></line><lin=
e x1=3D"440.8982048526756" y1=3D"153.80448860777412" x2=3D"440.702206362524=
4" y2=3D"153.74318319397395" stroke=3D"#3366cc" stroke-width=3D"1"></line><=
line x1=3D"440.7022063625244" y1=3D"153.74318319397395" x2=3D"440.535755527=
1124" y2=3D"153.68201462272907" stroke=3D"#3366cc" stroke-width=3D"1"></lin=
e><line x1=3D"440.5357555271124" y1=3D"153.68201462272907" x2=3D"440.356223=
55033763" y2=3D"153.62098228449506" stroke=3D"#3366cc" stroke-width=3D"1"><=
/line><line x1=3D"440.35622355033763" y1=3D"153.62098228449506" x2=3D"440.1=
804255238651" y2=3D"153.56008557379107" stroke=3D"#3366cc" stroke-width=3D"=
1"></line><line x1=3D"440.1804255238651" y1=3D"153.56008557379107" x2=3D"44=
0.0130807073407" y2=3D"153.49932388916392" stroke=3D"#3366cc" stroke-width=
=3D"1"></line><line x1=3D"440.0130807073407" y1=3D"153.49932388916392" x2=
=3D"439.8543120204354" y2=3D"153.4386966331524" stroke=3D"#3366cc" stroke-w=
idth=3D"1"></line><line x1=3D"439.8543120204354" y1=3D"153.4386966331524" x=
2=3D"439.6791636721853" y2=3D"153.37820321225192" stroke=3D"#3366cc" stroke=
-width=3D"1"></line><line x1=3D"439.6791636721853" y1=3D"153.37820321225192=
" x2=3D"439.5236290310833" y2=3D"153.3178430368798" stroke=3D"#3366cc" stro=
ke-width=3D"1"></line><line x1=3D"439.5236290310833" y1=3D"153.317843036879=
8" x2=3D"439.3769032215356" y2=3D"153.25761552134065" stroke=3D"#3366cc" st=
roke-width=3D"1"></line><line x1=3D"439.3769032215356" y1=3D"153.2576155213=
4065" x2=3D"439.2311615834308" y2=3D"153.19752008379245" stroke=3D"#3366cc"=
 stroke-width=3D"1"></line><line x1=3D"439.2311615834308" y1=3D"153.1975200=
8379245" x2=3D"439.0593137989025" y2=3D"153.13755614621266" stroke=3D"#3366=
cc" stroke-width=3D"1"></line><line x1=3D"439.0593137989025" y1=3D"153.1375=
5614621266" x2=3D"438.909068842541" y2=3D"153.0777231343649" stroke=3D"#336=
6cc" stroke-width=3D"1"></line><line x1=3D"438.909068842541" y1=3D"153.0777=
231343649" x2=3D"438.7790952352026" y2=3D"153.01802047776604" stroke=3D"#33=
66cc" stroke-width=3D"1"></line><line x1=3D"438.7790952352026" y1=3D"153.01=
802047776604" x2=3D"438.63251098013546" y2=3D"152.9584476096534" stroke=3D"=
#3366cc" stroke-width=3D"1"></line><line x1=3D"438.63251098013546" y1=3D"15=
2.9584476096534" x2=3D"438.4804620480766" y2=3D"152.89900396695268" stroke=
=3D"#3366cc" stroke-width=3D"1"></line><line x1=3D"438.4804620480766" y1=3D=
"152.89900396695268" x2=3D"438.3098538392377" y2=3D"152.83968899024583" str=
oke=3D"#3366cc" stroke-width=3D"1"></line><line x1=3D"438.3098538392377" y1=
=3D"152.83968899024583" x2=3D"438.14170238613997" y2=3D"152.78050212373952"=
 stroke=3D"#3366cc" stroke-width=3D"1"></line><line x1=3D"438.1417023861399=
7" y1=3D"152.78050212373952" x2=3D"437.97604624461167" y2=3D"152.7214428152=
3407" stroke=3D"#3366cc" stroke-width=3D"1"></line><line x1=3D"437.97604624=
461167" y1=3D"152.72144281523407" x2=3D"437.8244821601176" y2=3D"152.662510=
5160922" stroke=3D"#3366cc" stroke-width=3D"1"></line><line x1=3D"437.82448=
21601176" y1=3D"152.6625105160922" x2=3D"437.65569095768615" y2=3D"152.6037=
0468120877" stroke=3D"#3366cc" stroke-width=3D"1"></line><line x1=3D"437.65=
569095768615" y1=3D"152.60370468120877" x2=3D"437.5360637280685" y2=3D"152.=
54502476898026" stroke=3D"#3366cc" stroke-width=3D"1"></line><line x1=3D"43=
7.5360637280685" y1=3D"152.54502476898026" x2=3D"437.3659052811352" y2=3D"1=
52.48647024127519" stroke=3D"#3366cc" stroke-width=3D"1"></line><line x1=3D=
"437.3659052811352" y1=3D"152.48647024127519" x2=3D"437.24866059807505" y2=
=3D"152.42804056340398" stroke=3D"#3366cc" stroke-width=3D"1"></line><line =
x1=3D"437.24866059807505" y1=3D"152.42804056340398" x2=3D"437.1040900007339=
5" y2=3D"152.36973520409026" stroke=3D"#3366cc" stroke-width=3D"1"></line><=
line x1=3D"437.10409000073395" y1=3D"152.36973520409026" x2=3D"436.99105382=
72292" y2=3D"152.3115536354414" stroke=3D"#3366cc" stroke-width=3D"1"></lin=
e><line x1=3D"436.9910538272292" y1=3D"152.3115536354414" x2=3D"436.8691833=
355613" y2=3D"152.25349533292018" stroke=3D"#3366cc" stroke-width=3D"1"></l=
ine><line x1=3D"436.8691833355613" y1=3D"152.25349533292018" x2=3D"436.7213=
680245588" y2=3D"152.1955597753161" stroke=3D"#3366cc" stroke-width=3D"1"><=
/line><line x1=3D"436.7213680245588" y1=3D"152.1955597753161" x2=3D"436.619=
07001632454" y2=3D"152.13774644471755" stroke=3D"#3366cc" stroke-width=3D"1=
"></line><line x1=3D"436.61907001632454" y1=3D"152.13774644471755" x2=3D"43=
6.47021725334247" y2=3D"152.08005482648394" stroke=3D"#3366cc" stroke-width=
=3D"1"></line><line x1=3D"436.47021725334247" y1=3D"152.08005482648394" x2=
=3D"436.3431184032619" y2=3D"152.02248440921827" stroke=3D"#3366cc" stroke-=
width=3D"1"></line><line x1=3D"436.3431184032619" y1=3D"152.02248440921827"=
 x2=3D"436.2000231545576" y2=3D"151.96503468473972" stroke=3D"#3366cc" stro=
ke-width=3D"1"></line><line x1=3D"436.2000231545576" y1=3D"151.965034684739=
72" x2=3D"436.0684931332278" y2=3D"151.90770514805706" stroke=3D"#3366cc" s=
troke-width=3D"1"></line><line x1=3D"436.0684931332278" y1=3D"151.907705148=
05706" x2=3D"435.9364785600711" y2=3D"151.85049529734175" stroke=3D"#3366cc=
" stroke-width=3D"1"></line><line x1=3D"435.9364785600711" y1=3D"151.850495=
29734175" x2=3D"435.8074690493784" y2=3D"151.79340463390176" stroke=3D"#336=
6cc" stroke-width=3D"1"></line><line x1=3D"435.8074690493784" y1=3D"151.793=
40463390176" x2=3D"435.7077792331125" y2=3D"151.73643266215535" stroke=3D"#=
3366cc" stroke-width=3D"1"></line><line x1=3D"435.7077792331125" y1=3D"151.=
73643266215535" x2=3D"435.60429859888745" y2=3D"151.67957888960535" stroke=
=3D"#3366cc" stroke-width=3D"1"></line><line x1=3D"435.60429859888745" y1=
=3D"151.67957888960535" x2=3D"435.5040411808971" y2=3D"151.62284282681352" =
stroke=3D"#3366cc" stroke-width=3D"1"></line><line x1=3D"435.5040411808971"=
 y1=3D"151.62284282681352" x2=3D"435.39820314792297" y2=3D"151.566223987375=
4" stroke=3D"#3366cc" stroke-width=3D"1"></line><line x1=3D"435.39820314792=
297" y1=3D"151.5662239873754" x2=3D"435.3009095802127" y2=3D"151.5097218878=
952" stroke=3D"#3366cc" stroke-width=3D"1"></line><line x1=3D"435.300909580=
2127" y1=3D"151.5097218878952" x2=3D"435.20157488611727" y2=3D"151.45333604=
796113" stroke=3D"#3366cc" stroke-width=3D"1"></line><line x1=3D"435.201574=
88611727" y1=3D"151.45333604796113" x2=3D"435.09305676784766" y2=3D"151.397=
06599012064" stroke=3D"#3366cc" stroke-width=3D"1"></line><line x1=3D"435.0=
9305676784766" y1=3D"151.39706599012064" x2=3D"434.98420902849614" y2=3D"15=
1.34091123985655" stroke=3D"#3366cc" stroke-width=3D"1"></line><line x1=3D"=
434.98420902849614" y1=3D"151.34091123985655" x2=3D"434.8750296595287" y2=
=3D"151.28487132556265" stroke=3D"#3366cc" stroke-width=3D"1"></line><line =
x1=3D"434.8750296595287" y1=3D"151.28487132556265" x2=3D"434.758323745986" =
y2=3D"151.22894577852026" stroke=3D"#3366cc" stroke-width=3D"1"></line><lin=
e x1=3D"434.758323745986" y1=3D"151.22894577852026" x2=3D"434.655667906311"=
 y2=3D"151.1731341328745" stroke=3D"#3366cc" stroke-width=3D"1"></line><lin=
e x1=3D"434.655667906311" y1=3D"151.1731341328745" x2=3D"434.5454814120133"=
 y2=3D"151.1174359256111" stroke=3D"#3366cc" stroke-width=3D"1"></line><lin=
e x1=3D"434.5454814120133" y1=3D"151.1174359256111" x2=3D"434.4240651865996=
" y2=3D"151.06185069653327" stroke=3D"#3366cc" stroke-width=3D"1"></line><l=
ine x1=3D"434.4240651865996" y1=3D"151.06185069653327" x2=3D"434.3350070711=
5087" y2=3D"151.006377988239" stroke=3D"#3366cc" stroke-width=3D"1"></line>=
<line x1=3D"434.33500707115087" y1=3D"151.006377988239" x2=3D"434.218351935=
13573" y2=3D"150.9510173460984" stroke=3D"#3366cc" stroke-width=3D"1"></lin=
e><line x1=3D"434.21835193513573" y1=3D"150.9510173460984" x2=3D"434.101315=
805961" y2=3D"150.89576831823138" stroke=3D"#3366cc" stroke-width=3D"1"></l=
ine><line x1=3D"434.101315805961" y1=3D"150.89576831823138" x2=3D"433.98940=
88347922" y2=3D"150.84063045548544" stroke=3D"#3366cc" stroke-width=3D"1"><=
/line><line x1=3D"433.9894088347922" y1=3D"150.84063045548544" x2=3D"433.89=
742046938915" y2=3D"150.78560331141387" stroke=3D"#3366cc" stroke-width=3D"=
1"></line><line x1=3D"433.89742046938915" y1=3D"150.78560331141387" x2=3D"4=
33.81627491519833" y2=3D"150.73068644225398" stroke=3D"#3366cc" stroke-widt=
h=3D"1"></line><line x1=3D"433.81627491519833" y1=3D"150.73068644225398" x2=
=3D"433.68679982046996" y2=3D"150.67587940690575" stroke=3D"#3366cc" stroke=
-width=3D"1"></line><line x1=3D"433.68679982046996" y1=3D"150.6758794069057=
5" x2=3D"433.5865984156416" y2=3D"150.62118176691033" stroke=3D"#3366cc" st=
roke-width=3D"1"></line><line x1=3D"433.5865984156416" y1=3D"150.6211817669=
1033" x2=3D"433.4879793902777" y2=3D"150.5665930864293" stroke=3D"#3366cc" =
stroke-width=3D"1"></line><line x1=3D"433.4879793902777" y1=3D"150.56659308=
64293" x2=3D"433.4077678255007" y2=3D"150.51211293222352" stroke=3D"#3366cc=
" stroke-width=3D"1"></line><line x1=3D"433.4077678255007" y1=3D"150.512112=
93222352" x2=3D"433.2974170971556" y2=3D"150.45774087363287" stroke=3D"#336=
6cc" stroke-width=3D"1"></line><line x1=3D"433.2974170971556" y1=3D"150.457=
74087363287" x2=3D"433.2167773676092" y2=3D"150.40347648255533" stroke=3D"#=
3366cc" stroke-width=3D"1"></line><line x1=3D"433.2167773676092" y1=3D"150.=
40347648255533" x2=3D"433.1321921801458" y2=3D"150.34931933342733" stroke=
=3D"#3366cc" stroke-width=3D"1"></line><line x1=3D"433.1321921801458" y1=3D=
"150.34931933342733" x2=3D"433.0360869840905" y2=3D"150.29526900320317" str=
oke=3D"#3366cc" stroke-width=3D"1"></line><line x1=3D"433.0360869840905" y1=
=3D"150.29526900320317" x2=3D"432.95296508537683" y2=3D"150.24132507133567"=
 stroke=3D"#3366cc" stroke-width=3D"1"></line><line x1=3D"432.9529650853768=
3" y1=3D"150.24132507133567" x2=3D"432.86964993081995" y2=3D"150.1874871197=
562" stroke=3D"#3366cc" stroke-width=3D"1"></line><line x1=3D"432.869649930=
81995" y1=3D"150.1874871197562" x2=3D"432.761430124973" y2=3D"150.133754732=
85538" stroke=3D"#3366cc" stroke-width=3D"1"></line><line x1=3D"432.7614301=
24973" y1=3D"150.13375473285538" x2=3D"432.6681371131918" y2=3D"150.0801274=
9746382" stroke=3D"#3366cc" stroke-width=3D"1"></line><line x1=3D"432.66813=
71131918" y1=3D"150.08012749746382" x2=3D"432.56886592225834" y2=3D"150.026=
605002833" stroke=3D"#3366cc" stroke-width=3D"1"></line><line x1=3D"432.568=
86592225834" y1=3D"150.026605002833" x2=3D"432.4980628226168" y2=3D"149.973=
18684061656" stroke=3D"#3366cc" stroke-width=3D"1"></line><line x1=3D"432.4=
980628226168" y1=3D"149.97318684061656" x2=3D"432.4175218429298" y2=3D"149.=
9198726048514" stroke=3D"#3366cc" stroke-width=3D"1"></line><line x1=3D"432=
.4175218429298" y1=3D"149.9198726048514" x2=3D"432.30214837575954" y2=3D"14=
9.8666618919392" stroke=3D"#3366cc" stroke-width=3D"1"></line><line x1=3D"4=
32.30214837575954" y1=3D"149.8666618919392" x2=3D"432.23081580000104" y2=3D=
"149.8135543006283" stroke=3D"#3366cc" stroke-width=3D"1"></line><line x1=
=3D"432.23081580000104" y1=3D"149.8135543006283" x2=3D"432.14773698549953" =
y2=3D"149.7605494319953" stroke=3D"#3366cc" stroke-width=3D"1"></line><line=
 x1=3D"432.14773698549953" y1=3D"149.7605494319953" x2=3D"432.0567090487757=
" y2=3D"149.70764688942705" stroke=3D"#3366cc" stroke-width=3D"1"></line><l=
ine x1=3D"432.0567090487757" y1=3D"149.70764688942705" x2=3D"431.9654492940=
224" y2=3D"149.65484627860326" stroke=3D"#3366cc" stroke-width=3D"1"></line=
><line x1=3D"431.9654492940224" y1=3D"149.65484627860326" x2=3D"431.8953906=
83343" y2=3D"149.60214720747825" stroke=3D"#3366cc" stroke-width=3D"1"></li=
ne><line x1=3D"431.895390683343" y1=3D"149.60214720747825" x2=3D"431.831049=
745886" y2=3D"149.5495492862641" stroke=3D"#3366cc" stroke-width=3D"1"></li=
ne><line x1=3D"431.831049745886" y1=3D"149.5495492862641" x2=3D"431.7509497=
4328965" y2=3D"149.49705212741276" stroke=3D"#3366cc" stroke-width=3D"1"></=
line><line x1=3D"431.75094974328965" y1=3D"149.49705212741276" x2=3D"431.66=
478912310754" y2=3D"149.44465534559941" stroke=3D"#3366cc" stroke-width=3D"=
1"></line><line x1=3D"431.66478912310754" y1=3D"149.44465534559941" x2=3D"4=
31.5646612198391" y2=3D"149.39235855770528" stroke=3D"#3366cc" stroke-width=
=3D"1"></line><line x1=3D"431.5646612198391" y1=3D"149.39235855770528" x2=
=3D"431.49381387696724" y2=3D"149.34016138280072" stroke=3D"#3366cc" stroke=
-width=3D"1"></line><line x1=3D"431.49381387696724" y1=3D"149.3401613828007=
2" x2=3D"431.3892552792239" y2=3D"149.28806344212884" stroke=3D"#3366cc" st=
roke-width=3D"1"></line><line x1=3D"431.3892552792239" y1=3D"149.2880634421=
2884" x2=3D"431.29033464016885" y2=3D"149.23606435908874" stroke=3D"#3366cc=
" stroke-width=3D"1"></line><line x1=3D"431.29033464016885" y1=3D"149.23606=
435908874" x2=3D"431.1970995966481" y2=3D"149.18416375921942" stroke=3D"#33=
66cc" stroke-width=3D"1"></line><line x1=3D"431.1970995966481" y1=3D"149.18=
416375921942" x2=3D"431.09764635799985" y2=3D"149.1323612701834" stroke=3D"=
#3366cc" stroke-width=3D"1"></line><line x1=3D"431.09764635799985" y1=3D"14=
9.1323612701834" x2=3D"430.98593006170086" y2=3D"149.08065652175077" stroke=
=3D"#3366cc" stroke-width=3D"1"></line><line x1=3D"430.98593006170086" y1=
=3D"149.08065652175077" x2=3D"430.8939018442153" y2=3D"149.02904914578335" =
stroke=3D"#3366cc" stroke-width=3D"1"></line><line x1=3D"430.8939018442153"=
 y1=3D"149.02904914578335" x2=3D"430.8217145417476" y2=3D"148.9775387762189=
" stroke=3D"#3366cc" stroke-width=3D"1"></line><line x1=3D"430.821714541747=
6" y1=3D"148.9775387762189" x2=3D"430.7352998055501" y2=3D"148.926125049055=
57" stroke=3D"#3366cc" stroke-width=3D"1"></line><line x1=3D"430.7352998055=
501" y1=3D"148.92612504905557" x2=3D"430.63859006162136" y2=3D"148.87480760=
233655" stroke=3D"#3366cc" stroke-width=3D"1"></line><line x1=3D"430.638590=
06162136" y1=3D"148.87480760233655" x2=3D"430.5618426512315" y2=3D"148.8235=
8607613457" stroke=3D"#3366cc" stroke-width=3D"1"></line><line x1=3D"430.56=
18426512315" y1=3D"148.82358607613457" x2=3D"430.4747982010448" y2=3D"148.7=
72460112537" stroke=3D"#3366cc" stroke-width=3D"1"></line><line x1=3D"430.4=
747982010448" y1=3D"148.772460112537" x2=3D"430.4037916457997" y2=3D"148.72=
142935563062" stroke=3D"#3366cc" stroke-width=3D"1"></line><line x1=3D"430.=
4037916457997" y1=3D"148.72142935563062" x2=3D"430.3285742694901" y2=3D"148=
.67049345148686" stroke=3D"#3366cc" stroke-width=3D"1"></line><line x1=3D"4=
30.3285742694901" y1=3D"148.67049345148686" x2=3D"430.26339384031337" y2=3D=
"148.61965204814723" stroke=3D"#3366cc" stroke-width=3D"1"></line><line x1=
=3D"430.26339384031337" y1=3D"148.61965204814723" x2=3D"430.16335597848007"=
 y2=3D"148.56890479560838" stroke=3D"#3366cc" stroke-width=3D"1"></line><li=
ne x1=3D"430.16335597848007" y1=3D"148.56890479560838" x2=3D"430.0794356953=
2335" y2=3D"148.5182513458079" stroke=3D"#3366cc" stroke-width=3D"1"></line=
><line x1=3D"430.07943569532335" y1=3D"148.5182513458079" x2=3D"429.9891557=
397721" y2=3D"148.4676913526099" stroke=3D"#3366cc" stroke-width=3D"1"></li=
ne><line x1=3D"429.9891557397721" y1=3D"148.4676913526099" x2=3D"429.913062=
0606246" y2=3D"148.41722447179097" stroke=3D"#3366cc" stroke-width=3D"1"></=
line><line x1=3D"429.9130620606246" y1=3D"148.41722447179097" x2=3D"429.799=
650380545" y2=3D"148.36685036102583" stroke=3D"#3366cc" stroke-width=3D"1">=
</line><line x1=3D"429.799650380545" y1=3D"148.36685036102583" x2=3D"429.72=
52224505905" y2=3D"148.31656867987363" stroke=3D"#3366cc" stroke-width=3D"1=
"></line><line x1=3D"429.7252224505905" y1=3D"148.31656867987363" x2=3D"429=
.64856565183305" y2=3D"148.26637908976406" stroke=3D"#3366cc" stroke-width=
=3D"1"></line><line x1=3D"429.64856565183305" y1=3D"148.26637908976406" x2=
=3D"429.56135064361825" y2=3D"148.21628125398377" stroke=3D"#3366cc" stroke=
-width=3D"1"></line><line x1=3D"429.56135064361825" y1=3D"148.2162812539837=
7" x2=3D"429.4718386378677" y2=3D"148.16627483766257" stroke=3D"#3366cc" st=
roke-width=3D"1"></line><line x1=3D"429.4718386378677" y1=3D"148.1662748376=
6257" x2=3D"429.3821024804551" y2=3D"148.11635950776036" stroke=3D"#3366cc"=
 stroke-width=3D"1"></line><line x1=3D"429.3821024804551" y1=3D"148.1163595=
0776036" x2=3D"429.31308247240776" y2=3D"148.06653493305345" stroke=3D"#336=
6cc" stroke-width=3D"1"></line><line x1=3D"429.31308247240776" y1=3D"148.06=
653493305345" x2=3D"429.2397338764787" y2=3D"148.01680078412164" stroke=3D"=
#3366cc" stroke-width=3D"1"></line><line x1=3D"429.2397338764787" y1=3D"148=
.01680078412164" x2=3D"429.1599279018633" y2=3D"147.9671567333351" stroke=
=3D"#3366cc" stroke-width=3D"1"></line><line x1=3D"429.1599279018633" y1=3D=
"147.9671567333351" x2=3D"429.09890354285983" y2=3D"147.91760245484116" str=
oke=3D"#3366cc" stroke-width=3D"1"></line><line x1=3D"429.09890354285983" y=
1=3D"147.91760245484116" x2=3D"429.0208936974379" y2=3D"147.86813762455208"=
 stroke=3D"#3366cc" stroke-width=3D"1"></line><line x1=3D"429.0208936974379=
" y1=3D"147.86813762455208" x2=3D"428.957517565936" y2=3D"147.8187619201315=
2" stroke=3D"#3366cc" stroke-width=3D"1"></line><line x1=3D"428.95751756593=
6" y1=3D"147.81876192013152" x2=3D"428.88131795977864" y2=3D"147.7694750209=
827" stroke=3D"#3366cc" stroke-width=3D"1"></line><line x1=3D"428.881317959=
77864" y1=3D"147.7694750209827" x2=3D"428.8007088698451" y2=3D"147.72027660=
82354" stroke=3D"#3366cc" stroke-width=3D"1"></line><line x1=3D"428.8007088=
698451" y1=3D"147.7202766082354" x2=3D"428.74119645387987" y2=3D"147.671166=
36473384" stroke=3D"#3366cc" stroke-width=3D"1"></line><line x1=3D"428.7411=
9645387987" y1=3D"147.67116636473384" x2=3D"428.6453439547479" y2=3D"147.62=
214397502424" stroke=3D"#3366cc" stroke-width=3D"1"></line><line x1=3D"428.=
6453439547479" y1=3D"147.62214397502424" x2=3D"428.5535113932846" y2=3D"147=
.5732091253428" stroke=3D"#3366cc" stroke-width=3D"1"></line><line x1=3D"42=
8.5535113932846" y1=3D"147.5732091253428" x2=3D"428.47216069331085" y2=3D"1=
47.5243615036037" stroke=3D"#3366cc" stroke-width=3D"1"></line><line x1=3D"=
428.47216069331085" y1=3D"147.5243615036037" x2=3D"428.38632839371616" y2=
=3D"147.47560079938685" stroke=3D"#3366cc" stroke-width=3D"1"></line><line =
x1=3D"428.38632839371616" y1=3D"147.47560079938685" x2=3D"428.3196666680862=
6" y2=3D"147.42692670392645" stroke=3D"#3366cc" stroke-width=3D"1"></line><=
line x1=3D"428.31966666808626" y1=3D"147.42692670392645" x2=3D"428.23131026=
61118" y2=3D"147.37833891009907" stroke=3D"#3366cc" stroke-width=3D"1"></li=
ne><line x1=3D"428.2313102661118" y1=3D"147.37833891009907" x2=3D"428.17948=
81776176" y2=3D"147.32983711241184" stroke=3D"#3366cc" stroke-width=3D"1"><=
/line><line x1=3D"428.1794881776176" y1=3D"147.32983711241184" x2=3D"428.10=
37797090383" y2=3D"147.2814210069913" stroke=3D"#3366cc" stroke-width=3D"1"=
></line><line x1=3D"428.1037797090383" y1=3D"147.2814210069913" x2=3D"428.0=
192300010416" y2=3D"147.23309029157173" stroke=3D"#3366cc" stroke-width=3D"=
1"></line><line x1=3D"428.0192300010416" y1=3D"147.23309029157173" x2=3D"42=
7.9757936709372" y2=3D"147.18484466548384" stroke=3D"#3366cc" stroke-width=
=3D"1"></line><line x1=3D"427.9757936709372" y1=3D"147.18484466548384" x2=
=3D"427.9192476152238" y2=3D"147.1366838296437" stroke=3D"#3366cc" stroke-w=
idth=3D"1"></line><line x1=3D"427.9192476152238" y1=3D"147.1366838296437" x=
2=3D"427.86479213267734" y2=3D"147.08860748654135" stroke=3D"#3366cc" strok=
e-width=3D"1"></line><line x1=3D"427.86479213267734" y1=3D"147.088607486541=
35" x2=3D"427.8080705107856" y2=3D"147.04061534023015" stroke=3D"#3366cc" s=
troke-width=3D"1"></line><line x1=3D"427.8080705107856" y1=3D"147.040615340=
23015" x2=3D"427.7118750659335" y2=3D"146.9927070963153" stroke=3D"#3366cc"=
 stroke-width=3D"1"></line><line x1=3D"427.7118750659335" y1=3D"146.9927070=
963153" x2=3D"427.648332044575" y2=3D"146.94488246194373" stroke=3D"#3366cc=
" stroke-width=3D"1"></line><line x1=3D"427.648332044575" y1=3D"146.9448824=
6194373" x2=3D"427.593462997033" y2=3D"146.8971411457927" stroke=3D"#3366cc=
" stroke-width=3D"1"></line><line x1=3D"427.593462997033" y1=3D"146.8971411=
457927" x2=3D"427.5385098073823" y2=3D"146.84948285805945" stroke=3D"#3366c=
c" stroke-width=3D"1"></line><line x1=3D"427.5385098073823" y1=3D"146.84948=
285805945" x2=3D"427.4856753445145" y2=3D"146.80190731045067" stroke=3D"#33=
66cc" stroke-width=3D"1"></line><line x1=3D"427.4856753445145" y1=3D"146.80=
190731045067" x2=3D"427.4173153344663" y2=3D"146.75441421617194" stroke=3D"=
#3366cc" stroke-width=3D"1"></line><line x1=3D"427.4173153344663" y1=3D"146=
.75441421617194" x2=3D"427.31342336436546" y2=3D"146.70700328991742" stroke=
=3D"#3366cc" stroke-width=3D"1"></line><line x1=3D"427.31342336436546" y1=
=3D"146.70700328991742" x2=3D"427.23364232670247" y2=3D"146.65967424785956"=
 stroke=3D"#3366cc" stroke-width=3D"1"></line><line x1=3D"427.2336423267024=
7" y1=3D"146.65967424785956" x2=3D"427.15368327244494" y2=3D"146.6124268076=
388" stroke=3D"#3366cc" stroke-width=3D"1"></line><line x1=3D"427.153683272=
44494" y1=3D"146.6124268076388" x2=3D"427.0891418103804" y2=3D"146.56526068=
83536" stroke=3D"#3366cc" stroke-width=3D"1"></line><line x1=3D"427.0891418=
103804" y1=3D"146.5652606883536" x2=3D"427.0133241772286" y2=3D"146.5181756=
105504" stroke=3D"#3366cc" stroke-width=3D"1"></line><line x1=3D"427.013324=
1772286" y1=3D"146.5181756105504" x2=3D"426.91049138516263" y2=3D"146.47117=
129621358" stroke=3D"#3366cc" stroke-width=3D"1"></line><line x1=3D"426.910=
49138516263" y1=3D"146.47117129621358" x2=3D"426.823075313667" y2=3D"146.42=
424746875574" stroke=3D"#3366cc" stroke-width=3D"1"></line><line x1=3D"426.=
823075313667" y1=3D"146.42424746875574" x2=3D"426.7264456735907" y2=3D"146.=
37740385300788" stroke=3D"#3366cc" stroke-width=3D"1"></line><line x1=3D"42=
6.7264456735907" y1=3D"146.37740385300788" x2=3D"426.64534556692223" y2=3D"=
146.33064017520965" stroke=3D"#3366cc" stroke-width=3D"1"></line><line x1=
=3D"426.64534556692223" y1=3D"146.33064017520965" x2=3D"426.53918788356486"=
 y2=3D"146.28395616299994" stroke=3D"#3366cc" stroke-width=3D"1"></line><li=
ne x1=3D"426.53918788356486" y1=3D"146.28395616299994" x2=3D"426.4712628592=
181" y2=3D"146.23735154540714" stroke=3D"#3366cc" stroke-width=3D"1"></line=
><line x1=3D"426.4712628592181" y1=3D"146.23735154540714" x2=3D"426.3895825=
119544" y2=3D"146.19082605283978" stroke=3D"#3366cc" stroke-width=3D"1"></l=
ine><line x1=3D"426.3895825119544" y1=3D"146.19082605283978" x2=3D"426.3122=
6863525757" y2=3D"146.1443794170773" stroke=3D"#3366cc" stroke-width=3D"1">=
</line><line x1=3D"426.31226863525757" y1=3D"146.1443794170773" x2=3D"426.2=
256611529143" y2=3D"146.0980113712605" stroke=3D"#3366cc" stroke-width=3D"1=
"></line><line x1=3D"426.2256611529143" y1=3D"146.0980113712605" x2=3D"426.=
16171090633367" y2=3D"146.05172164988278" stroke=3D"#3366cc" stroke-width=
=3D"1"></line><line x1=3D"426.16171090633367" y1=3D"146.05172164988278" x2=
=3D"426.0907754720148" y2=3D"146.00550998878046" stroke=3D"#3366cc" stroke-=
width=3D"1"></line><line x1=3D"426.0907754720148" y1=3D"146.00550998878046"=
 x2=3D"425.99214810974127" y2=3D"145.9593761251242" stroke=3D"#3366cc" stro=
ke-width=3D"1"></line><line x1=3D"425.99214810974127" y1=3D"145.95937612512=
42" x2=3D"425.92317721281916" y2=3D"145.9133197974098" stroke=3D"#3366cc" s=
troke-width=3D"1"></line><line x1=3D"425.92317721281916" y1=3D"145.91331979=
74098" x2=3D"425.8471555879398" y2=3D"145.86734074544927" stroke=3D"#3366cc=
" stroke-width=3D"1"></line><line x1=3D"425.8471555879398" y1=3D"145.867340=
74544927" x2=3D"425.78945588792584" y2=3D"145.8214387103623" stroke=3D"#336=
6cc" stroke-width=3D"1"></line><line x1=3D"425.78945588792584" y1=3D"145.82=
14387103623" x2=3D"425.7362899847488" y2=3D"145.77561343456708" stroke=3D"#=
3366cc" stroke-width=3D"1"></line><line x1=3D"425.7362899847488" y1=3D"145.=
77561343456708" x2=3D"425.6992584315484" y2=3D"145.72986466177204" stroke=
=3D"#3366cc" stroke-width=3D"1"></line><line x1=3D"425.6992584315484" y1=3D=
"145.72986466177204" x2=3D"425.60419003414853" y2=3D"145.684192136967" stro=
ke=3D"#3366cc" stroke-width=3D"1"></line><line x1=3D"425.60419003414853" y1=
=3D"145.684192136967" x2=3D"425.54377181306216" y2=3D"145.6385956064147" st=
roke=3D"#3366cc" stroke-width=3D"1"></line><line x1=3D"425.54377181306216" =
y1=3D"145.6385956064147" x2=3D"425.4762618654955" y2=3D"145.59307481764236"=
 stroke=3D"#3366cc" stroke-width=3D"1"></line><line x1=3D"425.4762618654955=
" y1=3D"145.59307481764236" x2=3D"425.42029522232616" y2=3D"145.54762951943=
33" stroke=3D"#3366cc" stroke-width=3D"1"></line><line x1=3D"425.4202952223=
2616" y1=3D"145.5476295194333" x2=3D"425.35722809171" y2=3D"145.50225946181=
857" stroke=3D"#3366cc" stroke-width=3D"1"></line><line x1=3D"425.357228091=
71" y1=3D"145.50225946181857" x2=3D"425.26359080835954" y2=3D"145.456964396=
06883" stroke=3D"#3366cc" stroke-width=3D"1"></line><line x1=3D"425.2635908=
0835954" y1=3D"145.45696439606883" x2=3D"425.2096383703987" y2=3D"145.41174=
40746859" stroke=3D"#3366cc" stroke-width=3D"1"></line><line x1=3D"425.2096=
383703987" y1=3D"145.4117440746859" x2=3D"425.10619812342895" y2=3D"145.366=
59825139503" stroke=3D"#3366cc" stroke-width=3D"1"></line><line x1=3D"425.1=
0619812342895" y1=3D"145.36659825139503" x2=3D"425.0260620133264" y2=3D"145=
.32152668113653" stroke=3D"#3366cc" stroke-width=3D"1"></line><line x1=3D"4=
25.0260620133264" y1=3D"145.32152668113653" x2=3D"424.9646603134043" y2=3D"=
145.27652912005783" stroke=3D"#3366cc" stroke-width=3D"1"></line><line x1=
=3D"424.9646603134043" y1=3D"145.27652912005783" x2=3D"424.9007854567754" y=
2=3D"145.23160532550577" stroke=3D"#3366cc" stroke-width=3D"1"></line><line=
 x1=3D"424.9007854567754" y1=3D"145.23160532550577" x2=3D"424.8201881541453=
" y2=3D"145.18675505601857" stroke=3D"#3366cc" stroke-width=3D"1"></line><l=
ine x1=3D"424.8201881541453" y1=3D"145.18675505601857" x2=3D"424.7465440560=
723" y2=3D"145.14197807131808" stroke=3D"#3366cc" stroke-width=3D"1"></line=
><line x1=3D"424.7465440560723" y1=3D"145.14197807131808" x2=3D"424.6608315=
146339" y2=3D"145.09727413230203" stroke=3D"#3366cc" stroke-width=3D"1"></l=
ine><line x1=3D"424.6608315146339" y1=3D"145.09727413230203" x2=3D"424.5773=
0286450084" y2=3D"145.0526430010365" stroke=3D"#3366cc" stroke-width=3D"1">=
</line><line x1=3D"424.57730286450084" y1=3D"145.0526430010365" x2=3D"424.5=
0076305604375" y2=3D"145.0080844407481" stroke=3D"#3366cc" stroke-width=3D"=
1"></line><line x1=3D"424.50076305604375" y1=3D"145.0080844407481" x2=3D"42=
4.4456489147962" y2=3D"144.96359821581663" stroke=3D"#3366cc" stroke-width=
=3D"1"></line><line x1=3D"424.4456489147962" y1=3D"144.96359821581663" x2=
=3D"424.3784388272693" y2=3D"144.91918409176753" stroke=3D"#3366cc" stroke-=
width=3D"1"></line><line x1=3D"424.3784388272693" y1=3D"144.91918409176753"=
 x2=3D"424.31832311454883" y2=3D"144.8748418352645" stroke=3D"#3366cc" stro=
ke-width=3D"1"></line><line x1=3D"424.31832311454883" y1=3D"144.87484183526=
45" x2=3D"424.24122755070204" y2=3D"144.83057121410198" stroke=3D"#3366cc" =
stroke-width=3D"1"></line><line x1=3D"424.24122755070204" y1=3D"144.8305712=
1410198" x2=3D"424.1663827192898" y2=3D"144.78637199719816" stroke=3D"#3366=
cc" stroke-width=3D"1"></line><line x1=3D"424.1663827192898" y1=3D"144.7863=
7199719816" x2=3D"424.09380309425865" y2=3D"144.74224395458745" stroke=3D"#=
3366cc" stroke-width=3D"1"></line><line x1=3D"424.09380309425865" y1=3D"144=
.74224395458745" x2=3D"424.03805899165667" y2=3D"144.69818685741345" stroke=
=3D"#3366cc" stroke-width=3D"1"></line><line x1=3D"424.03805899165667" y1=
=3D"144.69818685741345" x2=3D"423.9530642797547" y2=3D"144.6542004779218" s=
troke=3D"#3366cc" stroke-width=3D"1"></line><line x1=3D"423.9530642797547" =
y1=3D"144.6542004779218" x2=3D"423.850803804473" y2=3D"144.6102845894531" s=
troke=3D"#3366cc" stroke-width=3D"1"></line><line x1=3D"423.850803804473" y=
1=3D"144.6102845894531" x2=3D"423.7849104951644" y2=3D"144.56643896643598" =
stroke=3D"#3366cc" stroke-width=3D"1"></line><line x1=3D"423.7849104951644"=
 y1=3D"144.56643896643598" x2=3D"423.71889579805134" y2=3D"144.522663384380=
02" stroke=3D"#3366cc" stroke-width=3D"1"></line><line x1=3D"423.7188957980=
5134" y1=3D"144.52266338438002" x2=3D"423.65766245560235" y2=3D"144.4789576=
198689" stroke=3D"#3366cc" stroke-width=3D"1"></line><line x1=3D"423.657662=
45560235" y1=3D"144.4789576198689" x2=3D"423.58650044567173" y2=3D"144.4353=
2145055366" stroke=3D"#3366cc" stroke-width=3D"1"></line><line x1=3D"423.58=
650044567173" y1=3D"144.43532145055366" x2=3D"423.51273556176454" y2=3D"144=
.39175465514572" stroke=3D"#3366cc" stroke-width=3D"1"></line><line x1=3D"4=
23.51273556176454" y1=3D"144.39175465514572" x2=3D"423.41414558844536" y2=
=3D"144.34825701341038" stroke=3D"#3366cc" stroke-width=3D"1"></line><line =
x1=3D"423.41414558844536" y1=3D"144.34825701341038" x2=3D"423.322707739165"=
 y2=3D"144.3048283061599" stroke=3D"#3366cc" stroke-width=3D"1"></line><lin=
e x1=3D"423.322707739165" y1=3D"144.3048283061599" x2=3D"423.2459176080691"=
 y2=3D"144.26146831524701" stroke=3D"#3366cc" stroke-width=3D"1"></line><li=
ne x1=3D"423.2459176080691" y1=3D"144.26146831524701" x2=3D"423.16399205073=
27" y2=3D"144.21817682355848" stroke=3D"#3366cc" stroke-width=3D"1"></line>=
<line x1=3D"423.1639920507327" y1=3D"144.21817682355848" x2=3D"423.05197267=
86494" y2=3D"144.17495361500815" stroke=3D"#3366cc" stroke-width=3D"1"></li=
ne><line x1=3D"423.0519726786494" y1=3D"144.17495361500815" x2=3D"422.99458=
282111505" y2=3D"144.13179847453094" stroke=3D"#3366cc" stroke-width=3D"1">=
</line><line x1=3D"422.99458282111505" y1=3D"144.13179847453094" x2=3D"422.=
9070736983881" y2=3D"144.08871118807616" stroke=3D"#3366cc" stroke-width=3D=
"1"></line><line x1=3D"422.9070736983881" y1=3D"144.08871118807616" x2=3D"4=
22.85195838447027" y2=3D"144.04569154260128" stroke=3D"#3366cc" stroke-widt=
h=3D"1"></line><line x1=3D"422.85195838447027" y1=3D"144.04569154260128" x2=
=3D"422.7942470487592" y2=3D"144.0027393260654" stroke=3D"#3366cc" stroke-w=
idth=3D"1"></line><line x1=3D"422.7942470487592" y1=3D"144.0027393260654" x=
2=3D"422.7012116097635" y2=3D"143.95985432742322" stroke=3D"#3366cc" stroke=
-width=3D"1"></line><line x1=3D"422.7012116097635" y1=3D"143.95985432742322=
" x2=3D"422.6508214334949" y2=3D"143.91703633661876" stroke=3D"#3366cc" str=
oke-width=3D"1"></line><line x1=3D"422.6508214334949" y1=3D"143.91703633661=
876" x2=3D"422.587733906288" y2=3D"143.87428514457895" stroke=3D"#3366cc" s=
troke-width=3D"1"></line><line x1=3D"422.587733906288" y1=3D"143.8742851445=
7895" x2=3D"422.4941600633513" y2=3D"143.8316005432079" stroke=3D"#3366cc" =
stroke-width=3D"1"></line><line x1=3D"422.4941600633513" y1=3D"143.83160054=
32079" x2=3D"422.4079573254295" y2=3D"143.7889823253806" stroke=3D"#3366cc"=
 stroke-width=3D"1"></line><line x1=3D"422.4079573254295" y1=3D"143.7889823=
253806" x2=3D"422.31900207721105" y2=3D"143.74643028493676" stroke=3D"#3366=
cc" stroke-width=3D"1"></line><line x1=3D"422.31900207721105" y1=3D"143.746=
43028493676" x2=3D"422.23747787211136" y2=3D"143.7039442166751" stroke=3D"#=
3366cc" stroke-width=3D"1"></line><line x1=3D"422.23747787211136" y1=3D"143=
.7039442166751" x2=3D"422.1711026186355" y2=3D"143.66152391634725" stroke=
=3D"#3366cc" stroke-width=3D"1"></line><line x1=3D"422.1711026186355" y1=3D=
"143.66152391634725" x2=3D"422.09692335159554" y2=3D"143.6191691806519" str=
oke=3D"#3366cc" stroke-width=3D"1"></line><line x1=3D"422.09692335159554" y=
1=3D"143.6191691806519" x2=3D"422.0174581016486" y2=3D"143.57687980722895" =
stroke=3D"#3366cc" stroke-width=3D"1"></line><line x1=3D"422.0174581016486"=
 y1=3D"143.57687980722895" x2=3D"421.92752696935986" y2=3D"143.534655594653=
7" stroke=3D"#3366cc" stroke-width=3D"1"></line><line x1=3D"421.92752696935=
986" y1=3D"143.5346555946537" x2=3D"421.8373695787276" y2=3D"143.4924963424=
312" stroke=3D"#3366cc" stroke-width=3D"1"></line><line x1=3D"421.837369578=
7276" y1=3D"143.4924963424312" x2=3D"421.7495703771891" y2=3D"143.450401850=
99023" stroke=3D"#3366cc" stroke-width=3D"1"></line><line x1=3D"421.7495703=
771891" y1=3D"143.45040185099023" x2=3D"421.648593918627" y2=3D"143.4083719=
2167803" stroke=3D"#3366cc" stroke-width=3D"1"></line><line x1=3D"421.64859=
3918627" y1=3D"143.40837192167803" x2=3D"421.5759221255918" y2=3D"143.36640=
635675445" stroke=3D"#3366cc" stroke-width=3D"1"></line><line x1=3D"421.575=
9221255918" y1=3D"143.36640635675445" x2=3D"421.52392332382675" y2=3D"143.3=
2450495938636" stroke=3D"#3366cc" stroke-width=3D"1"></line><line x1=3D"421=
.52392332382675" y1=3D"143.32450495938636" x2=3D"421.4457833714769" y2=3D"1=
43.28266753364215" stroke=3D"#3366cc" stroke-width=3D"1"></line><line x1=3D=
"421.4457833714769" y1=3D"143.28266753364215" x2=3D"421.3387157978664" y2=
=3D"143.24089388448633" stroke=3D"#3366cc" stroke-width=3D"1"></line><line =
x1=3D"421.3387157978664" y1=3D"143.24089388448633" x2=3D"421.24968477580046=
" y2=3D"143.19918381777387" stroke=3D"#3366cc" stroke-width=3D"1"></line><l=
ine x1=3D"421.24968477580046" y1=3D"143.19918381777387" x2=3D"421.155174915=
44006" y2=3D"143.15753714024495" stroke=3D"#3366cc" stroke-width=3D"1"></li=
ne><line x1=3D"421.15517491544006" y1=3D"143.15753714024495" x2=3D"421.0604=
151388953" y2=3D"143.1159536595196" stroke=3D"#3366cc" stroke-width=3D"1"><=
/line><line x1=3D"421.0604151388953" y1=3D"143.1159536595196" x2=3D"420.973=
3313343168" y2=3D"143.07443318409216" stroke=3D"#3366cc" stroke-width=3D"1"=
></line><line x1=3D"420.9733313343168" y1=3D"143.07443318409216" x2=3D"420.=
8780888385207" y2=3D"143.03297552332626" stroke=3D"#3366cc" stroke-width=3D=
"1"></line><line x1=3D"420.8780888385207" y1=3D"143.03297552332626" x2=3D"4=
20.8011811997125" y2=3D"142.99158048744943" stroke=3D"#3366cc" stroke-width=
=3D"1"></line><line x1=3D"420.8011811997125" y1=3D"142.99158048744943" x2=
=3D"420.68950427814576" y2=3D"142.95024788754782" stroke=3D"#3366cc" stroke=
-width=3D"1"></line><line x1=3D"420.68950427814576" y1=3D"142.9502478875478=
2" x2=3D"420.60418288558037" y2=3D"142.90897753556115" stroke=3D"#3366cc" s=
troke-width=3D"1"></line><line x1=3D"420.60418288558037" y1=3D"142.90897753=
556115" x2=3D"420.52133361077483" y2=3D"142.86776924427758" stroke=3D"#3366=
cc" stroke-width=3D"1"></line><line x1=3D"420.52133361077483" y1=3D"142.867=
76924427758" x2=3D"420.4356103902326" y2=3D"142.82662282732852" stroke=3D"#=
3366cc" stroke-width=3D"1"></line><line x1=3D"420.4356103902326" y1=3D"142.=
82662282732852" x2=3D"420.34430421746487" y2=3D"142.78553809918364" stroke=
=3D"#3366cc" stroke-width=3D"1"></line><line x1=3D"420.34430421746487" y1=
=3D"142.78553809918364" x2=3D"420.25276480553526" y2=3D"142.7445148751458" =
stroke=3D"#3366cc" stroke-width=3D"1"></line><line x1=3D"420.25276480553526=
" y1=3D"142.7445148751458" x2=3D"420.15288197209446" y2=3D"142.703552971346=
1" stroke=3D"#3366cc" stroke-width=3D"1"></line><line x1=3D"420.15288197209=
446" y1=3D"142.7035529713461" x2=3D"420.05000898597734" y2=3D"142.662652204=
73898" stroke=3D"#3366cc" stroke-width=3D"1"></line><line x1=3D"420.0500089=
8597734" y1=3D"142.66265220473898" x2=3D"419.94412083452994" y2=3D"142.6218=
123930972" stroke=3D"#3366cc" stroke-width=3D"1"></line><line x1=3D"419.944=
12083452994" y1=3D"142.6218123930972" x2=3D"419.854278132784" y2=3D"142.581=
0333550071" stroke=3D"#3366cc" stroke-width=3D"1"></line><line x1=3D"419.85=
4278132784" y1=3D"142.5810333550071" x2=3D"419.7669422956201" y2=3D"142.540=
31490986367" stroke=3D"#3366cc" stroke-width=3D"1"></line><line x1=3D"419.7=
669422956201" y1=3D"142.54031490986367" x2=3D"419.6602131510865" y2=3D"142.=
4996568778658" stroke=3D"#3366cc" stroke-width=3D"1"></line><line x1=3D"419=
.6602131510865" y1=3D"142.4996568778658" x2=3D"419.5311670403941" y2=3D"142=
.45905908001143" stroke=3D"#3366cc" stroke-width=3D"1"></line><line x1=3D"4=
19.5311670403941" y1=3D"142.45905908001143" x2=3D"419.3850872856468" y2=3D"=
142.41852133809297" stroke=3D"#3366cc" stroke-width=3D"1"></line><line x1=
=3D"419.3850872856468" y1=3D"142.41852133809297" x2=3D"419.2965990105454" y=
2=3D"142.3780434746925" stroke=3D"#3366cc" stroke-width=3D"1"></line><line =
x1=3D"419.2965990105454" y1=3D"142.3780434746925" x2=3D"419.1773477592347" =
y2=3D"142.33762531317709" stroke=3D"#3366cc" stroke-width=3D"1"></line><lin=
e x1=3D"419.1773477592347" y1=3D"142.33762531317709" x2=3D"419.066058949451=
9" y2=3D"142.2972666776943" stroke=3D"#3366cc" stroke-width=3D"1"></line><l=
ine x1=3D"419.0660589494519" y1=3D"142.2972666776943" x2=3D"418.96839691678=
66" y2=3D"142.25696739316746" stroke=3D"#3366cc" stroke-width=3D"1"></line>=
<line x1=3D"418.9683969167866" y1=3D"142.25696739316746" x2=3D"418.88447423=
686404" y2=3D"142.2167272852911" stroke=3D"#3366cc" stroke-width=3D"1"></li=
ne><line x1=3D"418.88447423686404" y1=3D"142.2167272852911" x2=3D"418.75540=
9853249" y2=3D"142.1765461805267" stroke=3D"#3366cc" stroke-width=3D"1"></l=
ine><line x1=3D"418.755409853249" y1=3D"142.1765461805267" x2=3D"418.662532=
99447993" y2=3D"142.1364239060978" stroke=3D"#3366cc" stroke-width=3D"1"></=
line><line x1=3D"418.66253299447993" y1=3D"142.1364239060978" x2=3D"418.563=
76348058376" y2=3D"142.0963602899857" stroke=3D"#3366cc" stroke-width=3D"1"=
></line><line x1=3D"418.56376348058376" y1=3D"142.0963602899857" x2=3D"418.=
4732210736034" y2=3D"142.05635516092525" stroke=3D"#3366cc" stroke-width=3D=
"1"></line><line x1=3D"418.4732210736034" y1=3D"142.05635516092525" x2=3D"4=
18.3824493180822" y2=3D"142.01640834840012" stroke=3D"#3366cc" stroke-width=
=3D"1"></line><line x1=3D"418.3824493180822" y1=3D"142.01640834840012" x2=
=3D"418.25156077129344" y2=3D"141.97651968263864" stroke=3D"#3366cc" stroke=
-width=3D"1"></line><line x1=3D"418.25156077129344" y1=3D"141.9765196826386=
4" x2=3D"418.14021432868367" y2=3D"141.93668899460943" stroke=3D"#3366cc" s=
troke-width=3D"1"></line><line x1=3D"418.14021432868367" y1=3D"141.93668899=
460943" x2=3D"418.0371250098532" y2=3D"141.8969161160172" stroke=3D"#3366cc=
" stroke-width=3D"1"></line><line x1=3D"418.0371250098532" y1=3D"141.896916=
1160172" x2=3D"417.88769268959834" y2=3D"141.85720087929812" stroke=3D"#336=
6cc" stroke-width=3D"1"></line><line x1=3D"417.88769268959834" y1=3D"141.85=
720087929812" x2=3D"417.778096726342" y2=3D"141.81754311761608" stroke=3D"#=
3366cc" stroke-width=3D"1"></line><line x1=3D"417.778096726342" y1=3D"141.8=
1754311761608" x2=3D"417.7087051256071" y2=3D"141.77794266485824" stroke=3D=
"#3366cc" stroke-width=3D"1"></line><line x1=3D"417.7087051256071" y1=3D"14=
1.77794266485824" x2=3D"417.60726756519733" y2=3D"141.73839935563066" strok=
e=3D"#3366cc" stroke-width=3D"1"></line><line x1=3D"417.60726756519733" y1=
=3D"141.73839935563066" x2=3D"417.50845250580664" y2=3D"141.69891302525454"=
 stroke=3D"#3366cc" stroke-width=3D"1"></line><line x1=3D"417.5084525058066=
4" y1=3D"141.69891302525454" x2=3D"417.42395321304485" y2=3D"141.6594835097=
619" stroke=3D"#3366cc" stroke-width=3D"1"></line><line x1=3D"417.423953213=
04485" y1=3D"141.6594835097619" x2=3D"417.33340550163246" y2=3D"141.6201106=
4589151" stroke=3D"#3366cc" stroke-width=3D"1"></line><line x1=3D"417.33340=
550163246" y1=3D"141.62011064589151" x2=3D"417.2103618348127" y2=3D"141.580=
79427108478" stroke=3D"#3366cc" stroke-width=3D"1"></line><line x1=3D"417.2=
103618348127" y1=3D"141.58079427108478" x2=3D"417.12809738099537" y2=3D"141=
.54153422348188" stroke=3D"#3366cc" stroke-width=3D"1"></line><line x1=3D"4=
17.12809738099537" y1=3D"141.54153422348188" x2=3D"417.03384903420755" y2=
=3D"141.5023303419176" stroke=3D"#3366cc" stroke-width=3D"1"></line><line x=
1=3D"417.03384903420755" y1=3D"141.5023303419176" x2=3D"416.94822182990885"=
 y2=3D"141.46318246591753" stroke=3D"#3366cc" stroke-width=3D"1"></line><li=
ne x1=3D"416.94822182990885" y1=3D"141.46318246591753" x2=3D"416.8534985817=
6363" y2=3D"141.4240904356938" stroke=3D"#3366cc" stroke-width=3D"1"></line=
><line x1=3D"416.85349858176363" y1=3D"141.4240904356938" x2=3D"416.7496075=
271611" y2=3D"141.38505409214176" stroke=3D"#3366cc" stroke-width=3D"1"></l=
ine><line x1=3D"416.7496075271611" y1=3D"141.38505409214176" x2=3D"416.6662=
772759608" y2=3D"141.34607327683534" stroke=3D"#3366cc" stroke-width=3D"1">=
</line><line x1=3D"416.6662772759608" y1=3D"141.34607327683534" x2=3D"416.5=
946967918384" y2=3D"141.3071478320239" stroke=3D"#3366cc" stroke-width=3D"1=
"></line><line x1=3D"416.5946967918384" y1=3D"141.3071478320239" x2=3D"416.=
47807268506364" y2=3D"141.26827760062787" stroke=3D"#3366cc" stroke-width=
=3D"1"></line><line x1=3D"416.47807268506364" y1=3D"141.26827760062787" x2=
=3D"416.39410786819207" y2=3D"141.22946242623522" stroke=3D"#3366cc" stroke=
-width=3D"1"></line><line x1=3D"416.39410786819207" y1=3D"141.2294624262352=
2" x2=3D"416.2738158185156" y2=3D"141.19070215309765" stroke=3D"#3366cc" st=
roke-width=3D"1"></line><line x1=3D"416.2738158185156" y1=3D"141.1907021530=
9765" x2=3D"416.1712491258628" y2=3D"141.15199662612682" stroke=3D"#3366cc"=
 stroke-width=3D"1"></line><line x1=3D"416.1712491258628" y1=3D"141.1519966=
2612682" x2=3D"416.107752140349" y2=3D"141.11334569089055" stroke=3D"#3366c=
c" stroke-width=3D"1"></line><line x1=3D"416.107752140349" y1=3D"141.113345=
69089055" x2=3D"416.0107779607164" y2=3D"141.07474919360925" stroke=3D"#336=
6cc" stroke-width=3D"1"></line><line x1=3D"416.0107779607164" y1=3D"141.074=
74919360925" x2=3D"415.907454541929" y2=3D"141.03620698115216" stroke=3D"#3=
366cc" stroke-width=3D"1"></line><line x1=3D"415.907454541929" y1=3D"141.03=
620698115216" x2=3D"415.7977275831722" y2=3D"140.99771890103375" stroke=3D"=
#3366cc" stroke-width=3D"1"></line><line x1=3D"415.7977275831722" y1=3D"140=
.99771890103375" x2=3D"415.6999096452394" y2=3D"140.9592848014101" stroke=
=3D"#3366cc" stroke-width=3D"1"></line><line x1=3D"415.6999096452394" y1=3D=
"140.9592848014101" x2=3D"415.607962191573" y2=3D"140.9209045310752" stroke=
=3D"#3366cc" stroke-width=3D"1"></line><line x1=3D"415.607962191573" y1=3D"=
140.9209045310752" x2=3D"415.5003911276314" y2=3D"140.88257793945758" strok=
e=3D"#3366cc" stroke-width=3D"1"></line><line x1=3D"415.5003911276314" y1=
=3D"140.88257793945758" x2=3D"415.41101554309387" y2=3D"140.84430487661663"=
 stroke=3D"#3366cc" stroke-width=3D"1"></line><line x1=3D"415.4110155430938=
7" y1=3D"140.84430487661663" x2=3D"415.29666003493975" y2=3D"140.8060851932=
3906" stroke=3D"#3366cc" stroke-width=3D"1"></line><line x1=3D"415.29666003=
493975" y1=3D"140.80608519323906" x2=3D"415.20677424024376" y2=3D"140.76791=
874063557" stroke=3D"#3366cc" stroke-width=3D"1"></line><line x1=3D"415.206=
77424024376" y1=3D"140.76791874063557" x2=3D"415.1166624155638" y2=3D"140.7=
2980537073707" stroke=3D"#3366cc" stroke-width=3D"1"></line><line x1=3D"415=
.1166624155638" y1=3D"140.72980537073707" x2=3D"415.0044832938544" y2=3D"14=
0.69174493609157" stroke=3D"#3366cc" stroke-width=3D"1"></line><line x1=3D"=
415.0044832938544" y1=3D"140.69174493609157" x2=3D"414.913860697443" y2=3D"=
140.65373728986054" stroke=3D"#3366cc" stroke-width=3D"1"></line><line x1=
=3D"414.913860697443" y1=3D"140.65373728986054" x2=3D"414.82300834554724" y=
2=3D"140.61578228581567" stroke=3D"#3366cc" stroke-width=3D"1"></line><line=
 x1=3D"414.82300834554724" y1=3D"140.61578228581567" x2=3D"414.766501157046=
9" y2=3D"140.57787977833536" stroke=3D"#3366cc" stroke-width=3D"1"></line><=
line x1=3D"414.7665011570469" y1=3D"140.57787977833536" x2=3D"414.672124047=
0609" y2=3D"140.54002962240133" stroke=3D"#3366cc" stroke-width=3D"1"></lin=
e><line x1=3D"414.6721240470609" y1=3D"140.54002962240133" x2=3D"414.583813=
9246917" y2=3D"140.50223167359553" stroke=3D"#3366cc" stroke-width=3D"1"></=
line><line x1=3D"414.5838139246917" y1=3D"140.50223167359553" x2=3D"414.498=
4511303792" y2=3D"140.4644857880966" stroke=3D"#3366cc" stroke-width=3D"1">=
</line><line x1=3D"414.4984511303792" y1=3D"140.4644857880966" x2=3D"414.41=
28845069592" y2=3D"140.42679182267656" stroke=3D"#3366cc" stroke-width=3D"1=
"></line><line x1=3D"414.4128845069592" y1=3D"140.42679182267656" x2=3D"414=
.31120692727444" y2=3D"140.3891496346979" stroke=3D"#3366cc" stroke-width=
=3D"1"></line><line x1=3D"414.31120692727444" y1=3D"140.3891496346979" x2=
=3D"414.23794755659105" y2=3D"140.35155908210987" stroke=3D"#3366cc" stroke=
-width=3D"1"></line><line x1=3D"414.23794755659105" y1=3D"140.3515590821098=
7" x2=3D"414.16134298205804" y2=3D"140.31402002344564" stroke=3D"#3366cc" s=
troke-width=3D"1"></line><line x1=3D"414.16134298205804" y1=3D"140.31402002=
344564" x2=3D"414.07496663933034" y2=3D"140.27653231781883" stroke=3D"#3366=
cc" stroke-width=3D"1"></line><line x1=3D"414.07496663933034" y1=3D"140.276=
53231781883" x2=3D"414.0044316523569" y2=3D"140.2390958249206" stroke=3D"#3=
366cc" stroke-width=3D"1"></line><line x1=3D"414.0044316523569" y1=3D"140.2=
390958249206" x2=3D"413.9434031438116" y2=3D"140.20171040501623" stroke=3D"=
#3366cc" stroke-width=3D"1"></line><line x1=3D"413.9434031438116" y1=3D"140=
.20171040501623" x2=3D"413.8661656437023" y2=3D"140.16437591894226" stroke=
=3D"#3366cc" stroke-width=3D"1"></line><line x1=3D"413.8661656437023" y1=3D=
"140.16437591894226" x2=3D"413.80167364762434" y2=3D"140.12709222810304" st=
roke=3D"#3366cc" stroke-width=3D"1"></line><line x1=3D"413.80167364762434" =
y1=3D"140.12709222810304" x2=3D"413.73706537636195" y2=3D"140.0898591944681=
2" stroke=3D"#3366cc" stroke-width=3D"1"></line><line x1=3D"413.73706537636=
195" y1=3D"140.08985919446812" x2=3D"413.66910109074473" y2=3D"140.05267668=
05687" stroke=3D"#3366cc" stroke-width=3D"1"></line><line x1=3D"413.6691010=
9074473" y1=3D"140.0526766805687" x2=3D"413.578281065434" y2=3D"140.0155445=
4949482" stroke=3D"#3366cc" stroke-width=3D"1"></line><line x1=3D"413.57828=
1065434" y1=3D"140.01554454949482" x2=3D"413.48397418487724" y2=3D"139.9784=
6266489245" stroke=3D"#3366cc" stroke-width=3D"1"></line><line x1=3D"413.48=
397418487724" y1=3D"139.97846266489245" x2=3D"413.3926831608377" y2=3D"139.=
94143089096022" stroke=3D"#3366cc" stroke-width=3D"1"></line><line x1=3D"41=
3.3926831608377" y1=3D"139.94143089096022" x2=3D"413.32406194560235" y2=3D"=
139.90444909244655" stroke=3D"#3366cc" stroke-width=3D"1"></line><line x1=
=3D"413.32406194560235" y1=3D"139.90444909244655" x2=3D"413.2094004336695" =
y2=3D"139.8675171346468" stroke=3D"#3366cc" stroke-width=3D"1"></line><line=
 x1=3D"413.2094004336695" y1=3D"139.8675171346468" x2=3D"413.0910788691287"=
 y2=3D"139.8306348834002" stroke=3D"#3366cc" stroke-width=3D"1"></line><lin=
e x1=3D"413.0910788691287" y1=3D"139.8306348834002" x2=3D"413.0020806046816=
" y2=3D"139.7938022050868" stroke=3D"#3366cc" stroke-width=3D"1"></line><li=
ne x1=3D"413.0020806046816" y1=3D"139.7938022050868" x2=3D"412.883071376651=
1" y2=3D"139.75701896662497" stroke=3D"#3366cc" stroke-width=3D"1"></line><=
line x1=3D"412.8830713766511" y1=3D"139.75701896662497" x2=3D"412.820101243=
3588" y2=3D"139.72028503546804" stroke=3D"#3366cc" stroke-width=3D"1"></lin=
e><line x1=3D"412.8201012433588" y1=3D"139.72028503546804" x2=3D"412.743725=
8947222" y2=3D"139.68360027960185" stroke=3D"#3366cc" stroke-width=3D"1"></=
line><line x1=3D"412.7437258947222" y1=3D"139.68360027960185" x2=3D"412.647=
193945539" y2=3D"139.64696456754146" stroke=3D"#3366cc" stroke-width=3D"1">=
</line><line x1=3D"412.647193945539" y1=3D"139.64696456754146" x2=3D"412.59=
04851177745" y2=3D"139.61037776832887" stroke=3D"#3366cc" stroke-width=3D"1=
"></line><line x1=3D"412.5904851177745" y1=3D"139.61037776832887" x2=3D"412=
.48349502389715" y2=3D"139.5738397515297" stroke=3D"#3366cc" stroke-width=
=3D"1"></line><line x1=3D"412.48349502389715" y1=3D"139.5738397515297" x2=
=3D"412.37618453996623" y2=3D"139.5373503872306" stroke=3D"#3366cc" stroke-=
width=3D"1"></line><line x1=3D"412.37618453996623" y1=3D"139.5373503872306"=
 x2=3D"412.27865606059186" y2=3D"139.5009095460367" stroke=3D"#3366cc" stro=
ke-width=3D"1"></line><line x1=3D"412.27865606059186" y1=3D"139.50090954603=
67" x2=3D"412.21124005359775" y2=3D"139.4645170990684" stroke=3D"#3366cc" s=
troke-width=3D"1"></line><line x1=3D"412.21124005359775" y1=3D"139.46451709=
90684" x2=3D"412.08957070667236" y2=3D"139.42817291795907" stroke=3D"#3366c=
c" stroke-width=3D"1"></line><line x1=3D"412.08957070667236" y1=3D"139.4281=
7291795907" x2=3D"411.98446783494205" y2=3D"139.39187687485202" stroke=3D"#=
3366cc" stroke-width=3D"1"></line><line x1=3D"411.98446783494205" y1=3D"139=
.39187687485202" x2=3D"411.8824610255311" y2=3D"139.35562884239806" stroke=
=3D"#3366cc" stroke-width=3D"1"></line><line x1=3D"411.8824610255311" y1=3D=
"139.35562884239806" x2=3D"411.7767480491761" y2=3D"139.31942869375254" str=
oke=3D"#3366cc" stroke-width=3D"1"></line><line x1=3D"411.7767480491761" y1=
=3D"139.31942869375254" x2=3D"411.68784445713897" y2=3D"139.28327630257292"=
 stroke=3D"#3366cc" stroke-width=3D"1"></line><line x1=3D"411.6878444571389=
7" y1=3D"139.28327630257292" x2=3D"411.5575103948159" y2=3D"139.24717154301=
6" stroke=3D"#3366cc" stroke-width=3D"1"></line><line x1=3D"411.55751039481=
59" y1=3D"139.247171543016" x2=3D"411.4680605435832" y2=3D"139.211114289735=
38" stroke=3D"#3366cc" stroke-width=3D"1"></line><line x1=3D"411.4680605435=
832" y1=3D"139.21111428973538" x2=3D"411.36457096083006" y2=3D"139.17510441=
787877" stroke=3D"#3366cc" stroke-width=3D"1"></line><line x1=3D"411.364570=
96083006" y1=3D"139.17510441787877" x2=3D"411.23305364283397" y2=3D"139.139=
1418030854" stroke=3D"#3366cc" stroke-width=3D"1"></line><line x1=3D"411.23=
305364283397" y1=3D"139.1391418030854" x2=3D"411.1497406894138" y2=3D"139.1=
0322632148353" stroke=3D"#3366cc" stroke-width=3D"1"></line><line x1=3D"411=
.1497406894138" y1=3D"139.10322632148353" x2=3D"411.038354589597" y2=3D"139=
.06735784968777" stroke=3D"#3366cc" stroke-width=3D"1"></line><line x1=3D"4=
11.038354589597" y1=3D"139.06735784968777" x2=3D"410.9231238990952" y2=3D"1=
39.03153626479659" stroke=3D"#3366cc" stroke-width=3D"1"></line><line x1=3D=
"410.9231238990952" y1=3D"139.03153626479659" x2=3D"410.8215537709379" y2=
=3D"138.9957614443898" stroke=3D"#3366cc" stroke-width=3D"1"></line><line x=
1=3D"410.8215537709379" y1=3D"138.9957614443898" x2=3D"410.7126595042866" y=
2=3D"138.96003326652618" stroke=3D"#3366cc" stroke-width=3D"1"></line><line=
 x1=3D"410.7126595042866" y1=3D"138.96003326652618" x2=3D"410.5928453588169=
3" y2=3D"138.9243516097406" stroke=3D"#3366cc" stroke-width=3D"1"></line><l=
ine x1=3D"410.59284535881693" y1=3D"138.9243516097406" x2=3D"410.4903334200=
5464" y2=3D"138.88871635304193" stroke=3D"#3366cc" stroke-width=3D"1"></lin=
e><line x1=3D"410.49033342005464" y1=3D"138.88871635304193" x2=3D"410.39107=
733695613" y2=3D"138.85312737591045" stroke=3D"#3366cc" stroke-width=3D"1">=
</line><line x1=3D"410.39107733695613" y1=3D"138.85312737591045" x2=3D"410.=
32001143771356" y2=3D"138.81758455829532" stroke=3D"#3366cc" stroke-width=
=3D"1"></line><line x1=3D"410.32001143771356" y1=3D"138.81758455829532" x2=
=3D"410.24524025186787" y2=3D"138.7820877806123" stroke=3D"#3366cc" stroke-=
width=3D"1"></line><line x1=3D"410.24524025186787" y1=3D"138.7820877806123"=
 x2=3D"410.1845967198869" y2=3D"138.74663692374116" stroke=3D"#3366cc" stro=
ke-width=3D"1"></line><line x1=3D"410.1845967198869" y1=3D"138.746636923741=
16" x2=3D"410.1131197480522" y2=3D"138.71123186902338" stroke=3D"#3366cc" s=
troke-width=3D"1"></line><line x1=3D"410.1131197480522" y1=3D"138.711231869=
02338" x2=3D"410.04149992217657" y2=3D"138.6758724982599" stroke=3D"#3366cc=
" stroke-width=3D"1"></line><line x1=3D"410.04149992217657" y1=3D"138.67587=
24982599" x2=3D"409.98410082219016" y2=3D"138.6405586937085" stroke=3D"#336=
6cc" stroke-width=3D"1"></line><line x1=3D"409.98410082219016" y1=3D"138.64=
05586937085" x2=3D"409.9338010794941" y2=3D"138.60529033808155" stroke=3D"#=
3366cc" stroke-width=3D"1"></line><line x1=3D"409.9338010794941" y1=3D"138.=
60529033808155" x2=3D"409.8401995427863" y2=3D"138.57006731454368" stroke=
=3D"#3366cc" stroke-width=3D"1"></line><line x1=3D"409.8401995427863" y1=3D=
"138.57006731454368" x2=3D"409.75719388979945" y2=3D"138.5348895067096" str=
oke=3D"#3366cc" stroke-width=3D"1"></line><line x1=3D"409.75719388979945" y=
1=3D"138.5348895067096" x2=3D"409.7065744129857" y2=3D"138.4997567986415" s=
troke=3D"#3366cc" stroke-width=3D"1"></line><line x1=3D"409.7065744129857" =
y1=3D"138.4997567986415" x2=3D"409.6123766874616" y2=3D"138.464669074847" s=
troke=3D"#3366cc" stroke-width=3D"1"></line><line x1=3D"409.6123766874616" =
y1=3D"138.464669074847" x2=3D"409.53247706027247" y2=3D"138.42962622027673"=
 stroke=3D"#3366cc" stroke-width=3D"1"></line><line x1=3D"409.5324770602724=
7" y1=3D"138.42962622027673" x2=3D"409.47789772096803" y2=3D"138.3946281203=
222" stroke=3D"#3366cc" stroke-width=3D"1"></line><line x1=3D"409.477897720=
96803" y1=3D"138.3946281203222" x2=3D"409.3648363064934" y2=3D"138.35967466=
08134" stroke=3D"#3366cc" stroke-width=3D"1"></line><line x1=3D"409.3648363=
064934" y1=3D"138.3596746608134" x2=3D"409.3100008436914" y2=3D"138.3247657=
2801664" stroke=3D"#3366cc" stroke-width=3D"1"></line><line x1=3D"409.31000=
08436914" y1=3D"138.32476572801664" x2=3D"409.2147534796368" y2=3D"138.2899=
012086324" stroke=3D"#3366cc" stroke-width=3D"1"></line><line x1=3D"409.214=
7534796368" y1=3D"138.2899012086324" x2=3D"409.1560136358136" y2=3D"138.255=
08098979293" stroke=3D"#3366cc" stroke-width=3D"1"></line><line x1=3D"409.1=
560136358136" y1=3D"138.25508098979293" x2=3D"409.1155740677944" y2=3D"138.=
22030495906034" stroke=3D"#3366cc" stroke-width=3D"1"></line><line x1=3D"40=
9.1155740677944" y1=3D"138.22030495906034" x2=3D"409.0529866521696" y2=3D"1=
38.18557300442413" stroke=3D"#3366cc" stroke-width=3D"1"></line><line x1=3D=
"409.0529866521696" y1=3D"138.18557300442413" x2=3D"409.0050518214039" y2=
=3D"138.15088501429923" stroke=3D"#3366cc" stroke-width=3D"1"></line><line =
x1=3D"409.0050518214039" y1=3D"138.15088501429923" x2=3D"408.942270906173" =
y2=3D"138.1162408775237" stroke=3D"#3366cc" stroke-width=3D"1"></line><line=
 x1=3D"408.942270906173" y1=3D"138.1162408775237" x2=3D"408.86456584945455"=
 y2=3D"138.08164048335672" stroke=3D"#3366cc" stroke-width=3D"1"></line><li=
ne x1=3D"408.86456584945455" y1=3D"138.08164048335672" x2=3D"408.7978271417=
965" y2=3D"138.04708372147644" stroke=3D"#3366cc" stroke-width=3D"1"></line=
><line x1=3D"408.7978271417965" y1=3D"138.04708372147644" x2=3D"408.7086484=
1153667" y2=3D"138.0125704819778" stroke=3D"#3366cc" stroke-width=3D"1"></l=
ine><line x1=3D"408.70864841153667" y1=3D"138.0125704819778" x2=3D"408.6341=
6289740127" y2=3D"137.9781006553705" stroke=3D"#3366cc" stroke-width=3D"1">=
</line><line x1=3D"408.63416289740127" y1=3D"137.9781006553705" x2=3D"408.5=
5578612013625" y2=3D"137.94367413257686" stroke=3D"#3366cc" stroke-width=3D=
"1"></line><line x1=3D"408.55578612013625" y1=3D"137.94367413257686" x2=3D"=
408.4809818597016" y2=3D"137.9092908049298" stroke=3D"#3366cc" stroke-width=
=3D"1"></line><line x1=3D"408.4809818597016" y1=3D"137.9092908049298" x2=3D=
"408.3910101385431" y2=3D"137.8749505641708" stroke=3D"#3366cc" stroke-widt=
h=3D"1"></line><line x1=3D"408.3910101385431" y1=3D"137.8749505641708" x2=
=3D"408.30081195450197" y2=3D"137.84065330244775" stroke=3D"#3366cc" stroke=
-width=3D"1"></line><line x1=3D"408.30081195450197" y1=3D"137.8406533024477=
5" x2=3D"408.2367839323047" y2=3D"137.80639891231303" stroke=3D"#3366cc" st=
roke-width=3D"1"></line><line x1=3D"408.2367839323047" y1=3D"137.8063989123=
1303" x2=3D"408.1688646297703" y2=3D"137.77218728672142" stroke=3D"#3366cc"=
 stroke-width=3D"1"></line><line x1=3D"408.1688646297703" y1=3D"137.7721872=
8672142" x2=3D"408.06295584436657" y2=3D"137.73801831902813" stroke=3D"#336=
6cc" stroke-width=3D"1"></line><line x1=3D"408.06295584436657" y1=3D"137.73=
801831902813" x2=3D"407.9795216554565" y2=3D"137.70389190298684" stroke=3D"=
#3366cc" stroke-width=3D"1"></line><line x1=3D"407.9795216554565" y1=3D"137=
.70389190298684" x2=3D"407.88828044015906" y2=3D"137.66980793274755" stroke=
=3D"#3366cc" stroke-width=3D"1"></line><line x1=3D"407.88828044015906" y1=
=3D"137.66980793274755" x2=3D"407.7968063178692" y2=3D"137.6357663028549" s=
troke=3D"#3366cc" stroke-width=3D"1"></line><line x1=3D"407.7968063178692" =
y1=3D"137.6357663028549" x2=3D"407.7395161890424" y2=3D"137.60176690824588"=
 stroke=3D"#3366cc" stroke-width=3D"1"></line><line x1=3D"407.7395161890424=
" y1=3D"137.60176690824588" x2=3D"407.6783055958338" y2=3D"137.567809644248=
17" stroke=3D"#3366cc" stroke-width=3D"1"></line><line x1=3D"407.6783055958=
338" y1=3D"137.56780964424817" x2=3D"407.6054819554954" y2=3D"137.533894406=
578" stroke=3D"#3366cc" stroke-width=3D"1"></line><line x1=3D"407.605481955=
4954" y1=3D"137.533894406578" x2=3D"407.540198279386" y2=3D"137.50002109133=
843" stroke=3D"#3366cc" stroke-width=3D"1"></line><line x1=3D"407.540198279=
386" y1=3D"137.50002109133843" x2=3D"407.48634580561003" y2=3D"137.46618959=
501717" stroke=3D"#3366cc" stroke-width=3D"1"></line><line x1=3D"407.486345=
80561003" y1=3D"137.46618959501717" x2=3D"407.4285567784939" y2=3D"137.4323=
9981448494" stroke=3D"#3366cc" stroke-width=3D"1"></line><line x1=3D"407.42=
85567784939" y1=3D"137.43239981448494" x2=3D"407.33203415388004" y2=3D"137.=
39865164699341" stroke=3D"#3366cc" stroke-width=3D"1"></line><line x1=3D"40=
7.33203415388004" y1=3D"137.39865164699341" x2=3D"407.2507537467353" y2=3D"=
137.3649449901735" stroke=3D"#3366cc" stroke-width=3D"1"></line><line x1=3D=
"407.2507537467353" y1=3D"137.3649449901735" x2=3D"407.20034475900053" y2=
=3D"137.33127974203333" stroke=3D"#3366cc" stroke-width=3D"1"></line><line =
x1=3D"407.20034475900053" y1=3D"137.33127974203333" x2=3D"407.1109855472147=
" y2=3D"137.29765580095648" stroke=3D"#3366cc" stroke-width=3D"1"></line><l=
ine x1=3D"407.1109855472147" y1=3D"137.29765580095648" x2=3D"407.0292016365=
9593" y2=3D"137.26407306570005" stroke=3D"#3366cc" stroke-width=3D"1"></lin=
e><line x1=3D"407.02920163659593" y1=3D"137.26407306570005" x2=3D"406.95113=
8283759" y2=3D"137.23053143539303" stroke=3D"#3366cc" stroke-width=3D"1"></=
line><line x1=3D"406.951138283759" y1=3D"137.23053143539303" x2=3D"406.8807=
355735922" y2=3D"137.19703080953428" stroke=3D"#3366cc" stroke-width=3D"1">=
</line><line x1=3D"406.8807355735922" y1=3D"137.19703080953428" x2=3D"406.8=
2588212407984" y2=3D"137.16357108799073" stroke=3D"#3366cc" stroke-width=3D=
"1"></line><line x1=3D"406.82588212407984" y1=3D"137.16357108799073" x2=3D"=
406.76308947991333" y2=3D"137.13015217099579" stroke=3D"#3366cc" stroke-wid=
th=3D"1"></line><line x1=3D"406.76308947991333" y1=3D"137.13015217099579" x=
2=3D"406.68050680117864" y2=3D"137.09677395914733" stroke=3D"#3366cc" strok=
e-width=3D"1"></line><line x1=3D"406.68050680117864" y1=3D"137.096773959147=
33" x2=3D"406.6371731348818" y2=3D"137.06343635340605" stroke=3D"#3366cc" s=
troke-width=3D"1"></line><line x1=3D"406.6371731348818" y1=3D"137.063436353=
40605" x2=3D"406.5503482801962" y2=3D"137.03013925509362" stroke=3D"#3366cc=
" stroke-width=3D"1"></line><line x1=3D"406.5503482801962" y1=3D"137.030139=
25509362" x2=3D"406.51081278639276" y2=3D"136.99688256589099" stroke=3D"#33=
66cc" stroke-width=3D"1"></line><line x1=3D"406.51081278639276" y1=3D"136.9=
9688256589099" x2=3D"406.4553897140015" y2=3D"136.96366618783668" stroke=3D=
"#3366cc" stroke-width=3D"1"></line><line x1=3D"406.4553897140015" y1=3D"13=
6.96366618783668" x2=3D"406.3562062353823" y2=3D"136.93049002332495" stroke=
=3D"#3366cc" stroke-width=3D"1"></line><line x1=3D"406.3562062353823" y1=3D=
"136.93049002332495" x2=3D"406.27666132381114" y2=3D"136.89735397510415" st=
roke=3D"#3366cc" stroke-width=3D"1"></line><line x1=3D"406.27666132381114" =
y1=3D"136.89735397510415" x2=3D"406.18097376909583" y2=3D"136.864257946275"=
 stroke=3D"#3366cc" stroke-width=3D"1"></line><line x1=3D"406.1809737690958=
3" y1=3D"136.864257946275" x2=3D"406.11703982180927" y2=3D"136.831201840288=
88" stroke=3D"#3366cc" stroke-width=3D"1"></line><line x1=3D"406.1170398218=
0927" y1=3D"136.83120184028888" x2=3D"406.065009368336" y2=3D"136.798185560=
94608" stroke=3D"#3366cc" stroke-width=3D"1"></line><line x1=3D"406.0650093=
68336" y1=3D"136.79818556094608" x2=3D"405.98882870848206" y2=3D"136.765209=
01239428" stroke=3D"#3366cc" stroke-width=3D"1"></line><line x1=3D"405.9888=
2870848206" y1=3D"136.76520901239428" x2=3D"405.9406310308079" y2=3D"136.73=
227209912676" stroke=3D"#3366cc" stroke-width=3D"1"></line><line x1=3D"405.=
9406310308079" y1=3D"136.73227209912676" x2=3D"405.89236844041693" y2=3D"13=
6.69937472598068" stroke=3D"#3366cc" stroke-width=3D"1"></line><line x1=3D"=
405.89236844041693" y1=3D"136.69937472598068" x2=3D"405.8359798088782" y2=
=3D"136.66651679813566" stroke=3D"#3366cc" stroke-width=3D"1"></line><line =
x1=3D"405.8359798088782" y1=3D"136.66651679813566" x2=3D"405.75527038748913=
" y2=3D"136.63369822111176" stroke=3D"#3366cc" stroke-width=3D"1"></line><l=
ine x1=3D"405.75527038748913" y1=3D"136.63369822111176" x2=3D"405.682476160=
5527" y2=3D"136.60091890076836" stroke=3D"#3366cc" stroke-width=3D"1"></lin=
e><line x1=3D"405.6824761605527" y1=3D"136.60091890076836" x2=3D"405.621701=
14239797" y2=3D"136.56817874330207" stroke=3D"#3366cc" stroke-width=3D"1"><=
/line><line x1=3D"405.62170114239797" y1=3D"136.56817874330207" x2=3D"405.5=
60822876527" y2=3D"136.53547765524533" stroke=3D"#3366cc" stroke-width=3D"1=
"></line><line x1=3D"405.560822876527" y1=3D"136.53547765524533" x2=3D"405.=
4672748678004" y2=3D"136.50281554346492" stroke=3D"#3366cc" stroke-width=3D=
"1"></line><line x1=3D"405.4672748678004" y1=3D"136.50281554346492" x2=3D"4=
05.40613346421424" y2=3D"136.4701923151601" stroke=3D"#3366cc" stroke-width=
=3D"1"></line><line x1=3D"405.40613346421424" y1=3D"136.4701923151601" x2=
=3D"405.3693984861653" y2=3D"136.43760787786124" stroke=3D"#3366cc" stroke-=
width=3D"1"></line><line x1=3D"405.3693984861653" y1=3D"136.43760787786124"=
 x2=3D"405.29581536390697" y2=3D"136.40506213942808" stroke=3D"#3366cc" str=
oke-width=3D"1"></line><line x1=3D"405.29581536390697" y1=3D"136.4050621394=
2808" x2=3D"405.23028105747477" y2=3D"136.37255500804844" stroke=3D"#3366cc=
" stroke-width=3D"1"></line><line x1=3D"405.23028105747477" y1=3D"136.37255=
500804844" x2=3D"405.17284006151647" y2=3D"136.3400863922363" stroke=3D"#33=
66cc" stroke-width=3D"1"></line><line x1=3D"405.17284006151647" y1=3D"136.3=
400863922363" x2=3D"405.09473685984733" y2=3D"136.30765620083056" stroke=3D=
"#3366cc" stroke-width=3D"1"></line><line x1=3D"405.09473685984733" y1=3D"1=
36.30765620083056" x2=3D"405.02883345194164" y2=3D"136.2752643429933" strok=
e=3D"#3366cc" stroke-width=3D"1"></line><line x1=3D"405.02883345194164" y1=
=3D"136.2752643429933" x2=3D"404.9875821892436" y2=3D"136.24291072820847" s=
troke=3D"#3366cc" stroke-width=3D"1"></line><line x1=3D"404.9875821892436" =
y1=3D"136.24291072820847" x2=3D"404.92148123815406" y2=3D"136.2105952662800=
5" stroke=3D"#3366cc" stroke-width=3D"1"></line><line x1=3D"404.92148123815=
406" y1=3D"136.21059526628005" x2=3D"404.86354271631916" y2=3D"136.17831786=
733095" stroke=3D"#3366cc" stroke-width=3D"1"></line><line x1=3D"404.863542=
71631916" y1=3D"136.17831786733095" x2=3D"404.7930626270608" y2=3D"136.1460=
7844180114" stroke=3D"#3366cc" stroke-width=3D"1"></line><line x1=3D"404.79=
30626270608" y1=3D"136.14607844180114" x2=3D"404.726601556987" y2=3D"136.11=
387690044631" stroke=3D"#3366cc" stroke-width=3D"1"></line><line x1=3D"404.=
726601556987" y1=3D"136.11387690044631" x2=3D"404.64335150688714" y2=3D"136=
.08171315433657" stroke=3D"#3366cc" stroke-width=3D"1"></line><line x1=3D"4=
04.64335150688714" y1=3D"136.08171315433657" x2=3D"404.584961183065" y2=3D"=
136.04958711485455" stroke=3D"#3366cc" stroke-width=3D"1"></line><line x1=
=3D"404.584961183065" y1=3D"136.04958711485455" x2=3D"404.50974783653163" y=
2=3D"136.01749869369436" stroke=3D"#3366cc" stroke-width=3D"1"></line><line=
 x1=3D"404.50974783653163" y1=3D"136.01749869369436" x2=3D"404.455328740350=
4" y2=3D"135.98544780285988" stroke=3D"#3366cc" stroke-width=3D"1"></line><=
line x1=3D"404.4553287403504" y1=3D"135.98544780285988" x2=3D"404.405022272=
638" y2=3D"135.95343435466341" stroke=3D"#3366cc" stroke-width=3D"1"></line=
><line x1=3D"404.405022272638" y1=3D"135.95343435466341" x2=3D"404.30840369=
66909" y2=3D"135.92145826172415" stroke=3D"#3366cc" stroke-width=3D"1"></li=
ne><line x1=3D"404.3084036966909" y1=3D"135.92145826172415" x2=3D"404.27052=
54018332" y2=3D"135.88951943696694" stroke=3D"#3366cc" stroke-width=3D"1"><=
/line><line x1=3D"404.2705254018332" y1=3D"135.88951943696694" x2=3D"404.19=
88680874628" y2=3D"135.85761779362068" stroke=3D"#3366cc" stroke-width=3D"1=
"></line><line x1=3D"404.1988680874628" y1=3D"135.85761779362068" x2=3D"404=
.1524251180832" y2=3D"135.82575324521687" stroke=3D"#3366cc" stroke-width=
=3D"1"></line><line x1=3D"404.1524251180832" y1=3D"135.82575324521687" x2=
=3D"404.1186105669083" y2=3D"135.7939257055884" stroke=3D"#3366cc" stroke-w=
idth=3D"1"></line><line x1=3D"404.1186105669083" y1=3D"135.7939257055884" x=
2=3D"404.0720633976507" y2=3D"135.76213508886806" stroke=3D"#3366cc" stroke=
-width=3D"1"></line><line x1=3D"404.0720633976507" y1=3D"135.76213508886806=
" x2=3D"404.0254556881619" y2=3D"135.730381309487" stroke=3D"#3366cc" strok=
e-width=3D"1"></line><line x1=3D"404.0254556881619" y1=3D"135.730381309487"=
 x2=3D"403.9872769675884" y2=3D"135.69866428217364" stroke=3D"#3366cc" stro=
ke-width=3D"1"></line><line x1=3D"403.9872769675884" y1=3D"135.698664282173=
64" x2=3D"403.9575542600795" y2=3D"135.66698392195204" stroke=3D"#3366cc" s=
troke-width=3D"1"></line><line x1=3D"403.9575542600795" y1=3D"135.666983921=
95204" x2=3D"403.92355523670506" y2=3D"135.6353401441407" stroke=3D"#3366cc=
" stroke-width=3D"1"></line><line x1=3D"403.92355523670506" y1=3D"135.63534=
01441407" x2=3D"403.90654362093403" y2=3D"135.60373286435103" stroke=3D"#33=
66cc" stroke-width=3D"1"></line><line x1=3D"403.90654362093403" y1=3D"135.6=
0373286435103" x2=3D"403.88101104561196" y2=3D"135.5721619984863" stroke=3D=
"#3366cc" stroke-width=3D"1"></line><line x1=3D"403.88101104561196" y1=3D"1=
35.5721619984863" x2=3D"403.85546026524344" y2=3D"135.54062746273988" strok=
e=3D"#3366cc" stroke-width=3D"1"></line><line x1=3D"403.85546026524344" y1=
=3D"135.54062746273988" x2=3D"403.8298912538493" y2=3D"135.50912917359423" =
stroke=3D"#3366cc" stroke-width=3D"1"></line><line x1=3D"403.8298912538493"=
 y1=3D"135.50912917359423" x2=3D"403.812835105051" y2=3D"135.47766704781952=
" stroke=3D"#3366cc" stroke-width=3D"1"></line><line x1=3D"403.812835105051=
" y1=3D"135.47766704781952" x2=3D"403.7658887936342" y2=3D"135.446241002472=
2" stroke=3D"#3366cc" stroke-width=3D"1"></line><line x1=3D"403.76588879363=
42" y1=3D"135.4462410024722" x2=3D"403.71032737951793" y2=3D"135.4148509548=
9375" stroke=3D"#3366cc" stroke-width=3D"1"></line><line x1=3D"403.71032737=
951793" y1=3D"135.41485095489375" x2=3D"403.663246495178" y2=3D"135.3834968=
2270936" stroke=3D"#3366cc" stroke-width=3D"1"></line><line x1=3D"403.66324=
6495178" y1=3D"135.38349682270936" x2=3D"403.59465459875094" y2=3D"135.3521=
785238267" stroke=3D"#3366cc" stroke-width=3D"1"></line><line x1=3D"403.594=
65459875094" y1=3D"135.3521785238267" x2=3D"403.556013881949" y2=3D"135.320=
8959764346" stroke=3D"#3366cc" stroke-width=3D"1"></line><line x1=3D"403.55=
6013881949" y1=3D"135.3208959764346" x2=3D"403.5345287994968" y2=3D"135.289=
6490990016" stroke=3D"#3366cc" stroke-width=3D"1"></line><line x1=3D"403.53=
45287994968" y1=3D"135.2896490990016" x2=3D"403.4872162261672" y2=3D"135.25=
8437810275" stroke=3D"#3366cc" stroke-width=3D"1"></line><line x1=3D"403.48=
72162261672" y1=3D"135.258437810275" x2=3D"403.4527678044338" y2=3D"135.227=
2620292793" stroke=3D"#3366cc" stroke-width=3D"1"></line><line x1=3D"403.45=
27678044338" y1=3D"135.2272620292793" x2=3D"403.4182862353084" y2=3D"135.19=
612167531506" stroke=3D"#3366cc" stroke-width=3D"1"></line><line x1=3D"403.=
4182862353084" y1=3D"135.19612167531506" x2=3D"403.36650159053283" y2=3D"13=
5.1650166679577" stroke=3D"#3366cc" stroke-width=3D"1"></line><line x1=3D"4=
03.36650159053283" y1=3D"135.1650166679577" x2=3D"403.31031698234824" y2=3D=
"135.13394692705617" stroke=3D"#3366cc" stroke-width=3D"1"></line><line x1=
=3D"403.31031698234824" y1=3D"135.13394692705617" x2=3D"403.26703803028977"=
 y2=3D"135.1029123727317" stroke=3D"#3366cc" stroke-width=3D"1"></line><lin=
e x1=3D"403.26703803028977" y1=3D"135.1029123727317" x2=3D"403.228042232772=
85" y2=3D"135.0719129253766" stroke=3D"#3366cc" stroke-width=3D"1"></line><=
line x1=3D"403.22804223277285" y1=3D"135.0719129253766" x2=3D"403.184663740=
672" y2=3D"135.04094850565312" stroke=3D"#3366cc" stroke-width=3D"1"></line=
><line x1=3D"403.184663740672" y1=3D"135.04094850565312" x2=3D"403.14123267=
494057" y2=3D"135.01001903449207" stroke=3D"#3366cc" stroke-width=3D"1"></l=
ine><line x1=3D"403.14123267494057" y1=3D"135.01001903449207" x2=3D"403.071=
63329797845" y2=3D"134.97912443309164" stroke=3D"#3366cc" stroke-width=3D"1=
"></line><line x1=3D"403.07163329797845" y1=3D"134.97912443309164" x2=3D"40=
3.0411410119789" y2=3D"134.9482646229164" stroke=3D"#3366cc" stroke-width=
=3D"1"></line><line x1=3D"403.0411410119789" y1=3D"134.9482646229164" x2=3D=
"402.9844435519274" y2=3D"134.9174395256958" stroke=3D"#3366cc" stroke-widt=
h=3D"1"></line><line x1=3D"402.9844435519274" y1=3D"134.9174395256958" x2=
=3D"402.940768996919" y2=3D"134.8866490634232" stroke=3D"#3366cc" stroke-wi=
dth=3D"1"></line><line x1=3D"402.940768996919" y1=3D"134.8866490634232" x2=
=3D"402.9101651061259" y2=3D"134.85589315835458" stroke=3D"#3366cc" stroke-=
width=3D"1"></line><line x1=3D"402.9101651061259" y1=3D"134.85589315835458"=
 x2=3D"402.8795350565608" y2=3D"134.82517173300735" stroke=3D"#3366cc" stro=
ke-width=3D"1"></line><line x1=3D"402.8795350565608" y1=3D"134.825171733007=
35" x2=3D"402.853259874192" y2=3D"134.79448471015934" stroke=3D"#3366cc" st=
roke-width=3D"1"></line><line x1=3D"402.853259874192" y1=3D"134.79448471015=
934" x2=3D"402.8138109421257" y2=3D"134.7638320128474" stroke=3D"#3366cc" s=
troke-width=3D"1"></line><line x1=3D"402.8138109421257" y1=3D"134.763832012=
8474" x2=3D"402.7699278017548" y2=3D"134.7332135643664" stroke=3D"#3366cc" =
stroke-width=3D"1"></line><line x1=3D"402.7699278017548" y1=3D"134.73321356=
43664" x2=3D"402.72159419778285" y2=3D"134.702629288268" stroke=3D"#3366cc"=
 stroke-width=3D"1"></line><line x1=3D"402.72159419778285" y1=3D"134.702629=
288268" x2=3D"402.6864014938018" y2=3D"134.67207910835964" stroke=3D"#3366c=
c" stroke-width=3D"1"></line><line x1=3D"402.6864014938018" y1=3D"134.67207=
910835964" x2=3D"402.63354754919277" y2=3D"134.6415629487032" stroke=3D"#33=
66cc" stroke-width=3D"1"></line><line x1=3D"402.63354754919277" y1=3D"134.6=
415629487032" x2=3D"402.58502952252644" y2=3D"134.61108073361405" stroke=3D=
"#3366cc" stroke-width=3D"1"></line><line x1=3D"402.58502952252644" y1=3D"1=
34.61108073361405" x2=3D"402.5629541396139" y2=3D"134.58063238765968" strok=
e=3D"#3366cc" stroke-width=3D"1"></line><line x1=3D"402.5629541396139" y1=
=3D"134.58063238765968" x2=3D"402.50991767021605" y2=3D"134.55021783565894"=
 stroke=3D"#3366cc" stroke-width=3D"1"></line><line x1=3D"402.5099176702160=
5" y1=3D"134.55021783565894" x2=3D"402.4568025894217" y2=3D"134.51983700268=
065" stroke=3D"#3366cc" stroke-width=3D"1"></line><line x1=3D"402.456802589=
4217" y1=3D"134.51983700268065" x2=3D"402.3991722704092" y2=3D"134.48948981=
404254" stroke=3D"#3366cc" stroke-width=3D"1"></line><line x1=3D"402.399172=
2704092" y1=3D"134.48948981404254" x2=3D"402.37698206105034" y2=3D"134.4591=
7619531025" stroke=3D"#3366cc" stroke-width=3D"1"></line><line x1=3D"402.37=
698206105034" y1=3D"134.45917619531025" x2=3D"402.35921999478904" y2=3D"134=
.42889607229603" stroke=3D"#3366cc" stroke-width=3D"1"></line><line x1=3D"4=
02.35921999478904" y1=3D"134.42889607229603" x2=3D"402.3058809108425" y2=3D=
"134.39864937105796" stroke=3D"#3366cc" stroke-width=3D"1"></line><line x1=
=3D"402.3058809108425" y1=3D"134.39864937105796" x2=3D"402.27472974146195" =
y2=3D"134.3684360178986" stroke=3D"#3366cc" stroke-width=3D"1"></line><line=
 x1=3D"402.27472974146195" y1=3D"134.3684360178986" x2=3D"402.2301810435956=
" y2=3D"134.33825593936396" stroke=3D"#3366cc" stroke-width=3D"1"></line><l=
ine x1=3D"402.2301810435956" y1=3D"134.33825593936396" x2=3D"402.1989639704=
199" y2=3D"134.30810906224255" stroke=3D"#3366cc" stroke-width=3D"1"></line=
><line x1=3D"402.1989639704199" y1=3D"134.30810906224255" x2=3D"402.1409171=
589821" y2=3D"134.2779953135642" stroke=3D"#3366cc" stroke-width=3D"1"></li=
ne><line x1=3D"402.1409171589821" y1=3D"134.2779953135642" x2=3D"402.123037=
66855337" y2=3D"134.2479146205991" stroke=3D"#3366cc" stroke-width=3D"1"></=
line><line x1=3D"402.12303766855337" y1=3D"134.2479146205991" x2=3D"402.082=
7761685891" y2=3D"134.21786691085651" stroke=3D"#3366cc" stroke-width=3D"1"=
></line><line x1=3D"402.0827761685891" y1=3D"134.21786691085651" x2=3D"402.=
0379880513369" y2=3D"134.18785211208413" stroke=3D"#3366cc" stroke-width=3D=
"1"></line><line x1=3D"402.0379880513369" y1=3D"134.18785211208413" x2=3D"4=
02.00660302891913" y2=3D"134.1578701522666" stroke=3D"#3366cc" stroke-width=
=3D"1"></line><line x1=3D"402.00660302891913" y1=3D"134.1578701522666" x2=
=3D"401.97070074118346" y2=3D"134.12792095962484" stroke=3D"#3366cc" stroke=
-width=3D"1"></line><line x1=3D"401.97070074118346" y1=3D"134.1279209596248=
4" x2=3D"401.9347624476374" y2=3D"134.0980044626147" stroke=3D"#3366cc" str=
oke-width=3D"1"></line><line x1=3D"401.9347624476374" y1=3D"134.09800446261=
47" x2=3D"401.8762857405882" y2=3D"134.06812058992622" stroke=3D"#3366cc" s=
troke-width=3D"1"></line><line x1=3D"401.8762857405882" y1=3D"134.068120589=
92622" x2=3D"401.83574589445226" y2=3D"134.0382692704824" stroke=3D"#3366cc=
" stroke-width=3D"1"></line><line x1=3D"401.83574589445226" y1=3D"134.03826=
92704824" x2=3D"401.80418316505853" y2=3D"134.00845043343827" stroke=3D"#33=
66cc" stroke-width=3D"1"></line><line x1=3D"401.80418316505853" y1=3D"134.0=
0845043343827" x2=3D"401.75001086759363" y2=3D"133.97866400817992" stroke=
=3D"#3366cc" stroke-width=3D"1"></line><line x1=3D"401.75001086759363" y1=
=3D"133.97866400817992" x2=3D"401.6912316501587" y2=3D"133.94890992432346" =
stroke=3D"#3366cc" stroke-width=3D"1"></line><line x1=3D"401.6912316501587"=
 y1=3D"133.94890992432346" x2=3D"401.6504817927714" y2=3D"133.9191881117139=
6" stroke=3D"#3366cc" stroke-width=3D"1"></line><line x1=3D"401.65048179277=
14" y1=3D"133.91918811171396" x2=3D"401.60514975896064" y2=3D"133.889498500=
42454" stroke=3D"#3366cc" stroke-width=3D"1"></line><line x1=3D"401.6051497=
5896064" y1=3D"133.88949850042454" x2=3D"401.5824622191408" y2=3D"133.85984=
102075528" stroke=3D"#3366cc" stroke-width=3D"1"></line><line x1=3D"401.582=
4622191408" y1=3D"133.85984102075528" x2=3D"401.5506755129267" y2=3D"133.83=
021560323252" stroke=3D"#3366cc" stroke-width=3D"1"></line><line x1=3D"401.=
5506755129267" y1=3D"133.83021560323252" x2=3D"401.5188605859032" y2=3D"133=
.80062217860745" stroke=3D"#3366cc" stroke-width=3D"1"></line><line x1=3D"4=
01.5188605859032" y1=3D"133.80062217860745" x2=3D"401.50521696573134" y2=3D=
"133.77106067785547" stroke=3D"#3366cc" stroke-width=3D"1"></line><line x1=
=3D"401.50521696573134" y1=3D"133.77106067785547" x2=3D"401.4688085623468" =
y2=3D"133.74153103217515" stroke=3D"#3366cc" stroke-width=3D"1"></line><lin=
e x1=3D"401.4688085623468" y1=3D"133.74153103217515" x2=3D"401.427804843991=
3" y2=3D"133.71203317298716" stroke=3D"#3366cc" stroke-width=3D"1"></line><=
line x1=3D"401.4278048439913" y1=3D"133.71203317298716" x2=3D"401.386754153=
88667" y2=3D"133.68256703193344" stroke=3D"#3366cc" stroke-width=3D"1"></li=
ne><line x1=3D"401.38675415388667" y1=3D"133.68256703193344" x2=3D"401.3365=
1714222634" y2=3D"133.6531325408762" stroke=3D"#3366cc" stroke-width=3D"1">=
</line><line x1=3D"401.33651714222634" y1=3D"133.6531325408762" x2=3D"401.2=
8163268792593" y2=3D"133.623729631897" stroke=3D"#3366cc" stroke-width=3D"1=
"></line><line x1=3D"401.28163268792593" y1=3D"133.623729631897" x2=3D"401.=
2358313422883" y2=3D"133.59435823729572" stroke=3D"#3366cc" stroke-width=3D=
"1"></line><line x1=3D"401.2358313422883" y1=3D"133.59435823729572" x2=3D"4=
01.1991480705515" y2=3D"133.56501828958972" stroke=3D"#3366cc" stroke-width=
=3D"1"></line><line x1=3D"401.1991480705515" y1=3D"133.56501828958972" x2=
=3D"401.1762019418628" y2=3D"133.53570972151294" stroke=3D"#3366cc" stroke-=
width=3D"1"></line><line x1=3D"401.1762019418628" y1=3D"133.53570972151294"=
 x2=3D"401.1394575470017" y2=3D"133.50643246601487" stroke=3D"#3366cc" stro=
ke-width=3D"1"></line><line x1=3D"401.1394575470017" y1=3D"133.506432466014=
87" x2=3D"401.0704600904469" y2=3D"133.47718645625963" stroke=3D"#3366cc" s=
troke-width=3D"1"></line><line x1=3D"401.0704600904469" y1=3D"133.477186456=
25963" x2=3D"401.03821575693377" y2=3D"133.44797162562517" stroke=3D"#3366c=
c" stroke-width=3D"1"></line><line x1=3D"401.03821575693377" y1=3D"133.4479=
7162562517" x2=3D"401.0013295283053" y2=3D"133.41878790770232" stroke=3D"#3=
366cc" stroke-width=3D"1"></line><line x1=3D"401.0013295283053" y1=3D"133.4=
1878790770232" x2=3D"400.94592889689164" y2=3D"133.3896352362937" stroke=3D=
"#3366cc" stroke-width=3D"1"></line><line x1=3D"400.94592889689164" y1=3D"1=
33.3896352362937" x2=3D"400.90432214364796" y2=3D"133.36051354541317" strok=
e=3D"#3366cc" stroke-width=3D"1"></line><line x1=3D"400.90432214364796" y1=
=3D"133.36051354541317" x2=3D"400.8672977643259" y2=3D"133.33142276928461" =
stroke=3D"#3366cc" stroke-width=3D"1"></line><line x1=3D"400.8672977643259"=
 y1=3D"133.33142276928461" x2=3D"400.83487002303474" y2=3D"133.302362842341=
18" stroke=3D"#3366cc" stroke-width=3D"1"></line><line x1=3D"400.8348700230=
3474" y1=3D"133.30236284234118" x2=3D"400.79313404788184" y2=3D"133.2733336=
9922442" stroke=3D"#3366cc" stroke-width=3D"1"></line><line x1=3D"400.79313=
404788184" y1=3D"133.27333369922442" x2=3D"400.74205731135197" y2=3D"133.24=
433527478337" stroke=3D"#3366cc" stroke-width=3D"1"></line><line x1=3D"400.=
74205731135197" y1=3D"133.24433527478337" x2=3D"400.68625407980755" y2=3D"1=
33.21536750407364" stroke=3D"#3366cc" stroke-width=3D"1"></line><line x1=3D=
"400.68625407980755" y1=3D"133.21536750407364" x2=3D"400.63502466729614" y2=
=3D"133.1864303223566" stroke=3D"#3366cc" stroke-width=3D"1"></line><line x=
1=3D"400.63502466729614" y1=3D"133.1864303223566" x2=3D"400.58372191272326"=
 y2=3D"133.15752366509855" stroke=3D"#3366cc" stroke-width=3D"1"></line><li=
ne x1=3D"400.58372191272326" y1=3D"133.15752366509855" x2=3D"400.5229965402=
6524" y2=3D"133.1286474679697" stroke=3D"#3366cc" stroke-width=3D"1"></line=
><line x1=3D"400.52299654026524" y1=3D"133.1286474679697" x2=3D"400.4762145=
9112946" y2=3D"133.09980166684346" stroke=3D"#3366cc" stroke-width=3D"1"></=
line><line x1=3D"400.47621459112946" y1=3D"133.09980166684346" x2=3D"400.43=
874500941365" y2=3D"133.07098619779546" stroke=3D"#3366cc" stroke-width=3D"=
1"></line><line x1=3D"400.43874500941365" y1=3D"133.07098619779546" x2=3D"4=
00.37777325419887" y2=3D"133.04220099710287" stroke=3D"#3366cc" stroke-widt=
h=3D"1"></line><line x1=3D"400.37777325419887" y1=3D"133.04220099710287" x2=
=3D"400.3448992887665" y2=3D"133.01344600124344" stroke=3D"#3366cc" stroke-=
width=3D"1"></line><line x1=3D"400.3448992887665" y1=3D"133.01344600124344"=
 x2=3D"400.31199513801363" y2=3D"132.9847211468946" stroke=3D"#3366cc" stro=
ke-width=3D"1"></line><line x1=3D"400.31199513801363" y1=3D"132.98472114689=
46" x2=3D"400.2413843408843" y2=3D"132.95602637093282" stroke=3D"#3366cc" s=
troke-width=3D"1"></line><line x1=3D"400.2413843408843" y1=3D"132.956026370=
93282" x2=3D"400.1989509813392" y2=3D"132.9273616104325" stroke=3D"#3366cc"=
 stroke-width=3D"1"></line><line x1=3D"400.1989509813392" y1=3D"132.9273616=
104325" x2=3D"400.15646731548765" y2=3D"132.89872680266546" stroke=3D"#3366=
cc" stroke-width=3D"1"></line><line x1=3D"400.15646731548765" y1=3D"132.898=
72680266546" x2=3D"400.10920409583156" y2=3D"132.87012188509982" stroke=3D"=
#3366cc" stroke-width=3D"1"></line><line x1=3D"400.10920409583156" y1=3D"13=
2.87012188509982" x2=3D"400.019231879288" y2=3D"132.84154679539944" stroke=
=3D"#3366cc" stroke-width=3D"1"></line><line x1=3D"400.019231879288" y1=3D"=
132.84154679539944" x2=3D"399.9480412699224" y2=3D"132.81300147142284" stro=
ke=3D"#3366cc" stroke-width=3D"1"></line><line x1=3D"399.9480412699224" y1=
=3D"132.81300147142284" x2=3D"399.8957447900027" y2=3D"132.7844858512227" s=
troke=3D"#3366cc" stroke-width=3D"1"></line><line x1=3D"399.8957447900027" =
y1=3D"132.7844858512227" x2=3D"399.82430818993106" y2=3D"132.75599987304471=
" stroke=3D"#3366cc" stroke-width=3D"1"></line><line x1=3D"399.824308189931=
06" y1=3D"132.75599987304471" x2=3D"399.78615036074484" y2=3D"132.727543475=
32708" stroke=3D"#3366cc" stroke-width=3D"1"></line><line x1=3D"399.7861503=
6074484" y1=3D"132.72754347532708" x2=3D"399.71927623426143" y2=3D"132.6991=
1659669947" stroke=3D"#3366cc" stroke-width=3D"1"></line><line x1=3D"399.71=
927623426143" y1=3D"132.69911659669947" x2=3D"399.67143247822446" y2=3D"132=
.67071917598247" stroke=3D"#3366cc" stroke-width=3D"1"></line><line x1=3D"3=
99.67143247822446" y1=3D"132.67071917598247" x2=3D"399.5899512078982" y2=3D=
"132.6423511521866" stroke=3D"#3366cc" stroke-width=3D"1"></line><line x1=
=3D"399.5899512078982" y1=3D"132.6423511521866" x2=3D"399.5275167508621" y2=
=3D"132.61401246451155" stroke=3D"#3366cc" stroke-width=3D"1"></line><line =
x1=3D"399.5275167508621" y1=3D"132.61401246451155" x2=3D"399.49385308662175=
" y2=3D"132.5857030523455" stroke=3D"#3366cc" stroke-width=3D"1"></line><li=
ne x1=3D"399.49385308662175" y1=3D"132.5857030523455" x2=3D"399.45052471276=
15" y2=3D"132.5574228552643" stroke=3D"#3366cc" stroke-width=3D"1"></line><=
line x1=3D"399.4505247127615" y1=3D"132.5574228552643" x2=3D"399.4216099979=
474" y2=3D"132.52917181303062" stroke=3D"#3366cc" stroke-width=3D"1"></line=
><line x1=3D"399.4216099979474" y1=3D"132.52917181303062" x2=3D"399.3878466=
4991636" y2=3D"132.5009498655932" stroke=3D"#3366cc" stroke-width=3D"1"></l=
ine><line x1=3D"399.38784664991636" y1=3D"132.5009498655932" x2=3D"399.3298=
9251122234" y2=3D"132.47275695308636" stroke=3D"#3366cc" stroke-width=3D"1"=
></line><line x1=3D"399.32989251122234" y1=3D"132.47275695308636" x2=3D"399=
.23309351138874" y2=3D"132.44459301582864" stroke=3D"#3366cc" stroke-width=
=3D"1"></line><line x1=3D"399.23309351138874" y1=3D"132.44459301582864" x2=
=3D"399.18459578041274" y2=3D"132.4164579943227" stroke=3D"#3366cc" stroke-=
width=3D"1"></line><line x1=3D"399.18459578041274" y1=3D"132.4164579943227"=
 x2=3D"399.1457502828976" y2=3D"132.38835182925413" stroke=3D"#3366cc" stro=
ke-width=3D"1"></line><line x1=3D"399.1457502828976" y1=3D"132.388351829254=
13" x2=3D"399.0922688744991" y2=3D"132.3602744614909" stroke=3D"#3366cc" st=
roke-width=3D"1"></line><line x1=3D"399.0922688744991" y1=3D"132.3602744614=
909" x2=3D"399.0435800518614" y2=3D"132.33222583208243" stroke=3D"#3366cc" =
stroke-width=3D"1"></line><line x1=3D"399.0435800518614" y1=3D"132.33222583=
208243" x2=3D"398.9850660076473" y2=3D"132.3042058822592" stroke=3D"#3366cc=
" stroke-width=3D"1"></line><line x1=3D"398.9850660076473" y1=3D"132.304205=
8822592" x2=3D"398.9264562609876" y2=3D"132.27621455343154" stroke=3D"#3366=
cc" stroke-width=3D"1"></line><line x1=3D"398.9264562609876" y1=3D"132.2762=
1455343154" x2=3D"398.87754147322806" y2=3D"132.2482517871893" stroke=3D"#3=
366cc" stroke-width=3D"1"></line><line x1=3D"398.87754147322806" y1=3D"132.=
2482517871893" x2=3D"398.82365797630985" y2=3D"132.20636106534062" stroke=
=3D"#3366cc" stroke-width=3D"1"></line><line x1=3D"398.82365797630985" y1=
=3D"132.20636106534062" x2=3D"398.764783426459" y2=3D"132.1784694511876" st=
roke=3D"#3366cc" stroke-width=3D"1"></line><line x1=3D"398.764783426459" y1=
=3D"132.1784694511876" x2=3D"398.7107299849542" y2=3D"132.15060619658618" s=
troke=3D"#3366cc" stroke-width=3D"1"></line><line x1=3D"398.7107299849542" =
y1=3D"132.15060619658618" x2=3D"398.6418165638149" y2=3D"132.12277124392418=
" stroke=3D"#3366cc" stroke-width=3D"1"></line><line x1=3D"398.641816563814=
9" y1=3D"132.12277124392418" x2=3D"398.54313835758427" y2=3D"132.0949645357=
6494" stroke=3D"#3366cc" stroke-width=3D"1"></line><line x1=3D"398.54313835=
758427" y1=3D"132.09496453576494" x2=3D"398.51348183069285" y2=3D"132.06718=
601484636" stroke=3D"#3366cc" stroke-width=3D"1"></line><line x1=3D"398.513=
48183069285" y1=3D"132.06718601484636" x2=3D"398.44418767218355" y2=3D"132.=
0394356240804" stroke=3D"#3366cc" stroke-width=3D"1"></line><line x1=3D"398=
.44418767218355" y1=3D"132.0394356240804" x2=3D"398.37972289546406" y2=3D"1=
32.01171330655214" stroke=3D"#3366cc" stroke-width=3D"1"></line><line x1=3D=
"398.37972289546406" y1=3D"132.01171330655214" x2=3D"398.320113841605" y2=
=3D"131.9840190055193" stroke=3D"#3366cc" stroke-width=3D"1"></line><line x=
1=3D"398.320113841605" y1=3D"131.9840190055193" x2=3D"398.2255295828981" y2=
=3D"131.9563526644115" stroke=3D"#3366cc" stroke-width=3D"1"></line><line x=
1=3D"398.2255295828981" y1=3D"131.9563526644115" x2=3D"398.1806392281465" y=
2=3D"131.92871422682953" stroke=3D"#3366cc" stroke-width=3D"1"></line><line=
 x1=3D"398.1806392281465" y1=3D"131.92871422682953" x2=3D"398.1306950138618=
" y2=3D"131.90110363654446" stroke=3D"#3366cc" stroke-width=3D"1"></line><l=
ine x1=3D"398.1306950138618" y1=3D"131.90110363654446" x2=3D"398.0356088061=
2366" y2=3D"131.87352083749744" stroke=3D"#3366cc" stroke-width=3D"1"></lin=
e><line x1=3D"398.03560880612366" y1=3D"131.87352083749744" x2=3D"397.97040=
41435351" y2=3D"131.84596577379853" stroke=3D"#3366cc" stroke-width=3D"1"><=
/line><line x1=3D"397.9704041435351" y1=3D"131.84596577379853" x2=3D"397.92=
51928511375" y2=3D"131.8046850601831" stroke=3D"#3366cc" stroke-width=3D"1"=
></line><line x1=3D"397.9251928511375" y1=3D"131.8046850601831" x2=3D"397.8=
849570934243" y2=3D"131.77719909143983" stroke=3D"#3366cc" stroke-width=3D"=
1"></line><line x1=3D"397.8849570934243" y1=3D"131.77719909143983" x2=3D"39=
7.82451862296506" y2=3D"131.74974066375205" stroke=3D"#3366cc" stroke-width=
=3D"1"></line><line x1=3D"397.82451862296506" y1=3D"131.74974066375205" x2=
=3D"397.7740752475909" y2=3D"131.72230972198247" stroke=3D"#3366cc" stroke-=
width=3D"1"></line><line x1=3D"397.7740752475909" y1=3D"131.72230972198247"=
 x2=3D"397.7185053982321" y2=3D"131.69490621115924" stroke=3D"#3366cc" stro=
ke-width=3D"1"></line><line x1=3D"397.7185053982321" y1=3D"131.694906211159=
24" x2=3D"397.6324548653051" y2=3D"131.66753007647523" stroke=3D"#3366cc" s=
troke-width=3D"1"></line><line x1=3D"397.6324548653051" y1=3D"131.667530076=
47523" x2=3D"397.5665118099166" y2=3D"131.64018126328745" stroke=3D"#3366cc=
" stroke-width=3D"1"></line><line x1=3D"397.5665118099166" y1=3D"131.640181=
26328745" x2=3D"397.46482341038416" y2=3D"131.61285971711638" stroke=3D"#33=
66cc" stroke-width=3D"1"></line><line x1=3D"397.46482341038416" y1=3D"131.6=
1285971711638" x2=3D"397.3883672944417" y2=3D"131.58556538364516" stroke=3D=
"#3366cc" stroke-width=3D"1"></line><line x1=3D"397.3883672944417" y1=3D"13=
1.58556538364516" x2=3D"397.327084734917" y2=3D"131.55829820871924" stroke=
=3D"#3366cc" stroke-width=3D"1"></line><line x1=3D"397.327084734917" y1=3D"=
131.55829820871924" x2=3D"397.2400879831384" y2=3D"131.53105813834537" stro=
ke=3D"#3366cc" stroke-width=3D"1"></line><line x1=3D"397.2400879831384" y1=
=3D"131.53105813834537" x2=3D"397.17341825609657" y2=3D"131.50384511869134"=
 stroke=3D"#3366cc" stroke-width=3D"1"></line><line x1=3D"397.1734182560965=
7" y1=3D"131.50384511869134" x2=3D"397.10148110098334" y2=3D"131.4766590960=
851" stroke=3D"#3366cc" stroke-width=3D"1"></line><line x1=3D"397.101481100=
98334" y1=3D"131.4766590960851" x2=3D"396.99330387128407" y2=3D"131.4495000=
17014" stroke=3D"#3366cc" stroke-width=3D"1"></line><line x1=3D"396.9933038=
7128407" y1=3D"131.449500017014" x2=3D"396.9416759010391" y2=3D"131.4223678=
2812466" stroke=3D"#3366cc" stroke-width=3D"1"></line><line x1=3D"396.94167=
59010391" y1=3D"131.42236782812466" x2=3D"396.84855769892704" y2=3D"131.395=
26247622175" stroke=3D"#3366cc" stroke-width=3D"1"></line><line x1=3D"396.8=
4855769892704" y1=3D"131.39526247622175" x2=3D"396.7396130870502" y2=3D"131=
.3681839082678" stroke=3D"#3366cc" stroke-width=3D"1"></line><line x1=3D"39=
6.7396130870502" y1=3D"131.3681839082678" x2=3D"396.6251242741742" y2=3D"13=
1.3411320713823" stroke=3D"#3366cc" stroke-width=3D"1"></line><line x1=3D"3=
96.6251242741742" y1=3D"131.3411320713823" x2=3D"396.5781823110483" y2=3D"1=
31.31410691284128" stroke=3D"#3366cc" stroke-width=3D"1"></line><line x1=3D=
"396.5781823110483" y1=3D"131.31410691284128" x2=3D"396.50503903572303" y2=
=3D"131.2871083800765" stroke=3D"#3366cc" stroke-width=3D"1"></line><line x=
1=3D"396.50503903572303" y1=3D"131.2871083800765" x2=3D"396.3897971157821" =
y2=3D"131.260136420675" stroke=3D"#3366cc" stroke-width=3D"1"></line><line =
x1=3D"396.3897971157821" y1=3D"131.260136420675" x2=3D"396.326781329411" y2=
=3D"131.23319098237855" stroke=3D"#3366cc" stroke-width=3D"1"></line><line =
x1=3D"396.326781329411" y1=3D"131.23319098237855" x2=3D"396.2425875333864" =
y2=3D"131.20627201308264" stroke=3D"#3366cc" stroke-width=3D"1"></line><lin=
e x1=3D"396.2425875333864" y1=3D"131.20627201308264" x2=3D"396.142349795445=
06" y2=3D"131.17937946083646" stroke=3D"#3366cc" stroke-width=3D"1"></line>=
<line x1=3D"396.14234979544506" y1=3D"131.17937946083646" x2=3D"396.0894802=
5509574" y2=3D"131.15251327384178" stroke=3D"#3366cc" stroke-width=3D"1"></=
line><line x1=3D"396.08948025509574" y1=3D"131.15251327384178" x2=3D"395.99=
94226343175" y2=3D"131.12567340045268" stroke=3D"#3366cc" stroke-width=3D"1=
"></line><line x1=3D"395.9994226343175" y1=3D"131.12567340045268" x2=3D"395=
.92508721704377" y2=3D"131.0988597891748" stroke=3D"#3366cc" stroke-width=
=3D"1"></line><line x1=3D"395.92508721704377" y1=3D"131.0988597891748" x2=
=3D"395.87721860710025" y2=3D"131.07207238866482" stroke=3D"#3366cc" stroke=
-width=3D"1"></line><line x1=3D"395.87721860710025" y1=3D"131.0720723886648=
2" x2=3D"395.8132941638989" y2=3D"131.0453111477298" stroke=3D"#3366cc" str=
oke-width=3D"1"></line><line x1=3D"395.8132941638989" y1=3D"131.04531114772=
98" x2=3D"395.7492554848485" y2=3D"131.01857601532672" stroke=3D"#3366cc" s=
troke-width=3D"1"></line><line x1=3D"395.7492554848485" y1=3D"131.018576015=
32672" x2=3D"395.6797508627858" y2=3D"130.99186694056158" stroke=3D"#3366cc=
" stroke-width=3D"1"></line><line x1=3D"395.6797508627858" y1=3D"130.991866=
94056158" x2=3D"395.62619388383064" y2=3D"130.9651838726894" stroke=3D"#336=
6cc" stroke-width=3D"1"></line><line x1=3D"395.62619388383064" y1=3D"130.96=
51838726894" x2=3D"395.56718860930107" y2=3D"130.938526761113" stroke=3D"#3=
366cc" stroke-width=3D"1"></line><line x1=3D"395.56718860930107" y1=3D"130.=
938526761113" x2=3D"395.4919501966469" y2=3D"130.91189555538284" stroke=3D"=
#3366cc" stroke-width=3D"1"></line><line x1=3D"395.4919501966469" y1=3D"130=
.91189555538284" x2=3D"395.4165534824368" y2=3D"130.88529020519627" stroke=
=3D"#3366cc" stroke-width=3D"1"></line><line x1=3D"395.4165534824368" y1=3D=
"130.88529020519627" x2=3D"395.32478654893663" y2=3D"130.85871066039707" st=
roke=3D"#3366cc" stroke-width=3D"1"></line><line x1=3D"395.32478654893663" =
y1=3D"130.85871066039707" x2=3D"395.2436201089167" y2=3D"130.83215687097476=
" stroke=3D"#3366cc" stroke-width=3D"1"></line><line x1=3D"395.243620108916=
7" y1=3D"130.83215687097476" x2=3D"395.18398099273253" y2=3D"130.8056287870=
6414" stroke=3D"#3366cc" stroke-width=3D"1"></line><line x1=3D"395.18398099=
273253" y1=3D"130.80562878706414" x2=3D"395.13511141753423" y2=3D"130.77912=
635894467" stroke=3D"#3366cc" stroke-width=3D"1"></line><line x1=3D"395.135=
11141753423" y1=3D"130.77912635894467" x2=3D"395.07529128869714" y2=3D"130.=
7526495370399" stroke=3D"#3366cc" stroke-width=3D"1"></line><line x1=3D"395=
.07529128869714" y1=3D"130.7526495370399" x2=3D"395.00991887540437" y2=3D"1=
30.72619827191707" stroke=3D"#3366cc" stroke-width=3D"1"></line><line x1=3D=
"395.00991887540437" y1=3D"130.72619827191707" x2=3D"394.9389639236819" y2=
=3D"130.6997725142862" stroke=3D"#3366cc" stroke-width=3D"1"></line><line x=
1=3D"394.9389639236819" y1=3D"130.6997725142862" x2=3D"394.8569178649106" y=
2=3D"130.673372215" stroke=3D"#3366cc" stroke-width=3D"1"></line><line x1=
=3D"394.8569178649106" y1=3D"130.673372215" x2=3D"394.813083036266" y2=3D"1=
30.64699732505287" stroke=3D"#3366cc" stroke-width=3D"1"></line><line x1=3D=
"394.813083036266" y1=3D"130.64699732505287" x2=3D"394.7527224604091" y2=3D=
"130.62064779558082" stroke=3D"#3366cc" stroke-width=3D"1"></line><line x1=
=3D"394.7527224604091" y1=3D"130.62064779558082" x2=3D"394.70326079907335" =
y2=3D"130.59432357786045" stroke=3D"#3366cc" stroke-width=3D"1"></line><lin=
e x1=3D"394.70326079907335" y1=3D"130.59432357786045" x2=3D"394.62067268243=
31" y2=3D"130.56802462330876" stroke=3D"#3366cc" stroke-width=3D"1"></line>=
<line x1=3D"394.6206726824331" y1=3D"130.56802462330876" x2=3D"394.55998686=
27671" y2=3D"130.54175088348245" stroke=3D"#3366cc" stroke-width=3D"1"></li=
ne><line x1=3D"394.5599868627671" y1=3D"130.54175088348245" x2=3D"394.48813=
45084202" y2=3D"130.51550231007747" stroke=3D"#3366cc" stroke-width=3D"1"><=
/line><line x1=3D"394.4881345084202" y1=3D"130.51550231007747" x2=3D"394.42=
16811413028" y2=3D"130.4892788549284" stroke=3D"#3366cc" stroke-width=3D"1"=
></line><line x1=3D"394.4216811413028" y1=3D"130.4892788549284" x2=3D"394.3=
6620904361797" y2=3D"130.46308047000792" stroke=3D"#3366cc" stroke-width=3D=
"1"></line><line x1=3D"394.36620904361797" y1=3D"130.46308047000792" x2=3D"=
394.3217694559061" y2=3D"130.4369071074264" stroke=3D"#3366cc" stroke-width=
=3D"1"></line><line x1=3D"394.3217694559061" y1=3D"130.4369071074264" x2=3D=
"394.2772746894277" y2=3D"130.41075871943133" stroke=3D"#3366cc" stroke-wid=
th=3D"1"></line><line x1=3D"394.2772746894277" y1=3D"130.41075871943133" x2=
=3D"394.2104287792651" y2=3D"130.38463525840666" stroke=3D"#3366cc" stroke-=
width=3D"1"></line><line x1=3D"394.2104287792651" y1=3D"130.38463525840666"=
 x2=3D"394.1769590060207" y2=3D"130.35853667687243" stroke=3D"#3366cc" stro=
ke-width=3D"1"></line><line x1=3D"394.1769590060207" y1=3D"130.358536676872=
43" x2=3D"394.1099255312308" y2=3D"130.33246292748424" stroke=3D"#3366cc" s=
troke-width=3D"1"></line><line x1=3D"394.1099255312308" y1=3D"130.332462927=
48424" x2=3D"394.0371641499919" y2=3D"130.30641396303267" stroke=3D"#3366cc=
" stroke-width=3D"1"></line><line x1=3D"394.0371641499919" y1=3D"130.306413=
96303267" x2=3D"393.98109315130654" y2=3D"130.28038973644277" stroke=3D"#33=
66cc" stroke-width=3D"1"></line><line x1=3D"393.98109315130654" y1=3D"130.2=
8038973644277" x2=3D"393.8855706400015" y2=3D"130.25439020077366" stroke=3D=
"#3366cc" stroke-width=3D"1"></line><line x1=3D"393.8855706400015" y1=3D"13=
0.25439020077366" x2=3D"393.82362599545223" y2=3D"130.2284153092179" stroke=
=3D"#3366cc" stroke-width=3D"1"></line><line x1=3D"393.82362599545223" y1=
=3D"130.2284153092179" x2=3D"393.7672196120939" y2=3D"130.20246501510096" s=
troke=3D"#3366cc" stroke-width=3D"1"></line><line x1=3D"393.7672196120939" =
y1=3D"130.20246501510096" x2=3D"393.69375832588787" y2=3D"130.1765392718809=
3" stroke=3D"#3366cc" stroke-width=3D"1"></line><line x1=3D"393.69375832588=
787" y1=3D"130.17653927188093" x2=3D"393.64281215009447" y2=3D"130.15063803=
31477" stroke=3D"#3366cc" stroke-width=3D"1"></line><line x1=3D"393.6428121=
5009447" y1=3D"130.1506380331477" x2=3D"393.5747710512693" y2=3D"130.124761=
2526228" stroke=3D"#3366cc" stroke-width=3D"1"></line><line x1=3D"393.57477=
10512693" y1=3D"130.1247612526228" x2=3D"393.50091377846076" y2=3D"130.0989=
0888415862" stroke=3D"#3366cc" stroke-width=3D"1"></line><line x1=3D"393.50=
091377846076" y1=3D"130.09890888415862" x2=3D"393.4155042648854" y2=3D"130.=
07308088173806" stroke=3D"#3366cc" stroke-width=3D"1"></line><line x1=3D"39=
3.4155042648854" y1=3D"130.07308088173806" x2=3D"393.35845128682763" y2=3D"=
130.04727719947405" stroke=3D"#3366cc" stroke-width=3D"1"></line><line x1=
=3D"393.35845128682763" y1=3D"130.04727719947405" x2=3D"393.31846008687955"=
 y2=3D"130.02149779160894" stroke=3D"#3366cc" stroke-width=3D"1"></line><li=
ne x1=3D"393.31846008687955" y1=3D"130.02149779160894" x2=3D"393.2727011431=
377" y2=3D"129.99574261251425" stroke=3D"#3366cc" stroke-width=3D"1"></line=
><line x1=3D"393.2727011431377" y1=3D"129.99574261251425" x2=3D"393.2440721=
027489" y2=3D"129.97001161668985" stroke=3D"#3366cc" stroke-width=3D"1"></l=
ine><line x1=3D"393.2440721027489" y1=3D"129.97001161668985" x2=3D"393.1752=
689431513" y2=3D"129.94430475876374" stroke=3D"#3366cc" stroke-width=3D"1">=
</line><line x1=3D"393.1752689431513" y1=3D"129.94430475876374" x2=3D"393.1=
4656192571556" y2=3D"129.9186219934915" stroke=3D"#3366cc" stroke-width=3D"=
1"></line><line x1=3D"393.14656192571556" y1=3D"129.9186219934915" x2=3D"39=
3.1063334272817" y2=3D"129.89296327575582" stroke=3D"#3366cc" stroke-width=
=3D"1"></line><line x1=3D"393.1063334272817" y1=3D"129.89296327575582" x2=
=3D"393.0487856905707" y2=3D"129.86732856056597" stroke=3D"#3366cc" stroke-=
width=3D"1"></line><line x1=3D"393.0487856905707" y1=3D"129.86732856056597"=
 x2=3D"392.996913592806" y2=3D"129.84171780305735" stroke=3D"#3366cc" strok=
e-width=3D"1"></line><line x1=3D"392.996913592806" y1=3D"129.84171780305735=
" x2=3D"392.9507419414533" y2=3D"129.81613095849104" stroke=3D"#3366cc" str=
oke-width=3D"1"></line><line x1=3D"392.9507419414533" y1=3D"129.81613095849=
104" x2=3D"392.916074120676" y2=3D"129.77779543085012" stroke=3D"#3366cc" s=
troke-width=3D"1"></line><line x1=3D"392.916074120676" y1=3D"129.7777954308=
5012" x2=3D"392.8350518718062" y2=3D"129.75226817372737" stroke=3D"#3366cc"=
 stroke-width=3D"1"></line><line x1=3D"392.8350518718062" y1=3D"129.7522681=
7372737" x2=3D"392.8002718937134" y2=3D"129.7267646739437" stroke=3D"#3366c=
c" stroke-width=3D"1"></line><line x1=3D"392.8002718937134" y1=3D"129.72676=
46739437" x2=3D"392.7654581267764" y2=3D"129.6885538726707" stroke=3D"#3366=
cc" stroke-width=3D"1"></line><line x1=3D"392.7654581267764" y1=3D"129.6885=
538726707" x2=3D"392.7306105052797" y2=3D"129.66310957322003" stroke=3D"#33=
66cc" stroke-width=3D"1"></line><line x1=3D"392.7306105052797" y1=3D"129.66=
310957322003" x2=3D"392.66663505252774" y2=3D"129.63768887701897" stroke=3D=
"#3366cc" stroke-width=3D"1"></line><line x1=3D"392.66663505252774" y1=3D"1=
29.63768887701897" x2=3D"392.614206414136" y2=3D"129.6122917403173" stroke=
=3D"#3366cc" stroke-width=3D"1"></line><line x1=3D"392.614206414136" y1=3D"=
129.6122917403173" x2=3D"392.5208101261845" y2=3D"129.57424011392146" strok=
e=3D"#3366cc" stroke-width=3D"1"></line><line x1=3D"392.5208101261845" y1=
=3D"129.57424011392146" x2=3D"392.4740205416704" y2=3D"129.54890168535744" =
stroke=3D"#3366cc" stroke-width=3D"1"></line><line x1=3D"392.4740205416704"=
 y1=3D"129.54890168535744" x2=3D"392.4447459971548" y2=3D"129.523586664121"=
 stroke=3D"#3366cc" stroke-width=3D"1"></line><line x1=3D"392.4447459971548=
" y1=3D"129.523586664121" x2=3D"392.4330294798202" y2=3D"129.4982950070053"=
 stroke=3D"#3366cc" stroke-width=3D"1"></line><line x1=3D"392.4330294798202=
" y1=3D"129.4982950070053" x2=3D"392.39785692543563" y2=3D"129.473026670923=
" stroke=3D"#3366cc" stroke-width=3D"1"></line><line x1=3D"392.397856925435=
63" y1=3D"129.473026670923" x2=3D"392.33915917611404" y2=3D"129.44778161290=
586" stroke=3D"#3366cc" stroke-width=3D"1"></line><line x1=3D"392.339159176=
11404" y1=3D"129.44778161290586" x2=3D"392.27448040764324" y2=3D"129.422559=
79010406" stroke=3D"#3366cc" stroke-width=3D"1"></line><line x1=3D"392.2744=
8040764324" y1=3D"129.42255979010406" x2=3D"392.2096846889233" y2=3D"129.39=
736115978633" stroke=3D"#3366cc" stroke-width=3D"1"></line><line x1=3D"392.=
2096846889233" y1=3D"129.39736115978633" x2=3D"392.1624868316577" y2=3D"129=
.3721856793389" stroke=3D"#3366cc" stroke-width=3D"1"></line><line x1=3D"39=
2.1624868316577" y1=3D"129.3721856793389" x2=3D"392.10931483088115" y2=3D"1=
29.34703330626553" stroke=3D"#3366cc" stroke-width=3D"1"></line><line x1=3D=
"392.10931483088115" y1=3D"129.34703330626553" x2=3D"392.032371274467" y2=
=3D"129.32190399818674" stroke=3D"#3366cc" stroke-width=3D"1"></line><line =
x1=3D"392.032371274467" y1=3D"129.32190399818674" x2=3D"391.97900571293115"=
 y2=3D"129.29679771283955" stroke=3D"#3366cc" stroke-width=3D"1"></line><li=
ne x1=3D"391.97900571293115" y1=3D"129.29679771283955" x2=3D"391.9493238028=
8617" y2=3D"129.27171440807717" stroke=3D"#3366cc" stroke-width=3D"1"></lin=
e><line x1=3D"391.94932380288617" y1=3D"129.27171440807717" x2=3D"391.87798=
67495692" y2=3D"129.24665404186828" stroke=3D"#3366cc" stroke-width=3D"1"><=
/line><line x1=3D"391.8779867495692" y1=3D"129.24665404186828" x2=3D"391.83=
630779236756" y2=3D"129.22161657229685" stroke=3D"#3366cc" stroke-width=3D"=
1"></line><line x1=3D"391.83630779236756" y1=3D"129.22161657229685" x2=3D"3=
91.7826492328803" y2=3D"129.19660195756163" stroke=3D"#3366cc" stroke-width=
=3D"1"></line><line x1=3D"391.7826492328803" y1=3D"129.19660195756163" x2=
=3D"391.73488518988944" y2=3D"129.17161015597569" stroke=3D"#3366cc" stroke=
-width=3D"1"></line><line x1=3D"391.73488518988944" y1=3D"129.1716101559756=
9" x2=3D"391.67509046894315" y2=3D"129.1466411259661" stroke=3D"#3366cc" st=
roke-width=3D"1"></line><line x1=3D"391.67509046894315" y1=3D"129.146641125=
9661" x2=3D"391.62718275064645" y2=3D"129.12169482607345" stroke=3D"#3366cc=
" stroke-width=3D"1"></line><line x1=3D"391.62718275064645" y1=3D"129.12169=
482607345" x2=3D"391.54919584729055" y2=3D"129.09677121495147" stroke=3D"#3=
366cc" stroke-width=3D"1"></line><line x1=3D"391.54919584729055" y1=3D"129.=
09677121495147" x2=3D"391.47705698458213" y2=3D"129.07187025136653" stroke=
=3D"#3366cc" stroke-width=3D"1"></line><line x1=3D"391.47705698458213" y1=
=3D"129.07187025136653" x2=3D"391.38064537653946" y2=3D"129.04699189419745"=
 stroke=3D"#3366cc" stroke-width=3D"1"></line><line x1=3D"391.3806453765394=
6" y1=3D"129.04699189419745" x2=3D"391.31421160889283" y2=3D"129.0221361024=
3476" stroke=3D"#3366cc" stroke-width=3D"1"></line><line x1=3D"391.31421160=
889283" y1=3D"129.02213610243476" x2=3D"391.2779230306539" y2=3D"128.997302=
8351806" stroke=3D"#3366cc" stroke-width=3D"1"></line><line x1=3D"391.27792=
30306539" y1=3D"128.9973028351806" x2=3D"391.22948102537424" y2=3D"128.9724=
9205164817" stroke=3D"#3366cc" stroke-width=3D"1"></line><line x1=3D"391.22=
948102537424" y1=3D"128.97249205164817" x2=3D"391.1809734471402" y2=3D"128.=
94770371116135" stroke=3D"#3366cc" stroke-width=3D"1"></line><line x1=3D"39=
1.1809734471402" y1=3D"128.94770371116135" x2=3D"391.13847538614226" y2=3D"=
128.9229377731543" stroke=3D"#3366cc" stroke-width=3D"1"></line><line x1=3D=
"391.13847538614226" y1=3D"128.9229377731543" x2=3D"391.07767630819046" y2=
=3D"128.89819419717105" stroke=3D"#3366cc" stroke-width=3D"1"></line><line =
x1=3D"391.07767630819046" y1=3D"128.89819419717105" x2=3D"391.0167739006887=
" y2=3D"128.87347294286516" stroke=3D"#3366cc" stroke-width=3D"1"></line><l=
ine x1=3D"391.0167739006887" y1=3D"128.87347294286516" x2=3D"390.8946576879=
542" y2=3D"128.84877396999926" stroke=3D"#3366cc" stroke-width=3D"1"></line=
><line x1=3D"390.8946576879542" y1=3D"128.84877396999926" x2=3D"390.8027966=
5854636" y2=3D"128.82409723844466" stroke=3D"#3366cc" stroke-width=3D"1"></=
line><line x1=3D"390.80279665854636" y1=3D"128.82409723844466" x2=3D"390.75=
37076536801" y2=3D"128.79944270818098" stroke=3D"#3366cc" stroke-width=3D"1=
"></line><line x1=3D"390.7537076536801" y1=3D"128.79944270818098" x2=3D"390=
.69840202467316" y2=3D"128.7748103392958" stroke=3D"#3366cc" stroke-width=
=3D"1"></line><line x1=3D"390.69840202467316" y1=3D"128.7748103392958" x2=
=3D"390.6737943203938" y2=3D"128.75020009198425" stroke=3D"#3366cc" stroke-=
width=3D"1"></line><line x1=3D"390.6737943203938" y1=3D"128.75020009198425"=
 x2=3D"390.6060358734873" y2=3D"128.7256119265485" stroke=3D"#3366cc" strok=
e-width=3D"1"></line><line x1=3D"390.6060358734873" y1=3D"128.7256119265485=
" x2=3D"390.58753403952574" y2=3D"128.70104580339762" stroke=3D"#3366cc" st=
roke-width=3D"1"></line><line x1=3D"390.58753403952574" y1=3D"128.701045803=
39762" x2=3D"390.5505016890561" y2=3D"128.67650168304692" stroke=3D"#3366cc=
" stroke-width=3D"1"></line><line x1=3D"390.5505016890561" y1=3D"128.676501=
68304692" x2=3D"390.5010656157581" y2=3D"128.65197952611783" stroke=3D"#336=
6cc" stroke-width=3D"1"></line><line x1=3D"390.5010656157581" y1=3D"128.651=
97952611783" x2=3D"390.4577530359121" y2=3D"128.62747929333733" stroke=3D"#=
3366cc" stroke-width=3D"1"></line><line x1=3D"390.4577530359121" y1=3D"128.=
62747929333733" x2=3D"390.40818875698903" y2=3D"128.60300094553767" stroke=
=3D"#3366cc" stroke-width=3D"1"></line><line x1=3D"390.40818875698903" y1=
=3D"128.60300094553767" x2=3D"390.3585558294582" y2=3D"128.57854444365591" =
stroke=3D"#3366cc" stroke-width=3D"1"></line><line x1=3D"390.3585558294582"=
 y1=3D"128.57854444365591" x2=3D"390.2715324473534" y2=3D"128.5541097487337=
4" stroke=3D"#3366cc" stroke-width=3D"1"></line><line x1=3D"390.27153244735=
34" y1=3D"128.55410974873374" x2=3D"390.20300836781445" y2=3D"128.529696821=
9168" stroke=3D"#3366cc" stroke-width=3D"1"></line><line x1=3D"390.20300836=
781445" y1=3D"128.5296968219168" x2=3D"390.1281050805913" y2=3D"128.5053056=
244546" stroke=3D"#3366cc" stroke-width=3D"1"></line><line x1=3D"390.128105=
0805913" y1=3D"128.5053056244546" x2=3D"390.0780824335593" y2=3D"128.480936=
11769997" stroke=3D"#3366cc" stroke-width=3D"1"></line><line x1=3D"390.0780=
824335593" y1=3D"128.48093611769997" x2=3D"390.0342552636618" y2=3D"128.456=
58826310878" stroke=3D"#3366cc" stroke-width=3D"1"></line><line x1=3D"390.0=
342552636618" y1=3D"128.45658826310878" x2=3D"389.9715518916729" y2=3D"128.=
43226202223957" stroke=3D"#3366cc" stroke-width=3D"1"></line><line x1=3D"38=
9.9715518916729" y1=3D"128.43226202223957" x2=3D"389.8772906327228" y2=3D"1=
28.40795735675314" stroke=3D"#3366cc" stroke-width=3D"1"></line><line x1=3D=
"389.8772906327228" y1=3D"128.40795735675314" x2=3D"389.8143117624728" y2=
=3D"128.38367422841216" stroke=3D"#3366cc" stroke-width=3D"1"></line><line =
x1=3D"389.8143117624728" y1=3D"128.38367422841216" x2=3D"389.77647124369935=
" y2=3D"128.35941259908094" stroke=3D"#3366cc" stroke-width=3D"1"></line><l=
ine x1=3D"389.77647124369935" y1=3D"128.35941259908094" x2=3D"389.725954980=
95683" y2=3D"128.33517243072495" stroke=3D"#3366cc" stroke-width=3D"1"></li=
ne><line x1=3D"389.72595498095683" y1=3D"128.33517243072495" x2=3D"389.6437=
138673893" y2=3D"128.3109536854105" stroke=3D"#3366cc" stroke-width=3D"1"><=
/line><line x1=3D"389.6437138673893" y1=3D"128.3109536854105" x2=3D"389.618=
3708904146" y2=3D"128.2867563253044" stroke=3D"#3366cc" stroke-width=3D"1">=
</line><line x1=3D"389.6183708904146" y1=3D"128.2867563253044" x2=3D"389.53=
58822159505" y2=3D"128.26258031267363" stroke=3D"#3366cc" stroke-width=3D"1=
"></line><line x1=3D"389.5358822159505" y1=3D"128.26258031267363" x2=3D"389=
.44683539141494" y2=3D"128.23842560988484" stroke=3D"#3366cc" stroke-width=
=3D"1"></line><line x1=3D"389.44683539141494" y1=3D"128.23842560988484" x2=
=3D"389.3958519676295" y2=3D"128.21429217940423" stroke=3D"#3366cc" stroke-=
width=3D"1"></line><line x1=3D"389.3958519676295" y1=3D"128.21429217940423"=
 x2=3D"389.3703330290765" y2=3D"128.19017998379695" stroke=3D"#3366cc" stro=
ke-width=3D"1"></line><line x1=3D"389.3703330290765" y1=3D"128.190179983796=
95" x2=3D"389.3447959049254" y2=3D"128.16608898572704" stroke=3D"#3366cc" s=
troke-width=3D"1"></line><line x1=3D"389.3447959049254" y1=3D"128.166088985=
72704" x2=3D"389.30006210051783" y2=3D"128.1420191479568" stroke=3D"#3366cc=
" stroke-width=3D"1"></line><line x1=3D"389.30006210051783" y1=3D"128.14201=
91479568" x2=3D"389.2680751592272" y2=3D"128.11797043334658" stroke=3D"#336=
6cc" stroke-width=3D"1"></line><line x1=3D"389.2680751592272" y1=3D"128.117=
97043334658" x2=3D"389.22324541955163" y2=3D"128.0939428048545" stroke=3D"#=
3366cc" stroke-width=3D"1"></line><line x1=3D"389.22324541955163" y1=3D"128=
.0939428048545" x2=3D"389.20401549263534" y2=3D"128.0699362255359" stroke=
=3D"#3366cc" stroke-width=3D"1"></line><line x1=3D"389.20401549263534" y1=
=3D"128.0699362255359" x2=3D"389.17194266497864" y2=3D"128.04595065854323" =
stroke=3D"#3366cc" stroke-width=3D"1"></line><line x1=3D"389.17194266497864=
" y1=3D"128.04595065854323" x2=3D"389.1334173418465" y2=3D"128.021986067125=
6" stroke=3D"#3366cc" stroke-width=3D"1"></line><line x1=3D"389.13341734184=
65" y1=3D"128.0219860671256" x2=3D"389.0755515875417" y2=3D"127.99804241462=
843" stroke=3D"#3366cc" stroke-width=3D"1"></line><line x1=3D"389.075551587=
5417" y1=3D"127.99804241462843" x2=3D"389.0562422195225" y2=3D"127.97411966=
449317" stroke=3D"#3366cc" stroke-width=3D"1"></line><line x1=3D"389.056242=
2195225" y1=3D"127.97411966449317" x2=3D"389.01759224135697" y2=3D"127.9502=
1778025685" stroke=3D"#3366cc" stroke-width=3D"1"></line><line x1=3D"389.01=
759224135697" y1=3D"127.95021778025685" x2=3D"388.9918024108458" y2=3D"127.=
92633672555195" stroke=3D"#3366cc" stroke-width=3D"1"></line><line x1=3D"38=
8.9918024108458" y1=3D"127.92633672555195" x2=3D"388.94662549794833" y2=3D"=
127.90247646410577" stroke=3D"#3366cc" stroke-width=3D"1"></line><line x1=
=3D"388.94662549794833" y1=3D"127.90247646410577" x2=3D"388.92078452480865"=
 y2=3D"127.87863695974053" stroke=3D"#3366cc" stroke-width=3D"1"></line><li=
ne x1=3D"388.92078452480865" y1=3D"127.87863695974053" x2=3D"388.8949249040=
2296" y2=3D"127.85481817637253" stroke=3D"#3366cc" stroke-width=3D"1"></lin=
e><line x1=3D"388.89492490402296" y1=3D"127.85481817637253" x2=3D"388.84314=
96117239" y2=3D"127.83102007801227" stroke=3D"#3366cc" stroke-width=3D"1"><=
/line><line x1=3D"388.8431496117239" y1=3D"127.83102007801227" x2=3D"388.78=
481285080085" y2=3D"127.80724262876379" stroke=3D"#3366cc" stroke-width=3D"=
1"></line><line x1=3D"388.78481285080085" y1=3D"127.80724262876379" x2=3D"3=
88.7263809669353" y2=3D"127.77161509368304" stroke=3D"#3366cc" stroke-width=
=3D"1"></line><line x1=3D"388.7263809669353" y1=3D"127.77161509368304" x2=
=3D"388.6483232821626" y2=3D"127.74788911078136" stroke=3D"#3366cc" stroke-=
width=3D"1"></line><line x1=3D"388.6483232821626" y1=3D"127.74788911078136"=
 x2=3D"388.62226622378955" y2=3D"127.7241836520889" stroke=3D"#3366cc" stro=
ke-width=3D"1"></line><line x1=3D"388.62226622378955" y1=3D"127.72418365208=
89" x2=3D"388.5831450758554" y2=3D"127.70049868212732" stroke=3D"#3366cc" s=
troke-width=3D"1"></line><line x1=3D"388.5831450758554" y1=3D"127.700498682=
12732" x2=3D"388.55051146286473" y2=3D"127.67683416551023" stroke=3D"#3366c=
c" stroke-width=3D"1"></line><line x1=3D"388.55051146286473" y1=3D"127.6768=
3416551023" x2=3D"388.51784810452943" y2=3D"127.65319006694278" stroke=3D"#=
3366cc" stroke-width=3D"1"></line><line x1=3D"388.51784810452943" y1=3D"127=
.65319006694278" x2=3D"388.44588374489246" y2=3D"127.61776212595191" stroke=
=3D"#3366cc" stroke-width=3D"1"></line><line x1=3D"388.44588374489246" y1=
=3D"127.61776212595191" x2=3D"388.41312483599387" y2=3D"127.59416891869202"=
 stroke=3D"#3366cc" stroke-width=3D"1"></line><line x1=3D"388.4131248359938=
7" y1=3D"127.59416891869202" x2=3D"388.3409496495637" y2=3D"127.57059600666=
67" stroke=3D"#3366cc" stroke-width=3D"1"></line><line x1=3D"388.3409496495=
637" y1=3D"127.5705960066667" x2=3D"388.2949441823297" y2=3D"127.5470433549=
8943" stroke=3D"#3366cc" stroke-width=3D"1"></line><line x1=3D"388.29494418=
23297" y1=3D"127.54704335498943" x2=3D"388.2422940822087" y2=3D"127.5235109=
2886349" stroke=3D"#3366cc" stroke-width=3D"1"></line><line x1=3D"388.24229=
40822087" y1=3D"127.52351092886349" x2=3D"388.18956651271975" y2=3D"127.499=
99869358186" stroke=3D"#3366cc" stroke-width=3D"1"></line><line x1=3D"388.1=
8956651271975" y1=3D"127.49999869358186" x2=3D"388.14336616086683" y2=3D"12=
7.47650661452667" stroke=3D"#3366cc" stroke-width=3D"1"></line><line x1=3D"=
388.14336616086683" y1=3D"127.47650661452667" x2=3D"388.0772621614011" y2=
=3D"127.45303465716907" stroke=3D"#3366cc" stroke-width=3D"1"></line><line =
x1=3D"388.0772621614011" y1=3D"127.45303465716907" x2=3D"388.02429102396763=
" y2=3D"127.42958278706885" stroke=3D"#3366cc" stroke-width=3D"1"></line><l=
ine x1=3D"388.02429102396763" y1=3D"127.42958278706885" x2=3D"387.977876959=
631" y2=3D"127.40615096987409" stroke=3D"#3366cc" stroke-width=3D"1"></line=
><line x1=3D"387.977876959631" y1=3D"127.40615096987409" x2=3D"387.94468721=
20064" y2=3D"127.38273917132099" stroke=3D"#3366cc" stroke-width=3D"1"></li=
ne><line x1=3D"387.9446872120064" y1=3D"127.38273917132099" x2=3D"387.87156=
138245024" y2=3D"127.35934735723345" stroke=3D"#3366cc" stroke-width=3D"1">=
</line><line x1=3D"387.87156138245024" y1=3D"127.35934735723345" x2=3D"387.=
80495361615704" y2=3D"127.3359754935228" stroke=3D"#3366cc" stroke-width=3D=
"1"></line><line x1=3D"387.80495361615704" y1=3D"127.3359754935228" x2=3D"3=
87.7716032480462" y2=3D"127.31262354618755" stroke=3D"#3366cc" stroke-width=
=3D"1"></line><line x1=3D"387.7716032480462" y1=3D"127.31262354618755" x2=
=3D"387.67805675612334" y2=3D"127.28929148131309" stroke=3D"#3366cc" stroke=
-width=3D"1"></line><line x1=3D"387.67805675612334" y1=3D"127.2892914813130=
9" x2=3D"387.61779051533983" y2=3D"127.26597926507125" stroke=3D"#3366cc" s=
troke-width=3D"1"></line><line x1=3D"387.61779051533983" y1=3D"127.26597926=
507125" x2=3D"387.5708466000197" y2=3D"127.24268686372025" stroke=3D"#3366c=
c" stroke-width=3D"1"></line><line x1=3D"387.5708466000197" y1=3D"127.24268=
686372025" x2=3D"387.50367700594177" y2=3D"127.2194142436042" stroke=3D"#33=
66cc" stroke-width=3D"1"></line><line x1=3D"387.50367700594177" y1=3D"127.2=
194142436042" x2=3D"387.4431165349443" y2=3D"127.19616137115287" stroke=3D"=
#3366cc" stroke-width=3D"1"></line><line x1=3D"387.4431165349443" y1=3D"127=
.19616137115287" x2=3D"387.3689589226577" y2=3D"127.17292821288152" stroke=
=3D"#3366cc" stroke-width=3D"1"></line><line x1=3D"387.3689589226577" y1=3D=
"127.17292821288152" x2=3D"387.3149295600689" y2=3D"127.14971473539038" str=
oke=3D"#3366cc" stroke-width=3D"1"></line><line x1=3D"387.3149295600689" y1=
=3D"127.14971473539038" x2=3D"387.24727809963537" y2=3D"127.12652090536457"=
 stroke=3D"#3366cc" stroke-width=3D"1"></line><line x1=3D"387.2472780996353=
7" y1=3D"127.12652090536457" x2=3D"387.17949868100106" y2=3D"127.1033466895=
7364" stroke=3D"#3366cc" stroke-width=3D"1"></line><line x1=3D"387.17949868=
100106" y1=3D"127.10334668957364" x2=3D"387.0911933413992" y2=3D"127.080192=
05487147" stroke=3D"#3366cc" stroke-width=3D"1"></line><line x1=3D"387.0911=
933413992" y1=3D"127.08019205487147" x2=3D"387.036743237174" y2=3D"127.0570=
5696819587" stroke=3D"#3366cc" stroke-width=3D"1"></line><line x1=3D"387.03=
6743237174" y1=3D"127.05705696819587" x2=3D"386.95491263731736" y2=3D"127.0=
3394139656831" stroke=3D"#3366cc" stroke-width=3D"1"></line><line x1=3D"386=
.95491263731736" y1=3D"127.03394139656831" x2=3D"386.907091683573" y2=3D"12=
6.99930455790653" stroke=3D"#3366cc" stroke-width=3D"1"></line><line x1=3D"=
386.907091683573" y1=3D"126.99930455790653" x2=3D"386.85236090859865" y2=3D=
"126.97623763016438" stroke=3D"#3366cc" stroke-width=3D"1"></line><line x1=
=3D"386.85236090859865" y1=3D"126.97623763016438" x2=3D"386.79754641538904"=
 y2=3D"126.95319010270018" stroke=3D"#3366cc" stroke-width=3D"1"></line><li=
ne x1=3D"386.79754641538904" y1=3D"126.95319010270018" x2=3D"386.7151671424=
464" y2=3D"126.93016194290837" stroke=3D"#3366cc" stroke-width=3D"1"></line=
><line x1=3D"386.7151671424464" y1=3D"126.93016194290837" x2=3D"386.6463727=
885314" y2=3D"126.90715311826563" stroke=3D"#3366cc" stroke-width=3D"1"></l=
ine><line x1=3D"386.6463727885314" y1=3D"126.90715311826563" x2=3D"386.5636=
4485348575" y2=3D"126.88416359633032" stroke=3D"#3366cc" stroke-width=3D"1"=
></line><line x1=3D"386.56364485348575" y1=3D"126.88416359633032" x2=3D"386=
.4807254922725" y2=3D"126.86119334474262" stroke=3D"#3366cc" stroke-width=
=3D"1"></line><line x1=3D"386.4807254922725" y1=3D"126.86119334474262" x2=
=3D"386.46688692560167" y2=3D"126.83824233122382" stroke=3D"#3366cc" stroke=
-width=3D"1"></line><line x1=3D"386.46688692560167" y1=3D"126.8382423312238=
2" x2=3D"386.4253391320215" y2=3D"126.81531052357633" stroke=3D"#3366cc" st=
roke-width=3D"1"></line><line x1=3D"386.4253391320215" y1=3D"126.8153105235=
7633" x2=3D"386.3698670343366" y2=3D"126.79239788968329" stroke=3D"#3366cc"=
 stroke-width=3D"1"></line><line x1=3D"386.3698670343366" y1=3D"126.7923978=
8968329" x2=3D"386.3004059388362" y2=3D"126.75806481957571" stroke=3D"#3366=
cc" stroke-width=3D"1"></line><line x1=3D"386.3004059388362" y1=3D"126.7580=
6481957571" x2=3D"386.2447399580136" y2=3D"126.73519998008516" stroke=3D"#3=
366cc" stroke-width=3D"1"></line><line x1=3D"386.2447399580136" y1=3D"126.7=
3519998008516" x2=3D"386.182012194931" y2=3D"126.71235420257219" stroke=3D"=
#3366cc" stroke-width=3D"1"></line><line x1=3D"386.182012194931" y1=3D"126.=
71235420257219" x2=3D"386.1261618536844" y2=3D"126.68952745528011" stroke=
=3D"#3366cc" stroke-width=3D"1"></line><line x1=3D"386.1261618536844" y1=3D=
"126.68952745528011" x2=3D"386.0422227921969" y2=3D"126.66671970653144" str=
oke=3D"#3366cc" stroke-width=3D"1"></line><line x1=3D"386.0422227921969" y1=
=3D"126.66671970653144" x2=3D"386.0141993554229" y2=3D"126.64393092472781" =
stroke=3D"#3366cc" stroke-width=3D"1"></line><line x1=3D"386.0141993554229"=
 y1=3D"126.64393092472781" x2=3D"385.944044736406" y2=3D"126.62116107834953=
" stroke=3D"#3366cc" stroke-width=3D"1"></line><line x1=3D"385.944044736406=
" y1=3D"126.62116107834953" x2=3D"385.8948546560004" y2=3D"126.598410135955=
48" stroke=3D"#3366cc" stroke-width=3D"1"></line><line x1=3D"385.8948546560=
004" y1=3D"126.59841013595548" x2=3D"385.8385546162209" y2=3D"126.575678066=
18272" stroke=3D"#3366cc" stroke-width=3D"1"></line><line x1=3D"385.8385546=
162209" y1=3D"126.57567806618272" x2=3D"385.7892194180183" y2=3D"126.552964=
83774637" stroke=3D"#3366cc" stroke-width=3D"1"></line><line x1=3D"385.7892=
194180183" y1=3D"126.55296483774637" x2=3D"385.72568848213496" y2=3D"126.53=
027041943929" stroke=3D"#3366cc" stroke-width=3D"1"></line><line x1=3D"385.=
72568848213496" y1=3D"126.53027041943929" x2=3D"385.7044864494002" y2=3D"12=
6.50759478013171" stroke=3D"#3366cc" stroke-width=3D"1"></line><line x1=3D"=
385.7044864494002" y1=3D"126.50759478013171" x2=3D"385.64788629082415" y2=
=3D"126.4849378887711" stroke=3D"#3366cc" stroke-width=3D"1"></line><line x=
1=3D"385.64788629082415" y1=3D"126.4849378887711" x2=3D"385.5699148136308" =
y2=3D"126.46229971438194" stroke=3D"#3366cc" stroke-width=3D"1"></line><lin=
e x1=3D"385.5699148136308" y1=3D"126.46229971438194" x2=3D"385.520208122684=
66" y2=3D"126.43968022606538" stroke=3D"#3366cc" stroke-width=3D"1"></line>=
<line x1=3D"385.52020812268466" y1=3D"126.43968022606538" x2=3D"385.4348359=
132799" y2=3D"126.41707939299903" stroke=3D"#3366cc" stroke-width=3D"1"></l=
ine><line x1=3D"385.4348359132799" y1=3D"126.41707939299903" x2=3D"385.3992=
040440336" y2=3D"126.39449718443669" stroke=3D"#3366cc" stroke-width=3D"1">=
</line><line x1=3D"385.3992040440336" y1=3D"126.39449718443669" x2=3D"385.3=
34977259632" y2=3D"126.37193356970815" stroke=3D"#3366cc" stroke-width=3D"1=
"></line><line x1=3D"385.334977259632" y1=3D"126.37193356970815" x2=3D"385.=
2920953622748" y2=3D"126.3493885182188" stroke=3D"#3366cc" stroke-width=3D"=
1"></line><line x1=3D"385.2920953622748" y1=3D"126.3493885182188" x2=3D"385=
.21334502642964" y2=3D"126.32686199944962" stroke=3D"#3366cc" stroke-width=
=3D"1"></line><line x1=3D"385.21334502642964" y1=3D"126.32686199944962" x2=
=3D"385.13442124891975" y2=3D"126.3043539829566" stroke=3D"#3366cc" stroke-=
width=3D"1"></line><line x1=3D"385.13442124891975" y1=3D"126.3043539829566"=
 x2=3D"385.0841063724078" y2=3D"126.28186443837092" stroke=3D"#3366cc" stro=
ke-width=3D"1"></line><line x1=3D"385.0841063724078" y1=3D"126.281864438370=
92" x2=3D"385.0193118371179" y2=3D"126.25939333539827" stroke=3D"#3366cc" s=
troke-width=3D"1"></line><line x1=3D"385.0193118371179" y1=3D"126.259393335=
39827" x2=3D"384.98326418500005" y2=3D"126.23694064381888" stroke=3D"#3366c=
c" stroke-width=3D"1"></line><line x1=3D"384.98326418500005" y1=3D"126.2369=
4064381888" x2=3D"384.93273647481783" y2=3D"126.21450633348721" stroke=3D"#=
3366cc" stroke-width=3D"1"></line><line x1=3D"384.93273647481783" y1=3D"126=
.21450633348721" x2=3D"384.8749031470364" y2=3D"126.19209037433168" stroke=
=3D"#3366cc" stroke-width=3D"1"></line><line x1=3D"384.8749031470364" y1=3D=
"126.19209037433168" x2=3D"384.8024799858682" y2=3D"126.16969273635442" str=
oke=3D"#3366cc" stroke-width=3D"1"></line><line x1=3D"384.8024799858682" y1=
=3D"126.16969273635442" x2=3D"384.7226450875446" y2=3D"126.14731338963117" =
stroke=3D"#3366cc" stroke-width=3D"1"></line><line x1=3D"384.7226450875446"=
 y1=3D"126.14731338963117" x2=3D"384.64263193191647" y2=3D"126.124952304310=
77" stroke=3D"#3366cc" stroke-width=3D"1"></line><line x1=3D"384.6426319319=
1647" y1=3D"126.12495230431077" x2=3D"384.5624397211677" y2=3D"126.10260945=
061512" stroke=3D"#3366cc" stroke-width=3D"1"></line><line x1=3D"384.562439=
7211677" y1=3D"126.10260945061512" x2=3D"384.4674351619356" y2=3D"126.08028=
479883899" stroke=3D"#3366cc" stroke-width=3D"1"></line><line x1=3D"384.467=
4351619356" y1=3D"126.08028479883899" x2=3D"384.4015149161543" y2=3D"126.05=
797831934962" stroke=3D"#3366cc" stroke-width=3D"1"></line><line x1=3D"384.=
4015149161543" y1=3D"126.05797831934962" x2=3D"384.38684949014703" y2=3D"12=
6.03568998258643" stroke=3D"#3366cc" stroke-width=3D"1"></line><line x1=3D"=
384.38684949014703" y1=3D"126.03568998258643" x2=3D"384.3134321976186" y2=
=3D"126.01341975906118" stroke=3D"#3366cc" stroke-width=3D"1"></line><line =
x1=3D"384.3134321976186" y1=3D"126.01341975906118" x2=3D"384.26195044927914=
" y2=3D"125.99116761935727" stroke=3D"#3366cc" stroke-width=3D"1"></line><l=
ine x1=3D"384.26195044927914" y1=3D"125.99116761935727" x2=3D"384.173523586=
5223" y2=3D"125.96893353412972" stroke=3D"#3366cc" stroke-width=3D"1"></lin=
e><line x1=3D"384.1735235865223" y1=3D"125.96893353412972" x2=3D"384.092273=
4955599" y2=3D"125.94671747410499" stroke=3D"#3366cc" stroke-width=3D"1"></=
line><line x1=3D"384.0922734955599" y1=3D"125.94671747410499" x2=3D"384.010=
83876421546" y2=3D"125.92451941008065" stroke=3D"#3366cc" stroke-width=3D"1=
"></line><line x1=3D"384.01083876421546" y1=3D"125.92451941008065" x2=3D"38=
3.9737617118146" y2=3D"125.90233931292514" stroke=3D"#3366cc" stroke-width=
=3D"1"></line><line x1=3D"383.9737617118146" y1=3D"125.90233931292514" x2=
=3D"383.9292185513887" y2=3D"125.88017715357762" stroke=3D"#3366cc" stroke-=
width=3D"1"></line><line x1=3D"383.9292185513887" y1=3D"125.88017715357762"=
 x2=3D"383.83251800836365" y2=3D"125.85803290304764" stroke=3D"#3366cc" str=
oke-width=3D"1"></line><line x1=3D"383.83251800836365" y1=3D"125.8580329030=
4764" x2=3D"383.77288002006395" y2=3D"125.83590653241512" stroke=3D"#3366cc=
" stroke-width=3D"1"></line><line x1=3D"383.77288002006395" y1=3D"125.83590=
653241512" x2=3D"383.73555581301446" y2=3D"125.81379801282978" stroke=3D"#3=
366cc" stroke-width=3D"1"></line><line x1=3D"383.73555581301446" y1=3D"125.=
81379801282978" x2=3D"383.66079057006095" y2=3D"125.79170731551127" stroke=
=3D"#3366cc" stroke-width=3D"1"></line><line x1=3D"383.66079057006095" y1=
=3D"125.79170731551127" x2=3D"383.60086586053023" y2=3D"125.76963441174868"=
 stroke=3D"#3366cc" stroke-width=3D"1"></line><line x1=3D"383.6008658605302=
3" y1=3D"125.76963441174868" x2=3D"383.52581877980606" y2=3D"125.7475792729=
0054" stroke=3D"#3366cc" stroke-width=3D"1"></line><line x1=3D"383.52581877=
980606" y1=3D"125.74757927290054" x2=3D"383.48071497530077" y2=3D"125.72554=
187039435" stroke=3D"#3366cc" stroke-width=3D"1"></line><line x1=3D"383.480=
71497530077" y1=3D"125.72554187039435" x2=3D"383.38279487583696" y2=3D"125.=
70352217572656" stroke=3D"#3366cc" stroke-width=3D"1"></line><line x1=3D"38=
3.38279487583696" y1=3D"125.70352217572656" x2=3D"383.30728922643465" y2=3D=
"125.68152016046221" stroke=3D"#3366cc" stroke-width=3D"1"></line><line x1=
=3D"383.30728922643465" y1=3D"125.68152016046221" x2=3D"383.2467699501571" =
y2=3D"125.6595357962349" stroke=3D"#3366cc" stroke-width=3D"1"></line><line=
 x1=3D"383.2467699501571" y1=3D"125.6595357962349" x2=3D"383.2013133250995"=
 y2=3D"125.63756905474631" stroke=3D"#3366cc" stroke-width=3D"1"></line><li=
ne x1=3D"383.2013133250995" y1=3D"125.63756905474631" x2=3D"383.16338870736=
93" y2=3D"125.61561990776622" stroke=3D"#3366cc" stroke-width=3D"1"></line>=
<line x1=3D"383.1633887073693" y1=3D"125.61561990776622" x2=3D"383.08741885=
07445" y2=3D"125.59368832713213" stroke=3D"#3366cc" stroke-width=3D"1"></li=
ne><line x1=3D"383.0874188507445" y1=3D"125.59368832713213" x2=3D"383.01128=
759638516" y2=3D"125.5717742847491" stroke=3D"#3366cc" stroke-width=3D"1"><=
/line><line x1=3D"383.01128759638516" y1=3D"125.5717742847491" x2=3D"382.95=
789931884156" y2=3D"125.5498777525896" stroke=3D"#3366cc" stroke-width=3D"1=
"></line><line x1=3D"382.95789931884156" y1=3D"125.5498777525896" x2=3D"382=
.92735598185624" y2=3D"125.52799870269311" stroke=3D"#3366cc" stroke-width=
=3D"1"></line><line x1=3D"382.92735598185624" y1=3D"125.52799870269311" x2=
=3D"382.8585381411102" y2=3D"125.50613710716618" stroke=3D"#3366cc" stroke-=
width=3D"1"></line><line x1=3D"382.8585381411102" y1=3D"125.50613710716618"=
 x2=3D"382.80492163529937" y2=3D"125.48429293818202" stroke=3D"#3366cc" str=
oke-width=3D"1"></line><line x1=3D"382.80492163529937" y1=3D"125.4842929381=
8202" x2=3D"382.7665749564677" y2=3D"125.46246616798021" stroke=3D"#3366cc"=
 stroke-width=3D"1"></line><line x1=3D"382.7665749564677" y1=3D"125.4624661=
6798021" x2=3D"382.7128205746662" y2=3D"125.44065676886675" stroke=3D"#3366=
cc" stroke-width=3D"1"></line><line x1=3D"382.7128205746662" y1=3D"125.4406=
5676886675" x2=3D"382.66668112458143" y2=3D"125.41886471321368" stroke=3D"#=
3366cc" stroke-width=3D"1"></line><line x1=3D"382.66668112458143" y1=3D"125=
.41886471321368" x2=3D"382.5973603696948" y2=3D"125.39708997345883" stroke=
=3D"#3366cc" stroke-width=3D"1"></line><line x1=3D"382.5973603696948" y1=3D=
"125.39708997345883" x2=3D"382.51245248992063" y2=3D"125.37533252210577" st=
roke=3D"#3366cc" stroke-width=3D"1"></line><line x1=3D"382.51245248992063" =
y1=3D"125.37533252210577" x2=3D"382.4583152667957" y2=3D"125.35359233172346=
" stroke=3D"#3366cc" stroke-width=3D"1"></line><line x1=3D"382.458315266795=
7" y1=3D"125.35359233172346" x2=3D"382.40409613278644" y2=3D"125.3318693749=
4614" stroke=3D"#3366cc" stroke-width=3D"1"></line><line x1=3D"382.40409613=
278644" y1=3D"125.33186937494614" x2=3D"382.3653178929363" y2=3D"125.310163=
62447298" stroke=3D"#3366cc" stroke-width=3D"1"></line><line x1=3D"382.3653=
178929363" y1=3D"125.31016362447298" x2=3D"382.2954111380175" y2=3D"125.288=
47505306811" stroke=3D"#3366cc" stroke-width=3D"1"></line><line x1=3D"382.2=
954111380175" y1=3D"125.28847505306811" x2=3D"382.1941933448504" y2=3D"125.=
26680363356016" stroke=3D"#3366cc" stroke-width=3D"1"></line><line x1=3D"38=
2.1941933448504" y1=3D"125.26680363356016" x2=3D"382.13176307131" y2=3D"125=
.2451493388422" stroke=3D"#3366cc" stroke-width=3D"1"></line><line x1=3D"38=
2.13176307131" y1=3D"125.2451493388422" x2=3D"382.0692238443573" y2=3D"125.=
21269994660815" stroke=3D"#3366cc" stroke-width=3D"1"></line><line x1=3D"38=
2.0692238443573" y1=3D"125.21269994660815" x2=3D"382.05357196904896" y2=3D"=
125.19108834569337" stroke=3D"#3366cc" stroke-width=3D"1"></line><line x1=
=3D"382.05357196904896" y1=3D"125.19108834569337" x2=3D"381.97520988239154"=
 y2=3D"125.15870286797536" stroke=3D"#3366cc" stroke-width=3D"1"></line><li=
ne x1=3D"381.97520988239154" y1=3D"125.15870286797536" x2=3D"381.9123966008=
4244" y2=3D"125.13713379284403" stroke=3D"#3366cc" stroke-width=3D"1"></lin=
e><line x1=3D"381.91239660084244" y1=3D"125.13713379284403" x2=3D"381.85734=
45159142" y2=3D"125.11558168120257" stroke=3D"#3366cc" stroke-width=3D"1"><=
/line><line x1=3D"381.8573445159142" y1=3D"125.11558168120257" x2=3D"381.81=
00896062771" y2=3D"125.09404650638928" stroke=3D"#3366cc" stroke-width=3D"1=
"></line><line x1=3D"381.8100896062771" y1=3D"125.09404650638928" x2=3D"381=
.73909019691223" y2=3D"125.07252824180532" stroke=3D"#3366cc" stroke-width=
=3D"1"></line><line x1=3D"381.73909019691223" y1=3D"125.07252824180532" x2=
=3D"381.67586130014007" y2=3D"125.05102686091439" stroke=3D"#3366cc" stroke=
-width=3D"1"></line><line x1=3D"381.67586130014007" y1=3D"125.0510268609143=
9" x2=3D"381.61252064211357" y2=3D"125.02954233724265" stroke=3D"#3366cc" s=
troke-width=3D"1"></line><line x1=3D"381.61252064211357" y1=3D"125.02954233=
724265" x2=3D"381.5570055760942" y2=3D"125.0080746443785" stroke=3D"#3366cc=
" stroke-width=3D"1"></line><line x1=3D"381.5570055760942" y1=3D"125.008074=
6443785" x2=3D"381.4775488518587" y2=3D"124.98662375597232" stroke=3D"#3366=
cc" stroke-width=3D"1"></line><line x1=3D"381.4775488518587" y1=3D"124.9866=
2375597232" x2=3D"381.4457167663113" y2=3D"124.96518964573633" stroke=3D"#3=
366cc" stroke-width=3D"1"></line><line x1=3D"381.4457167663113" y1=3D"124.9=
6518964573633" x2=3D"381.3819676404066" y2=3D"124.9437722874444" stroke=3D"=
#3366cc" stroke-width=3D"1"></line><line x1=3D"381.3819676404066" y1=3D"124=
.9437722874444" x2=3D"381.30212142210337" y2=3D"124.92237165493185" stroke=
=3D"#3366cc" stroke-width=3D"1"></line><line x1=3D"381.30212142210337" y1=
=3D"124.92237165493185" x2=3D"381.27013305314273" y2=3D"124.90098772209521"=
 stroke=3D"#3366cc" stroke-width=3D"1"></line><line x1=3D"381.2701330531427=
3" y1=3D"124.90098772209521" x2=3D"381.1659732071241" y2=3D"124.87962046289=
206" stroke=3D"#3366cc" stroke-width=3D"1"></line><line x1=3D"381.165973207=
1241" y1=3D"124.87962046289206" x2=3D"381.0454113530821" y2=3D"124.85826985=
134094" stroke=3D"#3366cc" stroke-width=3D"1"></line><line x1=3D"381.045411=
3530821" y1=3D"124.85826985134094" x2=3D"380.9728790643955" y2=3D"124.83693=
586152106" stroke=3D"#3366cc" stroke-width=3D"1"></line><line x1=3D"380.972=
8790643955" y1=3D"124.83693586152106" x2=3D"380.9325198215343" y2=3D"124.81=
561846757197" stroke=3D"#3366cc" stroke-width=3D"1"></line><line x1=3D"380.=
9325198215343" y1=3D"124.81561846757197" x2=3D"380.87594040848575" y2=3D"12=
4.79431764369369" stroke=3D"#3366cc" stroke-width=3D"1"></line><line x1=3D"=
380.87594040848575" y1=3D"124.79431764369369" x2=3D"380.82737256556635" y2=
=3D"124.77303336414633" stroke=3D"#3366cc" stroke-width=3D"1"></line><line =
x1=3D"380.82737256556635" y1=3D"124.77303336414633" x2=3D"380.7868490195216=
" y2=3D"124.75176560324988" stroke=3D"#3366cc" stroke-width=3D"1"></line><l=
ine x1=3D"380.7868490195216" y1=3D"124.75176560324988" x2=3D"380.7381601968=
838" y2=3D"124.73051433538404" stroke=3D"#3366cc" stroke-width=3D"1"></line=
><line x1=3D"380.7381601968838" y1=3D"124.73051433538404" x2=3D"380.7056641=
9107627" y2=3D"124.70927953498821" stroke=3D"#3366cc" stroke-width=3D"1"></=
line><line x1=3D"380.70566419107627" y1=3D"124.70927953498821" x2=3D"380.64=
05836411592" y2=3D"124.688061176561" stroke=3D"#3366cc" stroke-width=3D"1">=
</line><line x1=3D"380.6405836411592" y1=3D"124.688061176561" x2=3D"380.599=
84819520326" y2=3D"124.66685923466034" stroke=3D"#3366cc" stroke-width=3D"1=
"></line><line x1=3D"380.59984819520326" y1=3D"124.66685923466034" x2=3D"38=
0.5100668824533" y2=3D"124.64567368390311" stroke=3D"#3366cc" stroke-width=
=3D"1"></line><line x1=3D"380.5100668824533" y1=3D"124.64567368390311" x2=
=3D"380.4610002824342" y2=3D"124.624504498965" stroke=3D"#3366cc" stroke-wi=
dth=3D"1"></line><line x1=3D"380.4610002824342" y1=3D"124.624504498965" x2=
=3D"380.4118664064343" y2=3D"124.60335165458036" stroke=3D"#3366cc" stroke-=
width=3D"1"></line><line x1=3D"380.4118664064343" y1=3D"124.60335165458036"=
 x2=3D"380.35445827523205" y2=3D"124.58221512554204" stroke=3D"#3366cc" str=
oke-width=3D"1"></line><line x1=3D"380.35445827523205" y1=3D"124.5822151255=
4204" x2=3D"380.2969580277911" y2=3D"124.56109488670114" stroke=3D"#3366cc"=
 stroke-width=3D"1"></line><line x1=3D"380.2969580277911" y1=3D"124.5610948=
8670114" x2=3D"380.2146544363784" y2=3D"124.5399909129668" stroke=3D"#3366c=
c" stroke-width=3D"1"></line><line x1=3D"380.2146544363784" y1=3D"124.53999=
09129668" x2=3D"380.1486751902159" y2=3D"124.51890317930625" stroke=3D"#336=
6cc" stroke-width=3D"1"></line><line x1=3D"380.1486751902159" y1=3D"124.518=
90317930625" x2=3D"380.0991109112928" y2=3D"124.48730197433628" stroke=3D"#=
3366cc" stroke-width=3D"1"></line><line x1=3D"380.0991109112928" y1=3D"124.=
48730197433628" x2=3D"380.0329183864485" y2=3D"124.46625473171977" stroke=
=3D"#3366cc" stroke-width=3D"1"></line><line x1=3D"380.0329183864485" y1=3D=
"124.46625473171977" x2=3D"379.9748994595522" y2=3D"124.44522364201546" str=
oke=3D"#3366cc" stroke-width=3D"1"></line><line x1=3D"379.9748994595522" y1=
=3D"124.44522364201546" x2=3D"379.9333997815516" y2=3D"124.42420868044908" =
stroke=3D"#3366cc" stroke-width=3D"1"></line><line x1=3D"379.9333997815516"=
 y1=3D"124.42420868044908" x2=3D"379.8918519879714" y2=3D"124.4032098223031=
" stroke=3D"#3366cc" stroke-width=3D"1"></line><line x1=3D"379.891851987971=
4" y1=3D"124.4032098223031" x2=3D"379.8669001698933" y2=3D"124.382227042916=
78" stroke=3D"#3366cc" stroke-width=3D"1"></line><line x1=3D"379.8669001698=
933" y1=3D"124.38222704291678" x2=3D"379.8169443514658" y2=3D"124.361260317=
68615" stroke=3D"#3366cc" stroke-width=3D"1"></line><line x1=3D"379.8169443=
514658" y1=3D"124.36126031768615" x2=3D"379.7752612387648" y2=3D"124.340309=
62206353" stroke=3D"#3366cc" stroke-width=3D"1"></line><line x1=3D"379.7752=
612387648" y1=3D"124.34030962206353" x2=3D"379.72517741796565" y2=3D"124.30=
891358058503" stroke=3D"#3366cc" stroke-width=3D"1"></line><line x1=3D"379.=
72517741796565" y1=3D"124.30891358058503" x2=3D"379.6666576859264" y2=3D"12=
4.28800285195527" stroke=3D"#3366cc" stroke-width=3D"1"></line><line x1=3D"=
379.6666576859264" y1=3D"124.28800285195527" x2=3D"379.5828919443047" y2=3D=
"124.26710806745868" stroke=3D"#3366cc" stroke-width=3D"1"></line><line x1=
=3D"379.5828919443047" y1=3D"124.26710806745868" x2=3D"379.5409355316572" y=
2=3D"124.24622920279944" stroke=3D"#3366cc" stroke-width=3D"1"></line><line=
 x1=3D"379.5409355316572" y1=3D"124.24622920279944" x2=3D"379.4989299378794=
4" y2=3D"124.22536623373719" stroke=3D"#3366cc" stroke-width=3D"1"></line><=
line x1=3D"379.49892993787944" y1=3D"124.22536623373719" x2=3D"379.45687504=
753624" y2=3D"124.1941015314986" stroke=3D"#3366cc" stroke-width=3D"1"></li=
ne><line x1=3D"379.45687504753624" y1=3D"124.1941015314986" x2=3D"379.39791=
51621847" y2=3D"124.16287245855804" stroke=3D"#3366cc" stroke-width=3D"1"><=
/line><line x1=3D"379.3979151621847" y1=3D"124.16287245855804" x2=3D"379.36=
418019339663" y2=3D"124.13167893380157" stroke=3D"#3366cc" stroke-width=3D"=
1"></line><line x1=3D"379.36418019339663" y1=3D"124.13167893380157" x2=3D"3=
79.321966773568" y2=3D"124.11090295969066" stroke=3D"#3366cc" stroke-width=
=3D"1"></line><line x1=3D"379.321966773568" y1=3D"124.11090295969066" x2=3D=
"379.2373904587625" y2=3D"124.09014272495568" stroke=3D"#3366cc" stroke-wid=
th=3D"1"></line><line x1=3D"379.2373904587625" y1=3D"124.09014272495568" x2=
=3D"379.1865486891342" y2=3D"124.06939820576699" stroke=3D"#3366cc" stroke-=
width=3D"1"></line><line x1=3D"379.1865486891342" y1=3D"124.06939820576699"=
 x2=3D"379.1611007288161" y2=3D"124.04866937834919" stroke=3D"#3366cc" stro=
ke-width=3D"1"></line><line x1=3D"379.1611007288161" y1=3D"124.048669378349=
19" x2=3D"379.10165178150703" y2=3D"124.02795621898085" stroke=3D"#3366cc" =
stroke-width=3D"1"></line><line x1=3D"379.10165178150703" y1=3D"124.0279562=
1898085" x2=3D"379.0676366219064" y2=3D"124.00725870399421" stroke=3D"#3366=
cc" stroke-width=3D"1"></line><line x1=3D"379.0676366219064" y1=3D"124.0072=
5870399421" x2=3D"379.0421040465843" y2=3D"123.98657680977507" stroke=3D"#3=
366cc" stroke-width=3D"1"></line><line x1=3D"379.0421040465843" y1=3D"123.9=
8657680977507" x2=3D"378.9909842548217" y2=3D"123.96591051276269" stroke=3D=
"#3366cc" stroke-width=3D"1"></line><line x1=3D"378.9909842548217" y1=3D"12=
3.96591051276269" x2=3D"378.92271089680645" y2=3D"123.9246246163815" stroke=
=3D"#3366cc" stroke-width=3D"1"></line><line x1=3D"378.92271089680645" y1=
=3D"123.9246246163815" x2=3D"378.87142038049024" y2=3D"123.90400497015685" =
stroke=3D"#3366cc" stroke-width=3D"1"></line><line x1=3D"378.87142038049024=
" y1=3D"123.90400497015685" x2=3D"378.77719667437367" y2=3D"123.88340082742=
707" stroke=3D"#3366cc" stroke-width=3D"1"></line><line x1=3D"378.777196674=
37367" y1=3D"123.88340082742707" x2=3D"378.73428567900714" y2=3D"123.862812=
16489616" stroke=3D"#3366cc" stroke-width=3D"1"></line><line x1=3D"378.7342=
8567900714" y1=3D"123.86281216489616" x2=3D"378.6999198476045" y2=3D"123.84=
223895932053" stroke=3D"#3366cc" stroke-width=3D"1"></line><line x1=3D"378.=
6999198476045" y1=3D"123.84223895932053" x2=3D"378.6483092271396" y2=3D"123=
.82168118750894" stroke=3D"#3366cc" stroke-width=3D"1"></line><line x1=3D"3=
78.6483092271396" y1=3D"123.82168118750894" x2=3D"378.59662416825387" y2=3D=
"123.79087341749675" stroke=3D"#3366cc" stroke-width=3D"1"></line><line x1=
=3D"378.59662416825387" y1=3D"123.79087341749675" x2=3D"378.5362305640614" =
y2=3D"123.77035412897561" stroke=3D"#3366cc" stroke-width=3D"1"></line><lin=
e x1=3D"378.5362305640614" y1=3D"123.77035412897561" x2=3D"378.493029874141=
4" y2=3D"123.7396039759009" stroke=3D"#3366cc" stroke-width=3D"1"></line><l=
ine x1=3D"378.4930298741414" y1=3D"123.7396039759009" x2=3D"378.44112020603=
677" y2=3D"123.71912302686113" stroke=3D"#3366cc" stroke-width=3D"1"></line=
><line x1=3D"378.44112020603677" y1=3D"123.71912302686113" x2=3D"378.406471=
938461" y2=3D"123.6986573735278" stroke=3D"#3366cc" stroke-width=3D"1"></li=
ne><line x1=3D"378.406471938461" y1=3D"123.6986573735278" x2=3D"378.3631144=
4019094" y2=3D"123.66798752305206" stroke=3D"#3366cc" stroke-width=3D"1"></=
line><line x1=3D"378.36311444019094" y1=3D"123.66798752305206" x2=3D"378.31=
10161010673" y2=3D"123.64756000921787" stroke=3D"#3366cc" stroke-width=3D"1=
"></line><line x1=3D"378.3110161010673" y1=3D"123.64756000921787" x2=3D"378=
.2501388201625" y2=3D"123.62714771141029" stroke=3D"#3366cc" stroke-width=
=3D"1"></line><line x1=3D"378.2501388201625" y1=3D"123.62714771141029" x2=
=3D"378.1717157587021" y2=3D"123.60675060697798" stroke=3D"#3366cc" stroke-=
width=3D"1"></line><line x1=3D"378.1717157587021" y1=3D"123.60675060697798"=
 x2=3D"378.12807311788134" y2=3D"123.58636867332021" stroke=3D"#3366cc" str=
oke-width=3D"1"></line><line x1=3D"378.12807311788134" y1=3D"123.5863686733=
2021" x2=3D"378.1018619978914" y2=3D"123.5660018878865" stroke=3D"#3366cc" =
stroke-width=3D"1"></line><line x1=3D"378.1018619978914" y1=3D"123.56600188=
78865" x2=3D"378.03187180386755" y2=3D"123.54565022817678" stroke=3D"#3366c=
c" stroke-width=3D"1"></line><line x1=3D"378.03187180386755" y1=3D"123.5456=
5022817678" x2=3D"377.9792893029455" y2=3D"123.52531367174095" stroke=3D"#3=
366cc" stroke-width=3D"1"></line><line x1=3D"377.9792893029455" y1=3D"123.5=
2531367174095" x2=3D"377.9354115358025" y2=3D"123.50499219617888" stroke=3D=
"#3366cc" stroke-width=3D"1"></line><line x1=3D"377.9354115358025" y1=3D"12=
3.50499219617888" x2=3D"377.8914799770961" y2=3D"123.4846857791403" stroke=
=3D"#3366cc" stroke-width=3D"1"></line><line x1=3D"377.8914799770961" y1=3D=
"123.4846857791403" x2=3D"377.8738922624124" y2=3D"123.46439439832452" stro=
ke=3D"#3366cc" stroke-width=3D"1"></line><line x1=3D"377.8738922624124" y1=
=3D"123.46439439832452" x2=3D"377.8122671948632" y2=3D"123.43398547135769" =
stroke=3D"#3366cc" stroke-width=3D"1"></line><line x1=3D"377.8122671948632"=
 y1=3D"123.43398547135769" x2=3D"377.7417085347085" y2=3D"123.4036102509489=
9" stroke=3D"#3366cc" stroke-width=3D"1"></line><line x1=3D"377.74170853470=
85" y1=3D"123.40361025094899" x2=3D"377.6798555355918" y2=3D"123.3833787930=
0559" stroke=3D"#3366cc" stroke-width=3D"1"></line><line x1=3D"377.67985553=
55918" y1=3D"123.38337879300559" x2=3D"377.617895590394" y2=3D"123.36316226=
052128" stroke=3D"#3366cc" stroke-width=3D"1"></line><line x1=3D"377.617895=
590394" y1=3D"123.36316226052128" x2=3D"377.56470166481944" y2=3D"123.34296=
06314902" stroke=3D"#3366cc" stroke-width=3D"1"></line><line x1=3D"377.5647=
0166481944" y1=3D"123.3429606314902" x2=3D"377.53807506202264" y2=3D"123.32=
277388395514" stroke=3D"#3366cc" stroke-width=3D"1"></line><line x1=3D"377.=
53807506202264" y1=3D"123.32277388395514" x2=3D"377.49365337795496" y2=3D"1=
23.30260199600741" stroke=3D"#3366cc" stroke-width=3D"1"></line><line x1=3D=
"377.49365337795496" y1=3D"123.30260199600741" x2=3D"377.422463947145" y2=
=3D"123.28244494578661" stroke=3D"#3366cc" stroke-width=3D"1"></line><line =
x1=3D"377.422463947145" y1=3D"123.28244494578661" x2=3D"377.3422064265905" =
y2=3D"123.26230271148054" stroke=3D"#3366cc" stroke-width=3D"1"></line><lin=
e x1=3D"377.3422064265905" y1=3D"123.26230271148054" x2=3D"377.315413925941=
5" y2=3D"123.23211709226581" stroke=3D"#3366cc" stroke-width=3D"1"></line><=
line x1=3D"377.3154139259415" y1=3D"123.23211709226581" x2=3D"377.288601378=
5263" y2=3D"123.21201180263347" stroke=3D"#3366cc" stroke-width=3D"1"></lin=
e><line x1=3D"377.2886013785263" y1=3D"123.21201180263347" x2=3D"377.243869=
16956144" y2=3D"123.19192125295089" stroke=3D"#3366cc" stroke-width=3D"1"><=
/line><line x1=3D"377.24386916956144" y1=3D"123.19192125295089" x2=3D"377.2=
2596063947924" y2=3D"123.17184542162101" stroke=3D"#3366cc" stroke-width=3D=
"1"></line><line x1=3D"377.22596063947924" y1=3D"123.17184542162101" x2=3D"=
377.1273034260108" y2=3D"123.15178428709436" stroke=3D"#3366cc" stroke-widt=
h=3D"1"></line><line x1=3D"377.1273034260108" y1=3D"123.15178428709436" x2=
=3D"377.055381740155" y2=3D"123.13173782786856" stroke=3D"#3366cc" stroke-w=
idth=3D"1"></line><line x1=3D"377.055381740155" y1=3D"123.13173782786856" x=
2=3D"377.01936669395906" y2=3D"123.11170602248853" stroke=3D"#3366cc" strok=
e-width=3D"1"></line><line x1=3D"377.01936669395906" y1=3D"123.111706022488=
53" x2=3D"376.9742969257887" y2=3D"123.09168884954619" stroke=3D"#3366cc" s=
troke-width=3D"1"></line><line x1=3D"376.9742969257887" y1=3D"123.091688849=
54619" x2=3D"376.9382002539391" y2=3D"123.07168628768025" stroke=3D"#3366cc=
" stroke-width=3D"1"></line><line x1=3D"376.9382002539391" y1=3D"123.071686=
28768025" x2=3D"376.893028222307" y2=3D"123.03172491196639" stroke=3D"#3366=
cc" stroke-width=3D"1"></line><line x1=3D"376.893028222307" y1=3D"123.03172=
491196639" x2=3D"376.82969156255666" y2=3D"123.00179207606877" stroke=3D"#3=
366cc" stroke-width=3D"1"></line><line x1=3D"376.82969156255666" y1=3D"123.=
00179207606877" x2=3D"376.7753137555386" y2=3D"122.98185500095173" stroke=
=3D"#3366cc" stroke-width=3D"1"></line><line x1=3D"376.7753137555386" y1=3D=
"122.98185500095173" x2=3D"376.72085330744466" y2=3D"122.96193242025629" st=
roke=3D"#3366cc" stroke-width=3D"1"></line><line x1=3D"376.72085330744466" =
y1=3D"122.96193242025629" x2=3D"376.65721133317794" y2=3D"122.9420243129225=
7" stroke=3D"#3366cc" stroke-width=3D"1"></line><line x1=3D"376.65721133317=
794" y1=3D"122.94202431292257" x2=3D"376.5752195059915" y2=3D"122.922130657=
9366" stroke=3D"#3366cc" stroke-width=3D"1"></line><line x1=3D"376.57521950=
59915" y1=3D"122.9221306579366" x2=3D"376.51131813238027" y2=3D"122.9022514=
3433028" stroke=3D"#3366cc" stroke-width=3D"1"></line><line x1=3D"376.51131=
813238027" y1=3D"122.90225143433028" x2=3D"376.4656044280707" y2=3D"122.882=
38662118087" stroke=3D"#3366cc" stroke-width=3D"1"></line><line x1=3D"376.4=
656044280707" y1=3D"122.88238662118087" x2=3D"376.4289914308131" y2=3D"122.=
8625361976112" stroke=3D"#3366cc" stroke-width=3D"1"></line><line x1=3D"376=
.4289914308131" y1=3D"122.8625361976112" x2=3D"376.39234098737427" y2=3D"12=
2.84270014278957" stroke=3D"#3366cc" stroke-width=3D"1"></line><line x1=3D"=
376.39234098737427" y1=3D"122.84270014278957" x2=3D"376.3372949428352" y2=
=3D"122.8228784359292" stroke=3D"#3366cc" stroke-width=3D"1"></line><line x=
1=3D"376.3372949428352" y1=3D"122.8228784359292" x2=3D"376.3097401795024" y=
2=3D"122.8030710562887" stroke=3D"#3366cc" stroke-width=3D"1"></line><line =
x1=3D"376.3097401795024" y1=3D"122.8030710562887" x2=3D"376.23615705724404"=
 y2=3D"122.78327798317133" stroke=3D"#3366cc" stroke-width=3D"1"></line><li=
ne x1=3D"376.23615705724404" y1=3D"122.78327798317133" x2=3D"376.1439651670=
624" y2=3D"122.76349919592536" stroke=3D"#3366cc" stroke-width=3D"1"></line=
><line x1=3D"376.1439651670624" y1=3D"122.76349919592536" x2=3D"376.0607891=
886404" y2=3D"122.74373467394378" stroke=3D"#3366cc" stroke-width=3D"1"></l=
ine><line x1=3D"376.0607891886404" y1=3D"122.74373467394378" x2=3D"375.9959=
6302400704" y2=3D"122.72398439666387" stroke=3D"#3366cc" stroke-width=3D"1"=
></line><line x1=3D"375.99596302400704" y1=3D"122.72398439666387" x2=3D"375=
.9495867163195" y2=3D"122.70424834356766" stroke=3D"#3366cc" stroke-width=
=3D"1"></line><line x1=3D"375.9495867163195" y1=3D"122.70424834356766" x2=
=3D"375.9310193749982" y2=3D"122.68452649418126" stroke=3D"#3366cc" stroke-=
width=3D"1"></line><line x1=3D"375.9310193749982" y1=3D"122.68452649418126"=
 x2=3D"375.8659578150068" y2=3D"122.664818828075" stroke=3D"#3366cc" stroke=
-width=3D"1"></line><line x1=3D"375.8659578150068" y1=3D"122.664818828075" =
x2=3D"375.8194128442488" y2=3D"122.64512532486336" stroke=3D"#3366cc" strok=
e-width=3D"1"></line><line x1=3D"375.8194128442488" y1=3D"122.6451253248633=
6" x2=3D"375.772807338982" y2=3D"122.6254459642046" stroke=3D"#3366cc" stro=
ke-width=3D"1"></line><line x1=3D"375.772807338982" y1=3D"122.6254459642046=
" x2=3D"375.69811222501994" y2=3D"122.60578072580086" stroke=3D"#3366cc" st=
roke-width=3D"1"></line><line x1=3D"375.69811222501994" y1=3D"122.605780725=
80086" x2=3D"375.6700613680506" y2=3D"122.58612958939787" stroke=3D"#3366cc=
" stroke-width=3D"1"></line><line x1=3D"375.6700613680506" y1=3D"122.586129=
58939787" x2=3D"375.5951515567144" y2=3D"122.56649253478503" stroke=3D"#336=
6cc" stroke-width=3D"1"></line><line x1=3D"375.5951515567144" y1=3D"122.566=
49253478503" x2=3D"375.53886625517123" y2=3D"122.54686954179499" stroke=3D"=
#3366cc" stroke-width=3D"1"></line><line x1=3D"375.53886625517123" y1=3D"12=
2.54686954179499" x2=3D"375.5106904173036" y2=3D"122.52726059030383" stroke=
=3D"#3366cc" stroke-width=3D"1"></line><line x1=3D"375.5106904173036" y1=3D=
"122.52726059030383" x2=3D"375.46368140105335" y2=3D"122.50766566023074" st=
roke=3D"#3366cc" stroke-width=3D"1"></line><line x1=3D"375.46368140105335" =
y1=3D"122.50766566023074" x2=3D"375.41661063643875" y2=3D"122.4880847315379=
2" stroke=3D"#3366cc" stroke-width=3D"1"></line><line x1=3D"375.41661063643=
875" y1=3D"122.48808473153792" x2=3D"375.29393649864306" y2=3D"122.46851778=
423061" stroke=3D"#3366cc" stroke-width=3D"1"></line><line x1=3D"375.293936=
49864306" y1=3D"122.46851778423061" x2=3D"375.2087615710386" y2=3D"122.4489=
6479835674" stroke=3D"#3366cc" stroke-width=3D"1"></line><line x1=3D"375.20=
87615710386" y1=3D"122.44896479835674" x2=3D"375.13288019181437" y2=3D"122.=
42942575400693" stroke=3D"#3366cc" stroke-width=3D"1"></line><line x1=3D"37=
5.13288019181437" y1=3D"122.42942575400693" x2=3D"375.0758635243386" y2=3D"=
122.40990063131443" stroke=3D"#3366cc" stroke-width=3D"1"></line><line x1=
=3D"375.0758635243386" y1=3D"122.40990063131443" x2=3D"375.01875599360943" =
y2=3D"122.39038941045487" stroke=3D"#3366cc" stroke-width=3D"1"></line><lin=
e x1=3D"375.01875599360943" y1=3D"122.39038941045487" x2=3D"374.96155730956=
02" y2=3D"122.37089207164613" stroke=3D"#3366cc" stroke-width=3D"1"></line>=
<line x1=3D"374.9615573095602" y1=3D"122.37089207164613" x2=3D"374.91382189=
828056" y2=3D"122.35140859514846" stroke=3D"#3366cc" stroke-width=3D"1"></l=
ine><line x1=3D"374.91382189828056" y1=3D"122.35140859514846" x2=3D"374.856=
45534182134" y2=3D"122.33193896126403" stroke=3D"#3366cc" stroke-width=3D"1=
"></line><line x1=3D"374.85645534182134" y1=3D"122.33193896126403" x2=3D"37=
4.808579626018" y2=3D"122.31248315033702" stroke=3D"#3366cc" stroke-width=
=3D"1"></line><line x1=3D"374.808579626018" y1=3D"122.31248315033702" x2=3D=
"374.779823464559" y2=3D"122.29304114275342" stroke=3D"#3366cc" stroke-widt=
h=3D"1"></line><line x1=3D"374.779823464559" y1=3D"122.29304114275342" x2=
=3D"374.7414459851762" y2=3D"122.27361291894096" stroke=3D"#3366cc" stroke-=
width=3D"1"></line><line x1=3D"374.7414459851762" y1=3D"122.27361291894096"=
 x2=3D"374.68380259266854" y2=3D"122.25419845936901" stroke=3D"#3366cc" str=
oke-width=3D"1"></line><line x1=3D"374.68380259266854" y1=3D"122.2541984593=
6901" x2=3D"374.6453220864758" y2=3D"122.2347977445483" stroke=3D"#3366cc" =
stroke-width=3D"1"></line><line x1=3D"374.6453220864758" y1=3D"122.23479774=
45483" x2=3D"374.5875237385448" y2=3D"122.21541075503112" stroke=3D"#3366cc=
" stroke-width=3D"1"></line><line x1=3D"374.5875237385448" y1=3D"122.215410=
75503112" x2=3D"374.50065104642687" y2=3D"122.19603747141076" stroke=3D"#33=
66cc" stroke-width=3D"1"></line><line x1=3D"374.50065104642687" y1=3D"122.1=
9603747141076" x2=3D"374.4426186969852" y2=3D"122.17667787432185" stroke=3D=
"#3366cc" stroke-width=3D"1"></line><line x1=3D"374.4426186969852" y1=3D"12=
2.17667787432185" x2=3D"374.3844922155486" y2=3D"122.1573319444399" stroke=
=3D"#3366cc" stroke-width=3D"1"></line><line x1=3D"374.3844922155486" y1=3D=
"122.1573319444399" x2=3D"374.32627129624524" y2=3D"122.13799966248143" str=
oke=3D"#3366cc" stroke-width=3D"1"></line><line x1=3D"374.32627129624524" y=
1=3D"122.13799966248143" x2=3D"374.287404732838" y2=3D"122.11868100920367" =
stroke=3D"#3366cc" stroke-width=3D"1"></line><line x1=3D"374.287404732838" =
y1=3D"122.11868100920367" x2=3D"374.19980053016" y2=3D"122.09937596540448" =
stroke=3D"#3366cc" stroke-width=3D"1"></line><line x1=3D"374.19980053016" y=
1=3D"122.09937596540448" x2=3D"374.1315155562814" y2=3D"122.08008451192237"=
 stroke=3D"#3366cc" stroke-width=3D"1"></line><line x1=3D"374.1315155562814=
" y1=3D"122.08008451192237" x2=3D"374.05331592252395" y2=3D"122.06080662963=
623" stroke=3D"#3366cc" stroke-width=3D"1"></line><line x1=3D"374.053315922=
52395" y1=3D"122.06080662963623" x2=3D"374.01415201922845" y2=3D"122.041542=
29946525" stroke=3D"#3366cc" stroke-width=3D"1"></line><line x1=3D"374.0141=
5201922845" y1=3D"122.04154229946525" x2=3D"373.9553257932433" y2=3D"122.02=
229150236897" stroke=3D"#3366cc" stroke-width=3D"1"></line><line x1=3D"373.=
9553257932433" y1=3D"122.02229150236897" x2=3D"373.8865729214913" y2=3D"122=
.00305421934686" stroke=3D"#3366cc" stroke-width=3D"1"></line><line x1=3D"3=
73.8865729214913" y1=3D"122.00305421934686" x2=3D"373.84722626044396" y2=3D=
"121.98383043143846" stroke=3D"#3366cc" stroke-width=3D"1"></line><line x1=
=3D"373.84722626044396" y1=3D"121.98383043143846" x2=3D"373.80783634941713"=
 y2=3D"121.96462011972318" stroke=3D"#3366cc" stroke-width=3D"1"></line><li=
ne x1=3D"373.80783634941713" y1=3D"121.96462011972318" x2=3D"373.7486701808=
6024" y2=3D"121.94542326532019" stroke=3D"#3366cc" stroke-width=3D"1"></lin=
e><line x1=3D"373.74867018086024" y1=3D"121.94542326532019" x2=3D"373.69929=
03081595" y2=3D"121.91665317497197" stroke=3D"#3366cc" stroke-width=3D"1"><=
/line><line x1=3D"373.6992903081595" y1=3D"121.91665317497197" x2=3D"373.65=
97373593884" y2=3D"121.89748988150598" stroke=3D"#3366cc" stroke-width=3D"1=
"></line><line x1=3D"373.6597373593884" y1=3D"121.89748988150598" x2=3D"373=
.61023470205" y2=3D"121.87833997958089" stroke=3D"#3366cc" stroke-width=3D"=
1"></line><line x1=3D"373.61023470205" y1=3D"121.87833997958089" x2=3D"373.=
49114857324133" y2=3D"121.85920345049342" stroke=3D"#3366cc" stroke-width=
=3D"1"></line><line x1=3D"373.49114857324133" y1=3D"121.85920345049342" x2=
=3D"373.4314567749607" y2=3D"121.84008027557948" stroke=3D"#3366cc" stroke-=
width=3D"1"></line><line x1=3D"373.4314567749607" y1=3D"121.84008027557948"=
 x2=3D"373.40157354769843" y2=3D"121.8114205115522" stroke=3D"#3366cc" stro=
ke-width=3D"1"></line><line x1=3D"373.40157354769843" y1=3D"121.81142051155=
22" x2=3D"373.33174895340346" y2=3D"121.7923306406725" stroke=3D"#3366cc" s=
troke-width=3D"1"></line><line x1=3D"373.33174895340346" y1=3D"121.79233064=
06725" x2=3D"373.2517824645462" y2=3D"121.77325405894865" stroke=3D"#3366cc=
" stroke-width=3D"1"></line><line x1=3D"373.2517824645462" y1=3D"121.773254=
05894865" x2=3D"373.1916902739155" y2=3D"121.75419074789147" stroke=3D"#336=
6cc" stroke-width=3D"1"></line><line x1=3D"373.1916902739155" y1=3D"121.754=
19074789147" x2=3D"373.16160634774803" y2=3D"121.73514068905016" stroke=3D"=
#3366cc" stroke-width=3D"1"></line><line x1=3D"373.16160634774803" y1=3D"12=
1.73514068905016" x2=3D"373.08125885231925" y2=3D"121.71610386401252" strok=
e=3D"#3366cc" stroke-width=3D"1"></line><line x1=3D"373.08125885231925" y1=
=3D"121.71610386401252" x2=3D"373.010806708958" y2=3D"121.69708025440465" s=
troke=3D"#3366cc" stroke-width=3D"1"></line><line x1=3D"373.010806708958" y=
1=3D"121.69708025440465" x2=3D"372.97048606566204" y2=3D"121.66856957882479=
" stroke=3D"#3366cc" stroke-width=3D"1"></line><line x1=3D"372.970486065662=
04" y1=3D"121.66856957882479" x2=3D"372.8998155889923" y2=3D"121.6495789276=
562" stroke=3D"#3366cc" stroke-width=3D"1"></line><line x1=3D"372.899815588=
9923" y1=3D"121.6495789276562" x2=3D"372.84925121211313" y2=3D"121.63060142=
790908" stroke=3D"#3366cc" stroke-width=3D"1"></line><line x1=3D"372.849251=
21211313" y1=3D"121.63060142790908" x2=3D"372.74790790941995" y2=3D"121.602=
15979739579" stroke=3D"#3366cc" stroke-width=3D"1"></line><line x1=3D"372.7=
4790790941995" y1=3D"121.60215979739579" x2=3D"372.7276048108889" y2=3D"121=
.58321509664847" stroke=3D"#3366cc" stroke-width=3D"1"></line><line x1=3D"3=
72.7276048108889" y1=3D"121.58321509664847" x2=3D"372.6767966810836" y2=3D"=
121.56428348377835" stroke=3D"#3366cc" stroke-width=3D"1"></line><line x1=
=3D"372.6767966810836" y1=3D"121.56428348377835" x2=3D"372.615731682583" y2=
=3D"121.54536494071445" stroke=3D"#3366cc" stroke-width=3D"1"></line><line =
x1=3D"372.615731682583" y1=3D"121.54536494071445" x2=3D"372.5953535370531" =
y2=3D"121.5264594494233" stroke=3D"#3366cc" stroke-width=3D"1"></line><line=
 x1=3D"372.5953535370531" y1=3D"121.5264594494233" x2=3D"372.51372487317195=
" y2=3D"121.49812564520383" stroke=3D"#3366cc" stroke-width=3D"1"></line><l=
ine x1=3D"372.51372487317195" y1=3D"121.49812564520383" x2=3D"372.442146942=
21444" y2=3D"121.4792527046923" stroke=3D"#3366cc" stroke-width=3D"1"></lin=
e><line x1=3D"372.44214694221444" y1=3D"121.4792527046923" x2=3D"372.390932=
1729588" y2=3D"121.46039275312913" stroke=3D"#3366cc" stroke-width=3D"1"></=
line><line x1=3D"372.3909321729588" y1=3D"121.46039275312913" x2=3D"372.329=
3776752323" y2=3D"121.43212714098968" stroke=3D"#3366cc" stroke-width=3D"1"=
></line><line x1=3D"372.3293776752323" y1=3D"121.43212714098968" x2=3D"372.=
30883599054914" y2=3D"121.41329958371205" stroke=3D"#3366cc" stroke-width=
=3D"1"></line><line x1=3D"372.30883599054914" y1=3D"121.41329958371205" x2=
=3D"372.27800136829796" y2=3D"121.39448495301099" stroke=3D"#3366cc" stroke=
-width=3D"1"></line><line x1=3D"372.27800136829796" y1=3D"121.3944849530109=
9" x2=3D"372.1853379891149" y2=3D"121.37568323114849" stroke=3D"#3366cc" st=
roke-width=3D"1"></line><line x1=3D"372.1853379891149" y1=3D"121.3756832311=
4849" x2=3D"372.0924343762157" y2=3D"121.35689440042299" stroke=3D"#3366cc"=
 stroke-width=3D"1"></line><line x1=3D"372.0924343762157" y1=3D"121.3568944=
0042299" x2=3D"372.06141290440513" y2=3D"121.33811844316935" stroke=3D"#336=
6cc" stroke-width=3D"1"></line><line x1=3D"372.06141290440513" y1=3D"121.33=
811844316935" x2=3D"371.9992892807297" y2=3D"121.31935534175872" stroke=3D"=
#3366cc" stroke-width=3D"1"></line><line x1=3D"371.9992892807297" y1=3D"121=
.31935534175872" x2=3D"371.93705777227024" y2=3D"121.30060507859847" stroke=
=3D"#3366cc" stroke-width=3D"1"></line><line x1=3D"371.93705777227024" y1=
=3D"121.30060507859847" x2=3D"371.8539139578286" y2=3D"121.28186763613192" =
stroke=3D"#3366cc" stroke-width=3D"1"></line><line x1=3D"371.8539139578286"=
 y1=3D"121.28186763613192" x2=3D"371.8122695975943" y2=3D"121.2631429968386=
1" stroke=3D"#3366cc" stroke-width=3D"1"></line><line x1=3D"371.81226959759=
43" y1=3D"121.26314299683861" x2=3D"371.73927531202065" y2=3D"121.244431143=
2337" stroke=3D"#3366cc" stroke-width=3D"1"></line><line x1=3D"371.73927531=
202065" y1=3D"121.2444311432337" x2=3D"371.68704535386235" y2=3D"121.225732=
05786836" stroke=3D"#3366cc" stroke-width=3D"1"></line><line x1=3D"371.6870=
4535386235" y1=3D"121.22573205786836" x2=3D"371.63473915869235" y2=3D"121.1=
9770733218783" stroke=3D"#3366cc" stroke-width=3D"1"></line><line x1=3D"371=
.63473915869235" y1=3D"121.19770733218783" x2=3D"371.582356503628" y2=3D"12=
1.17904009131638" stroke=3D"#3366cc" stroke-width=3D"1"></line><line x1=3D"=
371.582356503628" y1=3D"121.17904009131638" x2=3D"371.51939607522354" y2=3D=
"121.1603855578937" stroke=3D"#3366cc" stroke-width=3D"1"></line><line x1=
=3D"371.51939607522354" y1=3D"121.1603855578937" x2=3D"371.4668444190118" y=
2=3D"121.14174371463085" stroke=3D"#3366cc" stroke-width=3D"1"></line><line=
 x1=3D"371.4668444190118" y1=3D"121.14174371463085" x2=3D"371.4247475355232=
" y2=3D"121.12311454427396" stroke=3D"#3366cc" stroke-width=3D"1"></line><l=
ine x1=3D"371.4247475355232" y1=3D"121.12311454427396" x2=3D"371.3404051183=
6236" y2=3D"121.10449802960446" stroke=3D"#3366cc" stroke-width=3D"1"></lin=
e><line x1=3D"371.34040511836236" y1=3D"121.10449802960446" x2=3D"371.27701=
777645393" y2=3D"121.08589415343874" stroke=3D"#3366cc" stroke-width=3D"1">=
</line><line x1=3D"371.27701777645393" y1=3D"121.08589415343874" x2=3D"371.=
2029238863323" y2=3D"121.06730289862821" stroke=3D"#3366cc" stroke-width=3D=
"1"></line><line x1=3D"371.2029238863323" y1=3D"121.06730289862821" x2=3D"3=
71.1605156352898" y2=3D"121.03015818465283" stroke=3D"#3366cc" stroke-width=
=3D"1"></line><line x1=3D"371.1605156352898" y1=3D"121.03015818465283" x2=
=3D"371.0436335012951" y2=3D"121.01160469136482" stroke=3D"#3366cc" stroke-=
width=3D"1"></line><line x1=3D"371.0436335012951" y1=3D"121.01160469136482"=
 x2=3D"370.96905497708536" y2=3D"120.99306375118553" stroke=3D"#3366cc" str=
oke-width=3D"1"></line><line x1=3D"370.96905497708536" y1=3D"120.9930637511=
8553" x2=3D"370.91568941554965" y2=3D"120.96527584087175" stroke=3D"#3366cc=
" stroke-width=3D"1"></line><line x1=3D"370.91568941554965" y1=3D"120.96527=
584087175" x2=3D"370.872939672396" y2=3D"120.93751607972064" stroke=3D"#336=
6cc" stroke-width=3D"1"></line><line x1=3D"370.872939672396" y1=3D"120.9375=
1607972064" x2=3D"370.8087192825404" y2=3D"120.91902518256859" stroke=3D"#3=
366cc" stroke-width=3D"1"></line><line x1=3D"370.8087192825404" y1=3D"120.9=
1902518256859" x2=3D"370.7443835956931" y2=3D"120.90054675399273" stroke=3D=
"#3366cc" stroke-width=3D"1"></line><line x1=3D"370.7443835956931" y1=3D"12=
0.90054675399273" x2=3D"370.69068215008406" y2=3D"120.88208077718912" strok=
e=3D"#3366cc" stroke-width=3D"1"></line><line x1=3D"370.69068215008406" y1=
=3D"120.88208077718912" x2=3D"370.60459209558826" y2=3D"120.86362723538764"=
 stroke=3D"#3366cc" stroke-width=3D"1"></line><line x1=3D"370.6045920955882=
6" y1=3D"120.86362723538764" x2=3D"370.5830372269994" y2=3D"120.84518611185=
214" stroke=3D"#3366cc" stroke-width=3D"1"></line><line x1=3D"370.583037226=
9994" y1=3D"120.84518611185214" x2=3D"370.53988855478" y2=3D"120.8267573898=
8013" stroke=3D"#3366cc" stroke-width=3D"1"></line><line x1=3D"370.53988855=
478" y1=3D"120.82675738988013" x2=3D"370.48587954990893" y2=3D"120.80834105=
280283" stroke=3D"#3366cc" stroke-width=3D"1"></line><line x1=3D"370.485879=
54990893" y1=3D"120.80834105280283" x2=3D"370.44261366122595" y2=3D"120.780=
7397324842" stroke=3D"#3366cc" stroke-width=3D"1"></line><line x1=3D"370.44=
261366122595" y1=3D"120.7807397324842" x2=3D"370.3667724309095" y2=3D"120.7=
6235428493803" stroke=3D"#3366cc" stroke-width=3D"1"></line><line x1=3D"370=
.3667724309095" y1=3D"120.76235428493803" x2=3D"370.26902582945354" y2=3D"1=
20.74398116420983" stroke=3D"#3366cc" stroke-width=3D"1"></line><line x1=3D=
"370.26902582945354" y1=3D"120.74398116420983" x2=3D"370.2146067332723" y2=
=3D"120.72562035378118" stroke=3D"#3366cc" stroke-width=3D"1"></line><line =
x1=3D"370.2146067332723" y1=3D"120.72562035378118" x2=3D"370.1710118763767"=
 y2=3D"120.7072718371669" stroke=3D"#3366cc" stroke-width=3D"1"></line><lin=
e x1=3D"370.1710118763767" y1=3D"120.7072718371669" x2=3D"370.1273639197641=
" y2=3D"120.6889355979149" stroke=3D"#3366cc" stroke-width=3D"1"></line><li=
ne x1=3D"370.1273639197641" y1=3D"120.6889355979149" x2=3D"370.061792139439=
6" y2=3D"120.67061161960623" stroke=3D"#3366cc" stroke-width=3D"1"></line><=
line x1=3D"370.0617921394396" y1=3D"120.67061161960623" x2=3D"370.007057184=
6274" y2=3D"120.64314860557599" stroke=3D"#3366cc" stroke-width=3D"1"></lin=
e><line x1=3D"370.0070571846274" y1=3D"120.64314860557599" x2=3D"369.974176=
03723835" y2=3D"120.62485520800766" stroke=3D"#3366cc" stroke-width=3D"1"><=
/line><line x1=3D"369.97417603723835" y1=3D"120.62485520800766" x2=3D"369.9=
302875223235" y2=3D"120.5974379885725" stroke=3D"#3366cc" stroke-width=3D"1=
"></line><line x1=3D"369.9302875223235" y1=3D"120.5974379885725" x2=3D"369.=
8753511817335" y2=3D"120.57917506984276" stroke=3D"#3366cc" stroke-width=3D=
"1"></line><line x1=3D"369.8753511817335" y1=3D"120.57917506984276" x2=3D"3=
69.82033049236077" y2=3D"120.56092431423002" stroke=3D"#3366cc" stroke-widt=
h=3D"1"></line><line x1=3D"369.82033049236077" y1=3D"120.56092431423002" x2=
=3D"369.73212129594776" y2=3D"120.54268570554373" stroke=3D"#3366cc" stroke=
-width=3D"1"></line><line x1=3D"369.73212129594776" y1=3D"120.5426857055437=
3" x2=3D"369.67688008268277" y2=3D"120.52445922762564" stroke=3D"#3366cc" s=
troke-width=3D"1"></line><line x1=3D"369.67688008268277" y1=3D"120.52445922=
762564" x2=3D"369.61047802301226" y2=3D"120.50624486434975" stroke=3D"#3366=
cc" stroke-width=3D"1"></line><line x1=3D"369.61047802301226" y1=3D"120.506=
24486434975" x2=3D"369.57723079506815" y2=3D"120.46985241738153" stroke=3D"=
#3366cc" stroke-width=3D"1"></line><line x1=3D"369.57723079506815" y1=3D"12=
0.46985241738153" x2=3D"369.5439526921207" y2=3D"120.44258976362607" stroke=
=3D"#3366cc" stroke-width=3D"1"></line><line x1=3D"369.5439526921207" y1=3D=
"120.44258976362607" x2=3D"369.48842042012325" y2=3D"120.42442971754093" st=
roke=3D"#3366cc" stroke-width=3D"1"></line><line x1=3D"369.48842042012325" =
y1=3D"120.42442971754093" x2=3D"369.4216678992092" y2=3D"120.40628169797725=
" stroke=3D"#3366cc" stroke-width=3D"1"></line><line x1=3D"369.421667899209=
2" y1=3D"120.40628169797725" x2=3D"369.354790801201" y2=3D"120.388145689016=
4" stroke=3D"#3366cc" stroke-width=3D"1"></line><line x1=3D"369.35479080120=
1" y1=3D"120.3881456890164" x2=3D"369.3324706709567" y2=3D"120.370021674771=
32" stroke=3D"#3366cc" stroke-width=3D"1"></line><line x1=3D"369.3324706709=
567" y1=3D"120.37002167477132" x2=3D"369.25424055236556" y2=3D"120.35190963=
938655" stroke=3D"#3366cc" stroke-width=3D"1"></line><line x1=3D"369.254240=
55236556" y1=3D"120.35190963938655" x2=3D"369.1646250809699" y2=3D"120.3338=
0956703789" stroke=3D"#3366cc" stroke-width=3D"1"></line><line x1=3D"369.16=
46250809699" y1=3D"120.33380956703789" x2=3D"369.0860272817528" y2=3D"120.3=
1572144193257" stroke=3D"#3366cc" stroke-width=3D"1"></line><line x1=3D"369=
.0860272817528" y1=3D"120.31572144193257" x2=3D"369.0185202578038" y2=3D"12=
0.29764524830904" stroke=3D"#3366cc" stroke-width=3D"1"></line><line x1=3D"=
369.0185202578038" y1=3D"120.29764524830904" x2=3D"368.9847189964246" y2=3D=
"120.2705532950005" stroke=3D"#3366cc" stroke-width=3D"1"></line><line x1=
=3D"368.9847189964246" y1=3D"120.2705532950005" x2=3D"368.89442611602715" y=
2=3D"120.24348809918101" stroke=3D"#3366cc" stroke-width=3D"1"></line><line=
 x1=3D"368.89442611602715" y1=3D"120.24348809918101" x2=3D"368.826556838261=
4" y2=3D"120.22545947449152" stroke=3D"#3366cc" stroke-width=3D"1"></line><=
line x1=3D"368.8265568382614" y1=3D"120.22545947449152" x2=3D"368.735864052=
24165" y2=3D"120.20744270294207" stroke=3D"#3366cc" stroke-width=3D"1"></li=
ne><line x1=3D"368.73586405224165" y1=3D"120.20744270294207" x2=3D"368.6790=
6428135706" y2=3D"120.1894377689569" stroke=3D"#3366cc" stroke-width=3D"1">=
</line><line x1=3D"368.67906428135706" y1=3D"120.1894377689569" x2=3D"368.5=
993930477643" y2=3D"120.17144465699096" stroke=3D"#3366cc" stroke-width=3D"=
1"></line><line x1=3D"368.5993930477643" y1=3D"120.17144465699096" x2=3D"36=
8.5195442878" y2=3D"120.15346335152975" stroke=3D"#3366cc" stroke-width=3D"=
1"></line><line x1=3D"368.5195442878" y1=3D"120.15346335152975" x2=3D"368.4=
8526884955936" y2=3D"120.13549383708937" stroke=3D"#3366cc" stroke-width=3D=
"1"></line><line x1=3D"368.48526884955936" y1=3D"120.13549383708937" x2=3D"=
368.45096059615025" y2=3D"120.10856163979668" stroke=3D"#3366cc" stroke-wid=
th=3D"1"></line><line x1=3D"368.45096059615025" y1=3D"120.10856163979668" x=
2=3D"368.38224539206783" y2=3D"120.09062153536564" stroke=3D"#3366cc" strok=
e-width=3D"1"></line><line x1=3D"368.38224539206783" y1=3D"120.090621535365=
64" x2=3D"368.3019107625418" y2=3D"120.07269316800085" stroke=3D"#3366cc" s=
troke-width=3D"1"></line><line x1=3D"368.3019107625418" y1=3D"120.072693168=
00085" x2=3D"368.2559242718566" y2=3D"120.04582259038824" stroke=3D"#3366cc=
" stroke-width=3D"1"></line><line x1=3D"368.2559242718566" y1=3D"120.045822=
59038824" x2=3D"368.2329088773927" y2=3D"120.02792349860908" stroke=3D"#336=
6cc" stroke-width=3D"1"></line><line x1=3D"368.2329088773927" y1=3D"120.027=
92349860908" x2=3D"368.1868336952835" y2=3D"120.01003609031102" stroke=3D"#=
3366cc" stroke-width=3D"1"></line><line x1=3D"368.1868336952835" y1=3D"120.=
01003609031102" x2=3D"368.15223838966955" y2=3D"119.99216035025145" stroke=
=3D"#3366cc" stroke-width=3D"1"></line><line x1=3D"368.15223838966955" y1=
=3D"119.99216035025145" x2=3D"368.09450522437277" y2=3D"119.96536858483924"=
 stroke=3D"#3366cc" stroke-width=3D"1"></line><line x1=3D"368.0945052243727=
7" y1=3D"119.96536858483924" x2=3D"368.0598206261348" y2=3D"119.94752194888=
474" stroke=3D"#3366cc" stroke-width=3D"1"></line><line x1=3D"368.059820626=
1348" y1=3D"119.94752194888474" x2=3D"368.0135222114923" y2=3D"119.92077376=
858671" stroke=3D"#3366cc" stroke-width=3D"1"></line><line x1=3D"368.013522=
2114923" y1=3D"119.92077376858671" x2=3D"367.93235577147226" y2=3D"119.9029=
561421205" stroke=3D"#3366cc" stroke-width=3D"1"></line><line x1=3D"367.932=
35577147226" y1=3D"119.9029561421205" x2=3D"367.8626379130058" y2=3D"119.88=
515009306025" stroke=3D"#3366cc" stroke-width=3D"1"></line><line x1=3D"367.=
8626379130058" y1=3D"119.88515009306025" x2=3D"367.82772805350004" y2=3D"11=
9.8673556063703" stroke=3D"#3366cc" stroke-width=3D"1"></line><line x1=3D"3=
67.82772805350004" y1=3D"119.8673556063703" x2=3D"367.76946927307176" y2=3D=
"119.84957266704433" stroke=3D"#3366cc" stroke-width=3D"1"></line><line x1=
=3D"367.76946927307176" y1=3D"119.84957266704433" x2=3D"367.7461392149895" =
y2=3D"119.82291987660844" stroke=3D"#3366cc" stroke-width=3D"1"></line><lin=
e x1=3D"367.7461392149895" y1=3D"119.82291987660844" x2=3D"367.711115624045=
25" y2=3D"119.80516574023127" stroke=3D"#3366cc" stroke-width=3D"1"></line>=
<line x1=3D"367.71111562404525" y1=3D"119.80516574023127" x2=3D"367.6526667=
9694844" y2=3D"119.78742309892539" stroke=3D"#3366cc" stroke-width=3D"1"></=
line><line x1=3D"367.65266679694844" y1=3D"119.78742309892539" x2=3D"367.59=
41224807926" y2=3D"119.76969193781528" stroke=3D"#3366cc" stroke-width=3D"1=
"></line><line x1=3D"367.5941224807926" y1=3D"119.76969193781528" x2=3D"367=
.5706779474417" y2=3D"119.74311668904792" stroke=3D"#3366cc" stroke-width=
=3D"1"></line><line x1=3D"367.5706779474417" y1=3D"119.74311668904792" x2=
=3D"367.53548236306204" y2=3D"119.7254141635359" stroke=3D"#3366cc" stroke-=
width=3D"1"></line><line x1=3D"367.53548236306204" y1=3D"119.7254141635359"=
 x2=3D"367.4767461297046" y2=3D"119.70772306638202" stroke=3D"#3366cc" stro=
ke-width=3D"1"></line><line x1=3D"367.4767461297046" y1=3D"119.707723066382=
02" x2=3D"367.4179134651212" y2=3D"119.69004338284" stroke=3D"#3366cc" stro=
ke-width=3D"1"></line><line x1=3D"367.4179134651212" y1=3D"119.69004338284"=
 x2=3D"367.39435332755426" y2=3D"119.6723750981921" stroke=3D"#3366cc" stro=
ke-width=3D"1"></line><line x1=3D"367.39435332755426" y1=3D"119.67237509819=
21" x2=3D"367.3589840521559" y2=3D"119.65471819774899" stroke=3D"#3366cc" s=
troke-width=3D"1"></line><line x1=3D"367.3589840521559" y1=3D"119.654718197=
74899" x2=3D"367.31177064881956" y2=3D"119.63707266684978" stroke=3D"#3366c=
c" stroke-width=3D"1"></line><line x1=3D"367.31177064881956" y1=3D"119.6370=
7266684978" x2=3D"367.2526662845242" y2=3D"119.61943849086182" stroke=3D"#3=
366cc" stroke-width=3D"1"></line><line x1=3D"367.2526662845242" y1=3D"119.6=
1943849086182" x2=3D"367.2171568170948" y2=3D"119.60181565518079" stroke=3D=
"#3366cc" stroke-width=3D"1"></line><line x1=3D"367.2171568170948" y1=3D"11=
9.60181565518079" x2=3D"367.14603214680864" y2=3D"119.58420414523036" strok=
e=3D"#3366cc" stroke-width=3D"1"></line><line x1=3D"367.14603214680864" y1=
=3D"119.58420414523036" x2=3D"367.06287455085044" y2=3D"119.56660394646252"=
 stroke=3D"#3366cc" stroke-width=3D"1"></line><line x1=3D"367.0628745508504=
4" y1=3D"119.56660394646252" x2=3D"367.00335789882257" y2=3D"119.5402248250=
2268" stroke=3D"#3366cc" stroke-width=3D"1"></line><line x1=3D"367.00335789=
882257" y1=3D"119.54022482502268" x2=3D"366.967600402476" y2=3D"119.5138710=
7219216" stroke=3D"#3366cc" stroke-width=3D"1"></line><line x1=3D"366.96760=
0402476" y1=3D"119.51387107219216" x2=3D"366.907925171452" y2=3D"119.496315=
97323199" stroke=3D"#3366cc" stroke-width=3D"1"></line><line x1=3D"366.9079=
25171452" y1=3D"119.49631597323199" x2=3D"366.88402722595237" y2=3D"119.461=
23947751218" stroke=3D"#3366cc" stroke-width=3D"1"></line><line x1=3D"366.8=
8402722595237" y1=3D"119.46123947751218" x2=3D"366.86011333254004" y2=3D"11=
9.4437180520178" stroke=3D"#3366cc" stroke-width=3D"1"></line><line x1=3D"3=
66.86011333254004" y1=3D"119.4437180520178" x2=3D"366.80025868700835" y2=3D=
"119.41745690143145" stroke=3D"#3366cc" stroke-width=3D"1"></line><line x1=
=3D"366.80025868700835" y1=3D"119.41745690143145" x2=3D"366.74030389981124"=
 y2=3D"119.39996343863533" stroke=3D"#3366cc" stroke-width=3D"1"></line><li=
ne x1=3D"366.74030389981124" y1=3D"119.39996343863533" x2=3D"366.7162938701=
368" y2=3D"119.37374416518912" stroke=3D"#3366cc" stroke-width=3D"1"></line=
><line x1=3D"366.7162938701368" y1=3D"119.37374416518912" x2=3D"366.6802486=
352969" y2=3D"119.33882411135315" stroke=3D"#3366cc" stroke-width=3D"1"></l=
ine><line x1=3D"366.6802486352969" y1=3D"119.33882411135315" x2=3D"366.6561=
983203347" y2=3D"119.30394849921393" stroke=3D"#3366cc" stroke-width=3D"1">=
</line><line x1=3D"366.6561983203347" y1=3D"119.30394849921393" x2=3D"366.6=
3213185338" y2=3D"119.26041630810604" stroke=3D"#3366cc" stroke-width=3D"1"=
></line><line x1=3D"366.63213185338" y1=3D"119.26041630810604" x2=3D"366.59=
600182046023" y2=3D"119.23433014855442" stroke=3D"#3366cc" stroke-width=3D"=
1"></line><line x1=3D"366.59600182046023" y1=3D"119.23433014855442" x2=3D"3=
66.5477717082692" y2=3D"119.19958718537183" stroke=3D"#3366cc" stroke-width=
=3D"1"></line><line x1=3D"366.5477717082692" y1=3D"119.19958718537183" x2=
=3D"366.5115564773459" y2=3D"119.18223220788255" stroke=3D"#3366cc" stroke-=
width=3D"1"></line><line x1=3D"366.5115564773459" y1=3D"119.18223220788255"=
 x2=3D"366.4511163079352" y2=3D"119.15622033261232" stroke=3D"#3366cc" stro=
ke-width=3D"1"></line><line x1=3D"366.4511163079352" y1=3D"119.156220332612=
32" x2=3D"366.40269066820287" y2=3D"119.13889278948699" stroke=3D"#3366cc" =
stroke-width=3D"1"></line><line x1=3D"366.40269066820287" y1=3D"119.1388927=
8948699" x2=3D"366.37845328618414" y2=3D"119.12157619583678" stroke=3D"#336=
6cc" stroke-width=3D"1"></line><line x1=3D"366.37845328618414" y1=3D"119.12=
157619583678" x2=3D"366.3420664481125" y2=3D"119.10427053783215" stroke=3D"=
#3366cc" stroke-width=3D"1"></line><line x1=3D"366.3420664481125" y1=3D"119=
.10427053783215" x2=3D"366.2934931191593" y2=3D"119.08697580166978" stroke=
=3D"#3366cc" stroke-width=3D"1"></line><line x1=3D"366.2934931191593" y1=3D=
"119.08697580166978" x2=3D"366.26918174241365" y2=3D"119.06969197357265" st=
roke=3D"#3366cc" stroke-width=3D"1"></line><line x1=3D"366.26918174241365" =
y1=3D"119.06969197357265" x2=3D"366.2083310435524" y2=3D"119.04378665397564=
" stroke=3D"#3366cc" stroke-width=3D"1"></line><line x1=3D"366.208331043552=
4" y1=3D"119.04378665397564" x2=3D"366.14737683945526" y2=3D"119.0265300359=
371" stroke=3D"#3366cc" stroke-width=3D"1"></line><line x1=3D"366.147376839=
45526" y1=3D"119.0265300359371" x2=3D"366.0985387154413" y2=3D"118.99204936=
634911" stroke=3D"#3366cc" stroke-width=3D"1"></line><line x1=3D"366.098538=
7154413" y1=3D"118.99204936634911" x2=3D"366.04963394094744" y2=3D"118.9748=
2528750447" stroke=3D"#3366cc" stroke-width=3D"1"></line><line x1=3D"366.04=
963394094744" y1=3D"118.97482528750447" x2=3D"365.9638896595187" y2=3D"118.=
9576120278056" stroke=3D"#3366cc" stroke-width=3D"1"></line><line x1=3D"365=
.9638896595187" y1=3D"118.9576120278056" x2=3D"365.8902309122099" y2=3D"118=
.90603702787729" stroke=3D"#3366cc" stroke-width=3D"1"></line><line x1=3D"3=
65.8902309122099" y1=3D"118.90603702787729" x2=3D"365.8656443123098" y2=3D"=
118.88886690918301" stroke=3D"#3366cc" stroke-width=3D"1"></line><line x1=
=3D"365.8656443123098" y1=3D"118.88886690918301" x2=3D"365.8410408318043" y=
2=3D"118.87170754197257" stroke=3D"#3366cc" stroke-width=3D"1"></line><line=
 x1=3D"365.8410408318043" y1=3D"118.87170754197257" x2=3D"365.7671288744596=
" y2=3D"118.84598862076083" stroke=3D"#3366cc" stroke-width=3D"1"></line><l=
ine x1=3D"365.7671288744596" y1=3D"118.84598862076083" x2=3D"365.7177694066=
714" y2=3D"118.8202938148093" stroke=3D"#3366cc" stroke-width=3D"1"></line>=
<line x1=3D"365.7177694066714" y1=3D"118.8202938148093" x2=3D"365.643602492=
4104" y2=3D"118.80317731922491" stroke=3D"#3366cc" stroke-width=3D"1"></lin=
e><line x1=3D"365.6436024924104" y1=3D"118.80317731922491" x2=3D"365.594072=
4666281" y2=3D"118.78607150809546" stroke=3D"#3366cc" stroke-width=3D"1"></=
line><line x1=3D"365.5940724666281" y1=3D"118.78607150809546" x2=3D"365.519=
6488304306" y2=3D"118.76897636809028" stroke=3D"#3366cc" stroke-width=3D"1"=
></line><line x1=3D"365.5196488304306" y1=3D"118.76897636809028" x2=3D"365.=
4948065639601" y2=3D"118.74335363734124" stroke=3D"#3366cc" stroke-width=3D=
"1"></line><line x1=3D"365.4948065639601" y1=3D"118.74335363734124" x2=3D"3=
65.4575108437346" y2=3D"118.72628511698898" stroke=3D"#3366cc" stroke-width=
=3D"1"></line><line x1=3D"365.4575108437346" y1=3D"118.72628511698898" x2=
=3D"365.35786540462794" y2=3D"118.70922722129993" stroke=3D"#3366cc" stroke=
-width=3D"1"></line><line x1=3D"365.35786540462794" y1=3D"118.7092272212999=
3" x2=3D"365.3329106905633" y2=3D"118.69217993705519" stroke=3D"#3366cc" st=
roke-width=3D"1"></line><line x1=3D"365.3329106905633" y1=3D"118.6921799370=
5519" x2=3D"365.2954460055527" y2=3D"118.66662887829074" stroke=3D"#3366cc"=
 stroke-width=3D"1"></line><line x1=3D"365.2954460055527" y1=3D"118.6666288=
7829074" x2=3D"365.2329176910514" y2=3D"118.64960806498596" stroke=3D"#3366=
cc" stroke-width=3D"1"></line><line x1=3D"365.2329176910514" y1=3D"118.6496=
0806498596" x2=3D"365.1953482646342" y2=3D"118.63259781705332" stroke=3D"#3=
366cc" stroke-width=3D"1"></line><line x1=3D"365.1953482646342" y1=3D"118.6=
3259781705332" x2=3D"365.1577394090409" y2=3D"118.61559812138435" stroke=3D=
"#3366cc" stroke-width=3D"1"></line><line x1=3D"365.1577394090409" y1=3D"11=
8.61559812138435" x2=3D"365.0698316110961" y2=3D"118.59860896489496" stroke=
=3D"#3366cc" stroke-width=3D"1"></line><line x1=3D"365.0698316110961" y1=3D=
"118.59860896489496" x2=3D"364.99431004900555" y2=3D"118.58163033452553" st=
roke=3D"#3366cc" stroke-width=3D"1"></line><line x1=3D"364.99431004900555" =
y1=3D"118.58163033452553" x2=3D"364.91862899036136" y2=3D"118.5646622172406=
" stroke=3D"#3366cc" stroke-width=3D"1"></line><line x1=3D"364.918628990361=
36" y1=3D"118.5646622172406" x2=3D"364.83013193510374" y2=3D"118.5477046000=
2891" stroke=3D"#3366cc" stroke-width=3D"1"></line><line x1=3D"364.83013193=
510374" y1=3D"118.54770460002891" x2=3D"364.7541029788291" y2=3D"118.522287=
83344603" stroke=3D"#3366cc" stroke-width=3D"1"></line><line x1=3D"364.7541=
029788291" y1=3D"118.52228783344603" x2=3D"364.7160279251866" y2=3D"118.505=
35640965151" stroke=3D"#3366cc" stroke-width=3D"1"></line><line x1=3D"364.7=
160279251866" y1=3D"118.50535640965151" x2=3D"364.63975623704874" y2=3D"118=
.48843544058062" stroke=3D"#3366cc" stroke-width=3D"1"></line><line x1=3D"3=
64.63975623704874" y1=3D"118.48843544058062" x2=3D"364.5250434549232" y2=3D=
"118.47152491333028" stroke=3D"#3366cc" stroke-width=3D"1"></line><line x1=
=3D"364.5250434549232" y1=3D"118.47152491333028" x2=3D"364.35869622411775" =
y2=3D"118.4461786727014" stroke=3D"#3366cc" stroke-width=3D"1"></line><line=
 x1=3D"364.35869622411775" y1=3D"118.4461786727014" x2=3D"364.2816593590166=
" y2=3D"118.42929419370785" stroke=3D"#3366cc" stroke-width=3D"1"></line><l=
ine x1=3D"364.2816593590166" y1=3D"118.42929419370785" x2=3D"364.2173352204=
949" y2=3D"118.4124201115616" stroke=3D"#3366cc" stroke-width=3D"1"></line>=
<line x1=3D"364.2173352204949" y1=3D"118.4124201115616" x2=3D"364.114175831=
6615" y2=3D"118.39555641346655" stroke=3D"#3366cc" stroke-width=3D"1"></lin=
e><line x1=3D"364.1141758316615" y1=3D"118.39555641346655" x2=3D"364.088339=
5162319" y2=3D"118.37870308665023" stroke=3D"#3366cc" stroke-width=3D"1"></=
line><line x1=3D"364.0883395162319" y1=3D"118.37870308665023" x2=3D"364.036=
6109356888" y2=3D"118.36186011836364" stroke=3D"#3366cc" stroke-width=3D"1"=
></line><line x1=3D"364.0366109356888" y1=3D"118.36186011836364" x2=3D"363.=
9459058517732" y2=3D"118.34502749588131" stroke=3D"#3366cc" stroke-width=3D=
"1"></line><line x1=3D"363.9459058517732" y1=3D"118.34502749588131" x2=3D"3=
63.85497059339025" y2=3D"118.32820520650122" stroke=3D"#3366cc" stroke-widt=
h=3D"1"></line><line x1=3D"363.85497059339025" y1=3D"118.32820520650122" x2=
=3D"363.7638039893797" y2=3D"118.3113932375447" stroke=3D"#3366cc" stroke-w=
idth=3D"1"></line><line x1=3D"363.7638039893797" y1=3D"118.3113932375447" x=
2=3D"363.71160446383703" y2=3D"118.28619460722695" stroke=3D"#3366cc" strok=
e-width=3D"1"></line><line x1=3D"363.71160446383703" y1=3D"118.286194607226=
95" x2=3D"363.6200719288897" y2=3D"118.26940838401316" stroke=3D"#3366cc" s=
troke-width=3D"1"></line><line x1=3D"363.6200719288897" y1=3D"118.269408384=
01316" x2=3D"363.56766246002513" y2=3D"118.25263243703097" stroke=3D"#3366c=
c" stroke-width=3D"1"></line><line x1=3D"363.56766246002513" y1=3D"118.2526=
3243703097" x2=3D"363.4363024597476" y2=3D"118.23586675370612" stroke=3D"#3=
366cc" stroke-width=3D"1"></line><line x1=3D"363.4363024597476" y1=3D"118.2=
3586675370612" x2=3D"363.3704414451625" y2=3D"118.21073744562736" stroke=3D=
"#3366cc" stroke-width=3D"1"></line><line x1=3D"363.3704414451625" y1=3D"11=
8.21073744562736" x2=3D"363.2912481135979" y2=3D"118.19399736658531" stroke=
=3D"#3366cc" stroke-width=3D"1"></line><line x1=3D"363.2912481135979" y1=3D=
"118.19399736658531" x2=3D"363.18538402494005" y2=3D"118.17726750737236" st=
roke=3D"#3366cc" stroke-width=3D"1"></line><line x1=3D"363.18538402494005" =
y1=3D"118.17726750737236" x2=3D"363.1456042229472" y2=3D"118.16054785551776=
" stroke=3D"#3366cc" stroke-width=3D"1"></line><line x1=3D"363.145604222947=
2" y1=3D"118.16054785551776" x2=3D"363.05261259499315" y2=3D"118.1438383985=
7348" stroke=3D"#3366cc" stroke-width=3D"1"></line><line x1=3D"363.05261259=
499315" y1=3D"118.14383839857348" x2=3D"362.98604194989883" y2=3D"118.12713=
912411417" stroke=3D"#3366cc" stroke-width=3D"1"></line><line x1=3D"362.986=
04194989883" y1=3D"118.12713912411417" x2=3D"362.9460401210582" y2=3D"118.1=
104500197375" stroke=3D"#3366cc" stroke-width=3D"1"></line><line x1=3D"362.=
9460401210582" y1=3D"118.1104500197375" x2=3D"362.8659022540072" y2=3D"118.=
09377107306335" stroke=3D"#3366cc" stroke-width=3D"1"></line><line x1=3D"36=
2.8659022540072" y1=3D"118.09377107306335" x2=3D"362.7587722251949" y2=3D"1=
18.07710227173456" stroke=3D"#3366cc" stroke-width=3D"1"></line><line x1=3D=
"362.7587722251949" y1=3D"118.07710227173456" x2=3D"362.6244077335103" y2=
=3D"118.0604436034163" stroke=3D"#3366cc" stroke-width=3D"1"></line><line x=
1=3D"362.6244077335103" y1=3D"118.0604436034163" x2=3D"362.5839999472908" y=
2=3D"118.04379505579632" stroke=3D"#3366cc" stroke-width=3D"1"></line><line=
 x1=3D"362.5839999472908" y1=3D"118.04379505579632" x2=3D"362.5030474250284=
" y2=3D"118.0188411837976" stroke=3D"#3366cc" stroke-width=3D"1"></line><li=
ne x1=3D"362.5030474250284" y1=3D"118.0188411837976" x2=3D"362.462502482424=
5" y2=3D"118.00221788420413" stroke=3D"#3366cc" stroke-width=3D"1"></line><=
line x1=3D"362.4625024824245" y1=3D"118.00221788420413" x2=3D"362.381274715=
23455" y2=3D"117.98560466239206" stroke=3D"#3366cc" stroke-width=3D"1"></li=
ne><line x1=3D"362.38127471523455" y1=3D"117.98560466239206" x2=3D"362.3134=
439776837" y2=3D"117.9690015061498" stroke=3D"#3366cc" stroke-width=3D"1"><=
/line><line x1=3D"362.3134439776837" y1=3D"117.9690015061498" x2=3D"362.231=
87724759197" y2=3D"117.95240840328762" stroke=3D"#3366cc" stroke-width=3D"1=
"></line><line x1=3D"362.23187724759197" y1=3D"117.95240840328762" x2=3D"36=
2.16376286109164" y2=3D"117.93582534163804" stroke=3D"#3366cc" stroke-width=
=3D"1"></line><line x1=3D"362.16376286109164" y1=3D"117.93582534163804" x2=
=3D"362.0408297458516" y2=3D"117.91925230905574" stroke=3D"#3366cc" stroke-=
width=3D"1"></line><line x1=3D"362.0408297458516" y1=3D"117.91925230905574"=
 x2=3D"361.8762601434187" y2=3D"117.90268929341727" stroke=3D"#3366cc" stro=
ke-width=3D"1"></line><line x1=3D"361.8762601434187" y1=3D"117.902689293417=
27" x2=3D"361.77991102617096" y2=3D"117.88613628262121" stroke=3D"#3366cc" =
stroke-width=3D"1"></line><line x1=3D"361.77991102617096" y1=3D"117.8861362=
8262121" x2=3D"361.71093127831017" y2=3D"117.8695932645881" stroke=3D"#3366=
cc" stroke-width=3D"1"></line><line x1=3D"361.71093127831017" y1=3D"117.869=
5932645881" x2=3D"361.65565171787074" y2=3D"117.8530602272603" stroke=3D"#3=
366cc" stroke-width=3D"1"></line><line x1=3D"361.65565171787074" y1=3D"117.=
8530602272603" x2=3D"361.55870681791754" y2=3D"117.83653715860194" stroke=
=3D"#3366cc" stroke-width=3D"1"></line><line x1=3D"361.55870681791754" y1=
=3D"117.83653715860194" x2=3D"361.46149893980856" y2=3D"117.82002404659906"=
 stroke=3D"#3366cc" stroke-width=3D"1"></line><line x1=3D"361.4614989398085=
6" y1=3D"117.82002404659906" x2=3D"361.37796750816614" y2=3D"117.8035208792=
592" stroke=3D"#3366cc" stroke-width=3D"1"></line><line x1=3D"361.377967508=
16614" y1=3D"117.8035208792592" x2=3D"361.29424090945" y2=3D"117.7870276446=
1164" stroke=3D"#3366cc" stroke-width=3D"1"></line><line x1=3D"361.29424090=
945" y1=3D"117.78702764461164" x2=3D"361.21031822952733" y2=3D"117.77054433=
070742" stroke=3D"#3366cc" stroke-width=3D"1"></line><line x1=3D"361.210318=
22952733" y1=3D"117.77054433070742" x2=3D"361.09811471570987" y2=3D"117.754=
0709256188" stroke=3D"#3366cc" stroke-width=3D"1"></line><line x1=3D"361.09=
811471570987" y1=3D"117.7540709256188" x2=3D"361.0137309217363" y2=3D"117.7=
3760741743988" stroke=3D"#3366cc" stroke-width=3D"1"></line><line x1=3D"361=
.0137309217363" y1=3D"117.73760741743988" x2=3D"360.8867814831073" y2=3D"11=
7.72115379428593" stroke=3D"#3366cc" stroke-width=3D"1"></line><line x1=3D"=
360.8867814831073" y1=3D"117.72115379428593" x2=3D"360.7310078146032" y2=3D=
"117.70471004429379" stroke=3D"#3366cc" stroke-width=3D"1"></line><line x1=
=3D"360.7310078146032" y1=3D"117.70471004429379" x2=3D"360.6599771313892" y=
2=3D"117.68827615562162" stroke=3D"#3366cc" stroke-width=3D"1"></line><line=
 x1=3D"360.6599771313892" y1=3D"117.68827615562162" x2=3D"360.6030510384829=
3" y2=3D"117.67185211644875" stroke=3D"#3366cc" stroke-width=3D"1"></line><=
line x1=3D"360.60305103848293" y1=3D"117.67185211644875" x2=3D"360.51749198=
16459" y2=3D"117.65543791497583" stroke=3D"#3366cc" stroke-width=3D"1"></li=
ne><line x1=3D"360.5174919816459" y1=3D"117.65543791497583" x2=3D"360.46033=
891060176" y2=3D"117.63903353942487" stroke=3D"#3366cc" stroke-width=3D"1">=
</line><line x1=3D"360.46033891060176" y1=3D"117.63903353942487" x2=3D"360.=
36010117266034" y2=3D"117.62263897803868" stroke=3D"#3366cc" stroke-width=
=3D"1"></line><line x1=3D"360.36010117266034" y1=3D"117.62263897803868" x2=
=3D"360.24519937338016" y2=3D"117.60625421908142" stroke=3D"#3366cc" stroke=
-width=3D"1"></line><line x1=3D"360.24519937338016" y1=3D"117.6062542190814=
2" x2=3D"360.15878059850303" y2=3D"117.58169543457922" stroke=3D"#3366cc" s=
troke-width=3D"1"></line><line x1=3D"360.15878059850303" y1=3D"117.58169543=
457922" x2=3D"360.0866054120728" y2=3D"117.56533513048757" stroke=3D"#3366c=
c" stroke-width=3D"1"></line><line x1=3D"360.0866054120728" y1=3D"117.56533=
513048757" x2=3D"360.0287604149304" y2=3D"117.54898458791439" stroke=3D"#33=
66cc" stroke-width=3D"1"></line><line x1=3D"360.0287604149304" y1=3D"117.54=
898458791439" x2=3D"359.97082189309543" y2=3D"117.53264379521812" stroke=3D=
"#3366cc" stroke-width=3D"1"></line><line x1=3D"359.97082189309543" y1=3D"1=
17.53264379521812" x2=3D"359.8982667600918" y2=3D"117.51631274077795" strok=
e=3D"#3366cc" stroke-width=3D"1"></line><line x1=3D"359.8982667600918" y1=
=3D"117.51631274077795" x2=3D"359.8401166979222" y2=3D"117.49999141299372" =
stroke=3D"#3366cc" stroke-width=3D"1"></line><line x1=3D"359.8401166979222"=
 y1=3D"117.49999141299372" x2=3D"359.79644214291386" y2=3D"117.483679800286=
15" stroke=3D"#3366cc" stroke-width=3D"1"></line><line x1=3D"359.7964421429=
1386" y1=3D"117.48367980028615" x2=3D"359.72353272214" y2=3D"117.4673778910=
9653" stroke=3D"#3366cc" stroke-width=3D"1"></line><line x1=3D"359.72353272=
214" y1=3D"117.46737789109653" x2=3D"359.62120967662736" y2=3D"117.45108567=
388678" stroke=3D"#3366cc" stroke-width=3D"1"></line><line x1=3D"359.621209=
67662736" y1=3D"117.45108567388678" x2=3D"359.51859362138015" y2=3D"117.434=
80313713943" stroke=3D"#3366cc" stroke-width=3D"1"></line><line x1=3D"359.5=
1859362138015" y1=3D"117.43480313713943" x2=3D"359.4745251985909" y2=3D"117=
.41853026935738" stroke=3D"#3366cc" stroke-width=3D"1"></line><line x1=3D"3=
59.4745251985909" y1=3D"117.41853026935738" x2=3D"359.37148763504075" y2=3D=
"117.40226705906429" stroke=3D"#3366cc" stroke-width=3D"1"></line><line x1=
=3D"359.37148763504075" y1=3D"117.40226705906429" x2=3D"359.2829333034477" =
y2=3D"117.3860134948039" stroke=3D"#3366cc" stroke-width=3D"1"></line><line=
 x1=3D"359.2829333034477" y1=3D"117.3860134948039" x2=3D"359.2237752744142"=
 y2=3D"117.36976956514059" stroke=3D"#3366cc" stroke-width=3D"1"></line><li=
ne x1=3D"359.2237752744142" y1=3D"117.36976956514059" x2=3D"359.14969013752=
73" y2=3D"117.3535352586589" stroke=3D"#3366cc" stroke-width=3D"1"></line><=
line x1=3D"359.1496901375273" y1=3D"117.3535352586589" x2=3D"359.0903115523=
611" y2=3D"117.33731056396371" stroke=3D"#3366cc" stroke-width=3D"1"></line=
><line x1=3D"359.0903115523611" y1=3D"117.33731056396371" x2=3D"359.0010587=
8405856" y2=3D"117.32109546968019" stroke=3D"#3366cc" stroke-width=3D"1"></=
line><line x1=3D"359.00105878405856" y1=3D"117.32109546968019" x2=3D"358.89=
66488139868" y2=3D"117.29679080419373" stroke=3D"#3366cc" stroke-width=3D"1=
"></line><line x1=3D"358.8966488139868" y1=3D"117.29679080419373" x2=3D"358=
.79193374233745" y2=3D"117.28059966130644" stroke=3D"#3366cc" stroke-width=
=3D"1"></line><line x1=3D"358.79193374233745" y1=3D"117.28059966130644" x2=
=3D"358.5966473301592" y2=3D"117.26441807917715" stroke=3D"#3366cc" stroke-=
width=3D"1"></line><line x1=3D"358.5966473301592" y1=3D"117.26441807917715"=
 x2=3D"358.4608229049554" y2=3D"117.24824604652153" stroke=3D"#3366cc" stro=
ke-width=3D"1"></line><line x1=3D"358.4608229049554" y1=3D"117.248246046521=
53" x2=3D"358.43056965879504" y2=3D"117.23208355207507" stroke=3D"#3366cc" =
stroke-width=3D"1"></line><line x1=3D"358.43056965879504" y1=3D"117.2320835=
5207507" x2=3D"358.36998643566085" y2=3D"117.2159305845932" stroke=3D"#3366=
cc" stroke-width=3D"1"></line><line x1=3D"358.36998643566085" y1=3D"117.215=
9305845932" x2=3D"358.23329853459234" y2=3D"117.19978713285113" stroke=3D"#=
3366cc" stroke-width=3D"1"></line><line x1=3D"358.23329853459234" y1=3D"117=
.19978713285113" x2=3D"358.11135892582433" y2=3D"117.18365318564403" stroke=
=3D"#3366cc" stroke-width=3D"1"></line><line x1=3D"358.11135892582433" y1=
=3D"117.18365318564403" x2=3D"358.0043203245249" y2=3D"117.16752873178689" =
stroke=3D"#3366cc" stroke-width=3D"1"></line><line x1=3D"358.0043203245249"=
 y1=3D"117.16752873178689" x2=3D"357.8662277915987" y2=3D"117.1514137601142=
5" stroke=3D"#3366cc" stroke-width=3D"1"></line><line x1=3D"357.86622779159=
87" y1=3D"117.15141376011425" x2=3D"357.78927915144845" y2=3D"117.135308259=
48044" stroke=3D"#3366cc" stroke-width=3D"1"></line><line x1=3D"357.7892791=
5144845" y1=3D"117.13530825948044" x2=3D"357.68127270773124" y2=3D"117.1192=
1221875946" stroke=3D"#3366cc" stroke-width=3D"1"></line><line x1=3D"357.68=
127270773124" y1=3D"117.11921221875946" x2=3D"357.55743684212257" y2=3D"117=
.10312562684479" stroke=3D"#3366cc" stroke-width=3D"1"></line><line x1=3D"3=
57.55743684212257" y1=3D"117.10312562684479" x2=3D"357.4487282969394" y2=3D=
"117.08704847264966" stroke=3D"#3366cc" stroke-width=3D"1"></line><line x1=
=3D"357.4487282969394" y1=3D"117.08704847264966" x2=3D"357.3552863458228" y=
2=3D"117.0709807451066" stroke=3D"#3366cc" stroke-width=3D"1"></line><line =
x1=3D"357.3552863458228" y1=3D"117.0709807451066" x2=3D"357.2459618872496" =
y2=3D"117.05492243316763" stroke=3D"#3366cc" stroke-width=3D"1"></line><lin=
e x1=3D"357.2459618872496" y1=3D"117.05492243316763" x2=3D"357.104910005360=
9" y2=3D"117.03887352580435" stroke=3D"#3366cc" stroke-width=3D"1"></line><=
line x1=3D"357.1049100053609" y1=3D"117.03887352580435" x2=3D"357.010566024=
719" y2=3D"117.02283401200745" stroke=3D"#3366cc" stroke-width=3D"1"></line=
><line x1=3D"357.010566024719" y1=3D"117.02283401200745" x2=3D"356.83695430=
11124" y2=3D"117.0068038807872" stroke=3D"#3366cc" stroke-width=3D"1"></lin=
e><line x1=3D"356.8369543011124" y1=3D"117.0068038807872" x2=3D"356.7419012=
799998" y2=3D"116.99078312117297" stroke=3D"#3366cc" stroke-width=3D"1"></l=
ine><line x1=3D"356.7419012799998" y1=3D"116.99078312117297" x2=3D"356.6306=
8648195843" y2=3D"116.97477172221346" stroke=3D"#3366cc" stroke-width=3D"1"=
></line><line x1=3D"356.63068648195843" y1=3D"116.97477172221346" x2=3D"356=
.53508402076756" y2=3D"116.95876967297647" stroke=3D"#3366cc" stroke-width=
=3D"1"></line><line x1=3D"356.53508402076756" y1=3D"116.95876967297647" x2=
=3D"356.45522000743773" y2=3D"116.94277696254906" stroke=3D"#3366cc" stroke=
-width=3D"1"></line><line x1=3D"356.45522000743773" y1=3D"116.9427769625490=
6" x2=3D"356.2949560196141" y2=3D"116.92679358003727" stroke=3D"#3366cc" st=
roke-width=3D"1"></line><line x1=3D"356.2949560196141" y1=3D"116.9267935800=
3727" x2=3D"356.182343233048" y2=3D"116.91081951456621" stroke=3D"#3366cc" =
stroke-width=3D"1"></line><line x1=3D"356.182343233048" y1=3D"116.910819514=
56621" x2=3D"356.0208514412677" y2=3D"116.89485475528005" stroke=3D"#3366cc=
" stroke-width=3D"1"></line><line x1=3D"356.0208514412677" y1=3D"116.894854=
75528005" x2=3D"355.9560503965775" y2=3D"116.8788992913419" stroke=3D"#3366=
cc" stroke-width=3D"1"></line><line x1=3D"355.9560503965775" y1=3D"116.8788=
992913419" x2=3D"355.8260957013038" y2=3D"116.86295311193373" stroke=3D"#33=
66cc" stroke-width=3D"1"></line><line x1=3D"355.8260957013038" y1=3D"116.86=
295311193373" x2=3D"355.72831946615895" y2=3D"116.84701620625657" stroke=3D=
"#3366cc" stroke-width=3D"1"></line><line x1=3D"355.72831946615895" y1=3D"1=
16.84701620625657" x2=3D"355.59753476643266" y2=3D"116.83108856352999" stro=
ke=3D"#3366cc" stroke-width=3D"1"></line><line x1=3D"355.59753476643266" y1=
=3D"116.83108856352999" x2=3D"355.46627100080286" y2=3D"116.81517017299251"=
 stroke=3D"#3366cc" stroke-width=3D"1"></line><line x1=3D"355.4662710008028=
6" y1=3D"116.81517017299251" x2=3D"355.30151223724124" y2=3D"116.7992610239=
015" stroke=3D"#3366cc" stroke-width=3D"1"></line><line x1=3D"355.301512237=
24124" y1=3D"116.7992610239015" x2=3D"355.13599246052456" y2=3D"116.7833611=
055328" stroke=3D"#3366cc" stroke-width=3D"1"></line><line x1=3D"355.135992=
46052456" y1=3D"116.7833611055328" x2=3D"355.0363123741413" y2=3D"116.76747=
040718115" stroke=3D"#3366cc" stroke-width=3D"1"></line><line x1=3D"355.036=
3123741413" y1=3D"116.76747040718115" x2=3D"354.90297280467433" y2=3D"116.7=
5158891815963" stroke=3D"#3366cc" stroke-width=3D"1"></line><line x1=3D"354=
.90297280467433" y1=3D"116.75158891815963" x2=3D"354.8193829185131" y2=3D"1=
16.73571662780009" stroke=3D"#3366cc" stroke-width=3D"1"></line><line x1=3D=
"354.8193829185131" y1=3D"116.73571662780009" x2=3D"354.7355975917107" y2=
=3D"116.71985352545283" stroke=3D"#3366cc" stroke-width=3D"1"></line><line =
x1=3D"354.7355975917107" y1=3D"116.71985352545283" x2=3D"354.61796804850854=
" y2=3D"116.70399960048675" stroke=3D"#3366cc" stroke-width=3D"1"></line><l=
ine x1=3D"354.61796804850854" y1=3D"116.70399960048675" x2=3D"354.499951110=
2048" y2=3D"116.68815484228892" stroke=3D"#3366cc" stroke-width=3D"1"></lin=
e><line x1=3D"354.4999511102048" y1=3D"116.68815484228892" x2=3D"354.398483=
45973485" y2=3D"116.6723192402651" stroke=3D"#3366cc" stroke-width=3D"1"></=
line><line x1=3D"354.39848345973485" y1=3D"116.6723192402651" x2=3D"354.228=
72962287875" y2=3D"116.6564927838393" stroke=3D"#3366cc" stroke-width=3D"1"=
></line><line x1=3D"354.22872962287875" y1=3D"116.6564927838393" x2=3D"354.=
02395782025485" y2=3D"116.6406754624538" stroke=3D"#3366cc" stroke-width=3D=
"1"></line><line x1=3D"354.02395782025485" y1=3D"116.6406754624538" x2=3D"3=
53.8867903113467" y2=3D"116.62486726556912" stroke=3D"#3366cc" stroke-width=
=3D"1"></line><line x1=3D"353.8867903113467" y1=3D"116.62486726556912" x2=
=3D"353.69732356503374" y2=3D"116.60906818266415" stroke=3D"#3366cc" stroke=
-width=3D"1"></line><line x1=3D"353.69732356503374" y1=3D"116.6090681826641=
5" x2=3D"353.59355428031523" y2=3D"116.58538662404823" stroke=3D"#3366cc" s=
troke-width=3D"1"></line><line x1=3D"353.59355428031523" y1=3D"116.58538662=
404823" x2=3D"353.3851098654536" y2=3D"116.56172551288799" stroke=3D"#3366c=
c" stroke-width=3D"1"></line><line x1=3D"353.3851098654536" y1=3D"116.56172=
551288799" x2=3D"353.24547026177686" y2=3D"116.54596278105296" stroke=3D"#3=
366cc" stroke-width=3D"1"></line><line x1=3D"353.24547026177686" y1=3D"116.=
54596278105296" x2=3D"353.122837643617" y2=3D"116.53020911086367" stroke=3D=
"#3366cc" stroke-width=3D"1"></line><line x1=3D"353.122837643617" y1=3D"116=
.53020911086367" x2=3D"352.99978391679326" y2=3D"116.51446449190732" stroke=
=3D"#3366cc" stroke-width=3D"1"></line><line x1=3D"352.99978391679326" y1=
=3D"116.51446449190732" x2=3D"352.9116289696333" y2=3D"116.49872891378928" =
stroke=3D"#3366cc" stroke-width=3D"1"></line><line x1=3D"352.9116289696333"=
 y1=3D"116.49872891378928" x2=3D"352.80555597275026" y2=3D"116.483002366132=
61" stroke=3D"#3366cc" stroke-width=3D"1"></line><line x1=3D"352.8055559727=
5026" y1=3D"116.48300236613261" x2=3D"352.6458554303769" y2=3D"116.46728483=
857837" stroke=3D"#3366cc" stroke-width=3D"1"></line><line x1=3D"352.645855=
4303769" y1=3D"116.46728483857837" x2=3D"352.5032994275628" y2=3D"116.45157=
63207853" stroke=3D"#3366cc" stroke-width=3D"1"></line><line x1=3D"352.5032=
994275628" y1=3D"116.4515763207853" x2=3D"352.3780960181206" y2=3D"116.4358=
7680242999" stroke=3D"#3366cc" stroke-width=3D"1"></line><line x1=3D"352.37=
80960181206" y1=3D"116.43587680242999" x2=3D"352.2704295336769" y2=3D"116.4=
2018627320681" stroke=3D"#3366cc" stroke-width=3D"1"></line><line x1=3D"352=
.2704295336769" y1=3D"116.42018627320681" x2=3D"352.1804596949314" y2=3D"11=
6.40450472282777" stroke=3D"#3366cc" stroke-width=3D"1"></line><line x1=3D"=
352.1804596949314" y1=3D"116.40450472282777" x2=3D"351.98172732401446" y2=
=3D"116.38883214102245" stroke=3D"#3366cc" stroke-width=3D"1"></line><line =
x1=3D"351.98172732401446" y1=3D"116.38883214102245" x2=3D"351.8546850153954=
3" y2=3D"116.36534006196729" stroke=3D"#3366cc" stroke-width=3D"1"></line><=
line x1=3D"351.85468501539543" y1=3D"116.36534006196729" x2=3D"351.72719071=
28587" y2=3D"116.34968985677915" stroke=3D"#3366cc" stroke-width=3D"1"></li=
ne><line x1=3D"351.7271907128587" y1=3D"116.34968985677915" x2=3D"351.65413=
26489223" y2=3D"116.33404858435702" stroke=3D"#3366cc" stroke-width=3D"1"><=
/line><line x1=3D"351.6541326489223" y1=3D"116.33404858435702" x2=3D"351.48=
920537669807" y2=3D"116.31841623450944" stroke=3D"#3366cc" stroke-width=3D"=
1"></line><line x1=3D"351.48920537669807" y1=3D"116.31841623450944" x2=3D"3=
51.3604017588785" y2=3D"116.3027927970625" stroke=3D"#3366cc" stroke-width=
=3D"1"></line><line x1=3D"351.3604017588785" y1=3D"116.3027927970625" x2=3D=
"351.1755897559064" y2=3D"116.28717826185968" stroke=3D"#3366cc" stroke-wid=
th=3D"1"></line><line x1=3D"351.1755897559064" y1=3D"116.28717826185968" x2=
=3D"351.08282509641907" y2=3D"116.2637731285881" stroke=3D"#3366cc" stroke-=
width=3D"1"></line><line x1=3D"351.08282509641907" y1=3D"116.2637731285881"=
 x2=3D"351.02705081597924" y2=3D"116.24818080467404" stroke=3D"#3366cc" str=
oke-width=3D"1"></line><line x1=3D"351.02705081597924" y1=3D"116.2481808046=
7404" x2=3D"350.89657224496585" y2=3D"116.23259734759236" stroke=3D"#3366cc=
" stroke-width=3D"1"></line><line x1=3D"350.89657224496585" y1=3D"116.23259=
734759236" x2=3D"350.8030815372319" y2=3D"116.21702274726428" stroke=3D"#33=
66cc" stroke-width=3D"1"></line><line x1=3D"350.8030815372319" y1=3D"116.21=
702274726428" x2=3D"350.6717834182759" y2=3D"116.20145699362814" stroke=3D"=
#3366cc" stroke-width=3D"1"></line><line x1=3D"350.6717834182759" y1=3D"116=
.20145699362814" x2=3D"350.5588580056601" y2=3D"116.18590007663946" stroke=
=3D"#3366cc" stroke-width=3D"1"></line><line x1=3D"350.5588580056601" y1=3D=
"116.18590007663946" x2=3D"350.5211369832839" y2=3D"116.17035198627079" str=
oke=3D"#3366cc" stroke-width=3D"1"></line><line x1=3D"350.5211369832839" y1=
=3D"116.17035198627079" x2=3D"350.40773509134027" y2=3D"116.15481271251187"=
 stroke=3D"#3366cc" stroke-width=3D"1"></line><line x1=3D"350.4077350913402=
7" y1=3D"116.15481271251187" x2=3D"350.33193396746856" y2=3D"116.1392822453=
6923" stroke=3D"#3366cc" stroke-width=3D"1"></line><line x1=3D"350.33193396=
746856" y1=3D"116.13928224536923" x2=3D"350.25597216276896" y2=3D"116.12376=
057486671" stroke=3D"#3366cc" stroke-width=3D"1"></line><line x1=3D"350.255=
97216276896" y1=3D"116.12376057486671" x2=3D"350.14172668465807" y2=3D"116.=
10049454103134" stroke=3D"#3366cc" stroke-width=3D"1"></line><line x1=3D"35=
0.14172668465807" y1=3D"116.10049454103134" x2=3D"350.0462431004582" y2=3D"=
116.08499481859351" stroke=3D"#3366cc" stroke-width=3D"1"></line><line x1=
=3D"350.0462431004582" y1=3D"116.08499481859351" x2=3D"349.98883058946143" =
y2=3D"116.06950385801161" stroke=3D"#3366cc" stroke-width=3D"1"></line><lin=
e x1=3D"349.98883058946143" y1=3D"116.06950385801161" x2=3D"349.89293819092=
74" y2=3D"116.0540216493853" stroke=3D"#3366cc" stroke-width=3D"1"></line><=
line x1=3D"349.8929381909274" y1=3D"116.0540216493853" x2=3D"349.7967885009=
702" y2=3D"116.038548182831" stroke=3D"#3366cc" stroke-width=3D"1"></line><=
line x1=3D"349.7967885009702" y1=3D"116.038548182831" x2=3D"349.75825627365=
697" y2=3D"116.01535435280516" stroke=3D"#3366cc" stroke-width=3D"1"></line=
><line x1=3D"349.75825627365697" y1=3D"116.01535435280516" x2=3D"349.719682=
5692342" y2=3D"115.99990269829956" stroke=3D"#3366cc" stroke-width=3D"1"></=
line><line x1=3D"349.7196825692342" y1=3D"115.99990269829956" x2=3D"349.623=
0662584867" y2=3D"115.98445975140478" stroke=3D"#3366cc" stroke-width=3D"1"=
></line><line x1=3D"349.6230662584867" y1=3D"115.98445975140478" x2=3D"349.=
48736429721765" y2=3D"115.96902550231209" stroke=3D"#3366cc" stroke-width=
=3D"1"></line><line x1=3D"349.48736429721765" y1=3D"115.96902550231209" x2=
=3D"349.42904863268245" y2=3D"115.94589041563648" stroke=3D"#3366cc" stroke=
-width=3D"1"></line><line x1=3D"349.42904863268245" y1=3D"115.9458904156364=
8" x2=3D"349.2339748360483" y2=3D"115.93047786824502" stroke=3D"#3366cc" st=
roke-width=3D"1"></line><line x1=3D"349.2339748360483" y1=3D"115.9304778682=
4502" x2=3D"349.1164187942156" y2=3D"115.90737528836928" stroke=3D"#3366cc"=
 stroke-width=3D"1"></line><line x1=3D"349.1164187942156" y1=3D"115.9073752=
8836928" x2=3D"349.0378333066937" y2=3D"115.89198438173628" stroke=3D"#3366=
cc" stroke-width=3D"1"></line><line x1=3D"349.0378333066937" y1=3D"115.8919=
8438173628" x2=3D"348.97878088803185" y2=3D"115.87660211440024" stroke=3D"#=
3366cc" stroke-width=3D"1"></line><line x1=3D"348.97878088803185" y1=3D"115=
.87660211440024" x2=3D"348.8801434242995" y2=3D"115.86122847666763" stroke=
=3D"#3366cc" stroke-width=3D"1"></line><line x1=3D"348.8801434242995" y1=3D=
"115.86122847666763" x2=3D"348.8406122918311" y2=3D"115.84586345886134" str=
oke=3D"#3366cc" stroke-width=3D"1"></line><line x1=3D"348.8406122918311" y1=
=3D"115.84586345886134" x2=3D"348.78123370666486" y2=3D"115.83050705132047"=
 stroke=3D"#3366cc" stroke-width=3D"1"></line><line x1=3D"348.7812337066648=
6" y1=3D"115.83050705132047" x2=3D"348.64229984354967" y2=3D"115.8151592444=
0026" stroke=3D"#3366cc" stroke-width=3D"1"></line><line x1=3D"348.64229984=
354967" y1=3D"115.81515924440026" x2=3D"348.5626665486708" y2=3D"115.799820=
02847242" stroke=3D"#3366cc" stroke-width=3D"1"></line><line x1=3D"348.5626=
665486708" y1=3D"115.79982002847242" x2=3D"348.4428838144726" y2=3D"115.784=
48939392453" stroke=3D"#3366cc" stroke-width=3D"1"></line><line x1=3D"348.4=
428838144726" y1=3D"115.78448939392453" x2=3D"348.34275810544256" y2=3D"115=
.76916733116047" stroke=3D"#3366cc" stroke-width=3D"1"></line><line x1=3D"3=
48.34275810544256" y1=3D"115.76916733116047" x2=3D"348.2021104476606" y2=3D=
"115.75385383060018" stroke=3D"#3366cc" stroke-width=3D"1"></line><line x1=
=3D"348.2021104476606" y1=3D"115.75385383060018" x2=3D"348.0204627979187" y=
2=3D"115.73854888267945" stroke=3D"#3366cc" stroke-width=3D"1"></line><line=
 x1=3D"348.0204627979187" y1=3D"115.73854888267945" x2=3D"347.9191481475969=
" y2=3D"115.72325247785051" stroke=3D"#3366cc" stroke-width=3D"1"></line><l=
ine x1=3D"347.9191481475969" y1=3D"115.72325247785051" x2=3D"347.8175462424=
244" y2=3D"115.70796460658113" stroke=3D"#3366cc" stroke-width=3D"1"></line=
><line x1=3D"347.8175462424244" y1=3D"115.70796460658113" x2=3D"347.7360567=
9753297" y2=3D"115.6926852593553" stroke=3D"#3366cc" stroke-width=3D"1"></l=
ine><line x1=3D"347.73605679753297" y1=3D"115.6926852593553" x2=3D"347.5725=
198659102" y2=3D"115.67741442667275" stroke=3D"#3366cc" stroke-width=3D"1">=
</line><line x1=3D"347.5725198659102" y1=3D"115.67741442667275" x2=3D"347.4=
493755249709" y2=3D"115.66215209904928" stroke=3D"#3366cc" stroke-width=3D"=
1"></line><line x1=3D"347.4493755249709" y1=3D"115.66215209904928" x2=3D"34=
7.3670435692857" y2=3D"115.6468982670163" stroke=3D"#3366cc" stroke-width=
=3D"1"></line><line x1=3D"347.3670435692857" y1=3D"115.6468982670163" x2=3D=
"347.2845220176804" y2=3D"115.63165292112123" stroke=3D"#3366cc" stroke-wid=
th=3D"1"></line><line x1=3D"347.2845220176804" y1=3D"115.63165292112123" x2=
=3D"347.11890661972416" y2=3D"115.61641605192713" stroke=3D"#3366cc" stroke=
-width=3D"1"></line><line x1=3D"347.11890661972416" y1=3D"115.6164160519271=
3" x2=3D"347.0566029796624" y2=3D"115.6011876500128" stroke=3D"#3366cc" str=
oke-width=3D"1"></line><line x1=3D"347.0566029796624" y1=3D"115.60118765001=
28" x2=3D"346.97336259856667" y2=3D"115.58596770597279" stroke=3D"#3366cc" =
stroke-width=3D"1"></line><line x1=3D"346.97336259856667" y1=3D"115.5859677=
0597279" x2=3D"346.82722503766763" y2=3D"115.57075621041727" stroke=3D"#336=
6cc" stroke-width=3D"1"></line><line x1=3D"346.82722503766763" y1=3D"115.57=
075621041727" x2=3D"346.76441175611853" y2=3D"115.55555315397206" stroke=3D=
"#3366cc" stroke-width=3D"1"></line><line x1=3D"346.76441175611853" y1=3D"1=
15.55555315397206" x2=3D"346.6384539183571" y2=3D"115.54035852727856" strok=
e=3D"#3366cc" stroke-width=3D"1"></line><line x1=3D"346.6384539183571" y1=
=3D"115.54035852727856" x2=3D"346.5331497933624" y2=3D"115.51758237258917" =
stroke=3D"#3366cc" stroke-width=3D"1"></line><line x1=3D"346.5331497933624"=
 y1=3D"115.51758237258917" x2=3D"346.42753531093405" y2=3D"115.502408779433=
15" stroke=3D"#3366cc" stroke-width=3D"1"></line><line x1=3D"346.4275353109=
3405" y1=3D"115.50240877943315" x2=3D"346.3640168873046" y2=3D"115.47966413=
139375" stroke=3D"#3366cc" stroke-width=3D"1"></line><line x1=3D"346.364016=
8873046" y1=3D"115.47966413139375" x2=3D"346.1940819253442" y2=3D"115.46451=
151362331" stroke=3D"#3366cc" stroke-width=3D"1"></line><line x1=3D"346.194=
0819253442" y1=3D"115.46451151362331" x2=3D"346.0874618884975" y2=3D"115.44=
936726977858" stroke=3D"#3366cc" stroke-width=3D"1"></line><line x1=3D"346.=
0874618884975" y1=3D"115.44936726977858" x2=3D"346.0233372642609" y2=3D"115=
.43423139060914" stroke=3D"#3366cc" stroke-width=3D"1"></line><line x1=3D"3=
46.0233372642609" y1=3D"115.43423139060914" x2=3D"345.8517751510564" y2=3D"=
115.41910386687991" stroke=3D"#3366cc" stroke-width=3D"1"></line><line x1=
=3D"345.8517751510564" y1=3D"115.41910386687991" x2=3D"345.7656850965607" y=
2=3D"115.40398468937107" stroke=3D"#3366cc" stroke-width=3D"1"></line><line=
 x1=3D"345.7656850965607" y1=3D"115.40398468937107" x2=3D"345.7225623862442=
" y2=3D"115.38132155214032" stroke=3D"#3366cc" stroke-width=3D"1"></line><l=
ine x1=3D"345.7225623862442" y1=3D"115.38132155214032" x2=3D"345.5278654318=
819" y2=3D"115.35867714219768" stroke=3D"#3366cc" stroke-width=3D"1"></line=
><line x1=3D"345.5278654318819" y1=3D"115.35867714219768" x2=3D"345.3756997=
342447" y2=3D"115.33605142861873" stroke=3D"#3366cc" stroke-width=3D"1"></l=
ine><line x1=3D"345.3756997342447" y1=3D"115.33605142861873" x2=3D"345.2228=
851404119" y2=3D"115.32097799119816" stroke=3D"#3366cc" stroke-width=3D"1">=
</line><line x1=3D"345.2228851404119" y1=3D"115.32097799119816" x2=3D"345.0=
913805232959" y2=3D"115.30591284043962" stroke=3D"#3366cc" stroke-width=3D"=
1"></line><line x1=3D"345.0913805232959" y1=3D"115.30591284043962" x2=3D"34=
4.95939154185606" y2=3D"115.2833306318773" stroke=3D"#3366cc" stroke-width=
=3D"1"></line><line x1=3D"344.95939154185606" y1=3D"115.2833306318773" x2=
=3D"344.8490281409535" y2=3D"115.26828615796686" stroke=3D"#3366cc" stroke-=
width=3D"1"></line><line x1=3D"344.8490281409535" y1=3D"115.26828615796686"=
 x2=3D"344.6939461210828" y2=3D"115.25324993891218" stroke=3D"#3366cc" stro=
ke-width=3D"1"></line><line x1=3D"344.6939461210828" y1=3D"115.253249938912=
18" x2=3D"344.60502555945544" y2=3D"115.23822196565942" stroke=3D"#3366cc" =
stroke-width=3D"1"></line><line x1=3D"344.60502555945544" y1=3D"115.2382219=
6565942" x2=3D"344.51588380217333" y2=3D"115.2232022291696" stroke=3D"#3366=
cc" stroke-width=3D"1"></line><line x1=3D"344.51588380217333" y1=3D"115.223=
2022291696" x2=3D"344.44888166121666" y2=3D"115.20819072041866" stroke=3D"#=
3366cc" stroke-width=3D"1"></line><line x1=3D"344.44888166121666" y1=3D"115=
.20819072041866" x2=3D"344.3369322794828" y2=3D"115.19318743039724" stroke=
=3D"#3366cc" stroke-width=3D"1"></line><line x1=3D"344.3369322794828" y1=3D=
"115.19318743039724" x2=3D"344.2246320686525" y2=3D"115.17069788581153" str=
oke=3D"#3366cc" stroke-width=3D"1"></line><line x1=3D"344.2246320686525" y1=
=3D"115.17069788581153" x2=3D"344.04421649336103" y2=3D"115.15571510329522"=
 stroke=3D"#3366cc" stroke-width=3D"1"></line><line x1=3D"344.0442164933610=
3" y1=3D"115.15571510329522" x2=3D"343.9989703156977" y2=3D"115.13325627793=
796" stroke=3D"#3366cc" stroke-width=3D"1"></line><line x1=3D"343.998970315=
6977" y1=3D"115.13325627793796" x2=3D"343.8174121416429" y2=3D"115.11081584=
386861" stroke=3D"#3366cc" stroke-width=3D"1"></line><line x1=3D"343.817412=
1416429" y1=3D"115.11081584386861" x2=3D"343.6806372887723" y2=3D"115.09586=
575700595" stroke=3D"#3366cc" stroke-width=3D"1"></line><line x1=3D"343.680=
6372887723" y1=3D"115.09586575700595" x2=3D"343.61205359712255" y2=3D"115.0=
8092382177227" stroke=3D"#3366cc" stroke-width=3D"1"></line><line x1=3D"343=
.61205359712255" y1=3D"115.08092382177227" x2=3D"343.5204040127702" y2=3D"1=
15.065990029283" stroke=3D"#3366cc" stroke-width=3D"1"></line><line x1=3D"3=
43.5204040127702" y1=3D"115.065990029283" x2=3D"343.38248863555157" y2=3D"1=
15.05106437066806" stroke=3D"#3366cc" stroke-width=3D"1"></line><line x1=3D=
"343.38248863555157" y1=3D"115.05106437066806" x2=3D"343.1746152124646" y2=
=3D"115.03614683707178" stroke=3D"#3366cc" stroke-width=3D"1"></line><line =
x1=3D"343.1746152124646" y1=3D"115.03614683707178" x2=3D"342.9422216097411"=
 y2=3D"115.02123741965306" stroke=3D"#3366cc" stroke-width=3D"1"></line><li=
ne x1=3D"342.9422216097411" y1=3D"115.02123741965306" x2=3D"342.75521548176=
494" y2=3D"115.00633610958516" stroke=3D"#3366cc" stroke-width=3D"1"></line=
><line x1=3D"342.75521548176494" y1=3D"115.00633610958516" x2=3D"342.543660=
4484833" y2=3D"114.99144289805577" stroke=3D"#3366cc" stroke-width=3D"1"></=
line><line x1=3D"342.5436604484833" y1=3D"114.99144289805577" x2=3D"342.354=
55727641164" y2=3D"114.97655777626682" stroke=3D"#3366cc" stroke-width=3D"1=
"></line><line x1=3D"342.35455727641164" y1=3D"114.97655777626682" x2=3D"34=
2.09290019126803" y2=3D"114.96168073543475" stroke=3D"#3366cc" stroke-width=
=3D"1"></line><line x1=3D"342.09290019126803" y1=3D"114.96168073543475" x2=
=3D"341.9253908541063" y2=3D"114.94681176679018" stroke=3D"#3366cc" stroke-=
width=3D"1"></line><line x1=3D"341.9253908541063" y1=3D"114.94681176679018"=
 x2=3D"341.61220930890755" y2=3D"114.93195086157803" stroke=3D"#3366cc" str=
oke-width=3D"1"></line><line x1=3D"341.61220930890755" y1=3D"114.9319508615=
7803" x2=3D"341.3694240445248" y2=3D"114.91709801105748" stroke=3D"#3366cc"=
 stroke-width=3D"1"></line><line x1=3D"341.3694240445248" y1=3D"114.9170980=
1105748" x2=3D"341.19849031282746" y2=3D"114.90225320650177" stroke=3D"#336=
6cc" stroke-width=3D"1"></line><line x1=3D"341.19849031282746" y1=3D"114.90=
225320650177" x2=3D"341.12498266049107" y2=3D"114.88741643919857" stroke=3D=
"#3366cc" stroke-width=3D"1"></line><line x1=3D"341.12498266049107" y1=3D"1=
14.88741643919857" x2=3D"340.82943485780936" y2=3D"114.87258770044951" stro=
ke=3D"#3366cc" stroke-width=3D"1"></line><line x1=3D"340.82943485780936" y1=
=3D"114.87258770044951" x2=3D"340.6558995649324" y2=3D"114.85776698157036" =
stroke=3D"#3366cc" stroke-width=3D"1"></line><line x1=3D"340.6558995649324"=
 y1=3D"114.85776698157036" x2=3D"340.55635792329167" y2=3D"114.842954273890=
97" stroke=3D"#3366cc" stroke-width=3D"1"></line><line x1=3D"340.5563579232=
9167" y1=3D"114.84295427389097" x2=3D"340.25606313849295" y2=3D"114.8207502=
1444012" stroke=3D"#3366cc" stroke-width=3D"1"></line><line x1=3D"340.25606=
313849295" y1=3D"114.82075021444012" x2=3D"339.95323062120883" y2=3D"114.80=
595749692054" stroke=3D"#3366cc" stroke-width=3D"1"></line><line x1=3D"339.=
95323062120883" y1=3D"114.80595749692054" x2=3D"339.82629117586555" y2=3D"1=
14.79117276036575" stroke=3D"#3366cc" stroke-width=3D"1"></line><line x1=3D=
"339.82629117586555" y1=3D"114.79117276036575" x2=3D"339.6478171138567" y2=
=3D"114.77639599616859" stroke=3D"#3366cc" stroke-width=3D"1"></line><line =
x1=3D"339.6478171138567" y1=3D"114.77639599616859" x2=3D"339.49412866692336=
" y2=3D"114.76162719573588" stroke=3D"#3366cc" stroke-width=3D"1"></line><l=
ine x1=3D"339.49412866692336" y1=3D"114.76162719573588" x2=3D"339.262353003=
3541" y2=3D"114.74686635048823" stroke=3D"#3366cc" stroke-width=3D"1"></lin=
e><line x1=3D"339.2623530033541" y1=3D"114.74686635048823" x2=3D"339.158858=
43914606" y2=3D"114.73211345186024" stroke=3D"#3366cc" stroke-width=3D"1"><=
/line><line x1=3D"339.15885843914606" y1=3D"114.73211345186024" x2=3D"338.8=
726974648094" y2=3D"114.71736849130028" stroke=3D"#3366cc" stroke-width=3D"=
1"></line><line x1=3D"338.8726974648094" y1=3D"114.71736849130028" x2=3D"33=
8.7942553292582" y2=3D"114.70263146027037" stroke=3D"#3366cc" stroke-width=
=3D"1"></line><line x1=3D"338.7942553292582" y1=3D"114.70263146027037" x2=
=3D"338.6105531505864" y2=3D"114.68790235024653" stroke=3D"#3366cc" stroke-=
width=3D"1"></line><line x1=3D"338.6105531505864" y1=3D"114.68790235024653"=
 x2=3D"338.4523411145702" y2=3D"114.6731811527184" stroke=3D"#3366cc" strok=
e-width=3D"1"></line><line x1=3D"338.4523411145702" y1=3D"114.6731811527184=
" x2=3D"338.24029926542244" y2=3D"114.65846785918933" stroke=3D"#3366cc" st=
roke-width=3D"1"></line><line x1=3D"338.24029926542244" y1=3D"114.658467859=
18933" x2=3D"337.9734702742313" y2=3D"114.6437624611763" stroke=3D"#3366cc"=
 stroke-width=3D"1"></line><line x1=3D"337.9734702742313" y1=3D"114.6437624=
611763" x2=3D"337.56946410158" y2=3D"114.62906495021008" stroke=3D"#3366cc"=
 stroke-width=3D"1"></line><line x1=3D"337.56946410158" y1=3D"114.629064950=
21008" x2=3D"337.4065776031795" y2=3D"114.61437531783494" stroke=3D"#3366cc=
" stroke-width=3D"1"></line><line x1=3D"337.4065776031795" y1=3D"114.614375=
31783494" x2=3D"337.324855862064" y2=3D"114.59969355560881" stroke=3D"#3366=
cc" stroke-width=3D"1"></line><line x1=3D"337.324855862064" y1=3D"114.59969=
355560881" x2=3D"337.1608511458253" y2=3D"114.58501965510308" stroke=3D"#33=
66cc" stroke-width=3D"1"></line><line x1=3D"337.1608511458253" y1=3D"114.58=
501965510308" x2=3D"336.9960923822636" y2=3D"114.57035360790283" stroke=3D"=
#3366cc" stroke-width=3D"1"></line><line x1=3D"336.9960923822636" y1=3D"114=
.57035360790283" x2=3D"336.83057260554705" y2=3D"114.55569540560649" stroke=
=3D"#3366cc" stroke-width=3D"1"></line><line x1=3D"336.83057260554705" y1=
=3D"114.55569540560649" x2=3D"336.71979981888984" y2=3D"114.54104503982606"=
 stroke=3D"#3366cc" stroke-width=3D"1"></line><line x1=3D"336.7197998188898=
4" y1=3D"114.54104503982606" x2=3D"336.5529959430876" y2=3D"114.52640250218=
69" stroke=3D"#3366cc" stroke-width=3D"1"></line><line x1=3D"336.5529959430=
876" y1=3D"114.5264025021869" x2=3D"336.30132521569146" y2=3D"114.511767784=
32799" stroke=3D"#3366cc" stroke-width=3D"1"></line><line x1=3D"336.3013252=
1569146" y1=3D"114.51176778432799" x2=3D"336.1043519866269" y2=3D"114.49714=
087790136" stroke=3D"#3366cc" stroke-width=3D"1"></line><line x1=3D"336.104=
3519866269" y1=3D"114.49714087790136" x2=3D"335.8779059380088" y2=3D"114.48=
252177457275" stroke=3D"#3366cc" stroke-width=3D"1"></line><line x1=3D"335.=
8779059380088" y1=3D"114.48252177457275" x2=3D"335.7926183897406" y2=3D"114=
.46791046602098" stroke=3D"#3366cc" stroke-width=3D"1"></line><line x1=3D"3=
35.7926183897406" y1=3D"114.46791046602098" x2=3D"335.5641875416556" y2=3D"=
114.4460081002303" stroke=3D"#3366cc" stroke-width=3D"1"></line><line x1=3D=
"335.5641875416556" y1=3D"114.4460081002303" x2=3D"335.30545018694477" y2=
=3D"114.43141624230319" stroke=3D"#3366cc" stroke-width=3D"1"></line><line =
x1=3D"335.30545018694477" y1=3D"114.43141624230319" x2=3D"335.1608958644694=
7" y2=3D"114.41683215013373" stroke=3D"#3366cc" stroke-width=3D"1"></line><=
line x1=3D"335.16089586446947" y1=3D"114.41683215013373" x2=3D"334.98665742=
74464" y2=3D"114.3949705546068" stroke=3D"#3366cc" stroke-width=3D"1"></lin=
e><line x1=3D"334.9866574274464" y1=3D"114.3949705546068" x2=3D"334.8115676=
5917603" y2=3D"114.38040584071646" stroke=3D"#3366cc" stroke-width=3D"1"></=
line><line x1=3D"334.81156765917603" y1=3D"114.38040584071646" x2=3D"334.66=
50031687774" y2=3D"114.36584886372628" stroke=3D"#3366cc" stroke-width=3D"1=
"></line><line x1=3D"334.6650031687774" y1=3D"114.36584886372628" x2=3D"334=
.3996669408658" y2=3D"114.35129961542083" stroke=3D"#3366cc" stroke-width=
=3D"1"></line><line x1=3D"334.3996669408658" y1=3D"114.35129961542083" x2=
=3D"334.2514045533335" y2=3D"114.33675808759773" stroke=3D"#3366cc" stroke-=
width=3D"1"></line><line x1=3D"334.2514045533335" y1=3D"114.33675808759773"=
 x2=3D"334.1323513941671" y2=3D"114.32222427206764" stroke=3D"#3366cc" stro=
ke-width=3D"1"></line><line x1=3D"334.1323513941671" y1=3D"114.322224272067=
64" x2=3D"333.92305186247495" y2=3D"114.3076981606543" stroke=3D"#3366cc" s=
troke-width=3D"1"></line><line x1=3D"333.92305186247495" y1=3D"114.30769816=
06543" x2=3D"333.6823458830622" y2=3D"114.29317974519435" stroke=3D"#3366cc=
" stroke-width=3D"1"></line><line x1=3D"333.6823458830622" y1=3D"114.293179=
74519435" x2=3D"333.31822791932996" y2=3D"114.27866901753748" stroke=3D"#33=
66cc" stroke-width=3D"1"></line><line x1=3D"333.31822791932996" y1=3D"114.2=
7866901753748" x2=3D"333.13477205133563" y2=3D"114.26416596954641" stroke=
=3D"#3366cc" stroke-width=3D"1"></line><line x1=3D"333.13477205133563" y1=
=3D"114.26416596954641" x2=3D"332.8578151454372" y2=3D"114.24967059309645" =
stroke=3D"#3366cc" stroke-width=3D"1"></line><line x1=3D"332.8578151454372"=
 y1=3D"114.24967059309645" x2=3D"332.64091454754026" y2=3D"114.235182880076=
17" stroke=3D"#3366cc" stroke-width=3D"1"></line><line x1=3D"332.6409145475=
4026" y1=3D"114.23518288007617" x2=3D"332.3600992563252" y2=3D"114.22070282=
238673" stroke=3D"#3366cc" stroke-width=3D"1"></line><line x1=3D"332.360099=
2563252" y1=3D"114.22070282238673" x2=3D"332.1716590256914" y2=3D"114.20623=
041194233" stroke=3D"#3366cc" stroke-width=3D"1"></line><line x1=3D"332.171=
6590256914" y1=3D"114.20623041194233" x2=3D"332.07706600653626" y2=3D"114.1=
9176564066973" stroke=3D"#3366cc" stroke-width=3D"1"></line><line x1=3D"332=
.07706600653626" y1=3D"114.19176564066973" x2=3D"331.75994032672816" y2=3D"=
114.1773085005087" stroke=3D"#3366cc" stroke-width=3D"1"></line><line x1=3D=
"331.75994032672816" y1=3D"114.1773085005087" x2=3D"331.40782972475034" y2=
=3D"114.16285898341167" stroke=3D"#3366cc" stroke-width=3D"1"></line><line =
x1=3D"331.40782972475034" y1=3D"114.16285898341167" x2=3D"331.0846988793095=
" y2=3D"114.14841708134378" stroke=3D"#3366cc" stroke-width=3D"1"></line><l=
ine x1=3D"331.0846988793095" y1=3D"114.14841708134378" x2=3D"330.9220341971=
479" y2=3D"114.13398278628281" stroke=3D"#3366cc" stroke-width=3D"1"></line=
><line x1=3D"330.9220341971479" y1=3D"114.13398278628281" x2=3D"330.8240797=
8185404" y2=3D"114.11955609021933" stroke=3D"#3366cc" stroke-width=3D"1"></=
line><line x1=3D"330.82407978185404" y1=3D"114.11955609021933" x2=3D"330.66=
02250475888" y2=3D"114.10513698515652" stroke=3D"#3366cc" stroke-width=3D"1=
"></line><line x1=3D"330.6602250475888" y1=3D"114.10513698515652" x2=3D"330=
.4295623885247" y2=3D"114.09072546311018" stroke=3D"#3366cc" stroke-width=
=3D"1"></line><line x1=3D"330.4295623885247" y1=3D"114.09072546311018" x2=
=3D"330.13079760882033" y2=3D"114.07632151610858" stroke=3D"#3366cc" stroke=
-width=3D"1"></line><line x1=3D"330.13079760882033" y1=3D"114.0763215161085=
8" x2=3D"329.9972095027681" y2=3D"114.06192513619268" stroke=3D"#3366cc" st=
roke-width=3D"1"></line><line x1=3D"329.9972095027681" y1=3D"114.0619251361=
9268" x2=3D"329.89669059268306" y2=3D"114.04753631541598" stroke=3D"#3366cc=
" stroke-width=3D"1"></line><line x1=3D"329.89669059268306" y1=3D"114.04753=
631541598" x2=3D"329.525689963668" y2=3D"114.03315504584444" stroke=3D"#336=
6cc" stroke-width=3D"1"></line><line x1=3D"329.525689963668" y1=3D"114.0331=
5504584444" x2=3D"329.42383778345175" y2=3D"114.01159728267189" stroke=3D"#=
3366cc" stroke-width=3D"1"></line><line x1=3D"329.42383778345175" y1=3D"114=
.01159728267189" x2=3D"329.25343818539596" y2=3D"113.9972348564838" stroke=
=3D"#3366cc" stroke-width=3D"1"></line><line x1=3D"329.25343818539596" y1=
=3D"113.9972348564838" x2=3D"328.8756822700012" y2=3D"113.9828799538299" st=
roke=3D"#3366cc" stroke-width=3D"1"></line><line x1=3D"328.8756822700012" y=
1=3D"113.9828799538299" x2=3D"328.73732314851185" y2=3D"113.96853256683221"=
 stroke=3D"#3366cc" stroke-width=3D"1"></line><line x1=3D"328.7373231485118=
5" y1=3D"113.96853256683221" x2=3D"328.59842775001766" y2=3D"113.9541926876=
2498" stroke=3D"#3366cc" stroke-width=3D"1"></line><line x1=3D"328.59842775=
001766" y1=3D"113.95419268762498" x2=3D"328.38906999027654" y2=3D"113.93986=
030835501" stroke=3D"#3366cc" stroke-width=3D"1"></line><line x1=3D"328.389=
06999027654" y1=3D"113.93986030835501" x2=3D"328.14326326887397" y2=3D"113.=
91837578468326" stroke=3D"#3366cc" stroke-width=3D"1"></line><line x1=3D"32=
8.14326326887397" y1=3D"113.91837578468326" x2=3D"327.9666489737226" y2=3D"=
113.89690809181911" stroke=3D"#3366cc" stroke-width=3D"1"></line><line x1=
=3D"327.9666489737226" y1=3D"113.89690809181911" x2=3D"327.8602610639673" y=
2=3D"113.88260563401028" stroke=3D"#3366cc" stroke-width=3D"1"></line><line=
 x1=3D"327.8602610639673" y1=3D"113.88260563401028" x2=3D"327.6822429733369=
" y2=3D"113.8683106370562" stroke=3D"#3366cc" stroke-width=3D"1"></line><li=
ne x1=3D"327.6822429733369" y1=3D"113.8683106370562" x2=3D"327.575006081493=
6" y2=3D"113.85402309317698" stroke=3D"#3366cc" stroke-width=3D"1"></line><=
line x1=3D"327.5750060814936" y1=3D"113.85402309317698" x2=3D"327.431522534=
6493" y2=3D"113.8397429946049" stroke=3D"#3366cc" stroke-width=3D"1"></line=
><line x1=3D"327.4315225346493" y1=3D"113.8397429946049" x2=3D"327.25135640=
37638" y2=3D"113.82547033358458" stroke=3D"#3366cc" stroke-width=3D"1"></li=
ne><line x1=3D"327.2513564037638" y1=3D"113.82547033358458" x2=3D"327.10656=
8457506" y2=3D"113.81120510237244" stroke=3D"#3366cc" stroke-width=3D"1"></=
line><line x1=3D"327.106568457506" y1=3D"113.81120510237244" x2=3D"326.9975=
9229258314" y2=3D"113.79694729323725" stroke=3D"#3366cc" stroke-width=3D"1"=
></line><line x1=3D"326.99759229258314" y1=3D"113.79694729323725" x2=3D"326=
.92475696680015" y2=3D"113.78269689845976" stroke=3D"#3366cc" stroke-width=
=3D"1"></line><line x1=3D"326.92475696680015" y1=3D"113.78269689845976" x2=
=3D"326.7053585185132" y2=3D"113.7613351913578" stroke=3D"#3366cc" stroke-w=
idth=3D"1"></line><line x1=3D"326.7053585185132" y1=3D"113.7613351913578" x=
2=3D"326.5951535071596" y2=3D"113.74710329878158" stroke=3D"#3366cc" stroke=
-width=3D"1"></line><line x1=3D"326.5951535071596" y1=3D"113.74710329878158=
" x2=3D"326.4476842951387" y2=3D"113.73287879364017" stroke=3D"#3366cc" str=
oke-width=3D"1"></line><line x1=3D"326.4476842951387" y1=3D"113.73287879364=
017" x2=3D"326.33668275687876" y2=3D"113.71866166826828" stroke=3D"#3366cc"=
 stroke-width=3D"1"></line><line x1=3D"326.33668275687876" y1=3D"113.718661=
66826828" x2=3D"326.1136428172511" y2=3D"113.70445191501261" stroke=3D"#336=
6cc" stroke-width=3D"1"></line><line x1=3D"326.1136428172511" y1=3D"113.704=
45191501261" x2=3D"325.88920595866773" y2=3D"113.69024952623158" stroke=3D"=
#3366cc" stroke-width=3D"1"></line><line x1=3D"325.88920595866773" y1=3D"11=
3.69024952623158" x2=3D"325.6633545727328" y2=3D"113.67605449429561" stroke=
=3D"#3366cc" stroke-width=3D"1"></line><line x1=3D"325.6633545727328" y1=3D=
"113.67605449429561" x2=3D"325.5119922866653" y2=3D"113.65477572381553" str=
oke=3D"#3366cc" stroke-width=3D"1"></line><line x1=3D"325.5119922866653" y1=
=3D"113.65477572381553" x2=3D"325.35998795292437" y2=3D"113.64059905069047"=
 stroke=3D"#3366cc" stroke-width=3D"1"></line><line x1=3D"325.3599879529243=
7" y1=3D"113.64059905069047" x2=3D"325.1690713162159" y2=3D"113.62642970780=
001" stroke=3D"#3366cc" stroke-width=3D"1"></line><line x1=3D"325.169071316=
2159" y1=3D"113.62642970780001" x2=3D"325.0156022681648" y2=3D"113.61226768=
756774" stroke=3D"#3366cc" stroke-width=3D"1"></line><line x1=3D"325.015602=
2681648" y1=3D"113.61226768756774" x2=3D"324.93862056734895" y2=3D"113.5981=
129824288" stroke=3D"#3366cc" stroke-width=3D"1"></line><line x1=3D"324.938=
62056734895" y1=3D"113.5981129824288" x2=3D"324.78415925945905" y2=3D"113.5=
768946240016" stroke=3D"#3366cc" stroke-width=3D"1"></line><line x1=3D"324.=
78415925945905" y1=3D"113.5768946240016" x2=3D"324.6678747833297" y2=3D"113=
.55569268210098" stroke=3D"#3366cc" stroke-width=3D"1"></line><line x1=3D"3=
24.6678747833297" y1=3D"113.55569268210098" x2=3D"324.51223949873884" y2=3D=
"113.54156716192242" stroke=3D"#3366cc" stroke-width=3D"1"></line><line x1=
=3D"324.51223949873884" y1=3D"113.54156716192242" x2=3D"324.3559253230812" =
y2=3D"113.52744891918888" stroke=3D"#3366cc" stroke-width=3D"1"></line><lin=
e x1=3D"324.3559253230812" y1=3D"113.52744891918888" x2=3D"324.198926307666=
06" y2=3D"113.51333794640558" stroke=3D"#3366cc" stroke-width=3D"1"></line>=
<line x1=3D"324.19892630766606" y1=3D"113.51333794640558" x2=3D"324.0017052=
928034" y2=3D"113.49923423608931" stroke=3D"#3366cc" stroke-width=3D"1"></l=
ine><line x1=3D"324.0017052928034" y1=3D"113.49923423608931" x2=3D"323.8033=
92844522" y2=3D"113.47104857298265" stroke=3D"#3366cc" stroke-width=3D"1"><=
/line><line x1=3D"323.803392844522" y1=3D"113.47104857298265" x2=3D"323.603=
976815445" y2=3D"113.45696660528344" stroke=3D"#3366cc" stroke-width=3D"1">=
</line><line x1=3D"323.603976815445" y1=3D"113.45696660528344" x2=3D"323.52=
38986414545" y2=3D"113.44289187023361" stroke=3D"#3366cc" stroke-width=3D"1=
"></line><line x1=3D"323.5238986414545" y1=3D"113.44289187023361" x2=3D"323=
.36320344863293" y2=3D"113.42882436040742" stroke=3D"#3366cc" stroke-width=
=3D"1"></line><line x1=3D"323.36320344863293" y1=3D"113.42882436040742" x2=
=3D"323.2017844011491" y2=3D"113.40071098678027" stroke=3D"#3366cc" stroke-=
width=3D"1"></line><line x1=3D"323.2017844011491" y1=3D"113.40071098678027"=
 x2=3D"323.12080138826855" y2=3D"113.37964486771111" stroke=3D"#3366cc" str=
oke-width=3D"1"></line><line x1=3D"323.12080138826855" y1=3D"113.3796448677=
1111" x2=3D"323.0396349482486" y2=3D"113.36560977980398" stroke=3D"#3366cc"=
 stroke-width=3D"1"></line><line x1=3D"323.0396349482486" y1=3D"113.3656097=
7980398" x2=3D"322.9582842482748" y2=3D"113.35158187648273" stroke=3D"#3366=
cc" stroke-width=3D"1"></line><line x1=3D"322.9582842482748" y1=3D"113.3515=
8187648273" x2=3D"322.79502670873256" y2=3D"113.33055347652035" stroke=3D"#=
3366cc" stroke-width=3D"1"></line><line x1=3D"322.79502670873256" y1=3D"113=
.33055347652035" x2=3D"322.6720935934926" y2=3D"113.30954120057228" stroke=
=3D"#3366cc" stroke-width=3D"1"></line><line x1=3D"322.6720935934926" y1=3D=
"113.30954120057228" x2=3D"322.50752399105954" y2=3D"113.28154987174469" st=
roke=3D"#3366cc" stroke-width=3D"1"></line><line x1=3D"322.50752399105954" =
y1=3D"113.28154987174469" x2=3D"322.17609995977324" y2=3D"113.2675649219440=
3" stroke=3D"#3366cc" stroke-width=3D"1"></line><line x1=3D"322.17609995977=
324" y1=3D"113.26756492194403" x2=3D"322.00923135580706" y2=3D"113.25358710=
550239" stroke=3D"#3366cc" stroke-width=3D"1"></line><line x1=3D"322.009231=
35580706" y1=3D"113.25358710550239" x2=3D"321.7995469193294" y2=3D"113.2326=
3373998074" stroke=3D"#3366cc" stroke-width=3D"1"></line><line x1=3D"321.79=
95469193294" y1=3D"113.23263373998074" x2=3D"321.7153283894995" y2=3D"113.2=
1867372514006" stroke=3D"#3366cc" stroke-width=3D"1"></line><line x1=3D"321=
.7153283894995" y1=3D"113.21867372514006" x2=3D"321.5462952084025" y2=3D"11=
3.19774702802562" stroke=3D"#3366cc" stroke-width=3D"1"></line><line x1=3D"=
321.5462952084025" y1=3D"113.19774702802562" x2=3D"321.29124097903014" y2=
=3D"113.18380476950074" stroke=3D"#3366cc" stroke-width=3D"1"></line><line =
x1=3D"321.29124097903014" y1=3D"113.18380476950074" x2=3D"321.0343583883241=
" y2=3D"113.16986960086092" stroke=3D"#3366cc" stroke-width=3D"1"></line><l=
ine x1=3D"321.0343583883241" y1=3D"113.16986960086092" x2=3D"320.8188738668=
048" y2=3D"113.14898012567357" stroke=3D"#3366cc" stroke-width=3D"1"></line=
><line x1=3D"320.8188738668048" y1=3D"113.14898012567357" x2=3D"320.5585702=
9161416" y2=3D"113.13506265024006" stroke=3D"#3366cc" stroke-width=3D"1"></=
line><line x1=3D"320.55857029161416" y1=3D"113.13506265024006" x2=3D"320.29=
636203918307" y2=3D"113.12115223951514" stroke=3D"#3366cc" stroke-width=3D"=
1"></line><line x1=3D"320.29636203918307" y1=3D"113.12115223951514" x2=3D"3=
20.03222103035284" y2=3D"113.10724888633021" stroke=3D"#3366cc" stroke-widt=
h=3D"1"></line><line x1=3D"320.03222103035284" y1=3D"113.10724888633021" x2=
=3D"319.8994167970128" y2=3D"113.0933525835276" stroke=3D"#3366cc" stroke-w=
idth=3D"1"></line><line x1=3D"319.8994167970128" y1=3D"113.0933525835276" x=
2=3D"319.7661185604278" y2=3D"113.07946332396028" stroke=3D"#3366cc" stroke=
-width=3D"1"></line><line x1=3D"319.7661185604278" y1=3D"113.07946332396028=
" x2=3D"319.58761274698685" y2=3D"113.06558110049235" stroke=3D"#3366cc" st=
roke-width=3D"1"></line><line x1=3D"319.58761274698685" y1=3D"113.065581100=
49235" x2=3D"319.4082132836975" y2=3D"113.05170590599866" stroke=3D"#3366cc=
" stroke-width=3D"1"></line><line x1=3D"319.4082132836975" y1=3D"113.051705=
90599866" x2=3D"319.2279111778001" y2=3D"113.03090627802507" stroke=3D"#336=
6cc" stroke-width=3D"1"></line><line x1=3D"319.2279111778001" y1=3D"113.030=
90627802507" x2=3D"318.9101829713975" y2=3D"113.01704862486523" stroke=3D"#=
3366cc" stroke-width=3D"1"></line><line x1=3D"318.9101829713975" y1=3D"113.=
01704862486523" x2=3D"318.6814970137425" y2=3D"113.00319797582657" stroke=
=3D"#3366cc" stroke-width=3D"1"></line><line x1=3D"318.6814970137425" y1=3D=
"113.00319797582657" x2=3D"318.31253655537216" y2=3D"112.9893543238324" str=
oke=3D"#3366cc" stroke-width=3D"1"></line><line x1=3D"318.31253655537216" y=
1=3D"112.9893543238324" x2=3D"318.12662190776183" y2=3D"112.96168798272464"=
 stroke=3D"#3366cc" stroke-width=3D"1"></line><line x1=3D"318.1266219077618=
3" y1=3D"112.96168798272464" x2=3D"318.0333016259899" y2=3D"112.94786527951=
118" stroke=3D"#3366cc" stroke-width=3D"1"></line><line x1=3D"318.033301625=
9899" y1=3D"112.94786527951118" x2=3D"317.84592881766224" y2=3D"112.9340495=
4514261" stroke=3D"#3366cc" stroke-width=3D"1"></line><line x1=3D"317.84592=
881766224" y1=3D"112.93404954514261" x2=3D"317.6103266018047" y2=3D"112.906=
4389548576" stroke=3D"#3366cc" stroke-width=3D"1"></line><line x1=3D"317.61=
03266018047" y1=3D"112.9064389548576" x2=3D"317.515650277384" y2=3D"112.885=
7492532031" stroke=3D"#3366cc" stroke-width=3D"1"></line><line x1=3D"317.51=
5650277384" y1=3D"112.8857492532031" x2=3D"316.99041149740435" y2=3D"112.87=
196479187645" stroke=3D"#3366cc" stroke-width=3D"1"></line><line x1=3D"316.=
99041149740435" y1=3D"112.87196479187645" x2=3D"316.79749061180985" y2=3D"1=
12.85818726089764" stroke=3D"#3366cc" stroke-width=3D"1"></line><line x1=3D=
"316.79749061180985" y1=3D"112.85818726089764" x2=3D"316.50614780419846" y2=
=3D"112.84441665330152" stroke=3D"#3366cc" stroke-width=3D"1"></line><line =
x1=3D"316.50614780419846" y1=3D"112.84441665330152" x2=3D"316.1632268337490=
4" y2=3D"112.82377370803937" stroke=3D"#3366cc" stroke-width=3D"1"></line><=
line x1=3D"316.16322683374904" y1=3D"112.82377370803937" x2=3D"315.81699256=
590474" y2=3D"112.81002037849618" stroke=3D"#3366cc" stroke-width=3D"1"></l=
ine><line x1=3D"315.81699256590474" y1=3D"112.81002037849618" x2=3D"315.717=
45092426397" y2=3D"112.79627394804007" stroke=3D"#3366cc" stroke-width=3D"1=
"></line><line x1=3D"315.71745092426397" y1=3D"112.79627394804007" x2=3D"31=
5.6176320074974" y2=3D"112.78253440975294" stroke=3D"#3366cc" stroke-width=
=3D"1"></line><line x1=3D"315.6176320074974" y1=3D"112.78253440975294" x2=
=3D"315.4171561394653" y2=3D"112.76880175672707" stroke=3D"#3366cc" stroke-=
width=3D"1"></line><line x1=3D"315.4171561394653" y1=3D"112.76880175672707"=
 x2=3D"315.26605977527936" y2=3D"112.75507598206516" stroke=3D"#3366cc" str=
oke-width=3D"1"></line><line x1=3D"315.26605977527936" y1=3D"112.7550759820=
6516" x2=3D"315.0636017907143" y2=3D"112.74135707888018" stroke=3D"#3366cc"=
 stroke-width=3D"1"></line><line x1=3D"315.0636017907143" y1=3D"112.7413570=
7888018" x2=3D"314.8599934705196" y2=3D"112.72764504029558" stroke=3D"#3366=
cc" stroke-width=3D"1"></line><line x1=3D"314.8599934705196" y1=3D"112.7276=
4504029558" x2=3D"314.70652442246865" y2=3D"112.71393985944496" stroke=3D"#=
3366cc" stroke-width=3D"1"></line><line x1=3D"314.70652442246865" y1=3D"112=
.71393985944496" x2=3D"314.4492730093714" y2=3D"112.70024152947232" stroke=
=3D"#3366cc" stroke-width=3D"1"></line><line x1=3D"314.4492730093714" y1=3D=
"112.70024152947232" x2=3D"314.24213388956315" y2=3D"112.68655004353192" st=
roke=3D"#3366cc" stroke-width=3D"1"></line><line x1=3D"314.24213388956315" =
y1=3D"112.68655004353192" x2=3D"314.03379046578175" y2=3D"112.6728653947883=
5" stroke=3D"#3366cc" stroke-width=3D"1"></line><line x1=3D"314.03379046578=
175" y1=3D"112.67286539478835" x2=3D"313.50757002688476" y2=3D"112.65918757=
641623" stroke=3D"#3366cc" stroke-width=3D"1"></line><line x1=3D"313.507570=
02688476" y1=3D"112.65918757641623" x2=3D"313.24153340821294" y2=3D"112.638=
6836408995" stroke=3D"#3366cc" stroke-width=3D"1"></line><line x1=3D"313.24=
153340821294" y1=3D"112.6386836408995" x2=3D"313.0809582271396" y2=3D"112.6=
2502286866268" stroke=3D"#3366cc" stroke-width=3D"1"></line><line x1=3D"313=
.0809582271396" y1=3D"112.62502286866268" x2=3D"312.8117235425723" y2=3D"11=
2.61136890298926" stroke=3D"#3366cc" stroke-width=3D"1"></line><line x1=3D"=
312.8117235425723" y1=3D"112.61136890298926" x2=3D"312.70346071717927" y2=
=3D"112.59772173709976" stroke=3D"#3366cc" stroke-width=3D"1"></line><line =
x1=3D"312.70346071717927" y1=3D"112.59772173709976" x2=3D"312.3766958273473=
6" y2=3D"112.5704477776057" stroke=3D"#3366cc" stroke-width=3D"1"></line><l=
ine x1=3D"312.37669582734736" y1=3D"112.5704477776057" x2=3D"312.2121891821=
372" y2=3D"112.55001010714469" stroke=3D"#3366cc" stroke-width=3D"1"></line=
><line x1=3D"312.2121891821372" y1=3D"112.55001010714469" x2=3D"312.1020970=
281156" y2=3D"112.52958766783928" stroke=3D"#3366cc" stroke-width=3D"1"></l=
ine><line x1=3D"312.1020970281156" y1=3D"112.52958766783928" x2=3D"311.8253=
7775384276" y2=3D"112.5159811588509" stroke=3D"#3366cc" stroke-width=3D"1">=
</line><line x1=3D"311.82537775384276" y1=3D"112.5159811588509" x2=3D"311.5=
4650500053026" y2=3D"112.48878839200572" stroke=3D"#3366cc" stroke-width=3D=
"1"></line><line x1=3D"311.54650500053026" y1=3D"112.48878839200572" x2=3D"=
311.3218336191379" y2=3D"112.47520212076083" stroke=3D"#3366cc" stroke-widt=
h=3D"1"></line><line x1=3D"311.3218336191379" y1=3D"112.47520212076083" x2=
=3D"311.15240083092476" y2=3D"112.46162258205894" stroke=3D"#3366cc" stroke=
-width=3D"1"></line><line x1=3D"311.15240083092476" y1=3D"112.4616225820589=
4" x2=3D"310.92523704042765" y2=3D"112.44804976923089" stroke=3D"#3366cc" s=
troke-width=3D"1"></line><line x1=3D"310.92523704042765" y1=3D"112.44804976=
923089" x2=3D"310.63924216288444" y2=3D"112.42770314643775" stroke=3D"#3366=
cc" stroke-width=3D"1"></line><line x1=3D"310.63924216288444" y1=3D"112.427=
70314643775" x2=3D"310.3509464168751" y2=3D"112.41414711918156" stroke=3D"#=
3366cc" stroke-width=3D"1"></line><line x1=3D"310.3509464168751" y1=3D"112.=
41414711918156" x2=3D"310.1186281448585" y2=3D"112.40059779453486" stroke=
=3D"#3366cc" stroke-width=3D"1"></line><line x1=3D"310.1186281448585" y1=3D=
"112.40059779453486" x2=3D"310.00190176168815" y2=3D"112.38705516587297" st=
roke=3D"#3366cc" stroke-width=3D"1"></line><line x1=3D"310.00190176168815" =
y1=3D"112.38705516587297" x2=3D"309.76730211562807" y2=3D"112.3735192265809=
" stroke=3D"#3366cc" stroke-width=3D"1"></line><line x1=3D"309.767302115628=
07" y1=3D"112.3735192265809" x2=3D"309.35302041542604" y2=3D"112.3599899700=
5353" stroke=3D"#3366cc" stroke-width=3D"1"></line><line x1=3D"309.35302041=
542604" y1=3D"112.35998997005353" x2=3D"309.17399439137546" y2=3D"112.34646=
738969539" stroke=3D"#3366cc" stroke-width=3D"1"></line><line x1=3D"309.173=
99439137546" y1=3D"112.34646738969539" x2=3D"308.99406948812305" y2=3D"112.=
33295147892099" stroke=3D"#3366cc" stroke-width=3D"1"></line><line x1=3D"30=
8.99406948812305" y1=3D"112.33295147892099" x2=3D"308.6314866179396" y2=3D"=
112.31944223115437" stroke=3D"#3366cc" stroke-width=3D"1"></line><line x1=
=3D"308.6314866179396" y1=3D"112.31944223115437" x2=3D"308.3877103856663" y=
2=3D"112.30593963982938" stroke=3D"#3366cc" stroke-width=3D"1"></line><line=
 x1=3D"308.3877103856663" y1=3D"112.30593963982938" x2=3D"308.0806393726117=
6" y2=3D"112.29244369838958" stroke=3D"#3366cc" stroke-width=3D"1"></line><=
line x1=3D"308.08063937261176" y1=3D"112.29244369838958" x2=3D"307.89512575=
062474" y2=3D"112.2789544002882" stroke=3D"#3366cc" stroke-width=3D"1"></li=
ne><line x1=3D"307.89512575062474" y1=3D"112.2789544002882" x2=3D"307.77091=
42988841" y2=3D"112.26547173898811" stroke=3D"#3366cc" stroke-width=3D"1"><=
/line><line x1=3D"307.7709142988841" y1=3D"112.26547173898811" x2=3D"307.58=
378610369016" y2=3D"112.2519957079619" stroke=3D"#3366cc" stroke-width=3D"1=
"></line><line x1=3D"307.58378610369016" y1=3D"112.2519957079619" x2=3D"307=
.39567560375946" y2=3D"112.23852630069163" stroke=3D"#3366cc" stroke-width=
=3D"1"></line><line x1=3D"307.39567560375946" y1=3D"112.23852630069163" x2=
=3D"307.20657243168773" y2=3D"112.21160733139578" stroke=3D"#3366cc" stroke=
-width=3D"1"></line><line x1=3D"307.20657243168773" y1=3D"112.2116073313957=
8" x2=3D"306.9528724839031" y2=3D"112.1712783932272" stroke=3D"#3366cc" str=
oke-width=3D"1"></line><line x1=3D"306.9528724839031" y1=3D"112.17127839322=
72" x2=3D"306.76141182569864" y2=3D"112.15784859215492" stroke=3D"#3366cc" =
stroke-width=3D"1"></line><line x1=3D"306.76141182569864" y1=3D"112.1578485=
9215492" x2=3D"306.6332007123714" y2=3D"112.12430285588155" stroke=3D"#3366=
cc" stroke-width=3D"1"></line><line x1=3D"306.6332007123714" y1=3D"112.1243=
0285588155" x2=3D"306.3753940756127" y2=3D"112.09749580210323" stroke=3D"#3=
366cc" stroke-width=3D"1"></line><line x1=3D"306.3753940756127" y1=3D"112.0=
9749580210323" x2=3D"306.18081458605366" y2=3D"112.0841021026481" stroke=3D=
"#3366cc" stroke-width=3D"1"></line><line x1=3D"306.18081458605366" y1=3D"1=
12.0841021026481" x2=3D"305.85414898805277" y2=3D"112.07071494628045" strok=
e=3D"#3366cc" stroke-width=3D"1"></line><line x1=3D"305.85414898805277" y1=
=3D"112.07071494628045" x2=3D"305.6567106486589" y2=3D"112.05733432661046" =
stroke=3D"#3366cc" stroke-width=3D"1"></line><line x1=3D"305.6567106486589"=
 y1=3D"112.05733432661046" x2=3D"305.4581784624693" y2=3D"112.0239113336398=
" stroke=3D"#3366cc" stroke-width=3D"1"></line><line x1=3D"305.458178462469=
3" y1=3D"112.0239113336398" x2=3D"305.12482751957" y2=3D"112.01055354222754=
" stroke=3D"#3366cc" stroke-width=3D"1"></line><line x1=3D"305.12482751957"=
 y1=3D"112.01055354222754" x2=3D"304.9906139995775" y2=3D"111.9838574772427=
6" stroke=3D"#3366cc" stroke-width=3D"1"></line><line x1=3D"304.99061399957=
75" y1=3D"111.98385747724276" x2=3D"304.7883464750878" y2=3D"111.9705191910=
025" stroke=3D"#3366cc" stroke-width=3D"1"></line><line x1=3D"304.788346475=
0878" y1=3D"111.9705191910025" x2=3D"304.58493078442405" y2=3D"111.95052392=
667898" stroke=3D"#3366cc" stroke-width=3D"1"></line><line x1=3D"304.584930=
78442405" y1=3D"111.95052392667898" x2=3D"304.380353818066" y2=3D"111.91057=
711415382" stroke=3D"#3366cc" stroke-width=3D"1"></line><line x1=3D"304.380=
353818066" y1=3D"111.91057711415382" x2=3D"303.96766248590814" y2=3D"111.89=
727443984424" stroke=3D"#3366cc" stroke-width=3D"1"></line><line x1=3D"303.=
96766248590814" y1=3D"111.89727443984424" x2=3D"303.75952075099" y2=3D"111.=
8839782200105" stroke=3D"#3366cc" stroke-width=3D"1"></line><line x1=3D"303=
.75952075099" y1=3D"111.8839782200105" x2=3D"303.33957491439963" y2=3D"111.=
86404597871018" stroke=3D"#3366cc" stroke-width=3D"1"></line><line x1=3D"30=
3.33957491439963" y1=3D"111.86404597871018" x2=3D"302.91464936689647" y2=3D=
"111.85076586769691" stroke=3D"#3366cc" stroke-width=3D"1"></line><line x1=
=3D"302.91464936689647" y1=3D"111.85076586769691" x2=3D"302.55665470174716"=
 y2=3D"111.83085776036316" stroke=3D"#3366cc" stroke-width=3D"1"></line><li=
ne x1=3D"302.55665470174716" y1=3D"111.83085776036316" x2=3D"302.1950475168=
161" y2=3D"111.81096410537725" stroke=3D"#3366cc" stroke-width=3D"1"></line=
><line x1=3D"302.1950475168161" y1=3D"111.81096410537725" x2=3D"301.9763186=
5086703" y2=3D"111.79108488177087" stroke=3D"#3366cc" stroke-width=3D"1"></=
line><line x1=3D"301.97631865086703" y1=3D"111.79108488177087" x2=3D"301.82=
97541604684" y2=3D"111.77784007313241" stroke=3D"#3366cc" stroke-width=3D"1=
"></line><line x1=3D"301.8297541604684" y1=3D"111.77784007313241" x2=3D"301=
.68258776082314" y2=3D"111.76460166295237" stroke=3D"#3366cc" stroke-width=
=3D"1"></line><line x1=3D"301.68258776082314" y1=3D"111.76460166295237" x2=
=3D"301.38642931524134" y2=3D"111.74475603127783" stroke=3D"#3366cc" stroke=
-width=3D"1"></line><line x1=3D"301.38642931524134" y1=3D"111.7447560312778=
3" x2=3D"301.23742715483405" y2=3D"111.70510783259931" stroke=3D"#3366cc" s=
troke-width=3D"1"></line><line x1=3D"301.23742715483405" y1=3D"111.70510783=
259931" x2=3D"301.08780285416594" y2=3D"111.67870753331309" stroke=3D"#3366=
cc" stroke-width=3D"1"></line><line x1=3D"301.08780285416594" y1=3D"111.678=
70753331309" x2=3D"300.93755119610523" y2=3D"111.66551691522949" stroke=3D"=
#3366cc" stroke-width=3D"1"></line><line x1=3D"300.93755119610523" y1=3D"11=
1.66551691522949" x2=3D"300.7109858389746" y2=3D"111.63915471161908" stroke=
=3D"#3366cc" stroke-width=3D"1"></line><line x1=3D"300.7109858389746" y1=3D=
"111.63915471161908" x2=3D"300.48297891102095" y2=3D"111.61281784410446" st=
roke=3D"#3366cc" stroke-width=3D"1"></line><line x1=3D"300.48297891102095" =
y1=3D"111.61281784410446" x2=3D"300.17669526913716" y2=3D"111.5996588961735=
4" stroke=3D"#3366cc" stroke-width=3D"1"></line><line x1=3D"300.17669526913=
716" y1=3D"111.59965889617354" x2=3D"299.9452522604314" y2=3D"111.579932314=
48938" stroke=3D"#3366cc" stroke-width=3D"1"></line><line x1=3D"299.9452522=
604314" y1=3D"111.57993231448938" x2=3D"299.7123047362318" y2=3D"111.533958=
77230398" stroke=3D"#3366cc" stroke-width=3D"1"></line><line x1=3D"299.7123=
047362318" y1=3D"111.53395877230398" x2=3D"299.55616083799293" y2=3D"111.50=
772276403899" stroke=3D"#3366cc" stroke-width=3D"1"></line><line x1=3D"299.=
55616083799293" y1=3D"111.50772276403899" x2=3D"299.3993335944781" y2=3D"11=
1.49461417324147" stroke=3D"#3366cc" stroke-width=3D"1"></line><line x1=3D"=
299.3993335944781" y1=3D"111.49461417324147" x2=3D"299.24181699822725" y2=
=3D"111.45532598222565" stroke=3D"#3366cc" stroke-width=3D"1"></line><line =
x1=3D"299.24181699822725" y1=3D"111.45532598222565" x2=3D"299.0836049622111=
" y2=3D"111.42916511289786" stroke=3D"#3366cc" stroke-width=3D"1"></line><l=
ine x1=3D"299.0836049622111" y1=3D"111.42916511289786" x2=3D"298.9246913184=
1915" y2=3D"111.39649910767133" stroke=3D"#3366cc" stroke-width=3D"1"></lin=
e><line x1=3D"298.92469131841915" y1=3D"111.39649910767133" x2=3D"298.68499=
16424268" y2=3D"111.37691817897851" stroke=3D"#3366cc" stroke-width=3D"1"><=
/line><line x1=3D"298.6849916424268" y1=3D"111.37691817897851" x2=3D"298.52=
429644960523" y2=3D"111.36387199518555" stroke=3D"#3366cc" stroke-width=3D"=
1"></line><line x1=3D"298.52429644960523" y1=3D"111.36387199518555" x2=3D"2=
98.28189438924085" y2=3D"111.34431435771475" stroke=3D"#3366cc" stroke-widt=
h=3D"1"></line><line x1=3D"298.28189438924085" y1=3D"111.34431435771475" x2=
=3D"297.9561197097049" y2=3D"111.29873407875507" stroke=3D"#3366cc" stroke-=
width=3D"1"></line><line x1=3D"297.9561197097049" y1=3D"111.29873407875507"=
 x2=3D"297.79211499346616" y2=3D"111.28572505475589" stroke=3D"#3366cc" str=
oke-width=3D"1"></line><line x1=3D"297.79211499346616" y1=3D"111.2857250547=
5589" x2=3D"297.62735622990454" y2=3D"111.2662230907923" stroke=3D"#3366cc"=
 stroke-width=3D"1"></line><line x1=3D"297.62735622990454" y1=3D"111.266223=
0907923" x2=3D"297.46183645318797" y2=3D"111.24673499571495" stroke=3D"#336=
6cc" stroke-width=3D"1"></line><line x1=3D"297.46183645318797" y1=3D"111.24=
673499571495" x2=3D"297.2121144116013" y2=3D"111.2013165977776" stroke=3D"#=
3366cc" stroke-width=3D"1"></line><line x1=3D"297.2121144116013" y1=3D"111.=
2013165977776" x2=3D"297.0446609856368" y2=3D"111.18187459019398" stroke=3D=
"#3366cc" stroke-width=3D"1"></line><line x1=3D"297.0446609856368" y1=3D"11=
1.18187459019398" x2=3D"296.8764213904718" y2=3D"111.12363119198895" stroke=
=3D"#3366cc" stroke-width=3D"1"></line><line x1=3D"296.8764213904718" y1=3D=
"111.12363119198895" x2=3D"296.7073882093748" y2=3D"111.1042442024717" stro=
ke=3D"#3366cc" stroke-width=3D"1"></line><line x1=3D"296.7073882093748" y1=
=3D"111.1042442024717" x2=3D"296.5375539201623" y2=3D"111.07841620005115" s=
troke=3D"#3366cc" stroke-width=3D"1"></line><line x1=3D"296.5375539201623" =
y1=3D"111.07841620005115" x2=3D"296.19545138929647" y2=3D"111.0397197824095=
5" stroke=3D"#3366cc" stroke-width=3D"1"></line><line x1=3D"296.19545138929=
647" y1=3D"111.03971978240955" x2=3D"295.93671403458563" y2=3D"111.02683310=
992205" stroke=3D"#3366cc" stroke-width=3D"1"></line><line x1=3D"295.936714=
03458563" y1=3D"111.02683310992205" x2=3D"295.6760949371302" y2=3D"110.9689=
1795936295" stroke=3D"#3366cc" stroke-width=3D"1"></line><line x1=3D"295.67=
60949371302" y1=3D"110.96891795936295" x2=3D"295.3256279094566" y2=3D"110.9=
43217128837" stroke=3D"#3366cc" stroke-width=3D"1"></line><line x1=3D"295.3=
256279094566" y1=3D"110.943217128837" x2=3D"294.97169942304026" y2=3D"110.9=
1112494980959" stroke=3D"#3366cc" stroke-width=3D"1"></line><line x1=3D"294=
.97169942304026" y1=3D"110.91112494980959" x2=3D"294.7934156326718" y2=3D"1=
10.87266387887905" stroke=3D"#3366cc" stroke-width=3D"1"></line><line x1=3D=
"294.7934156326718" y1=3D"110.87266387887905" x2=3D"294.6142404196465" y2=
=3D"110.82786074854931" stroke=3D"#3366cc" stroke-width=3D"1"></line><line =
x1=3D"294.6142404196465" y1=3D"110.82786074854931" x2=3D"294.0712759723698"=
 y2=3D"110.81507329682887" stroke=3D"#3366cc" stroke-width=3D"1"></line><li=
ne x1=3D"294.0712759723698" y1=3D"110.81507329682887" x2=3D"293.79667717313=
816" y2=3D"110.8022918094052" stroke=3D"#3366cc" stroke-width=3D"1"></line>=
<line x1=3D"293.79667717313816" y1=3D"110.8022918094052" x2=3D"293.42724124=
18426" y2=3D"110.7831307491632" stroke=3D"#3366cc" stroke-width=3D"1"></lin=
e><line x1=3D"293.4272412418426" y1=3D"110.7831307491632" x2=3D"292.9600251=
3262164" y2=3D"110.75760349204049" stroke=3D"#3366cc" stroke-width=3D"1"></=
line><line x1=3D"292.96002513262164" y1=3D"110.75760349204049" x2=3D"292.67=
67432783563" y2=3D"110.74484877524534" stroke=3D"#3366cc" stroke-width=3D"1=
"></line><line x1=3D"292.6767432783563" y1=3D"110.74484877524534" x2=3D"292=
.391204174369" y2=3D"110.73209999225682" stroke=3D"#3366cc" stroke-width=3D=
"1"></line><line x1=3D"292.391204174369" y1=3D"110.73209999225682" x2=3D"29=
2.1995728730538" y2=3D"110.71298793159167" stroke=3D"#3366cc" stroke-width=
=3D"1"></line><line x1=3D"292.1995728730538" y1=3D"110.71298793159167" x2=
=3D"292.00691129097487" y2=3D"110.68116408811309" stroke=3D"#3366cc" stroke=
-width=3D"1"></line><line x1=3D"292.00691129097487" y1=3D"110.6811640881130=
9" x2=3D"291.813208289881" y2=3D"110.66208750638924" stroke=3D"#3366cc" str=
oke-width=3D"1"></line><line x1=3D"291.813208289881" y1=3D"110.662087506389=
24" x2=3D"291.4226325656548" y2=3D"110.64937715897236" stroke=3D"#3366cc" s=
troke-width=3D"1"></line><line x1=3D"291.4226325656548" y1=3D"110.649377158=
97236" x2=3D"291.02775289007207" y2=3D"110.63667270415988" stroke=3D"#3366c=
c" stroke-width=3D"1"></line><line x1=3D"291.02775289007207" y1=3D"110.6366=
7270415988" x2=3D"290.8286692227545" y2=3D"110.62397413649074" stroke=3D"#3=
366cc" stroke-width=3D"1"></line><line x1=3D"290.8286692227545" y1=3D"110.6=
2397413649074" x2=3D"290.62847335040897" y2=3D"110.61128145051137" stroke=
=3D"#3366cc" stroke-width=3D"1"></line><line x1=3D"290.62847335040897" y1=
=3D"110.61128145051137" x2=3D"290.2246947916867" y2=3D"110.58591370184527" =
stroke=3D"#3366cc" stroke-width=3D"1"></line><line x1=3D"290.2246947916867"=
 y1=3D"110.58591370184527" x2=3D"290.021086471492" y2=3D"110.5415765698396"=
 stroke=3D"#3366cc" stroke-width=3D"1"></line><line x1=3D"290.021086471492"=
 y1=3D"110.5415765698396" x2=3D"289.816314668868" y2=3D"110.51627323605695"=
 stroke=3D"#3366cc" stroke-width=3D"1"></line><line x1=3D"289.816314668868"=
 y1=3D"110.51627323605695" x2=3D"289.5069461176421" y2=3D"110.5036303253184=
" stroke=3D"#3366cc" stroke-width=3D"1"></line><line x1=3D"289.506946117642=
1" y1=3D"110.5036303253184" x2=3D"289.29920659123" y2=3D"110.47836198923613=
" stroke=3D"#3366cc" stroke-width=3D"1"></line><line x1=3D"289.29920659123"=
 y1=3D"110.47836198923613" x2=3D"288.98532165345307" y2=3D"110.465736553150=
26" stroke=3D"#3366cc" stroke-width=3D"1"></line><line x1=3D"288.9853216534=
5307" y1=3D"110.46573655315026" x2=3D"288.66866302785706" y2=3D"110.4531169=
3121894" stroke=3D"#3366cc" stroke-width=3D"1"></line><line x1=3D"288.66866=
302785706" y1=3D"110.45311693121894" x2=3D"288.3491812569242" y2=3D"110.440=
5031180896" stroke=3D"#3366cc" stroke-width=3D"1"></line><line x1=3D"288.34=
91812569242" y1=3D"110.4405031180896" x2=3D"288.0268255484157" y2=3D"110.40=
899396371594" stroke=3D"#3366cc" stroke-width=3D"1"></line><line x1=3D"288.=
0268255484157" y1=3D"110.40899396371594" x2=3D"287.81029940355097" y2=3D"11=
0.37123073972481" stroke=3D"#3366cc" stroke-width=3D"1"></line><line x1=3D"=
287.81029940355097" y1=3D"110.37123073972481" x2=3D"287.5924569822458" y2=
=3D"110.34608413686857" stroke=3D"#3366cc" stroke-width=3D"1"></line><line =
x1=3D"287.5924569822458" y1=3D"110.34608413686857" x2=3D"287.3732821831096"=
 y2=3D"110.32096058843027" stroke=3D"#3366cc" stroke-width=3D"1"></line><li=
ne x1=3D"287.3732821831096" y1=3D"110.32096058843027" x2=3D"287.04198582083=
45" y2=3D"110.30213303115269" stroke=3D"#3366cc" stroke-width=3D"1"></line>=
<line x1=3D"287.0419858208345" y1=3D"110.30213303115269" x2=3D"286.59543838=
58451" y2=3D"110.28331840045163" stroke=3D"#3366cc" stroke-width=3D"1"></li=
ne><line x1=3D"286.5954383858451" y1=3D"110.28331840045163" x2=3D"286.37006=
04860244" y2=3D"110.2457278478636" stroke=3D"#3366cc" stroke-width=3D"1"></=
line><line x1=3D"286.3700604860244" y1=3D"110.2457278478636" x2=3D"286.0293=
133739242" y2=3D"110.2144417289959" stroke=3D"#3366cc" stroke-width=3D"1"><=
/line><line x1=3D"286.0293133739242" y1=3D"110.2144417289959" x2=3D"285.800=
33516385674" y2=3D"110.18319128822799" stroke=3D"#3366cc" stroke-width=3D"1=
"></line><line x1=3D"285.80033516385674" y1=3D"110.18319128822799" x2=3D"28=
5.4541008960125" y2=3D"110.14573773997458" stroke=3D"#3366cc" stroke-width=
=3D"1"></line><line x1=3D"285.4541008960125" y1=3D"110.14573773997458" x2=
=3D"285.2214054812956" y2=3D"110.12703014438657" stroke=3D"#3366cc" stroke-=
width=3D"1"></line><line x1=3D"285.2214054812956" y1=3D"110.12703014438657"=
 x2=3D"284.86950444114666" y2=3D"110.10833531122972" stroke=3D"#3366cc" str=
oke-width=3D"1"></line><line x1=3D"284.86950444114666" y1=3D"110.1083353112=
2972" x2=3D"284.5141134163984" y2=3D"110.03368325542019" stroke=3D"#3366cc"=
 stroke-width=3D"1"></line><line x1=3D"284.5141134163984" y1=3D"110.0336832=
5542019" x2=3D"284.2752127452544" y2=3D"109.98402796022182" stroke=3D"#3366=
cc" stroke-width=3D"1"></line><line x1=3D"284.2752127452544" y1=3D"109.9840=
2796022182" x2=3D"284.03470870190483" y2=3D"109.96543039687509" stroke=3D"#=
3366cc" stroke-width=3D"1"></line><line x1=3D"284.03470870190483" y1=3D"109=
.96543039687509" x2=3D"283.7925796189119" y2=3D"109.90352951548417" stroke=
=3D"#3366cc" stroke-width=3D"1"></line><line x1=3D"283.7925796189119" y1=3D=
"109.90352951548417" x2=3D"283.54880338663867" y2=3D"109.87880826117828" st=
roke=3D"#3366cc" stroke-width=3D"1"></line><line x1=3D"283.54880338663867" =
y1=3D"109.87880826117828" x2=3D"283.18000114738186" y2=3D"109.8417681448749=
8" stroke=3D"#3366cc" stroke-width=3D"1"></line><line x1=3D"283.18000114738=
186" y1=3D"109.84176814487498" x2=3D"282.9320072998565" y2=3D"109.829432556=
75775" stroke=3D"#3366cc" stroke-width=3D"1"></line><line x1=3D"282.9320072=
998565" y1=3D"109.82943255675775" x2=3D"282.68228525826987" y2=3D"109.80477=
802649409" stroke=3D"#3366cc" stroke-width=3D"1"></line><line x1=3D"282.682=
28525826987" y1=3D"109.80477802649409" x2=3D"282.3044086325651" y2=3D"109.7=
8630167437967" stroke=3D"#3366cc" stroke-width=3D"1"></line><line x1=3D"282=
.3044086325651" y1=3D"109.78630167437967" x2=3D"281.922504826671" y2=3D"109=
.73094724486162" stroke=3D"#3366cc" stroke-width=3D"1"></line><line x1=3D"2=
81.922504826671" y1=3D"109.73094724486162" x2=3D"281.665622235965" y2=3D"10=
9.70638112171073" stroke=3D"#3366cc" stroke-width=3D"1"></line><line x1=3D"=
281.665622235965" y1=3D"109.70638112171073" x2=3D"281.14626578379875" y2=3D=
"109.66344332674197" stroke=3D"#3366cc" stroke-width=3D"1"></line><line x1=
=3D"281.14626578379875" y1=3D"109.66344332674197" x2=3D"280.8837373719092" =
y2=3D"109.64506198997256" stroke=3D"#3366cc" stroke-width=3D"1"></line><lin=
e x1=3D"280.8837373719092" y1=3D"109.64506198997256" x2=3D"280.486302969696=
" y2=3D"109.61445380122177" stroke=3D"#3366cc" stroke-width=3D"1"></line><l=
ine x1=3D"280.486302969696" y1=3D"109.61445380122177" x2=3D"280.08441126631=
5" y2=3D"109.58387976196906" stroke=3D"#3366cc" stroke-width=3D"1"></line><=
line x1=3D"280.084411266315" y1=3D"109.58387976196906" x2=3D"279.5414468190=
3836" y2=3D"109.5594450670468" stroke=3D"#3366cc" stroke-width=3D"1"></line=
><line x1=3D"279.54144681903836" y1=3D"109.5594450670468" x2=3D"279.2668480=
198067" y2=3D"109.49236178130752" stroke=3D"#3366cc" stroke-width=3D"1"></l=
ine><line x1=3D"279.2668480198067" y1=3D"109.49236178130752" x2=3D"278.7112=
5599222125" y2=3D"109.46800851728338" stroke=3D"#3366cc" stroke-width=3D"1"=
></line><line x1=3D"278.71125599222125" y1=3D"109.46800851728338" x2=3D"278=
.43019597929026" y2=3D"109.44975776167064" stroke=3D"#3366cc" stroke-width=
=3D"1"></line><line x1=3D"278.43019597929026" y1=3D"109.44975776167064" x2=
=3D"278.14691412502486" y2=3D"109.26187495895971" stroke=3D"#3366cc" stroke=
-width=3D"1"></line><line x1=3D"278.14691412502486" y1=3D"109.2618749589597=
1" x2=3D"277.8613750210376" y2=3D"109.20154136228604" stroke=3D"#3366cc" st=
roke-width=3D"1"></line><line x1=3D"277.8613750210376" y1=3D"109.2015413622=
8604" x2=3D"277.5735424057085" y2=3D"109.18949056677977" stroke=3D"#3366cc"=
 stroke-width=3D"1"></line><line x1=3D"277.5735424057085" y1=3D"109.1894905=
6677977" x2=3D"277.2833791365495" y2=3D"108.89588943785859" stroke=3D"#3366=
cc" stroke-width=3D"1"></line><line x1=3D"277.2833791365495" y1=3D"108.8958=
8943785859" x2=3D"276.8436807617955" y2=3D"108.80663680699078" stroke=3D"#3=
366cc" stroke-width=3D"1"></line><line x1=3D"276.8436807617955" y1=3D"108.8=
0663680699078" x2=3D"276.54752231621364" y2=3D"108.53472745946218" stroke=
=3D"#3366cc" stroke-width=3D"1"></line><line x1=3D"276.54752231621364" y1=
=3D"108.53472745946218" x2=3D"276.09864419707753" y2=3D"108.45250512612012"=
 stroke=3D"#3366cc" stroke-width=3D"1"></line><line x1=3D"276.0986441970775=
3" y1=3D"108.45250512612012" x2=3D"275.79623760963057" y2=3D"108.1782635311=
946" stroke=3D"#3366cc" stroke-width=3D"1"></line><line x1=3D"275.796237609=
63057" y1=3D"108.1782635311946" x2=3D"275.4912573181606" y2=3D"107.98157294=
847746" stroke=3D"#3366cc" stroke-width=3D"1"></line><line x1=3D"275.491257=
3181606" y1=3D"107.98157294847746" x2=3D"275.028864219438" y2=3D"107.792008=
04166624" stroke=3D"#3366cc" stroke-width=3D"1"></line><line x1=3D"275.0288=
64219438" y1=3D"107.79200804166624" x2=3D"274.71725383896535" y2=3D"107.706=
27377044332" stroke=3D"#3366cc" stroke-width=3D"1"></line><line x1=3D"274.7=
1725383896535" y1=3D"107.70627377044332" x2=3D"274.40290999919966" y2=3D"10=
7.6492662430409" stroke=3D"#3366cc" stroke-width=3D"1"></line><line x1=3D"2=
74.40290999919966" y1=3D"107.6492662430409" x2=3D"274.0857843193915" y2=3D"=
107.58669463434296" stroke=3D"#3366cc" stroke-width=3D"1"></line><line x1=
=3D"274.0857843193915" y1=3D"107.58669463434296" x2=3D"273.7658271228446" y=
2=3D"107.56397669850128" stroke=3D"#3366cc" stroke-width=3D"1"></line><line=
 x1=3D"273.7658271228446" y1=3D"107.56397669850128" x2=3D"273.4429873902132=
" y2=3D"107.45632295470588" stroke=3D"#3366cc" stroke-width=3D"1"></line><l=
ine x1=3D"273.4429873902132" y1=3D"107.45632295470588" x2=3D"273.1172127106=
772" y2=3D"107.31531457246666" stroke=3D"#3366cc" stroke-width=3D"1"></line=
><line x1=3D"273.1172127106772" y1=3D"107.31531457246666" x2=3D"272.7884492=
3087695" y2=3D"107.25350000838333" stroke=3D"#3366cc" stroke-width=3D"1"></=
line><line x1=3D"272.78844923087695" y1=3D"107.25350000838333" x2=3D"272.45=
66416014837" y2=3D"107.07446460772078" stroke=3D"#3366cc" stroke-width=3D"1=
"></line><line x1=3D"272.4566416014837" y1=3D"107.07446460772078" x2=3D"272=
.1217329212741" y2=3D"106.97982568274469" stroke=3D"#3366cc" stroke-width=
=3D"1"></line><line x1=3D"272.1217329212741" y1=3D"106.97982568274469" x2=
=3D"271.78366467856563" y2=3D"106.91876243577536" stroke=3D"#3366cc" stroke=
-width=3D"1"></line><line x1=3D"271.78366467856563" y1=3D"106.9187624357753=
6" x2=3D"271.4423766898635" y2=3D"106.87443810983271" stroke=3D"#3366cc" st=
roke-width=3D"1"></line><line x1=3D"271.4423766898635" y1=3D"106.8744381098=
3271" x2=3D"271.09780703555793" y2=3D"106.83571304842161" stroke=3D"#3366cc=
" stroke-width=3D"1"></line><line x1=3D"271.09780703555793" y1=3D"106.83571=
304842161" x2=3D"270.74989199249944" y2=3D"106.69235432669979" stroke=3D"#3=
366cc" stroke-width=3D"1"></line><line x1=3D"270.74989199249944" y1=3D"106.=
69235432669979" x2=3D"270.39856596326894" y2=3D"106.65388554272735" stroke=
=3D"#3366cc" stroke-width=3D"1"></line><line x1=3D"270.39856596326894" y1=
=3D"106.65388554272735" x2=3D"270.04376140194665" y2=3D"106.5333340210062" =
stroke=3D"#3366cc" stroke-width=3D"1"></line><line x1=3D"270.04376140194665=
" y1=3D"106.5333340210062" x2=3D"269.68540873616854" y2=3D"106.174829093511=
82" stroke=3D"#3366cc" stroke-width=3D"1"></line><line x1=3D"269.6854087361=
6854" y1=3D"106.17482909351182" x2=3D"269.141069642558" y2=3D"106.002682419=
57573" stroke=3D"#3366cc" stroke-width=3D"1"></line><line x1=3D"269.1410696=
42558" y1=3D"106.00268241957573" x2=3D"268.77352828780204" y2=3D"105.900979=
66347031" stroke=3D"#3366cc" stroke-width=3D"1"></line><line x1=3D"268.7735=
2828780204" y1=3D"105.90097966347031" x2=3D"268.402178146525" y2=3D"105.826=
28157992144" stroke=3D"#3366cc" stroke-width=3D"1"></line><line x1=3D"268.4=
02178146525" y1=3D"105.82628157992144" x2=3D"268.0269394514004" y2=3D"105.6=
6159973028604" stroke=3D"#3366cc" stroke-width=3D"1"></line><line x1=3D"268=
.0269394514004" y1=3D"105.66159973028604" x2=3D"267.64772990271194" y2=3D"1=
05.16300638964105" stroke=3D"#3366cc" stroke-width=3D"1"></line><line x1=3D=
"267.64772990271194" y1=3D"105.16300638964105" x2=3D"267.26446456001236" y2=
=3D"105.10585619470493" stroke=3D"#3366cc" stroke-width=3D"1"></line><line =
x1=3D"267.26446456001236" y1=3D"105.10585619470493" x2=3D"266.8770557279227=
7" y2=3D"105.0591854337114" stroke=3D"#3366cc" stroke-width=3D"1"></line><l=
ine x1=3D"266.87705572792277" y1=3D"105.0591854337114" x2=3D"266.4854128356=
9375" y2=3D"104.98674409251609" stroke=3D"#3366cc" stroke-width=3D"1"></lin=
e><line x1=3D"266.48541283569375" y1=3D"104.98674409251609" x2=3D"266.08944=
231011014" y2=3D"104.87843988090378" stroke=3D"#3366cc" stroke-width=3D"1">=
</line><line x1=3D"266.08944231011014" y1=3D"104.87843988090378" x2=3D"265.=
6890474412963" y2=3D"104.79620873580984" stroke=3D"#3366cc" stroke-width=3D=
"1"></line><line x1=3D"265.6890474412963" y1=3D"104.79620873580984" x2=3D"2=
65.2841282409381" y2=3D"104.74493929421396" stroke=3D"#3366cc" stroke-width=
=3D"1"></line><line x1=3D"265.2841282409381" y1=3D"104.74493929421396" x2=
=3D"264.87458129240434" y2=3D"104.69887866578526" stroke=3D"#3366cc" stroke=
-width=3D"1"></line><line x1=3D"264.87458129240434" y1=3D"104.6988786657852=
6" x2=3D"264.4602995922023" y2=3D"104.57642748364336" stroke=3D"#3366cc" st=
roke-width=3D"1"></line><line x1=3D"264.4602995922023" y1=3D"104.5764274836=
4336" x2=3D"264.0411723821628" y2=3D"104.50524949936772" stroke=3D"#3366cc"=
 stroke-width=3D"1"></line><line x1=3D"264.0411723821628" y1=3D"104.5052494=
9936772" x2=3D"263.61708497169343" y2=3D"104.10703092661194" stroke=3D"#336=
6cc" stroke-width=3D"1"></line><line x1=3D"263.61708497169343" y1=3D"104.10=
703092661194" x2=3D"263.1879185493881" y2=3D"103.95731187704675" stroke=3D"=
#3366cc" stroke-width=3D"1"></line><line x1=3D"263.1879185493881" y1=3D"103=
.95731187704675" x2=3D"262.75354998321814" y2=3D"103.86291115596154" stroke=
=3D"#3366cc" stroke-width=3D"1"></line><line x1=3D"262.75354998321814" y1=
=3D"103.86291115596154" x2=3D"262.313851608464" y2=3D"103.85299312887551" s=
troke=3D"#3366cc" stroke-width=3D"1"></line><line x1=3D"262.313851608464" y=
1=3D"103.85299312887551" x2=3D"261.868691002475" y2=3D"103.80840637460179" =
stroke=3D"#3366cc" stroke-width=3D"1"></line><line x1=3D"261.868691002475" =
y1=3D"103.80840637460179" x2=3D"261.4179307452597" y2=3D"103.67015414638811=
" stroke=3D"#3366cc" stroke-width=3D"1"></line><line x1=3D"261.417930745259=
7" y1=3D"103.67015414638811" x2=3D"260.96142816482916" y2=3D"103.6209468993=
0086" stroke=3D"#3366cc" stroke-width=3D"1"></line><line x1=3D"260.96142816=
482916" y1=3D"103.62094689930086" x2=3D"260.2655816805167" y2=3D"103.527695=
86237415" stroke=3D"#3366cc" stroke-width=3D"1"></line><line x1=3D"260.2655=
816805167" y1=3D"103.52769586237415" x2=3D"259.5559551660601" y2=3D"103.420=
11592623015" stroke=3D"#3366cc" stroke-width=3D"1"></line><line x1=3D"259.5=
559551660601" y1=3D"103.42011592623015" x2=3D"259.0749416626844" y2=3D"103.=
3664839201536" stroke=3D"#3366cc" stroke-width=3D"1"></line><line x1=3D"259=
.0749416626844" y1=3D"103.3664839201536" x2=3D"258.5873835573458" y2=3D"103=
.28866062741051" stroke=3D"#3366cc" stroke-width=3D"1"></line><line x1=3D"2=
58.5873835573458" y1=3D"103.28866062741051" x2=3D"258.09310030082884" y2=3D=
"103.26923928815705" stroke=3D"#3366cc" stroke-width=3D"1"></line><line x1=
=3D"258.09310030082884" y1=3D"103.26923928815705" x2=3D"257.59190376794265"=
 y2=3D"103.22074607334423" stroke=3D"#3366cc" stroke-width=3D"1"></line><li=
ne x1=3D"257.59190376794265" y1=3D"103.22074607334423" x2=3D"257.0835978276=
433" y2=3D"103.14333498079458" stroke=3D"#3366cc" stroke-width=3D"1"></line=
><line x1=3D"257.0835978276433" y1=3D"103.14333498079458" x2=3D"256.5679778=
822265" y2=3D"103.0757791938864" stroke=3D"#3366cc" stroke-width=3D"1"></li=
ne><line x1=3D"256.5679778822265" y1=3D"103.0757791938864" x2=3D"256.044830=
3728815" y2=3D"103.06132459564023" stroke=3D"#3366cc" stroke-width=3D"1"></=
line><line x1=3D"256.0448303728815" y1=3D"103.06132459564023" x2=3D"255.513=
93224861522" y2=3D"103.00838953765995" stroke=3D"#3366cc" stroke-width=3D"1=
"></line><line x1=3D"255.51393224861522" y1=3D"103.00838953765995" x2=3D"25=
4.97505039524194" y2=3D"102.9507585836333" stroke=3D"#3366cc" stroke-width=
=3D"1"></line><line x1=3D"254.97505039524194" y1=3D"102.9507585836333" x2=
=3D"254.427941020779" y2=3D"102.89803646961212" stroke=3D"#3366cc" stroke-w=
idth=3D"1"></line><line x1=3D"254.427941020779" y1=3D"102.89803646961212" x=
2=3D"253.87234899319355" y2=3D"102.7928955684192" stroke=3D"#3366cc" stroke=
-width=3D"1"></line><line x1=3D"253.87234899319355" y1=3D"102.7928955684192=
" x2=3D"253.3080071259972" y2=3D"102.7452372806859" stroke=3D"#3366cc" stro=
ke-width=3D"1"></line><line x1=3D"253.3080071259972" y1=3D"102.745237280685=
9" x2=3D"252.73463540668087" y2=3D"102.73571556115314" stroke=3D"#3366cc" s=
troke-width=3D"1"></line><line x1=3D"252.73463540668087" y1=3D"102.73571556=
115314" x2=3D"252.15194016241307" y2=3D"102.65016863879842" stroke=3D"#3366=
cc" stroke-width=3D"1"></line><line x1=3D"252.15194016241307" y1=3D"102.650=
16863879842" x2=3D"251.55961315677874" y2=3D"102.58381628546209" stroke=3D"=
#3366cc" stroke-width=3D"1"></line><line x1=3D"251.55961315677874" y1=3D"10=
2.58381628546209" x2=3D"250.95733061060292" y2=3D"102.54124588303605" strok=
e=3D"#3366cc" stroke-width=3D"1"></line><line x1=3D"250.95733061060292" y1=
=3D"102.54124588303605" x2=3D"250.34475213907288" y2=3D"102.35753452322393"=
 stroke=3D"#3366cc" stroke-width=3D"1"></line><line x1=3D"250.3447521390728=
8" y1=3D"102.35753452322393" x2=3D"249.72151959642278" y2=3D"102.3293802311=
519" stroke=3D"#3366cc" stroke-width=3D"1"></line><line x1=3D"249.721519596=
42278" y1=3D"102.3293802311519" x2=3D"249.08725581836197" y2=3D"102.3012548=
3503991" stroke=3D"#3366cc" stroke-width=3D"1"></line><line x1=3D"249.08725=
581836197" y1=3D"102.30125483503991" x2=3D"248.44156325119187" y2=3D"102.20=
304265050092" stroke=3D"#3366cc" stroke-width=3D"1"></line><line x1=3D"248.=
44156325119187" y1=3D"102.20304265050092" x2=3D"247.45067151223333" y2=3D"1=
02.13776286472927" stroke=3D"#3366cc" stroke-width=3D"1"></line><line x1=3D=
"247.45067151223333" y1=3D"102.13776286472927" x2=3D"246.77451998194712" y2=
=3D"102.04941687114064" stroke=3D"#3366cc" stroke-width=3D"1"></line><line =
x1=3D"246.77451998194712" y1=3D"102.04941687114064" x2=3D"246.0853647436533=
4" y2=3D"101.98450159212888" stroke=3D"#3366cc" stroke-width=3D"1"></line><=
line x1=3D"246.08536474365334" y1=3D"101.98450159212888" x2=3D"245.38269579=
992988" y2=3D"101.95210152758642" stroke=3D"#3366cc" stroke-width=3D"1"></l=
ine><line x1=3D"245.38269579992988" y1=3D"101.95210152758642" x2=3D"244.665=
97254954573" y2=3D"101.79527240229817" stroke=3D"#3366cc" stroke-width=3D"1=
"></line><line x1=3D"244.66597254954573" y1=3D"101.79527240229817" x2=3D"24=
3.93462128877437" y2=3D"101.65763520416766" stroke=3D"#3366cc" stroke-width=
=3D"1"></line><line x1=3D"243.93462128877437" y1=3D"101.65763520416766" x2=
=3D"243.18803245237268" y2=3D"101.60277330688558" stroke=3D"#3366cc" stroke=
-width=3D"1"></line><line x1=3D"243.18803245237268" y1=3D"101.6027733068855=
8" x2=3D"242.42555756098466" y2=3D"101.54802102385682" stroke=3D"#3366cc" s=
troke-width=3D"1"></line><line x1=3D"242.42555756098466" y1=3D"101.54802102=
385682" x2=3D"241.64650583666605" y2=3D"101.47064207614372" stroke=3D"#3366=
cc" stroke-width=3D"1"></line><line x1=3D"241.64650583666605" y1=3D"101.470=
64207614372" x2=3D"240.44522124191053" y2=3D"101.40708188867723" stroke=3D"=
#3366cc" stroke-width=3D"1"></line><line x1=3D"240.44522124191053" y1=3D"10=
1.40708188867723" x2=3D"239.62139259317468" y2=3D"101.37988687300876" strok=
e=3D"#3366cc" stroke-width=3D"1"></line><line x1=3D"239.62139259317468" y1=
=3D"101.37988687300876" x2=3D"238.77817797266576" y2=3D"101.24431514923694"=
 stroke=3D"#3366cc" stroke-width=3D"1"></line><line x1=3D"238.7781779726657=
6" y1=3D"101.24431514923694" x2=3D"237.91464298419044" y2=3D"101.1363386173=
278" stroke=3D"#3366cc" stroke-width=3D"1"></line><line x1=3D"237.914642984=
19044" y1=3D"101.1363386173278" x2=3D"237.02978400344728" y2=3D"101.1004407=
7883634" stroke=3D"#3366cc" stroke-width=3D"1"></line><line x1=3D"237.02978=
400344728" y1=3D"101.10044077883634" x2=3D"236.12252116580146" y2=3D"100.91=
274478108036" stroke=3D"#3366cc" stroke-width=3D"1"></line><line x1=3D"236.=
12252116580146" y1=3D"100.91274478108036" x2=3D"235.19169044309135" y2=3D"1=
00.82381558234974" stroke=3D"#3366cc" stroke-width=3D"1"></line><line x1=3D=
"235.19169044309135" y1=3D"100.82381558234974" x2=3D"234.23603466365674" y2=
=3D"100.7130583846951" stroke=3D"#3366cc" stroke-width=3D"1"></line><line x=
1=3D"234.23603466365674" y1=3D"100.7130583846951" x2=3D"233.25419330180117"=
 y2=3D"100.6732951246984" stroke=3D"#3366cc" stroke-width=3D"1"></line><lin=
e x1=3D"233.25419330180117" y1=3D"100.6732951246984" x2=3D"232.244690828615=
7" y2=3D"100.6203670376708" stroke=3D"#3366cc" stroke-width=3D"1"></line><l=
ine x1=3D"232.2446908286157" y1=3D"100.6203670376708" x2=3D"231.20592337385=
384" y2=3D"100.53238009889432" stroke=3D"#3366cc" stroke-width=3D"1"></line=
><line x1=3D"231.20592337385384" y1=3D"100.53238009889432" x2=3D"230.136143=
39621427" y2=3D"100.50603901207961" stroke=3D"#3366cc" stroke-width=3D"1"><=
/line><line x1=3D"230.13614339621427" y1=3D"100.50603901207961" x2=3D"229.0=
334419941659" y2=3D"100.37907948350227" stroke=3D"#3366cc" stroke-width=3D"=
1"></line><line x1=3D"229.0334419941659" y1=3D"100.37907948350227" x2=3D"22=
7.8957284076532" y2=3D"100.30928381752705" stroke=3D"#3366cc" stroke-width=
=3D"1"></line><line x1=3D"227.8957284076532" y1=3D"100.30928381752705" x2=
=3D"226.72070615775107" y2=3D"100.26140220834168" stroke=3D"#3366cc" stroke=
-width=3D"1"></line><line x1=3D"226.72070615775107" y1=3D"100.2614022083416=
8" x2=3D"225.50584514004524" y2=3D"100.02324111860403" stroke=3D"#3366cc" s=
troke-width=3D"1"></line><line x1=3D"225.50584514004524" y1=3D"100.02324111=
860403" x2=3D"224.24834881933435" y2=3D"99.98446561070267" stroke=3D"#3366c=
c" stroke-width=3D"1"></line><line x1=3D"224.24834881933435" y1=3D"99.98446=
561070267" x2=3D"222.94511545610496" y2=3D"99.86418038244355" stroke=3D"#33=
66cc" stroke-width=3D"1"></line><line x1=3D"222.94511545610496" y1=3D"99.86=
418038244355" x2=3D"221.59269201247002" y2=3D"99.7657681139134" stroke=3D"#=
3366cc" stroke-width=3D"1"></line><line x1=3D"221.59269201247002" y1=3D"99.=
7657681139134" x2=3D"220.18721901370097" y2=3D"99.56151741525096" stroke=3D=
"#3366cc" stroke-width=3D"1"></line><line x1=3D"220.18721901370097" y1=3D"9=
9.56151741525096" x2=3D"218.7243641484697" y2=3D"99.49377075889373" stroke=
=3D"#3366cc" stroke-width=3D"1"></line><line x1=3D"218.7243641484697" y1=3D=
"99.49377075889373" x2=3D"217.19924172986742" y2=3D"99.44729189586099" stro=
ke=3D"#3366cc" stroke-width=3D"1"></line><line x1=3D"217.19924172986742" y1=
=3D"99.44729189586099" x2=3D"215.60631424288283" y2=3D"99.37982669227702" s=
troke=3D"#3366cc" stroke-width=3D"1"></line><line x1=3D"215.60631424288283"=
 y1=3D"99.37982669227702" x2=3D"213.93927097363812" y2=3D"99.30832643758265=
" stroke=3D"#3366cc" stroke-width=3D"1"></line><line x1=3D"213.939270973638=
12" y1=3D"99.30832643758265" x2=3D"212.19087700441963" y2=3D"99.14499794414=
86" stroke=3D"#3366cc" stroke-width=3D"1"></line><line x1=3D"212.1908770044=
1963" y1=3D"99.1449979441486" x2=3D"210.35278344406368" y2=3D"99.0075532025=
1722" stroke=3D"#3366cc" stroke-width=3D"1"></line><line x1=3D"210.35278344=
406368" y1=3D"99.00755320251722" x2=3D"208.41528630277352" y2=3D"98.9577437=
216007" stroke=3D"#3366cc" stroke-width=3D"1"></line><line x1=3D"208.415286=
30277352" y1=3D"98.9577437216007" x2=3D"206.3670163748262" y2=3D"98.9245876=
2736882" stroke=3D"#3366cc" stroke-width=3D"1"></line><line x1=3D"206.36701=
63748262" y1=3D"98.92458762736882" x2=3D"204.19453499513827" y2=3D"98.89974=
68564825" stroke=3D"#3366cc" stroke-width=3D"1"></line><line x1=3D"204.1945=
3499513827" y1=3D"98.8997468564825" x2=3D"201.88179915872342" y2=3D"98.7799=
9954807953" stroke=3D"#3366cc" stroke-width=3D"1"></line><line x1=3D"201.88=
179915872342" y1=3D"98.77999954807953" x2=3D"199.40944182030665" y2=3D"98.6=
853982238988" stroke=3D"#3366cc" stroke-width=3D"1"></line><line x1=3D"199.=
40944182030665" y1=3D"98.6853982238988" x2=3D"196.75378501344238" y2=3D"98.=
62387718809276" stroke=3D"#3366cc" stroke-width=3D"1"></line><line x1=3D"19=
6.75378501344238" y1=3D"98.62387718809276" x2=3D"193.88545714944206" y2=3D"=
98.52164805909104" stroke=3D"#3366cc" stroke-width=3D"1"></line><line x1=3D=
"193.88545714944206" y1=3D"98.52164805909104" x2=3D"190.7674072438552" y2=
=3D"97.92813450893439" stroke=3D"#3366cc" stroke-width=3D"1"></line><line x=
1=3D"190.7674072438552" y1=3D"97.92813450893439" x2=3D"187.35197000539196" =
y2=3D"97.66974018782582" stroke=3D"#3366cc" stroke-width=3D"1"></line><line=
 x1=3D"187.35197000539196" y1=3D"97.66974018782582" x2=3D"183.5763793037458=
5" y2=3D"97.57888883305637" stroke=3D"#3366cc" stroke-width=3D"1"></line><l=
ine x1=3D"183.57637930374585" y1=3D"97.57888883305637" x2=3D"179.3556279961=
1063" y2=3D"97.44513615719856" stroke=3D"#3366cc" stroke-width=3D"1"></line=
><line x1=3D"179.35562799611063" y1=3D"97.44513615719856" x2=3D"174.5705348=
21279" y2=3D"92.70384069128775" stroke=3D"#3366cc" stroke-width=3D"1"></lin=
e><line x1=3D"174.570534821279" y1=3D"92.70384069128775" x2=3D"169.04655015=
041442" y2=3D"88.5352703869217" stroke=3D"#3366cc" stroke-width=3D"1"></lin=
e><line x1=3D"169.04655015041442" y1=3D"88.5352703869217" x2=3D"162.5130630=
0636432" y2=3D"85.10235948617236" stroke=3D"#3366cc" stroke-width=3D"1"></l=
ine><line x1=3D"162.51306300636432" y1=3D"85.10235948617236" x2=3D"154.5167=
2099708296" y2=3D"80.01704340045916" stroke=3D"#3366cc" stroke-width=3D"1">=
</line><line x1=3D"154.51672099708296" y1=3D"80.01704340045916" x2=3D"144.2=
0764315138678" y2=3D"67.43233817778986" stroke=3D"#3366cc" stroke-width=3D"=
1"></line><line x1=3D"144.20764315138678" y1=3D"67.43233817778986" x2=3D"12=
9.6778139980553" y2=3D"64.22538677336956" stroke=3D"#3366cc" stroke-width=
=3D"1"></line><line x1=3D"129.6778139980553" y1=3D"64.22538677336956" x2=3D=
"104.83890699902766" y2=3D"50" stroke=3D"#3366cc" stroke-width=3D"1"></line=
></g></g></g><text x=3D"390" y=3D"385" text-anchor=3D"middle">sequence size=
</text><text x=3D"0" y=3D"170" text-anchor=3D"middle" transform=3D"rotate(-=
90, 15, 170)">k-mer coverage</text><g><line x1=3D"80" y1=3D"340" x2=3D"80" =
y2=3D"50" stroke=3D"black" stroke-width=3D"1"></line><line x1=3D"80" y1=3D"=
340" x2=3D"70" y2=3D"340" stroke=3D"black" stroke-width=3D"1"></line><text =
x=3D"65" y=3D"344" text-anchor=3D"end" transform=3D"rotate(-0,65,344)" font=
-family=3D"Helvetica" font-weight=3D"100" font-size=3D"12">0</text><line x1=
=3D"80" y1=3D"282" x2=3D"70" y2=3D"282" stroke=3D"black" stroke-width=3D"1"=
></line><text x=3D"65" y=3D"286" text-anchor=3D"end" transform=3D"rotate(-0=
,65,286)" font-family=3D"Helvetica" font-weight=3D"100" font-size=3D"12">10=
<tspan dy=3D"-6">1</tspan></text><line x1=3D"80" y1=3D"224" x2=3D"70" y2=3D=
"224" stroke=3D"black" stroke-width=3D"1"></line><text x=3D"65" y=3D"228" t=
ext-anchor=3D"end" transform=3D"rotate(-0,65,228)" font-family=3D"Helvetica=
" font-weight=3D"100" font-size=3D"12">10<tspan dy=3D"-6">2</tspan></text><=
line x1=3D"80" y1=3D"166" x2=3D"70" y2=3D"166" stroke=3D"black" stroke-widt=
h=3D"1"></line><text x=3D"65" y=3D"170" text-anchor=3D"end" transform=3D"ro=
tate(-0,65,170)" font-family=3D"Helvetica" font-weight=3D"100" font-size=3D=
"12">10<tspan dy=3D"-6">3</tspan></text><line x1=3D"80" y1=3D"108" x2=3D"70=
" y2=3D"108" stroke=3D"black" stroke-width=3D"1"></line><text x=3D"65" y=3D=
"112" text-anchor=3D"end" transform=3D"rotate(-0,65,112)" font-family=3D"He=
lvetica" font-weight=3D"100" font-size=3D"12">10<tspan dy=3D"-6">4</tspan><=
/text><line x1=3D"80" y1=3D"50" x2=3D"70" y2=3D"50" stroke=3D"black" stroke=
-width=3D"1"></line><text x=3D"65" y=3D"54" text-anchor=3D"end" transform=
=3D"rotate(-0,65,54)" font-family=3D"Helvetica" font-weight=3D"100" font-si=
ze=3D"12">10<tspan dy=3D"-6">5</tspan></text></g><g><line x1=3D"80" y1=3D"3=
40" x2=3D"780" y2=3D"340" stroke=3D"black" stroke-width=3D"1"></line><line =
x1=3D"80" y1=3D"340" x2=3D"80" y2=3D"350" stroke=3D"black" stroke-width=3D"=
1"></line><text x=3D"80" y=3D"362" text-anchor=3D"end" transform=3D"rotate(=
-0,80,362)" font-family=3D"Helvetica" font-weight=3D"100" font-size=3D"12">=
0</text><line x1=3D"157.77777777777777" y1=3D"340" x2=3D"157.77777777777777=
" y2=3D"350" stroke=3D"black" stroke-width=3D"1"></line><text x=3D"157.7777=
7777777777" y=3D"362" text-anchor=3D"end" transform=3D"rotate(-0,157.777777=
77777777,362)" font-family=3D"Helvetica" font-weight=3D"100" font-size=3D"1=
2">10<tspan dy=3D"-6">1</tspan></text><line x1=3D"235.55555555555554" y1=3D=
"340" x2=3D"235.55555555555554" y2=3D"350" stroke=3D"black" stroke-width=3D=
"1"></line><text x=3D"235.55555555555554" y=3D"362" text-anchor=3D"end" tra=
nsform=3D"rotate(-0,235.55555555555554,362)" font-family=3D"Helvetica" font=
-weight=3D"100" font-size=3D"12">10<tspan dy=3D"-6">2</tspan></text><line x=
1=3D"313.3333333333333" y1=3D"340" x2=3D"313.3333333333333" y2=3D"350" stro=
ke=3D"black" stroke-width=3D"1"></line><text x=3D"313.3333333333333" y=3D"3=
62" text-anchor=3D"end" transform=3D"rotate(-0,313.3333333333333,362)" font=
-family=3D"Helvetica" font-weight=3D"100" font-size=3D"12">10<tspan dy=3D"-=
6">3</tspan></text><line x1=3D"391.1111111111111" y1=3D"340" x2=3D"391.1111=
111111111" y2=3D"350" stroke=3D"black" stroke-width=3D"1"></line><text x=3D=
"391.1111111111111" y=3D"362" text-anchor=3D"end" transform=3D"rotate(-0,39=
1.1111111111111,362)" font-family=3D"Helvetica" font-weight=3D"100" font-si=
ze=3D"12">10<tspan dy=3D"-6">4</tspan></text><line x1=3D"468.88888888888886=
" y1=3D"340" x2=3D"468.88888888888886" y2=3D"350" stroke=3D"black" stroke-w=
idth=3D"1"></line><text x=3D"468.88888888888886" y=3D"362" text-anchor=3D"e=
nd" transform=3D"rotate(-0,468.88888888888886,362)" font-family=3D"Helvetic=
a" font-weight=3D"100" font-size=3D"12">10<tspan dy=3D"-6">5</tspan></text>=
<line x1=3D"546.6666666666666" y1=3D"340" x2=3D"546.6666666666666" y2=3D"35=
0" stroke=3D"black" stroke-width=3D"1"></line><text x=3D"546.6666666666666"=
 y=3D"362" text-anchor=3D"end" transform=3D"rotate(-0,546.6666666666666,362=
)" font-family=3D"Helvetica" font-weight=3D"100" font-size=3D"12">10<tspan =
dy=3D"-6">6</tspan></text><line x1=3D"624.4444444444443" y1=3D"340" x2=3D"6=
24.4444444444443" y2=3D"350" stroke=3D"black" stroke-width=3D"1"></line><te=
xt x=3D"624.4444444444443" y=3D"362" text-anchor=3D"end" transform=3D"rotat=
e(-0,624.4444444444443,362)" font-family=3D"Helvetica" font-weight=3D"100" =
font-size=3D"12">10<tspan dy=3D"-6">7</tspan></text><line x1=3D"702.2222222=
222222" y1=3D"340" x2=3D"702.2222222222222" y2=3D"350" stroke=3D"black" str=
oke-width=3D"1"></line><text x=3D"702.2222222222222" y=3D"362" text-anchor=
=3D"end" transform=3D"rotate(-0,702.2222222222222,362)" font-family=3D"Helv=
etica" font-weight=3D"100" font-size=3D"12">10<tspan dy=3D"-6">8</tspan></t=
ext><line x1=3D"780" y1=3D"340" x2=3D"780" y2=3D"350" stroke=3D"black" stro=
ke-width=3D"1"></line><text x=3D"780" y=3D"362" text-anchor=3D"end" transfo=
rm=3D"rotate(-0,780,362)" font-family=3D"Helvetica" font-weight=3D"100" fon=
t-size=3D"12">10<tspan dy=3D"-6">9</tspan></text></g><g><line x1=3D"80" y1=
=3D"340" x2=3D"780" y2=3D"340" stroke=3D"gray" stroke-width=3D"1" stroke-da=
sharray=3D"2,2"></line><line x1=3D"80" y1=3D"282" x2=3D"780" y2=3D"282" str=
oke=3D"gray" stroke-width=3D"1" stroke-dasharray=3D"2,2"></line><line x1=3D=
"80" y1=3D"224" x2=3D"780" y2=3D"224" stroke=3D"gray" stroke-width=3D"1" st=
roke-dasharray=3D"2,2"></line><line x1=3D"80" y1=3D"166" x2=3D"780" y2=3D"1=
66" stroke=3D"gray" stroke-width=3D"1" stroke-dasharray=3D"2,2"></line><lin=
e x1=3D"80" y1=3D"108" x2=3D"780" y2=3D"108" stroke=3D"gray" stroke-width=
=3D"1" stroke-dasharray=3D"2,2"></line><line x1=3D"80" y1=3D"50" x2=3D"780"=
 y2=3D"50" stroke=3D"gray" stroke-width=3D"1" stroke-dasharray=3D"2,2"></li=
ne></g><g><line x1=3D"80" y1=3D"340" x2=3D"80" y2=3D"50" stroke=3D"gray" st=
roke-width=3D"1" stroke-dasharray=3D"2,2"></line><line x1=3D"157.7777777777=
7777" y1=3D"340" x2=3D"157.77777777777777" y2=3D"50" stroke=3D"gray" stroke=
-width=3D"1" stroke-dasharray=3D"2,2"></line><line x1=3D"235.55555555555554=
" y1=3D"340" x2=3D"235.55555555555554" y2=3D"50" stroke=3D"gray" stroke-wid=
th=3D"1" stroke-dasharray=3D"2,2"></line><line x1=3D"313.3333333333333" y1=
=3D"340" x2=3D"313.3333333333333" y2=3D"50" stroke=3D"gray" stroke-width=3D=
"1" stroke-dasharray=3D"2,2"></line><line x1=3D"391.1111111111111" y1=3D"34=
0" x2=3D"391.1111111111111" y2=3D"50" stroke=3D"gray" stroke-width=3D"1" st=
roke-dasharray=3D"2,2"></line><line x1=3D"468.88888888888886" y1=3D"340" x2=
=3D"468.88888888888886" y2=3D"50" stroke=3D"gray" stroke-width=3D"1" stroke=
-dasharray=3D"2,2"></line><line x1=3D"546.6666666666666" y1=3D"340" x2=3D"5=
46.6666666666666" y2=3D"50" stroke=3D"gray" stroke-width=3D"1" stroke-dasha=
rray=3D"2,2"></line><line x1=3D"624.4444444444443" y1=3D"340" x2=3D"624.444=
4444444443" y2=3D"50" stroke=3D"gray" stroke-width=3D"1" stroke-dasharray=
=3D"2,2"></line><line x1=3D"702.2222222222222" y1=3D"340" x2=3D"702.2222222=
222222" y2=3D"50" stroke=3D"gray" stroke-width=3D"1" stroke-dasharray=3D"2,=
2"></line><line x1=3D"780" y1=3D"340" x2=3D"780" y2=3D"50" stroke=3D"gray" =
stroke-width=3D"1" stroke-dasharray=3D"2,2"></line></g></svg></div></div></=
div><a name=3D"bpprofile" style=3D"padding-top: 60px;"></a><div id=3D"flowI=
tem29" class=3D"notebookHeader" style=3D"clear: both;">Nucleotide Histogram=
</div><div id=3D"flowItem30" class=3D"notebookParagraph" style=3D"clear: bo=
th;">This graph shows the fraction of base pairs of each type (A, C, G, T, =
or ambiguous base N) at each position starting from the beginning of each r=
ead. Shotgun data sets should have roughly equal proportions of basecalls.<=
/div><div id=3D"flowItem31" class=3D"notebookGraphic 800" style=3D"clear: b=
oth;"><div class=3D"btn-group pull-right"><button title=3D"show provenance =
information" class=3D"btn btn-mini"><i class=3D"icon-info-sign"></i></butto=
n><button title=3D"download" class=3D"btn btn-mini dropdown-toggle" role=3D=
"button" data-toggle=3D"dropdown" data-target=3D"#" href=3D"/page.html"><im=
g src=3D"https://www.mg-rast.org/Retina/images/cloud-download.png" style=3D=
"width: 16px; margin-right: 3px;"><b class=3D"caret"></b></button><ul class=
=3D"dropdown-menu" role=3D"menu"><li role=3D"presentation"><a href=3D"https=
://www.mg-rast.org/mgmain.html?mgpage=3Doverview&amp;metagenome=3Dmgm496496=
5.3#" role=3D"menuitem" class=3D"noclick">download CSV</a></li><li role=3D"=
presentation"><a href=3D"https://www.mg-rast.org/mgmain.html?mgpage=3Doverv=
iew&amp;metagenome=3Dmgm4964965.3#" role=3D"menuitem" class=3D"noclick">dow=
nload JSON data</a></li><li role=3D"presentation"><a href=3D"https://www.mg=
-rast.org/mgmain.html?mgpage=3Doverview&amp;metagenome=3Dmgm4964965.3#" rol=
e=3D"menuitem" class=3D"noclick">download as SVG</a></li><li role=3D"presen=
tation"><a href=3D"https://www.mg-rast.org/mgmain.html?mgpage=3Doverview&am=
p;metagenome=3Dmgm4964965.3#" role=3D"menuitem" class=3D"noclick">download =
as PNG</a></li></ul></div><div id=3D"flowGraphic31" style=3D"margin-left: a=
uto; margin-right: auto; width: 800px;"><div id=3D"SVGdiv6" style=3D"width:=
 800px; height: 400px;" class=3D"hasSVG"><svg version=3D"1.1" xmlns=3D"http=
://www.w3.org/2000/svg" viewBox=3D"0 0 800 400"><text x=3D"315" y=3D"385" t=
ext-anchor=3D"middle">bp - position</text><text x=3D"0" y=3D"170" text-anch=
or=3D"middle" transform=3D"rotate(-90, 15, 170)">% - bp</text><g><polygon p=
oints=3D"627.6800000000012,340 625.3600000000012,340 623.0400000000011,340 =
620.720000000001,340 618.400000000001,340 616.080000000001,340 613.76000000=
00009,340 611.4400000000009,340 609.1200000000008,340 606.8000000000008,340=
 604.4800000000007,340 602.1600000000007,340 599.8400000000006,340 597.5200=
000000006,340 595.2000000000005,340 592.8800000000005,340 590.5600000000004=
,340 588.2400000000004,340 585.9200000000003,340 583.6000000000003,340 581.=
2800000000002,340 578.9600000000002,340 576.6400000000001,340 574.32,340 57=
2,340 569.68,340 567.3599999999999,340 565.0399999999998,340 562.7199999999=
998,340 560.3999999999997,340 558.0799999999997,340 555.7599999999996,340 5=
53.4399999999996,340 551.1199999999995,340 548.7999999999995,340 546.479999=
9999994,340 544.1599999999994,340 541.8399999999993,340 539.5199999999993,3=
40 537.1999999999992,340 534.8799999999992,340 532.5599999999991,340 530.23=
99999999991,340 527.919999999999,340 525.599999999999,340 523.279999999999,=
340 520.9599999999989,340 518.6399999999988,340 516.3199999999988,340 513.9=
999999999987,340 511.6799999999987,340 509.3599999999987,340 507.0399999999=
987,340 504.7199999999987,340 502.3999999999987,340 500.07999999999873,340 =
497.75999999999874,340 495.43999999999875,340 493.11999999999875,340 490.79=
999999999876,340 488.47999999999877,340 486.1599999999988,340 483.839999999=
9988,340 481.5199999999988,340 479.1999999999988,340 476.8799999999988,340 =
474.5599999999988,340 472.2399999999988,340 469.9199999999988,340 467.59999=
999999883,340 465.27999999999884,340 462.95999999999884,340 460.63999999999=
885,340 458.31999999999886,340 455.99999999999886,340 453.67999999999887,34=
0 451.3599999999989,340 449.0399999999989,340 446.7199999999989,340 444.399=
9999999989,340 442.0799999999989,340 439.7599999999989,340 437.439999999998=
9,340 435.1199999999989,340 432.79999999999893,340 430.47999999999894,340 4=
28.15999999999894,340 425.83999999999895,340 423.51999999999896,340 421.199=
99999999897,340 418.879999999999,340 416.559999999999,340 414.239999999999,=
340 411.919999999999,340 409.599999999999,340 407.279999999999,340 404.9599=
99999999,340 402.639999999999,340 400.319999999999,340 397.99999999999903,3=
40 395.67999999999904,340 393.35999999999905,340 391.03999999999905,340 388=
.71999999999906,340 386.39999999999907,340 384.0799999999991,340 381.759999=
9999991,340 379.4399999999991,340 377.1199999999991,340 374.7999999999991,3=
40 372.4799999999991,340 370.1599999999991,340 367.8399999999991,340 365.51=
999999999913,340 363.19999999999914,340 360.87999999999914,340 358.55999999=
999915,340 356.23999999999916,340 353.91999999999916,340 351.59999999999917=
,340 349.2799999999992,340 346.9599999999992,340 344.6399999999992,340 342.=
3199999999992,340 339.9999999999992,340 337.6799999999992,340 335.359999999=
9992,340 333.0399999999992,340 330.71999999999923,340 328.39999999999924,34=
0 326.07999999999925,340 323.75999999999925,340 321.43999999999926,340 319.=
11999999999927,340 316.7999999999993,340 314.4799999999993,340 312.15999999=
99993,340 309.8399999999993,340 307.5199999999993,340 305.1999999999993,340=
 302.8799999999993,340 300.5599999999993,340 298.2399999999993,340 295.9199=
9999999933,340 293.59999999999934,340 291.27999999999935,340 288.9599999999=
9935,340 286.63999999999936,340 284.31999999999937,340 281.9999999999994,34=
0 279.6799999999994,340 277.3599999999994,340 275.0399999999994,340 272.719=
9999999994,340 270.3999999999994,340 268.0799999999994,340 265.759999999999=
4,340 263.43999999999943,340 261.11999999999944,340 258.79999999999944,340 =
256.47999999999945,340 254.15999999999946,340 251.83999999999946,340 249.51=
999999999947,340 247.19999999999948,340 244.87999999999948,340 242.55999999=
99995,340 240.2399999999995,340 237.9199999999995,340 235.5999999999995,340=
 233.27999999999952,340 230.95999999999952,340 228.63999999999953,340 226.3=
1999999999954,340 223.99999999999955,340 221.67999999999955,340 219.3599999=
9999956,340 217.03999999999957,340 214.71999999999957,340 212.3999999999995=
8,340 210.0799999999996,340 207.7599999999996,340 205.4399999999996,340 203=
.1199999999996,340 200.7999999999996,340 198.47999999999962,340 196.1599999=
9999963,340 193.83999999999963,340 191.51999999999964,340 189.1999999999996=
5,340 186.87999999999965,340 184.55999999999966,340 182.23999999999967,340 =
179.91999999999967,340 177.59999999999968,340 175.2799999999997,340 172.959=
9999999997,340 170.6399999999997,340 168.3199999999997,340 165.999999999999=
72,340 163.67999999999972,340 161.35999999999973,340 159.03999999999974,340=
 156.71999999999974,340 154.39999999999975,340 152.07999999999976,340 149.7=
5999999999976,340 147.43999999999977,340 145.11999999999978,340 142.7999999=
9999978,340 140.4799999999998,340 138.1599999999998,340 135.8399999999998,3=
40 133.5199999999998,340 131.19999999999982,340 128.87999999999982,340 126.=
55999999999982,340 124.23999999999982,340 121.91999999999983,340 119.599999=
99999984,340 117.27999999999984,340 114.95999999999985,340 112.639999999999=
86,340 110.31999999999987,340 107.99999999999987,340 105.67999999999988,340=
 103.35999999999989,340 101.03999999999989,340 98.7199999999999,340 96.3999=
999999999,340 94.07999999999991,340 91.75999999999992,340 89.43999999999993=
,340 87.11999999999993,340 84.79999999999994,340 82.47999999999995,340 80.1=
5999999999995,340 77.83999999999996,340 75.51999999999997,340 73.1999999999=
9997,340 70.87999999999998,340 68.55999999999999,340 66.24,340 63.92,340 61=
.6,340 59.28,340 56.96,340 54.64,340 52.32,340 50,340 50,279.5439543954395 =
52.32,281.0741074107411 54.64,260.07200720072007 56.96,287.85478547854785 5=
9.28,235.49954995499553 61.6,231.53915391539158 63.92,252.3912391239124 66.=
24,234.86948694869488 68.55999999999999,292.86528652865286 70.8799999999999=
8,265.32253225322535 73.19999999999997,272.4932493249325 75.51999999999997,=
271.7131713171317 77.83999999999996,280.05400540054006 80.15999999999995,28=
3.62436243624364 82.47999999999995,262.05220522052207 84.79999999999994,263=
.46234623462345 87.11999999999993,261.21212121212125 89.43999999999993,261.=
5721572157216 91.75999999999992,263.9123912391239 94.07999999999991,263.582=
35823582356 96.3999999999999,265.4125412541254 98.7199999999999,265.6225622=
5622565 101.03999999999989,265.2925292529253 103.35999999999989,265.0225022=
5022505 105.67999999999988,267.15271527152714 107.99999999999987,264.752475=
2475248 110.31999999999987,265.1125112511251 112.63999999999986,265.1425142=
5142515 114.95999999999985,264.3324332433243 117.27999999999984,264.6024602=
4602463 119.59999999999984,266.2826282628263 121.91999999999983,264.6624662=
4662466 124.23999999999982,265.1125112511251 126.55999999999982,267.1227122=
7122716 128.87999999999982,265.5325532553255 131.19999999999982,265.5625562=
5562557 133.5199999999998,266.34263426342636 135.8399999999998,265.32253225=
322535 138.1599999999998,264.6924692469247 140.4799999999998,266.5226522652=
2655 142.79999999999978,264.7524752475248 145.11999999999978,265.2325232523=
252 147.43999999999977,266.1326132613261 149.75999999999976,265.62256225622=
565 152.07999999999976,265.62256225622565 154.39999999999975,266.3426342634=
2636 156.71999999999974,265.02250225022505 159.03999999999974,265.202520252=
02524 161.35999999999973,267.00270027002705 163.67999999999972,265.17251725=
17252 165.99999999999972,265.44254425442546 168.3199999999997,266.342634263=
42636 170.6399999999997,264.7524752475248 172.9599999999997,265.11251125112=
51 175.2799999999997,266.3726372637264 177.59999999999968,265.2325232523252=
 179.91999999999967,265.6825682568257 182.23999999999967,266.7626762676268 =
184.55999999999966,265.20252025202524 186.87999999999965,265.26252625262526=
 189.19999999999965,266.2526252625263 191.51999999999964,264.84248424842485=
 193.83999999999963,265.6525652565257 196.15999999999963,266.5826582658266 =
198.47999999999962,265.74257425742576 200.7999999999996,266.04260426042606 =
203.1199999999996,266.9126912691269 205.4399999999996,265.952595259526 207.=
7599999999996,265.8325832583258 210.0799999999996,267.00270027002705 212.39=
999999999958,266.1326132613261 214.71999999999957,264.90249024902494 217.03=
999999999957,267.1827182718272 219.35999999999956,265.26252625262526 221.67=
999999999955,265.7125712571257 223.99999999999955,267.3627362736274 226.319=
99999999954,266.16261626162617 228.63999999999953,266.16261626162617 230.95=
999999999952,266.5826582658266 233.27999999999952,266.3126312631263 235.599=
9999999995,266.5526552655266 237.9199999999995,267.3627362736274 240.239999=
9999995,265.92259225922595 242.5599999999995,265.44254425442546 244.8799999=
9999948,267.15271527152714 247.19999999999948,266.012601260126 249.51999999=
999947,265.80258025802584 251.83999999999946,266.73267326732673 254.1599999=
9999946,265.3525352535254 256.47999999999945,266.1326132613261 258.79999999=
999944,267.6627662766277 261.11999999999944,266.34263426342636 263.43999999=
999943,266.1326132613261 265.7599999999994,267.57275727572755 268.079999999=
9994,265.4125412541254 270.3999999999994,266.22262226222625 272.71999999999=
94,267.5127512751275 275.0399999999994,266.64266426642666 277.3599999999994=
,266.2826282628263 279.6799999999994,267.3927392739274 281.9999999999994,26=
5.74257425742576 284.31999999999937,266.0726072607261 286.63999999999936,26=
7.12271227122716 288.95999999999935,265.80258025802584 291.27999999999935,2=
66.4926492649265 293.59999999999934,267.87278727872786 295.91999999999933,2=
66.3726372637264 298.2399999999993,266.2526252625263 300.5599999999993,266.=
7626762676268 302.8799999999993,266.43264326432643 305.1999999999993,266.19=
26192619262 307.5199999999993,267.3927392739274 309.8399999999993,266.97269=
726972695 312.1599999999993,266.2526252625263 314.4799999999993,266.9726972=
6972695 316.7999999999993,266.1326132613261 319.11999999999927,266.73267326=
732673 321.43999999999926,267.4827482748275 323.75999999999925,265.92259225=
922595 326.07999999999925,266.7626762676268 328.39999999999924,267.45274527=
452744 330.71999999999923,265.92259225922595 333.0399999999992,266.37263726=
37264 335.3599999999992,267.962796279628 337.6799999999992,266.372637263726=
4 339.9999999999992,266.3726372637264 342.3199999999992,267.4227422742274 3=
44.6399999999992,265.6525652565257 346.9599999999992,266.2526252625263 349.=
2799999999992,268.2028202820282 351.59999999999917,266.16261626162617 353.9=
1999999999916,266.2826282628263 356.23999999999916,267.93279327932794 358.5=
5999999999915,266.40264026402645 360.87999999999914,266.52265226522655 363.=
19999999999914,266.97269726972695 365.51999999999913,267.00270027002705 367=
.8399999999991,265.982598259826 370.1599999999991,267.7227722772277 372.479=
9999999991,266.1926192619262 374.7999999999991,267.1827182718272 377.119999=
9999991,268.77287728772876 379.4399999999991,267.2727272727273 381.75999999=
99991,267.6927692769277 384.0799999999991,268.022802280228 386.399999999999=
07,267.4827482748275 388.71999999999906,266.7926792679268 391.0399999999990=
5,268.71287128712873 393.35999999999905,266.8526852685269 395.6799999999990=
4,266.8526852685269 397.99999999999903,270.2130213021302 400.319999999999,2=
77.4437443744375 402.639999999999,275.76357635763577 404.959999999999,277.7=
437743774378 407.279999999999,274.50345034503454 409.599999999999,276.63366=
336633663 411.919999999999,276.42364236423646 414.239999999999,271.89318931=
89319 416.559999999999,276.1836183618362 418.879999999999,277.4737473747375=
 421.19999999999897,278.7038703870387 423.51999999999896,274.4134413441344 =
425.83999999999895,277.71377137713773 428.15999999999894,274.5934593459346 =
430.47999999999894,272.3132313231323 432.79999999999893,275.46354635463547 =
435.1199999999989,269.31293129312934 437.4399999999989,274.4134413441344 43=
9.7599999999989,278.37383738373836 442.0799999999989,276.2136213621362 444.=
3999999999989,275.3135313531353 446.7199999999989,274.053405340534 449.0399=
999999989,270.993099309931 451.3599999999989,276.54365436543657 453.6799999=
9999887,277.14371437143717 455.99999999999886,278.1638163816382 458.3199999=
9999886,280.8640864086409 460.63999999999885,269.7629762976298 462.95999999=
999884,277.6837683768377 465.27999999999884,275.04350435043506 467.59999999=
999883,277.53375337533754 469.9199999999988,277.14371437143717 472.23999999=
99988,273.1833183318332 474.5599999999988,276.75367536753674 476.8799999999=
988,275.3735373537354 479.1999999999988,274.74347434743476 481.519999999998=
8,277.05370537053705 483.8399999999988,275.9135913591359 486.1599999999988,=
277.8637863786379 488.47999999999877,279.45394539453946 490.79999999999876,=
275.013501350135 493.11999999999875,275.9135913591359 495.43999999999875,27=
6.2136213621362 497.75999999999874,273.9033903390339 500.07999999999873,276=
.12361236123616 502.3999999999987,278.1638163816382 504.7199999999987,274.6=
8346834683473 507.0399999999987,278.07380738073806 509.3599999999987,272.73=
327332733277 511.6799999999987,272.2832283228323 513.9999999999987,277.8337=
8337833784 516.3199999999988,275.76357635763577 518.6399999999988,272.01320=
1320132 520.9599999999989,275.52355235523555 523.279999999999,276.723672367=
23676 525.599999999999,280.5640564056406 527.919999999999,274.5634563456345=
6 530.2399999999991,279.2439243924392 532.5599999999991,276.6936693669367 5=
34.8799999999992,276.1836183618362 537.1999999999992,275.5835583558356 539.=
5199999999993,275.3735373537354 541.8399999999993,273.60336033603363 544.15=
99999999994,277.2037203720372 546.4799999999994,278.6438643864387 548.79999=
99999995,274.7734773477348 551.1199999999995,273.66336633663366 553.4399999=
999996,277.62376237623766 555.7599999999996,277.71377137713773 558.07999999=
99997,280.0840084008401 560.3999999999997,273.66336633663366 562.7199999999=
998,275.04350435043506 565.0399999999998,274.4734473447345 567.359999999999=
9,272.7932793279328 569.68,275.64356435643566 572,276.24362436243626 574.32=
,275.0735073507351 576.6400000000001,272.5832583258326 578.9600000000002,27=
6.7836783678368 581.2800000000002,272.1932193219322 583.6000000000003,279.5=
7395739573957 585.9200000000003,274.38343834383437 588.2400000000004,274.56=
345634563456 590.5600000000004,280.0840084008401 592.8800000000005,278.2238=
223822382 595.2000000000005,274.74347434743476 597.5200000000006,276.933693=
36933694 599.8400000000006,278.85388538853886 602.1600000000007,270.3930393=
0393044 604.4800000000007,272.13321332133216 606.8000000000008,272.79327932=
79328 609.1200000000008,271.86318631863185 611.4400000000009,275.3135313531=
353 613.7600000000009,272.9132913291329 616.080000000001,273.4533453345335 =
618.400000000001,274.5334533453345 620.720000000001,274.32343234323434 623.=
0400000000011,275.013501350135 625.3600000000012,273.12331233123314 627.680=
0000000012,272.04320432043204" fill=3D"#3366cc" stroke=3D"white" stroke-wid=
th=3D"1"></polygon><polygon points=3D"627.6800000000012,272.04320432043204 =
625.3600000000012,273.12331233123314 623.0400000000011,275.013501350135 620=
.720000000001,274.32343234323434 618.400000000001,274.5334533453345 616.080=
000000001,273.4533453345335 613.7600000000009,272.9132913291329 611.4400000=
000009,275.3135313531353 609.1200000000008,271.86318631863185 606.800000000=
0008,272.7932793279328 604.4800000000007,272.13321332133216 602.16000000000=
07,270.39303930393044 599.8400000000006,278.85388538853886 597.520000000000=
6,276.93369336933694 595.2000000000005,274.74347434743476 592.8800000000005=
,278.2238223822382 590.5600000000004,280.0840084008401 588.2400000000004,27=
4.56345634563456 585.9200000000003,274.38343834383437 583.6000000000003,279=
.57395739573957 581.2800000000002,272.1932193219322 578.9600000000002,276.7=
836783678368 576.6400000000001,272.5832583258326 574.32,275.0735073507351 5=
72,276.24362436243626 569.68,275.64356435643566 567.3599999999999,272.79327=
93279328 565.0399999999998,274.4734473447345 562.7199999999998,275.04350435=
043506 560.3999999999997,273.66336633663366 558.0799999999997,280.084008400=
8401 555.7599999999996,277.71377137713773 553.4399999999996,277.62376237623=
766 551.1199999999995,273.66336633663366 548.7999999999995,274.773477347734=
8 546.4799999999994,278.6438643864387 544.1599999999994,277.2037203720372 5=
41.8399999999993,273.60336033603363 539.5199999999993,275.3735373537354 537=
.1999999999992,275.5835583558356 534.8799999999992,276.1836183618362 532.55=
99999999991,276.6936693669367 530.2399999999991,279.2439243924392 527.91999=
9999999,274.56345634563456 525.599999999999,280.5640564056406 523.279999999=
999,276.72367236723676 520.9599999999989,275.52355235523555 518.63999999999=
88,272.013201320132 516.3199999999988,275.76357635763577 513.9999999999987,=
277.83378337833784 511.6799999999987,272.2832283228323 509.3599999999987,27=
2.73327332733277 507.0399999999987,278.07380738073806 504.7199999999987,274=
.68346834683473 502.3999999999987,278.1638163816382 500.07999999999873,276.=
12361236123616 497.75999999999874,273.9033903390339 495.43999999999875,276.=
2136213621362 493.11999999999875,275.9135913591359 490.79999999999876,275.0=
13501350135 488.47999999999877,279.45394539453946 486.1599999999988,277.863=
7863786379 483.8399999999988,275.9135913591359 481.5199999999988,277.053705=
37053705 479.1999999999988,274.74347434743476 476.8799999999988,275.3735373=
537354 474.5599999999988,276.75367536753674 472.2399999999988,273.183318331=
8332 469.9199999999988,277.14371437143717 467.59999999999883,277.5337533753=
3754 465.27999999999884,275.04350435043506 462.95999999999884,277.683768376=
8377 460.63999999999885,269.7629762976298 458.31999999999886,280.8640864086=
409 455.99999999999886,278.1638163816382 453.67999999999887,277.14371437143=
717 451.3599999999989,276.54365436543657 449.0399999999989,270.993099309931=
 446.7199999999989,274.053405340534 444.3999999999989,275.3135313531353 442=
.0799999999989,276.2136213621362 439.7599999999989,278.37383738373836 437.4=
399999999989,274.4134413441344 435.1199999999989,269.31293129312934 432.799=
99999999893,275.46354635463547 430.47999999999894,272.3132313231323 428.159=
99999999894,274.5934593459346 425.83999999999895,277.71377137713773 423.519=
99999999896,274.4134413441344 421.19999999999897,278.7038703870387 418.8799=
99999999,277.4737473747375 416.559999999999,276.1836183618362 414.239999999=
999,271.8931893189319 411.919999999999,276.42364236423646 409.599999999999,=
276.63366336633663 407.279999999999,274.50345034503454 404.959999999999,277=
.7437743774378 402.639999999999,275.76357635763577 400.319999999999,277.443=
7443744375 397.99999999999903,270.2130213021302 395.67999999999904,266.8526=
852685269 393.35999999999905,266.8526852685269 391.03999999999905,268.71287=
128712873 388.71999999999906,266.7926792679268 386.39999999999907,267.48274=
82748275 384.0799999999991,268.022802280228 381.7599999999991,267.692769276=
9277 379.4399999999991,267.2727272727273 377.1199999999991,268.772877287728=
76 374.7999999999991,267.1827182718272 372.4799999999991,266.1926192619262 =
370.1599999999991,267.7227722772277 367.8399999999991,265.982598259826 365.=
51999999999913,267.00270027002705 363.19999999999914,266.97269726972695 360=
.87999999999914,266.52265226522655 358.55999999999915,266.40264026402645 35=
6.23999999999916,267.93279327932794 353.91999999999916,266.2826282628263 35=
1.59999999999917,266.16261626162617 349.2799999999992,268.2028202820282 346=
.9599999999992,266.2526252625263 344.6399999999992,265.6525652565257 342.31=
99999999992,267.4227422742274 339.9999999999992,266.3726372637264 337.67999=
99999992,266.3726372637264 335.3599999999992,267.962796279628 333.039999999=
9992,266.3726372637264 330.71999999999923,265.92259225922595 328.3999999999=
9924,267.45274527452744 326.07999999999925,266.7626762676268 323.7599999999=
[truncated: 1,531,006 more chars]
