# Supplementary material for: SEQ2MGS: an effective tool for generating realistic artificial metagenomes from the existing sequencing data
Source: NAR Genom Bioinform. 2022 Jul 25;4(3):lqac050. doi: 10.1093/nargab/lqac050 (PMC9310082; doi:10.1093/nargab/lqac050)
Supplement: lqac050_Supplemental_Files [file lqac050_supplemental_files.zip › S3_MG-RAST/SRR12344432.json]

{"sequence_stats":{"sequence_count_processed_rna":"34896","average_length_raw":"155.642","ambig_sequence_count_raw":"1272208","ratio_reads_aa":"0.704","length_max_preprocessed_rna":"294","length_max_preprocessed":"294","read_count_annotated":"13627016","sequence_count_processed_aa":"13733395","average_gc_content_raw":"50.780","standard_deviation_gc_ratio_preprocessed":"0.443","read_count_processed_rna":"214946","bp_count_preprocessed_rna":"4051565539","ambig_char_count_preprocessed_rna":"1512060","sequence_count_dereplication_removed":"4504438","ratio_reads_rna":"0.007","read_count_processed_aa":"20557025","sequence_count_sims_rna":"15120","cluster_count_processed_rna":10481,"length_min_raw":"50","length_max_raw":"294","standard_deviation_gc_ratio_raw":"0.437","standard_deviation_gc_content_preprocessed":"9.575","average_gc_ratio_raw":"1.048","standard_deviation_length_raw":"38.560","sequence_count_preprocessed_rna":"26038744","average_gc_content_preprocessed_rna":"50.775","ambig_char_count_raw":"1513187","average_ambig_chars_raw":"0.058","ambig_sequence_count_preprocessed":"1110450","sequence_count_raw":"26043516","sequence_count_preprocessed":"21534137","clustered_sequence_count_processed_aa":10015419,"alpha_diversity_shannon":139.470061410251,"file_size_raw":10268427328,"standard_deviation_length_preprocessed":"40.250","ambig_char_count_preprocessed":"1321034","length_min_preprocessed":"50","average_gc_ratio_preprocessed_rna":"1.048","cluster_count_processed_aa":3341888,"average_length_preprocessed_rna":"155.598","length_min_preprocessed_rna":"50","standard_deviation_gc_ratio_preprocessed_rna":"0.437","sequence_count_sims_aa":"8477431","average_length_preprocessed":"157.489","average_gc_ratio_preprocessed":"1.053","bp_count_raw":"4053476666","standard_deviation_gc_content_raw":"9.473","ambig_sequence_count_preprocessed_rna":"1271923","clustered_sequence_count_processed_rna":190531,"standard_deviation_length_preprocessed_rna":"38.543","standard_deviation_gc_content_preprocessed_rna":"9.475","bp_count_preprocessed":"3391390969","average_ambig_chars_preprocessed":"0.061","average_ambig_chars_preprocessed_rna":"0.058","average_gc_content_preprocessed":"50.707"},"ontology":{"NOG":[["INFORMATION STORAGE AND PROCESSING",31141],["CELLULAR PROCESSES AND SIGNALING",38097],["POORLY CHARACTERIZED",330916],["METABOLISM",45384]],"COG":[["POORLY CHARACTERIZED",691999],["INFORMATION STORAGE AND PROCESSING",982144],["METABOLISM",1936023],["CELLULAR PROCESSES AND SIGNALING",962168]],"Subsystems":[["Iron acquisition and metabolism",128514],["Secondary Metabolism",24094],["Protein Metabolism",868684],["RNA Metabolism",650951],["Cofactors, Vitamins, Prosthetic Groups, Pigments",583213],["Membrane Transport",253157],["Virulence, Disease and Defense",255597],["Potassium metabolism",39249],["Phosphorus Metabolism",106846],["Nucleosides and Nucleotides",314603],["Motility and Chemotaxis",40646],["Miscellaneous",741725],["Cell Wall and Capsule",465709],["Phages, Prophages, Transposable elements, Plasmids",222380],["Fatty Acids, Lipids, and Isoprenoids",276475],["Dormancy and Sporulation",43038],["Carbohydrates",1761915],["Respiration",189161],["Regulation and Cell signaling",119689],["Amino Acids and Derivatives",957635],["DNA Metabolism",544168],["Nitrogen Metabolism",53624],["Photosynthesis",3852],["Metabolism of Aromatic Compounds",44682],["Sulfur Metabolism",109137],["Stress Response",141249],["Clustering-based subsystems",1531296],["Cell Division and Cell Cycle",156837]],"KO":[["Cellular Processes",132416],["Human Diseases",36809],["Genetic Information Processing",900643],["Environmental Information Processing",429965],["Organismal Systems",18968],["Metabolism",2189901]]},"source":{"Greengenes":{"identity":["0","0","21","740","52138"],"evalue":["0","0","31","4970","47898"]},"PATRIC":{"evalue":["475308","1373270","5185498","2409907","1336750"],"identity":["282960","2527222","1536541","1814344","4619666"]},"LSU":{"identity":["0","20","128","597","101388"],"evalue":["0","0","291","15880","85962"]},"TrEMBL":{"evalue":["480305","1379671","5223039","2462955","1358642"],"identity":["286876","2509185","1529322","1840091","4739138"]},"Subsystems":{"identity":["241496","1719714","762848","469024","662723"],"evalue":["284501","801169","1925508","496045","348582"]},"KEGG":{"identity":["405195","3155042","1449414","916892","1341108"],"evalue":["524560","1459212","3624621","976698","682560"]},"NOG":{"identity":["17712","176365","83239","57787","104963"],"evalue":["31320","81431","203245","76695","47375"]},"KO":{"evalue":["180680","533306","1465118","357925","273110"],"identity":["151979","1213069","616816","373178","455097"]},"COG":{"identity":["256822","1737390","759242","501800","767988"],"evalue":["303626","829246","1969285","539760","381325"]},"SEED":{"evalue":["463270","1268335","3023032","856483","566958"],"identity":["365478","2664952","1164051","765756","1217841"]},"GenBank":{"evalue":["485358","1393594","5198606","2388253","1339482"],"identity":["291945","2580937","1581562","1809349","4541500"]},"SwissProt":{"evalue":["77512","223874","526885","114881","93260"],"identity":["70598","482784","216843","127702","138485"]},"RefSeq":{"evalue":["490922","1406954","5128171","2353651","1324892"],"identity":["299517","2617804","1552208","1760449","4474612"]},"SSU":{"identity":["0","1","450","1151","60935"],"evalue":["0","0","119","5379","57039"]},"IMG":{"evalue":["489067","1400570","5046848","2305135","1302303"],"identity":["299229","2612998","1534107","1729901","4367688"]},"eggNOG":{"identity":["289985","2047036","904648","619270","1025782"],"evalue":["362884","980918","2361470","703827","477622"]},"RDP":{"evalue":["0","0","96","5485","56010"],"identity":["0","0","234","968","60389"]}},"length_histogram":{"upload":[["50","34133"],["51","35101"],["52","35398"],["53","34941"],["54","34713"],["55","34912"],["56","34932"],["57","34952"],["58","34111"],["59","34529"],["60","34952"],["61","34574"],["62","33282"],["63","33932"],["64","33663"],["65","33284"],["66","33553"],["67","33547"],["68","33689"],["69","33146"],["70","33433"],["71","33568"],["72","32434"],["73","32661"],["74","32443"],["75","32110"],["76","31647"],["77","31774"],["78","32323"],["79","31935"],["80","31542"],["81","31509"],["82","31153"],["83","31067"],["84","30108"],["85","29563"],["86","29777"],["87","29711"],["88","30274"],["89","29783"],["90","29728"],["91","30034"],["92","29619"],["93","29077"],["94","29235"],["95","28626"],["96","27905"],["97","28138"],["98","28471"],["99","28347"],["100","28385"],["101","28332"],["102","28171"],["103","28171"],["104","27863"],["105","27591"],["106","27336"],["107","27544"],["108","27641"],["109","27441"],["110","27341"],["111","27851"],["112","27929"],["113","27734"],["114","28299"],["115","27845"],["116","27217"],["117","27020"],["118","27222"],["119","27570"],["120","27757"],["121","28365"],["122","27675"],["123","28467"],["124","28060"],["125","27796"],["126","28004"],["127","28792"],["128","28067"],["129","28690"],["130","29100"],["131","29618"],["132","29596"],["133","29922"],["134","29805"],["135","12682"],["136","11950"],["137","12422"],["138","12037"],["139","12231"],["140","12464"],["141","12995"],["142","12207"],["143","12942"],["144","12254"],["145","12497"],["146","12072"],["147","12920"],["148","23275"],["149","127786"],["150","1411584"],["151","18155169"],["152","18013"],["153","18203"],["154","18449"],["155","18421"],["156","18461"],["157","18481"],["158","18257"],["159","18519"],["160","18698"],["161","18278"],["162","18813"],["163","18922"],["164","18875"],["165","19233"],["166","19486"],["167","19283"],["168","19318"],["169","19327"],["170","19257"],["171","19464"],["172","19708"],["173","19635"],["174","19810"],["175","20015"],["176","20158"],["177","20398"],["178","19980"],["179","20431"],["180","20332"],["181","20400"],["182","20587"],["183","21014"],["184","21020"],["185","21160"],["186","21435"],["187","21406"],["188","21129"],["189","21434"],["190","21372"],["191","21409"],["192","21613"],["193","21779"],["194","21980"],["195","22295"],["196","22323"],["197","22525"],["198","22368"],["199","22574"],["200","22339"],["201","22674"],["202","22724"],["203","22912"],["204","23149"],["205","23190"],["206","23547"],["207","23623"],["208","23800"],["209","23610"],["210","24014"],["211","23916"],["212","23691"],["213","24024"],["214","24322"],["215","24176"],["216","24619"],["217","24781"],["218","24732"],["219","24942"],["220","24975"],["221","25065"],["222","25139"],["223","24957"],["224","24980"],["225","25828"],["226","25549"],["227","25598"],["228","25820"],["229","25921"],["230","25979"],["231","26241"],["232","26099"],["233","26126"],["234","26289"],["235","26340"],["236","26499"],["237","26763"],["238","27135"],["239","26871"],["240","27332"],["241","27409"],["242","27141"],["243","27003"],["244","27512"],["245","27402"],["246","27713"],["247","27566"],["248","27920"],["249","28021"],["250","28317"],["251","28114"],["252","28134"],["253","28526"],["254","28685"],["255","28545"],["256","28685"],["257","28748"],["258","28667"],["259","29088"],["260","28865"],["261","29259"],["262","29118"],["263","29008"],["264","29276"],["265","29253"],["266","29231"],["267","29863"],["268","29890"],["269","30022"],["270","29993"],["271","30345"],["272","29917"],["273","30153"],["274","29906"],["275","29979"],["276","30491"],["277","30412"],["278","30461"],["279","30875"],["280","31165"],["281","30874"],["282","30909"],["283","30664"],["284","30615"],["285","30825"],["286","30769"],["287","30692"],["288","31034"],["289","31008"],["290","31473"],["291","31990"],["292","31914"],["293","29300"],["294","27389"]],"post_qc":[["50","27676"],["51","28437"],["52","28717"],["53","28248"],["54","28037"],["55","28087"],["56","28099"],["57","27885"],["58","27557"],["59","27695"],["60","27893"],["61","27681"],["62","26756"],["63","27360"],["64","26998"],["65","26833"],["66","26786"],["67","26922"],["68","26945"],["69","26236"],["70","26378"],["71","26575"],["72","25770"],["73","26066"],["74","25626"],["75","25456"],["76","25128"],["77","25057"],["78","25566"],["79","25148"],["80","24937"],["81","24987"],["82","24397"],["83","24389"],["84","23668"],["85","23395"],["86","23296"],["87","23350"],["88","23603"],["89","23286"],["90","23336"],["91","23531"],["92","23161"],["93","22825"],["94","22873"],["95","22213"],["96","21959"],["97","21925"],["98","22181"],["99","22014"],["100","22008"],["101","22012"],["102","21824"],["103","21833"],["104","21735"],["105","21394"],["106","21295"],["107","21423"],["108","21575"],["109","21404"],["110","21378"],["111","21735"],["112","21721"],["113","21795"],["114","22083"],["115","21735"],["116","21273"],["117","21197"],["118","21307"],["119","21547"],["120","21815"],["121","22207"],["122","21582"],["123","22253"],["124","22028"],["125","21706"],["126","21850"],["127","22415"],["128","21988"],["129","22461"],["130","23056"],["131","23447"],["132","23153"],["133","23489"],["134","23132"],["135","10679"],["136","10002"],["137","10366"],["138","10029"],["139","10272"],["140","10431"],["141","10773"],["142","10213"],["143","10724"],["144","10294"],["145","10475"],["146","10679"],["147","14524"],["148","46442"],["149","253484"],["150","1708971"],["151","13974301"],["152","16377"],["153","16417"],["154","16736"],["155","16735"],["156","16685"],["157","16814"],["158","16593"],["159","16889"],["160","16883"],["161","16739"],["162","17074"],["163","17223"],["164","17254"],["165","17528"],["166","17860"],["167","17498"],["168","17679"],["169","17690"],["170","17620"],["171","17781"],["172","18056"],["173","17924"],["174","18152"],["175","18497"],["176","18528"],["177","18564"],["178","18342"],["179","18788"],["180","18742"],["181","18834"],["182","18957"],["183","19311"],["184","19314"],["185","19491"],["186","19726"],["187","19730"],["188","19550"],["189","19793"],["190","19758"],["191","19750"],["192","19966"],["193","20154"],["194","20353"],["195","20607"],["196","20674"],["197","20829"],["198","20817"],["199","21048"],["200","20621"],["201","21185"],["202","21159"],["203","21223"],["204","21625"],["205","21526"],["206","21893"],["207","21896"],["208","22148"],["209","22072"],["210","22329"],["211","22287"],["212","22196"],["213","22424"],["214","22710"],["215","22721"],["216","23026"],["217","23211"],["218","23038"],["219","23398"],["220","23307"],["221","23533"],["222","23373"],["223","23456"],["224","23558"],["225","24163"],["226","23964"],["227","24137"],["228","24272"],["229","24357"],["230","24463"],["231","24607"],["232","24562"],["233","24548"],["234","24797"],["235","24794"],["236","24999"],["237","25292"],["238","25583"],["239","25425"],["240","25856"],["241","26050"],["242","25636"],["243","25558"],["244","26053"],["245","26037"],["246","26210"],["247","26101"],["248","26473"],["249","26623"],["250","26913"],["251","26761"],["252","26744"],["253","27201"],["254","27250"],["255","27297"],["256","27359"],["257","27402"],["258","27338"],["259","27729"],["260","27632"],["261","28027"],["262","27789"],["263","27899"],["264","28029"],["265","27966"],["266","28126"],["267","28747"],["268","28642"],["269","28871"],["270","28796"],["271","29224"],["272","28820"],["273","29103"],["274","28935"],["275","28950"],["276","29524"],["277","29319"],["278","29508"],["279","29870"],["280","30181"],["281","30004"],["282","30000"],["283","29681"],["284","29751"],["285","30026"],["286","29922"],["287","30036"],["288","30271"],["289","30270"],["290","30827"],["291","31168"],["292","30893"],["293","28472"],["294","25600"]]},"gc_histogram":{"post_qc":[["4.3","1"],["5.6","1"],["6.0","1"],["6.1","1"],["6.9","1"],["7.0","1"],["7.1","1"],["7.4","1"],["7.5","1"],["7.8","1"],["8.1","1"],["8.2","1"],["8.5","1"],["8.6","2"],["8.9","2"],["9.1","1"],["9.2","1"],["9.3","2"],["9.4","3"],["9.5","1"],["9.6","3"],["9.7","3"],["9.8","2"],["9.9","4"],["10.0","7"],["10.1","5"],["10.2","2"],["10.3","4"],["10.4","3"],["10.5","6"],["10.6","3"],["10.7","5"],["10.8","5"],["10.9","6"],["11.0","1"],["11.1","5"],["11.2","4"],["11.3","16"],["11.4","4"],["11.5","10"],["11.6","2"],["11.7","5"],["11.8","16"],["11.9","14"],["12.0","15"],["12.1","19"],["12.2","6"],["12.3","20"],["12.4","6"],["12.5","15"],["12.6","12"],["12.7","20"],["12.8","6"],["12.9","11"],["13.0","20"],["13.1","11"],["13.2","41"],["13.3","23"],["13.4","18"],["13.5","27"],["13.6","20"],["13.7","24"],["13.8","18"],["13.9","43"],["14.0","38"],["14.1","28"],["14.2","4"],["14.3","36"],["14.4","17"],["14.5","61"],["14.6","74"],["14.7","32"],["14.8","45"],["14.9","38"],["15.0","31"],["15.1","47"],["15.2","116"],["15.3","68"],["15.4","63"],["15.5","55"],["15.6","39"],["15.7","74"],["15.8","49"],["15.9","157"],["16.0","121"],["16.1","87"],["16.2","76"],["16.3","33"],["16.4","106"],["16.5","65"],["16.6","210"],["16.7","223"],["16.8","52"],["16.9","142"],["17.0","101"],["17.1","86"],["17.2","404"],["17.3","162"],["17.4","101"],["17.5","129"],["17.6","192"],["17.7","96"],["17.8","84"],["17.9","540"],["18.0","274"],["18.1","134"],["18.2","191"],["18.3","183"],["18.4","121"],["18.5","718"],["18.6","167"],["18.7","198"],["18.8","260"],["18.9","244"],["19.0","272"],["19.1","166"],["19.2","908"],["19.3","323"],["19.4","303"],["19.5","232"],["19.6","367"],["19.7","325"],["19.8","297"],["19.9","1029"],["20.0","951"],["20.1","144"],["20.2","290"],["20.3","475"],["20.4","335"],["20.5","1619"],["20.6","360"],["20.7","605"],["20.8","526"],["20.9","393"],["21.0","331"],["21.1","559"],["21.2","2184"],["21.3","732"],["21.4","569"],["21.5","499"],["21.6","639"],["21.7","584"],["21.8","602"],["21.9","2400"],["22.0","1195"],["22.1","719"],["22.2","864"],["22.3","418"],["22.4","893"],["22.5","2949"],["22.6","830"],["22.7","1133"],["22.8","821"],["22.9","606"],["23.0","792"],["23.1","1043"],["23.2","3933"],["23.3","1428"],["23.4","820"],["23.5","1293"],["23.6","1048"],["23.7","967"],["23.8","4658"],["23.9","1104"],["24.0","1794"],["24.1","1445"],["24.2","1427"],["24.3","1005"],["24.4","1099"],["24.5","5571"],["24.6","1696"],["24.7","2223"],["24.8","1102"],["24.9","494"],["25.0","3747"],["25.1","549"],["25.2","6209"],["25.3","2539"],["25.4","2066"],["25.5","2077"],["25.6","1619"],["25.7","1477"],["25.8","8226"],["25.9","2165"],["26.0","3198"],["26.1","1663"],["26.2","2494"],["26.3","1950"],["26.4","2303"],["26.5","9468"],["26.6","1786"],["26.7","3844"],["26.8","2627"],["26.9","2638"],["27.0","2366"],["27.1","2521"],["27.2","10828"],["27.3","4593"],["27.4","2534"],["27.5","3329"],["27.6","2845"],["27.7","2462"],["27.8","14350"],["27.9","2714"],["28.0","5378"],["28.1","2960"],["28.2","3261"],["28.3","3263"],["28.4","3567"],["28.5","15194"],["28.6","4869"],["28.7","5563"],["28.8","4300"],["28.9","3576"],["29.0","3448"],["29.1","20771"],["29.2","3579"],["29.3","7077"],["29.4","4060"],["29.5","4541"],["29.6","4007"],["29.7","3939"],["29.8","24580"],["29.9","4208"],["30.0","9035"],["30.1","3822"],["30.2","5271"],["30.3","4355"],["30.4","5017"],["30.5","29984"],["30.6","4902"],["30.7","8348"],["30.8","5538"],["30.9","5846"],["31.0","5365"],["31.1","35876"],["31.2","5693"],["31.3","9428"],["31.4","5488"],["31.5","6527"],["31.6","5797"],["31.7","5669"],["31.8","42081"],["31.9","5175"],["32.0","12434"],["32.1","7126"],["32.2","6340"],["32.3","6250"],["32.4","6277"],["32.5","49450"],["32.6","5025"],["32.7","14745"],["32.8","7525"],["32.9","8309"],["33.0","6659"],["33.1","57077"],["33.2","3912"],["33.3","27843"],["33.4","218"],["33.5","5519"],["33.6","7761"],["33.7","7390"],["33.8","69225"],["33.9","8564"],["34.0","18770"],["34.1","7192"],["34.2","9348"],["34.3","7531"],["34.4","78843"],["34.5","9019"],["34.6","8410"],["34.7","20293"],["34.8","8608"],["34.9","10305"],["35.0","8253"],["35.1","90842"],["35.2","9566"],["35.3","23258"],["35.4","9421"],["35.5","8941"],["35.6","12217"],["35.7","9932"],["35.8","104542"],["35.9","8895"],["36.0","26753"],["36.1","10274"],["36.2","13700"],["36.3","7385"],["36.4","118759"],["36.5","12134"],["36.6","10714"],["36.7","29391"],["36.8","12844"],["36.9","13222"],["37.0","11843"],["37.1","132047"],["37.2","11266"],["37.3","34750"],["37.4","10505"],["37.5","13321"],["37.6","15364"],["37.7","148714"],["37.8","12765"],["37.9","13446"],["38.0","37014"],["38.1","12745"],["38.2","14070"],["38.3","17135"],["38.4","163432"],["38.5","17071"],["38.6","14035"],["38.7","39115"],["38.8","15288"],["38.9","18737"],["39.0","14388"],["39.1","183661"],["39.2","16167"],["39.3","43678"],["39.4","15659"],["39.5","14277"],["39.6","20495"],["39.7","203888"],["39.8","16658"],["39.9","12527"],["40.0","55256"],["40.1","12086"],["40.2","17187"],["40.3","21831"],["40.4","224199"],["40.5","17245"],["40.6","17017"],["40.7","53265"],["40.8","17000"],["40.9","22700"],["41.0","17759"],["41.1","242805"],["41.2","21339"],["41.3","54532"],["41.4","18633"],["41.5","19746"],["41.6","22389"],["41.7","262466"],["41.8","19857"],["41.9","20411"],["42.0","60677"],["42.1","18969"],["42.2","18521"],["42.3","27750"],["42.4","282174"],["42.5","19295"],["42.6","23282"],["42.7","63898"],["42.8","10769"],["42.9","27946"],["43.0","305869"],["43.1","22233"],["43.2","22303"],["43.3","68043"],["43.4","21154"],["43.5","21749"],["43.6","28055"],["43.7","311725"],["43.8","25047"],["43.9","23965"],["44.0","71424"],["44.1","20974"],["44.2","22680"],["44.3","30955"],["44.4","338723"],["44.5","14421"],["44.6","25396"],["44.7","71724"],["44.8","22366"],["44.9","21946"],["45.0","351957"],["45.1","23488"],["45.2","22122"],["45.3","78693"],["45.4","15729"],["45.5","28149"],["45.6","31687"],["45.7","355372"],["45.8","22303"],["45.9","25271"],["46.0","76437"],["46.1","17475"],["46.2","29440"],["46.3","31232"],["46.4","362089"],["46.5","20694"],["46.6","24948"],["46.7","78408"],["46.8","21864"],["46.9","22488"],["47.0","374876"],["47.1","25327"],["47.2","22811"],["47.3","81973"],["47.4","22568"],["47.5","22254"],["47.6","22012"],["47.7","380682"],["47.8","21736"],["47.9","21364"],["48.0","80618"],["48.1","27014"],["48.2","19099"],["48.3","379420"],["48.4","23425"],["48.5","20891"],["48.6","24841"],["48.7","74704"],["48.8","21878"],["48.9","19121"],["49.0","375510"],["49.1","24179"],["49.2","22512"],["49.3","80386"],["49.4","21494"],["49.5","21136"],["49.6","21143"],["49.7","366106"],["49.8","19194"],["50.0","129649"],["50.2","18977"],["50.3","360084"],["50.4","20360"],["50.5","20363"],["50.6","19859"],["50.7","78265"],["50.8","20753"],["50.9","21920"],["51.0","358757"],["51.1","17132"],["51.2","19075"],["51.3","70045"],["51.4","21882"],["51.5","17754"],["51.6","19530"],["51.7","351922"],["51.8","16242"],["51.9","22466"],["52.0","73330"],["52.1","17051"],["52.2","17401"],["52.3","344013"],["52.4","17226"],["52.5","17502"],["52.6","17728"],["52.7","72487"],["52.8","17100"],["52.9","19637"],["53.0","335277"],["53.1","16536"],["53.2","16624"],["53.3","68885"],["53.4","18694"],["53.5","15015"],["53.6","321629"],["53.7","25382"],["53.8","21265"],["53.9","12055"],["54.0","66911"],["54.1","18184"],["54.2","15230"],["54.3","314990"],["54.4","24849"],["54.5","19776"],["54.6","10537"],["54.7","69384"],["54.8","15299"],["54.9","16147"],["55.0","318175"],["55.1","15317"],["55.2","14931"],["55.3","64138"],["55.4","18446"],["55.5","9302"],["55.6","310512"],["55.7","24351"],["55.8","15568"],["55.9","14184"],["56.0","65671"],["56.1","16826"],["56.2","17058"],["56.3","300026"],["56.4","22759"],["56.5","14973"],["56.6","14773"],["56.7","64254"],["56.8","16084"],["56.9","15665"],["57.0","308466"],["57.1","19777"],["57.2","7144"],["57.3","63429"],["57.4","17114"],["57.5","13248"],["57.6","297516"],["57.7","23671"],["57.8","13461"],["57.9","13777"],["58.0","63809"],["58.1","15636"],["58.2","14415"],["58.3","294990"],["58.4","20079"],["58.5","14609"],["58.6","13717"],["58.7","61522"],["58.8","16628"],["58.9","291447"],["59.0","13185"],["59.1","20966"],["59.2","12852"],["59.3","62838"],["59.4","12800"],["59.5","14055"],["59.6","289541"],["59.7","21473"],["59.8","13209"],["59.9","9386"],["60.0","66353"],["60.1","10720"],["60.2","13241"],["60.3","281952"],["60.4","20815"],["60.5","11543"],["60.6","12852"],["60.7","59393"],["60.8","14433"],["60.9","272923"],["61.0","12040"],["61.1","20173"],["61.2","11909"],["61.3","57464"],["61.4","11780"],["61.5","15313"],["61.6","260950"],["61.7","18653"],["61.8","12064"],["61.9","11194"],["62.0","55099"],["62.1","11510"],["62.2","12046"],["62.3","251331"],["62.4","17161"],["62.5","11853"],["62.6","9226"],["62.7","53545"],["62.8","10973"],["62.9","236693"],["63.0","10313"],["63.1","16016"],["63.2","11185"],["63.3","48944"],["63.4","9331"],["63.5","11442"],["63.6","221774"],["63.7","7668"],["63.8","15342"],["63.9","9213"],["64.0","45336"],["64.1","7833"],["64.2","203954"],["64.3","8843"],["64.4","14666"],["64.5","7678"],["64.6","8293"],["64.7","41245"],["64.8","8249"],["64.9","183220"],["65.0","6969"],["65.1","12439"],["65.2","7246"],["65.3","36858"],["65.4","7050"],["65.5","8463"],["65.6","162523"],["65.7","6302"],["65.8","11091"],["65.9","6190"],["66.0","33143"],["66.1","6684"],["66.2","143553"],["66.3","5691"],["66.4","10021"],["66.5","3965"],["66.6","281"],["66.7","37320"],["66.8","3041"],["66.9","122664"],["67.0","5008"],["67.1","8746"],["67.2","5410"],["67.3","24931"],["67.4","3785"],["67.5","103586"],["67.6","5160"],["67.7","4130"],["67.8","6933"],["67.9","4857"],["68.0","21020"],["68.1","3589"],["68.2","86758"],["68.3","3652"],["68.4","3505"],["68.5","6446"],["68.6","3315"],["68.7","16193"],["68.8","3615"],["68.9","71076"],["69.0","3239"],["69.1","5301"],["69.2","3204"],["69.3","13451"],["69.4","2665"],["69.5","56067"],["69.6","3036"],["69.7","2369"],["69.8","4312"],["69.9","2045"],["70.0","11774"],["70.1","2216"],["70.2","44612"],["70.3","2248"],["70.4","1947"],["70.5","3459"],["70.6","1769"],["70.7","9123"],["70.8","1633"],["70.9","35124"],["71.0","1477"],["71.1","2492"],["71.2","2027"],["71.3","6692"],["71.4","2046"],["71.5","25713"],["71.6","1623"],["71.7","1346"],["71.8","2135"],["71.9","1152"],["72.0","5607"],["72.1","1120"],["72.2","19957"],["72.3","1046"],["72.4","1029"],["72.5","1760"],["72.6","901"],["72.7","4201"],["72.8","14533"],["72.9","854"],["73.0","947"],["73.1","845"],["73.2","1237"],["73.3","3080"],["73.4","541"],["73.5","10606"],["73.6","804"],["73.7","590"],["73.8","1044"],["73.9","498"],["74.0","2371"],["74.1","684"],["74.2","7585"],["74.3","504"],["74.4","396"],["74.5","835"],["74.6","591"],["74.7","1640"],["74.8","5121"],["74.9","44"],["75.0","1258"],["75.1","48"],["75.2","441"],["75.3","1195"],["75.4","488"],["75.5","3627"],["75.6","257"],["75.7","283"],["75.8","430"],["75.9","411"],["76.0","845"],["76.1","254"],["76.2","2489"],["76.3","250"],["76.4","212"],["76.5","400"],["76.6","191"],["76.7","615"],["76.8","1696"],["76.9","266"],["77.0","189"],["77.1","146"],["77.2","225"],["77.3","429"],["77.4","208"],["77.5","1078"],["77.6","186"],["77.7","57"],["77.8","178"],["77.9","165"],["78.0","360"],["78.1","757"],["78.2","116"],["78.3","112"],["78.4","133"],["78.5","105"],["78.6","103"],["78.7","179"],["78.8","535"],["78.9","95"],["79.0","64"],["79.1","52"],["79.2","115"],["79.3","132"],["79.4","70"],["79.5","283"],["79.6","64"],["79.7","95"],["79.8","45"],["79.9","20"],["80.0","235"],["80.1","127"],["80.2","42"],["80.3","57"],["80.4","75"],["80.5","41"],["80.6","67"],["80.7","53"],["80.8","134"],["80.9","27"],["81.0","54"],["81.1","50"],["81.2","44"],["81.3","22"],["81.4","31"],["81.5","97"],["81.6","18"],["81.7","32"],["81.8","33"],["81.9","17"],["82.0","37"],["82.1","70"],["82.2","9"],["82.3","11"],["82.4","33"],["82.5","22"],["82.6","14"],["82.7","31"],["82.8","37"],["82.9","12"],["83.0","16"],["83.1","28"],["83.2","14"],["83.3","35"],["83.4","13"],["83.5","11"],["83.6","23"],["83.7","5"],["83.8","9"],["83.9","14"],["84.0","15"],["84.1","15"],["84.2","13"],["84.3","10"],["84.4","8"],["84.5","8"],["84.6","13"],["84.7","5"],["84.8","11"],["84.9","10"],["85.0","8"],["85.1","6"],["85.2","11"],["85.3","6"],["85.4","2"],["85.5","10"],["85.7","11"],["85.9","3"],["86.0","13"],["86.1","3"],["86.2","4"],["86.3","7"],["86.4","3"],["86.5","3"],["86.6","2"],["86.7","4"],["86.8","7"],["86.9","2"],["87.0","6"],["87.1","1"],["87.2","1"],["87.3","7"],["87.4","1"],["87.5","3"],["87.6","1"],["87.7","1"],["87.9","3"],["88.0","4"],["88.1","2"],["88.2","5"],["88.3","3"],["88.4","1"],["88.5","4"],["88.7","3"],["88.9","2"],["89.0","1"],["89.1","3"],["89.2","1"],["89.4","2"],["89.5","1"],["89.6","2"],["89.7","1"],["89.8","1"],["89.9","1"],["90.1","1"],["90.2","2"],["90.3","1"],["90.5","1"],["90.6","3"],["90.7","1"],["91.1","1"],["91.3","1"],["91.4","1"],["91.7","1"],["91.8","1"],["92.1","1"],["92.3","1"],["92.7","2"],["92.9","1"],["93.1","2"],["93.3","1"],["93.4","1"],["93.7","1"],["93.8","1"],["94.0","1"],["94.1","1"],["94.2","1"],["95.3","1"],["96.1","2"],["96.2","1"],["96.3","1"],["96.4","1"],["96.6","1"],["96.9","1"],["98.0","2"],["98.2","2"],["98.3","3"],["98.4","1"],["99.1","1"],["100.0","1"]],"upload":[["5.1","1"],["5.6","1"],["5.7","2"],["6.0","2"],["6.1","1"],["6.9","1"],["7.1","1"],["7.4","1"],["7.5","1"],["7.8","1"],["8.1","1"],["8.2","2"],["8.5","2"],["8.6","2"],["8.8","1"],["8.9","2"],["9.1","1"],["9.2","1"],["9.3","2"],["9.4","3"],["9.5","1"],["9.6","3"],["9.7","3"],["9.8","2"],["9.9","5"],["10.0","6"],["10.1","5"],["10.2","2"],["10.3","4"],["10.4","3"],["10.5","6"],["10.6","4"],["10.7","3"],["10.8","6"],["10.9","6"],["11.0","2"],["11.1","5"],["11.2","3"],["11.3","15"],["11.4","4"],["11.5","14"],["11.6","2"],["11.7","6"],["11.8","16"],["11.9","16"],["12.0","15"],["12.1","19"],["12.2","5"],["12.3","21"],["12.4","4"],["12.5","18"],["12.6","14"],["12.7","22"],["12.8","7"],["12.9","12"],["13.0","20"],["13.1","15"],["13.2","40"],["13.3","23"],["13.4","19"],["13.5","29"],["13.6","19"],["13.7","28"],["13.8","23"],["13.9","46"],["14.0","40"],["14.1","30"],["14.2","4"],["14.3","36"],["14.4","18"],["14.5","62"],["14.6","76"],["14.7","35"],["14.8","52"],["14.9","47"],["15.0","31"],["15.1","46"],["15.2","129"],["15.3","68"],["15.4","68"],["15.5","53"],["15.6","44"],["15.7","79"],["15.8","54"],["15.9","175"],["16.0","125"],["16.1","91"],["16.2","76"],["16.3","33"],["16.4","110"],["16.5","74"],["16.6","228"],["16.7","225"],["16.8","53"],["16.9","149"],["17.0","109"],["17.1","90"],["17.2","441"],["17.3","167"],["17.4","106"],["17.5","149"],["17.6","201"],["17.7","109"],["17.8","92"],["17.9","595"],["18.0","291"],["18.1","145"],["18.2","205"],["18.3","195"],["18.4","126"],["18.5","782"],["18.6","186"],["18.7","189"],["18.8","283"],["18.9","268"],["19.0","298"],["19.1","173"],["19.2","997"],["19.3","316"],["19.4","338"],["19.5","237"],["19.6","402"],["19.7","347"],["19.8","308"],["19.9","1141"],["20.0","976"],["20.1","143"],["20.2","307"],["20.3","516"],["20.4","369"],["20.5","1789"],["20.6","386"],["20.7","628"],["20.8","564"],["20.9","414"],["21.0","356"],["21.1","603"],["21.2","2431"],["21.3","728"],["21.4","618"],["21.5","535"],["21.6","691"],["21.7","637"],["21.8","658"],["21.9","2678"],["22.0","1264"],["22.1","754"],["22.2","989"],["22.3","427"],["22.4","993"],["22.5","3302"],["22.6","926"],["22.7","1155"],["22.8","867"],["22.9","675"],["23.0","895"],["23.1","1169"],["23.2","4447"],["23.3","1504"],["23.4","885"],["23.5","1451"],["23.6","1115"],["23.7","1094"],["23.8","5240"],["23.9","1234"],["24.0","1875"],["24.1","1643"],["24.2","1542"],["24.3","1113"],["24.4","1208"],["24.5","6389"],["24.6","1946"],["24.7","2348"],["24.8","1141"],["24.9","503"],["25.0","4278"],["25.1","563"],["25.2","7063"],["25.3","2634"],["25.4","2355"],["25.5","2342"],["25.6","1801"],["25.7","1623"],["25.8","9437"],["25.9","2465"],["26.0","3392"],["26.1","1878"],["26.2","2747"],["26.3","2215"],["26.4","2596"],["26.5","10922"],["26.6","2016"],["26.7","4034"],["26.8","2884"],["26.9","3042"],["27.0","2678"],["27.1","2907"],["27.2","12613"],["27.3","4927"],["27.4","2949"],["27.5","3710"],["27.6","3248"],["27.7","2725"],["27.8","16729"],["27.9","3138"],["28.0","5744"],["28.1","3490"],["28.2","3587"],["28.3","3857"],["28.4","4121"],["28.5","17954"],["28.6","5777"],["28.7","5826"],["28.8","4982"],["28.9","3922"],["29.0","4072"],["29.1","24602"],["29.2","4176"],["29.3","7486"],["29.4","4742"],["29.5","5021"],["29.6","4694"],["29.7","4523"],["29.8","29671"],["29.9","4891"],["30.0","9620"],["30.1","4443"],["30.2","5818"],["30.3","5117"],["30.4","5868"],["30.5","36480"],["30.6","5705"],["30.7","8602"],["30.8","6509"],["30.9","6404"],["31.0","6344"],["31.1","43794"],["31.2","6655"],["31.3","9737"],["31.4","6348"],["31.5","7194"],["31.6","6796"],["31.7","6624"],["31.8","51753"],["31.9","6016"],["32.0","13054"],["32.1","8382"],["32.2","6803"],["32.3","7213"],["32.4","7228"],["32.5","61285"],["32.6","5772"],["32.7","15549"],["32.8","8884"],["32.9","8906"],["33.0","7748"],["33.1","70425"],["33.2","4126"],["33.3","31384"],["33.4","224"],["33.5","5902"],["33.6","8190"],["33.7","8638"],["33.8","85338"],["33.9","9938"],["34.0","19429"],["34.1","8329"],["34.2","9883"],["34.3","8672"],["34.4","97710"],["34.5","10217"],["34.6","9705"],["34.7","20665"],["34.8","9868"],["34.9","10735"],["35.0","9430"],["35.1","112008"],["35.2","10945"],["35.3","23742"],["35.4","10854"],["35.5","10165"],["35.6","13036"],["35.7","11462"],["35.8","128800"],["35.9","10139"],["36.0","27414"],["36.1","11642"],["36.2","14444"],["36.3","8125"],["36.4","146982"],["36.5","13608"],["36.6","12163"],["36.7","29914"],["36.8","14782"],["36.9","13641"],["37.0","13526"],["37.1","163935"],["37.2","12314"],["37.3","35703"],["37.4","11662"],["37.5","15327"],["37.6","15811"],["37.7","185451"],["37.8","14206"],["37.9","15213"],["38.0","37825"],["38.1","14286"],["38.2","16067"],["38.3","17772"],["38.4","204754"],["38.5","19098"],["38.6","15997"],["38.7","39741"],["38.8","17310"],["38.9","19507"],["39.0","16291"],["39.1","230658"],["39.2","18045"],["39.3","44515"],["39.4","17746"],["39.5","16012"],["39.6","21050"],["39.7","256774"],["39.8","19161"],["39.9","13046"],["40.0","57827"],["40.1","12869"],["40.2","19817"],["40.3","22599"],["40.4","282323"],["40.5","19200"],["40.6","19078"],["40.7","53952"],["40.8","18978"],["40.9","22998"],["41.0","20213"],["41.1","305500"],["41.2","23717"],["41.3","54910"],["41.4","21207"],["41.5","22261"],["41.6","22256"],["41.7","332138"],["41.8","22660"],["41.9","22730"],["42.0","61743"],["42.1","21568"],["42.2","20879"],["42.3","28219"],["42.4","357825"],["42.5","21861"],["42.6","26147"],["42.7","64509"],["42.8","11482"],["42.9","32085"],["43.0","384429"],["43.1","25397"],["43.2","24560"],["43.3","69201"],["43.4","24032"],["43.5","24579"],["43.6","28449"],["43.7","397136"],["43.8","28372"],["43.9","26782"],["44.0","72245"],["44.1","23738"],["44.2","25580"],["44.3","31679"],["44.4","432196"],["44.5","15835"],["44.6","28340"],["44.7","71988"],["44.8","25370"],["44.9","24581"],["45.0","446286"],["45.1","26632"],["45.2","25079"],["45.3","79408"],["45.4","17391"],["45.5","32334"],["45.6","31893"],["45.7","455935"],["45.8","25421"],["45.9","28026"],["46.0","76964"],["46.1","19537"],["46.2","33955"],["46.3","31407"],["46.4","466520"],["46.5","23331"],["46.6","27436"],["46.7","79449"],["46.8","25113"],["46.9","25217"],["47.0","477487"],["47.1","29165"],["47.2","25982"],["47.3","82238"],["47.4","25774"],["47.5","25565"],["47.6","24819"],["47.7","487331"],["47.8","24710"],["47.9","24284"],["48.0","81154"],["48.1","31060"],["48.2","21795"],["48.3","487878"],["48.4","26773"],["48.5","24016"],["48.6","27547"],["48.7","75096"],["48.8","25196"],["48.9","21687"],["49.0","483968"],["49.1","27603"],["49.2","26334"],["49.3","80544"],["49.4","24579"],["49.5","24677"],["49.6","24225"],["49.7","473247"],["49.8","20229"],["50.0","140904"],["50.2","20179"],["50.3","467537"],["50.4","23407"],["50.5","23543"],["50.6","22860"],["50.7","78055"],["50.8","24468"],["50.9","25189"],["51.0","465766"],["51.1","19358"],["51.2","22000"],["51.3","70043"],["51.4","24233"],["51.5","20592"],["51.6","22552"],["51.7","458704"],["51.8","18631"],["51.9","25952"],["52.0","73493"],["52.1","19518"],["52.2","19878"],["52.3","450769"],["52.4","19580"],["52.5","20165"],["52.6","20480"],["52.7","72792"],["52.8","19808"],["52.9","22842"],["53.0","439526"],["53.1","18802"],["53.2","19117"],["53.3","69670"],["53.4","20729"],["53.5","17306"],["53.6","427480"],["53.7","24843"],["53.8","24836"],["53.9","13609"],["54.0","67269"],["54.1","20081"],["54.2","17659"],["54.3","418884"],["54.4","24185"],["54.5","23115"],["54.6","11830"],["54.7","69208"],["54.8","17665"],["54.9","18571"],["55.0","418088"],["55.1","17352"],["55.2","17339"],["55.3","63640"],["55.4","20486"],["55.5","10246"],["55.6","413855"],["55.7","23897"],["55.8","17568"],["55.9","16334"],["56.0","65520"],["56.1","18672"],["56.2","19643"],["56.3","401166"],["56.4","21860"],["56.5","17150"],["56.6","16940"],["56.7","63725"],["56.8","17605"],["56.9","18269"],["57.0","404380"],["57.1","22722"],["57.2","7697"],["57.3","62339"],["57.4","18807"],["57.5","15163"],["57.6","394826"],["57.7","22854"],["57.8","15139"],["57.9","15721"],["58.0","62700"],["58.1","17060"],["58.2","16427"],["58.3","390865"],["58.4","18497"],["58.5","16493"],["58.6","15637"],["58.7","60092"],["58.8","18316"],["58.9","385238"],["59.0","15070"],["59.1","19475"],["59.2","14360"],["59.3","61244"],["59.4","14393"],["59.5","15005"],["59.6","381684"],["59.7","20374"],["59.8","15006"],["59.9","9970"],["60.0","66394"],["60.1","10748"],["60.2","15107"],["60.3","370328"],["60.4","19309"],["60.5","12840"],["60.6","14470"],["60.7","57237"],["60.8","15597"],["60.9","357382"],["61.0","13607"],["61.1","18902"],["61.2","13247"],["61.3","54898"],["61.4","13401"],["61.5","16572"],["61.6","341459"],["61.7","17284"],["61.8","13544"],["61.9","12453"],["62.0","52630"],["62.1","13020"],["62.2","12790"],["62.3","327271"],["62.4","15583"],["62.5","13426"],["62.6","10118"],["62.7","51201"],["62.8","11522"],["62.9","307126"],["63.0","11647"],["63.1","14211"],["63.2","12710"],["63.3","46026"],["63.4","10546"],["63.5","12194"],["63.6","286621"],["63.7","8426"],["63.8","13970"],["63.9","10248"],["64.0","42612"],["64.1","8847"],["64.2","261834"],["64.3","9974"],["64.4","13361"],["64.5","8576"],["64.6","9230"],["64.7","38542"],["64.8","9272"],["64.9","234841"],["65.0","7830"],["65.1","11189"],["65.2","8144"],["65.3","34311"],["65.4","7858"],["65.5","9095"],["65.6","207308"],["65.7","7050"],["65.8","9875"],["65.9","6973"],["66.0","30899"],["66.1","7524"],["66.2","182122"],["66.3","6356"],["66.4","9162"],["66.5","4120"],["66.6","284"],["66.7","36848"],["66.8","3174"],["66.9","155092"],["67.0","5676"],["67.1","7875"],["67.2","6090"],["67.3","23316"],["67.4","4232"],["67.5","131220"],["67.6","5518"],["67.7","4695"],["67.8","6078"],["67.9","5450"],["68.0","19425"],["68.1","4043"],["68.2","109260"],["68.3","4119"],["68.4","3969"],["68.5","5841"],["68.6","3711"],["68.7","14738"],["68.8","4091"],["68.9","89178"],["69.0","3706"],["69.1","4777"],["69.2","3560"],["69.3","12255"],["69.4","2994"],["69.5","70341"],["69.6","3259"],["69.7","2654"],["69.8","3882"],["69.9","2312"],["70.0","10895"],["70.1","2450"],["70.2","55866"],["70.3","2394"],["70.4","2227"],["70.5","3164"],["70.6","1990"],["70.7","8333"],["70.8","1858"],["70.9","43579"],["71.0","1650"],["71.1","2252"],["71.2","2264"],["71.3","6041"],["71.4","2305"],["71.5","32172"],["71.6","1699"],["71.7","1492"],["71.8","1890"],["71.9","1345"],["72.0","5068"],["72.1","1264"],["72.2","24797"],["72.3","1121"],["72.4","1155"],["72.5","1633"],["72.6","1002"],["72.7","3935"],["72.8","17921"],["72.9","986"],["73.0","1007"],["73.1","986"],["73.2","1130"],["73.3","2829"],["73.4","608"],["73.5","13031"],["73.6","912"],["73.7","652"],["73.8","981"],["73.9","546"],["74.0","2179"],["74.1","754"],["74.2","9253"],["74.3","566"],["74.4","480"],["74.5","810"],["74.6","676"],["74.7","1459"],["74.8","6308"],["74.9","50"],["75.0","1331"],["75.1","50"],["75.2","379"],["75.3","1136"],["75.4","545"],["75.5","4358"],["75.6","285"],["75.7","306"],["75.8","414"],["75.9","446"],["76.0","797"],["76.1","289"],["76.2","2989"],["76.3","272"],["76.4","242"],["76.5","405"],["76.6","212"],["76.7","569"],["76.8","2030"],["76.9","297"],["77.0","194"],["77.1","153"],["77.2","209"],["77.3","422"],["77.4","234"],["77.5","1279"],["77.6","192"],["77.7","59"],["77.8","214"],["77.9","147"],["78.0","379"],["78.1","883"],["78.2","127"],["78.3","132"],["78.4","150"],["78.5","101"],["78.6","107"],["78.7","180"],["78.8","614"],["78.9","103"],["79.0","66"],["79.1","49"],["79.2","122"],["79.3","128"],["79.4","75"],["79.5","335"],["79.6","75"],["79.7","97"],["79.8","50"],["79.9","21"],["80.0","241"],["80.1","148"],["80.2","45"],["80.3","60"],["80.4","82"],["80.5","43"],["80.6","70"],["80.7","55"],["80.8","166"],["80.9","27"],["81.0","54"],["81.1","42"],["81.2","45"],["81.3","22"],["81.4","39"],["81.5","106"],["81.6","16"],["81.7","35"],["81.8","43"],["81.9","16"],["82.0","38"],["82.1","69"],["82.2","7"],["82.3","20"],["82.4","38"],["82.5","28"],["82.6","12"],["82.7","31"],["82.8","40"],["82.9","13"],["83.0","17"],["83.1","25"],["83.2","13"],["83.3","37"],["83.4","13"],["83.5","9"],["83.6","24"],["83.7","5"],["83.8","9"],["83.9","11"],["84.0","20"],["84.1","13"],["84.2","16"],["84.3","11"],["84.4","8"],["84.5","11"],["84.6","14"],["84.7","7"],["84.8","11"],["84.9","8"],["85.0","8"],["85.1","6"],["85.2","11"],["85.3","6"],["85.4","2"],["85.5","9"],["85.7","14"],["85.9","2"],["86.0","13"],["86.1","3"],["86.2","3"],["86.3","6"],["86.4","4"],["86.5","5"],["86.6","3"],["86.7","3"],["86.8","7"],["86.9","3"],["87.0","6"],["87.1","2"],["87.2","1"],["87.3","7"],["87.4","1"],["87.5","4"],["87.6","1"],["87.7","1"],["87.9","3"],["88.0","2"],["88.1","1"],["88.2","5"],["88.3","3"],["88.4","2"],["88.5","2"],["88.6","1"],["88.7","5"],["88.9","2"],["89.0","1"],["89.2","1"],["89.3","3"],["89.4","2"],["89.5","1"],["89.6","2"],["89.8","1"],["89.9","1"],["90.1","1"],["90.2","3"],["90.3","1"],["90.5","1"],["90.6","2"],["90.7","2"],["91.3","1"],["91.5","1"],["91.7","1"],["91.8","1"],["91.9","1"],["92.1","1"],["92.3","1"],["92.6","1"],["92.7","1"],["92.8","1"],["92.9","2"],["93.1","2"],["93.2","1"],["93.4","1"],["93.7","1"],["93.8","1"],["94.0","1"],["94.1","1"],["94.2","1"],["94.3","1"],["95.3","1"],["96.1","1"],["96.2","3"],["96.3","1"],["96.4","1"],["96.6","1"],["96.7","1"],["96.8","1"],["96.9","1"],["97.0","1"],["97.1","1"],["97.4","1"],["98.0","7"],["98.1","3"],["98.2","6"],["98.3","4"],["98.4","3"],["98.5","3"],["98.6","2"],["98.7","2"],["98.8","1"],["99.1","1"],["100.0","95"]]},"rarefaction":[[0,2.64861869773995],[26043,1235.39459931473],[52086,1505.94184127831],[78129,1666.57522492142],[104172,1781.78405829558],[130215,1872.35196307945],[156258,1947.4253917125],[182301,2011.7998804017],[208344,2068.29882714082],[234387,2118.72962957089],[260430,2164.32338878247],[286473,2205.96187598623],[312516,2244.29949210016],[338559,2279.83864604586],[364602,2312.97469300658],[390645,2344.02400267073],[416688,2373.24532056141],[442731,2400.85267484768],[468774,2427.02555521063],[494817,2451.91576870312],[520860,2475.65220459627],[546903,2498.34747689916],[572946,2520.09739666575],[598989,2540.98669168919],[625032,2561.08945595438],[651075,2580.47039643005],[677118,2599.18750633529],[703161,2617.29117365454],[729204,2634.82824918059],[755247,2651.83868052268],[781290,2668.35969181424],[807333,2684.42405141203],[833376,2700.0615791009],[859419,2715.29951991288],[885462,2730.16199173102],[911505,2744.67169063815],[937548,2758.84864727239],[963591,2772.71228989793],[989634,2786.27862621094],[1015677,2799.56405801328],[1041720,2812.58244206341],[1067763,2825.34756016093],[1093806,2837.87155256523],[1119849,2850.16557231283],[1145892,2862.24049185308],[1171935,2874.10561408034],[1197978,2885.770649871],[1224021,2897.2434649988],[1250064,2908.53231574669],[1276107,2919.64438647791],[1302150,2930.5868685815],[1328193,2941.36606035852],[1354236,2951.98806714055],[1380279,2962.45869310413],[1406322,2972.7830295406],[1432365,2982.96651690472],[1458408,2993.01363940103],[1484451,3002.92922320479],[1510494,3012.71729062762],[1536537,3022.38201053697],[1562580,3031.92750140675],[1588623,3041.35655680531],[1614666,3050.6736300163],[1640709,3059.8814333657],[1666752,3068.98341027439],[1692795,3077.98220662726],[1718838,3086.88101994982],[1744881,3095.68241179843],[1770924,3104.38895420693],[1796967,3113.00335037138],[1823010,3121.52760404941],[1849053,3129.96440495022],[1875096,3138.31550037917],[1901139,3146.58326083287],[1927182,3154.76975981605],[1953225,3162.87700572972],[1979268,3170.90640902274],[2005311,3178.86020445929],[2031354,3186.73986568307],[2057397,3194.54710359186],[2083440,3202.28365618062],[2109483,3209.95085877929],[2135526,3217.55008975861],[2161569,3225.08303076211],[2187612,3232.55126203915],[2213655,3239.95556841152],[2239698,3247.29770846431],[2265741,3254.57864615439],[2291784,3261.79978233936],[2317827,3268.9620713816],[2343870,3276.06673112076],[2369913,3283.11498303451],[2395956,3290.10785872247],[2421999,3297.0459981765],[2448042,3303.93086395409],[2474085,3310.76354990835],[2500128,3317.54435209149],[2526171,3324.27473379275],[2552214,3330.9555250842],[2578257,3337.58719337906],[2604300,3344.17103813943],[2630343,3350.70767865582],[2656386,3357.19760909557],[2682429,3363.64203828077],[2708472,3370.04159621573],[2734515,3376.39703267758],[2760558,3382.70892954962],[2786601,3388.97809717296],[2812644,3395.20495983758],[2838687,3401.39054320696],[2864730,3407.53534180208],[2890773,3413.63978693552],[2916816,3419.70467705453],[2942859,3425.7306693345],[2968902,3431.71794254243],[2994945,3437.66756779553],[3020988,3443.579725761],[3047031,3449.45531837004],[3073074,3455.29449712278],[3099117,3461.09794999913],[3125160,3466.8661627277],[3151203,3472.59952462079],[3177246,3478.29857292891],[3203289,3483.96384173179],[3229332,3489.59594943375],[3255375,3495.19487692097],[3281418,3500.76137144182],[3307461,3506.29579996442],[3333504,3511.79850336746],[3359547,3517.27007373827],[3385590,3522.71075310502],[3411633,3528.1208764059],[3437676,3533.50116927214],[3463719,3538.85138785451],[3489762,3544.17245067272],[3515805,3549.4646527493],[3541848,3554.72807207974],[3567891,3559.9633794393],[3593934,3565.17051594867],[3619977,3570.35008577001],[3646020,3575.50257840591],[3672063,3580.62779047525],[3698106,3585.72647190696],[3724149,3590.79894085639],[3750192,3595.84524071115],[3776235,3600.86576423799],[3802278,3605.86071905296],[3828321,3610.8305694792],[3854364,3615.77558134818],[3880407,3620.69568131025],[3906450,3625.59155167377],[3932493,3630.4634529716],[3958536,3635.31141842986],[3984579,3640.13582650084],[4010622,3644.93655398994],[4036665,3649.71436674598],[4062708,3654.46929340324],[4088751,3659.20169843604],[4114794,3663.9117262906],[4140837,3668.59938453943],[4166880,3673.26526850412],[4192923,3677.90933249473],[4218966,3682.53185301285],[4245009,3687.13323820686],[4271052,3691.7133620324],[4297095,3696.27265671601],[4323138,3700.81117426925],[4349181,3705.32931352858],[4375224,3709.82711689855],[4401267,3714.30480463387],[4427310,3718.7625565604],[4453353,3723.20063905189],[4479396,3727.61925338454],[4505439,3732.01847491002],[4531482,3736.39844220331],[4557525,3740.75931582264],[4583568,3745.10156248791],[4609611,3749.42506696895],[4635654,3753.72999566005],[4661697,3758.01668727214],[4687740,3762.28508069355],[4713783,3766.53535767461],[4739826,3770.76813044391],[4765869,3774.98296163889],[4791912,3779.18038908619],[4817955,3783.36022546273],[4843998,3787.52299764885],[4870041,3791.6684521931],[4896084,3795.79714448023],[4922127,3799.90885511669],[4948170,3804.00403109647],[4974213,3808.08252554971],[5000256,3812.14483502733],[5026299,3816.19065061052],[5052342,3820.22044227498],[5078385,3824.23415636542],[5104428,3828.23194016718],[5130471,3832.21404388611],[5156514,3836.18046242886],[5182557,3840.13147251942],[5208600,3844.06699628102],[5234643,3847.98723764118],[5260686,3851.89242424774],[5286729,3855.78250633051],[5312772,3859.65755405507],[5338815,3863.51796593504],[5364858,3867.36376696058],[5390901,3871.19474138729],[5416944,3875.01138165005],[5442987,3878.81370318159],[5469030,3882.60167015487],[5495073,3886.37550690508],[5521116,3890.1352454374],[5547159,3893.88107230819],[5573202,3897.61308974739],[5599245,3901.33131250938],[5625288,3905.03595002482],[5651331,3908.72698546387],[5677374,3912.40455743375],[5703417,3916.06875984387],[5729460,3919.71967042804],[5755503,3923.35754741253],[5781546,3926.98221610057],[5807589,3930.59393241575],[5833632,3934.19274282457],[5859675,3937.77871630967],[5885718,3941.35198186169],[5911761,3944.91252512094],[5937804,3948.46061721747],[5963847,3951.99618004767],[5989890,3955.51941738107],[6015933,3959.03028658195],[6041976,3962.52891571949],[6068019,3966.01544014022],[6094062,3969.48980800946],[6120105,3972.95235714313],[6146148,3976.4029434817],[6172191,3979.84158149927],[6198234,3983.26863757186],[6224277,3986.68392175228],[6250320,3990.08757048533],[6276363,3993.47971333438],[6302406,3996.86044571813],[6328449,4000.22974338695],[6354492,4003.58768009962],[6380535,4006.93441797415],[6406578,4010.27005171874],[6432621,4013.5944736789],[6458664,4016.90787165787],[6484707,4020.21028822751],[6510750,4023.50180991868],[6536793,4026.78241108362],[6562836,4030.05236053612],[6588879,4033.31153155143],[6614922,4036.56011200604],[6640965,4039.79810385775],[6667008,4043.02562673163],[6693051,4046.24253187868],[6719094,4049.44914694994],[6745137,4052.64537953784],[6771180,4055.8313476895],[6797223,4059.00711804845],[6823266,4062.17273835715],[6849309,4065.32817561535],[6875352,4068.47361107219],[6901395,4071.60920504073],[6927438,4074.73462292891],[6953481,4077.85025178787],[6979524,4080.95616273734],[7005567,4084.05225579809],[7031610,4087.13862435357],[7057653,4090.21530872331],[7083696,4093.28248672214],[7109739,4096.34002385504],[7135782,4099.38805834472],[7161825,4102.42671124732],[7187868,4105.45599553587],[7213911,4108.4758760841],[7239954,4111.48640088887],[7265997,4114.48780812379],[7292040,4117.47994770264],[7318083,4120.46302112875],[7344126,4123.43687673994],[7370169,4126.40180555034],[7396212,4129.35769900488],[7422255,4132.30456747286],[7448298,4135.24263896035],[7474341,4138.17172345449],[7500384,4141.09212302748],[7526427,4144.00362416784],[7552470,4146.90654274345],[7578513,4149.80072893071],[7604556,4152.68631206286],[7630599,4155.56325684518],[7656642,4158.43160377968],[7682685,4161.29151000248],[7708728,4164.14296142642],[7734771,4166.98595122901],[7760814,4169.82066520781],[7786857,4172.64689110891],[7812900,4175.46493517481],[7838943,4178.27470714603],[7864986,4181.07628484541],[7891029,4183.86958235302],[7917072,4186.65484830253],[7943115,4189.43202254277],[7969158,4192.20116054761],[7995201,4194.9621209441],[8021244,4197.71526689362],[8047287,4200.46044585905],[8073330,4203.19772753512],[8099373,4205.92714655587],[8125416,4208.64870025578],[8151459,4211.36252698371],[8177502,4214.06856426968],[8203545,4216.76681756411],[8229588,4219.45749138949],[8255631,4222.14052118734],[8281674,4224.81586925634],[8307717,4227.48370479681],[8333760,4230.14393818768],[8359803,4232.79673891605],[8385846,4235.44205278919],[8411889,4238.07991646223],[8437932,4240.71040937266],[8463975,4243.3334724996],[8490018,4245.94922616942],[8516061,4248.5576817157],[8542104,4251.15890543307],[8568147,4253.75283452065],[8594190,4256.33954325476],[8620233,4258.91914676966],[8646276,4261.49155226065],[8672319,4264.05692670427],[8698362,4266.61511315567],[8724405,4269.16636717108],[8750448,4271.71045549979],[8776491,4274.24766549598],[8802534,4276.77795641962],[8828577,4279.30117298],[8854620,4281.81757589916],[8880663,4284.32717551985],[8906706,4286.82981755578],[8932749,4289.32577406209],[8958792,4291.81487629862],[8984835,4294.29721414638],[9010878,4296.7728731398],[9036921,4299.24186170575],[9062964,4301.70413303695],[9089007,4304.15976111689],[9115050,4306.60875199679],[9141093,4309.05124406266],[9167136,4311.48715214052],[9193179,4313.91650539461],[9219222,4316.33936804749],[9245265,4318.7557319025],[9271308,4321.16568209402],[9297351,4323.569144635],[9323394,4325.96627851103],[9349437,4328.35702265276],[9375480,4330.74136565615],[9401523,4333.11943389524],[9427566,4335.49125590161],[9453609,4337.85677454417],[9479652,4340.21598532626],[9505695,4342.56903738989],[9531738,4344.91582677997],[9557781,4347.25653574874],[9583824,4349.59115342971],[9609867,4351.91941076014],[9635910,4354.24178616171],[9661953,4356.55806444794],[9687996,4358.86813903389],[9714039,4361.17230152358],[9740082,4363.4704284289],[9766125,4365.76257886414],[9792168,4368.04876678168],[9818211,4370.3290790837],[9844254,4372.60341287457],[9870297,4374.87192014088],[9896340,4377.13443848217],[9922383,4379.39124039173],[9948426,4381.64213495392],[9974469,4383.88722537694],[10000512,4386.12656832254],[10026555,4388.360146844],[10052598,4390.58797348279],[10078641,4392.81007935591],[10104684,4395.02652120311],[10130727,4397.23720687259],[10156770,4399.44231440992],[10182813,4401.64175805276],[10208856,4403.83557829914],[10234899,4406.02385740818],[10260942,4408.20650841395],[10286985,4410.38362912917],[10313028,4412.55520599842],[10339071,4414.7213125928],[10365114,4416.88188617863],[10391157,4419.03699013476],[10417200,4421.18664463917],[10443243,4423.33087556568],[10469286,4425.46970005627],[10495329,4427.6030482452],[10521372,4429.73112339365],[10547415,4431.85376536455],[10573458,4433.97111990606],[10599501,4436.08312589962],[10625544,4438.18984220568],[10651587,4440.29128580683],[10677630,4442.38743010356],[10703673,4444.47835697723],[10729716,4446.5640389746],[10755759,4448.64451143379],[10781802,4450.71976195702],[10807845,4452.78988709443],[10833888,4454.85479648865],[10859931,4456.91464576066],[10885974,4458.96931086083],[10912017,4461.0188910296],[10938060,4463.06334012551],[10964103,4465.10275793494],[10990146,4467.13713078114],[11016189,4469.16645954766],[11042232,4471.19074576168],[11068275,4473.21001559232],[11094318,4475.22435140761],[11120361,4477.23366181353],[11146404,4479.23803196278],[11172447,4481.23748069517],[11198490,4483.2320011859],[11224533,4485.22158449976],[11250576,4487.20631788586],[11276619,4489.18613576979],[11302662,4491.16113747384],[11328705,4493.13126872588],[11354748,4495.09656330168],[11380791,4497.05705576651],[11406834,4499.01275468959],[11432877,4500.9636605849],[11458920,4502.90980088911],[11484963,4504.85120726759],[11511006,4506.78785432987],[11537049,4508.71979248947],[11563092,4510.64699879519],[11589135,4512.56952116817],[11615178,4514.4873965025],[11641221,4516.40057377156],[11667264,4518.30911547973],[11693307,4520.2130296112],[11719350,4522.1123009978],[11745393,4524.00697844104],[11771436,4525.89706555259],[11797479,4527.78256199909],[11823522,4529.66350696422],[11849565,4531.539894553],[11875608,4533.41175809025],[11901651,4535.27910336166],[11927694,4537.14190209548],[11953737,4539.00024049288],[11979780,4540.85408129365],[12005823,4542.70346305801],[12031866,4544.54836718594],[12057909,4546.38884039773],[12083952,4548.22492189853],[12109995,4550.05654042098],[12136038,4551.88378404602],[12162081,4553.70659096203],[12188124,4555.52507336712],[12214167,4557.33916134447],[12240210,4559.14890758379],[12266253,4560.95431558738],[12292296,4562.75539814062],[12318339,4564.55217528775],[12344382,4566.34465008439],[12370425,4568.13281029297],[12396468,4569.9167099641],[12422511,4571.69634660038],[12448554,4573.47174206642],[12474597,4575.24288280207],[12500640,4577.00979864029],[12526683,4578.77248757576],[12552726,4580.53098455643],[12578769,4582.28529939556],[12604812,4584.03541615141],[12630855,4585.78138674188],[12656898,4587.52313794049],[12682941,4589.26080914396],[12708984,4590.99430390588],[12735027,4592.72371268872],[12761070,4594.4489797454],[12787113,4596.17018155514],[12813156,4597.88727033126],[12839199,4599.60030065167],[12865242,4601.30923910919],[12891285,4603.01413440561],[12917328,4604.71499203184],[12943371,4606.41177633258],[12969414,4608.10460864998],[12995457,4609.7933506902],[13021500,4611.47815873613],[13047543,4613.15894164953],[13073586,4614.83575326942],[13099629,4616.50858671298],[13125672,4618.17746422854],[13151715,4619.84238357108],[13177758,4621.50337781285],[13203801,4623.16047173784],[13229844,4624.81360840265],[13255887,4626.46286089108],[13281930,4628.10822174859],[13307973,4629.74968571445],[13334016,4631.38724781197],[13360059,4633.0209862086],[13386102,4634.65084552881],[13412145,4636.27687135559],[13438188,4637.89908284661],[13464231,4639.51742459586],[13490274,4641.13195770687],[13516317,4642.74269533434],[13542360,4644.34963124479],[13568403,4645.95277244655],[13594446,4647.55214419618],[13620489,4649.14777167385],[13646532,4650.73961668143],[13672575,4652.3277005201],[13698618,4653.91207202282],[13724661,4655.49267556186],[13750704,4657.06958674116],[13776747,4658.6427836861],[13802790,4660.2122753147],[13828833,4661.77804436776],[13854876,4663.34017285847],[13880919,4664.89861133541],[13906962,4666.45336092489],[13933005,4668.00448118956],[13959048,4669.55193055163],[13985091,4671.09575566341],[14011134,4672.63595410904],[14037177,4674.17251209843],[14063220,4675.70548997074],[14089263,4677.23483507022],[14115306,4678.7605975404],[14141349,4680.28278087796],[14167392,4681.80135191507],[14193435,4683.31635644567],[14219478,4684.82781325666],[14245521,4686.33572132693],[14271564,4687.84008074928],[14297607,4689.34090635864],[14323650,4690.83819122228],[14349693,4692.3319691914],[14375736,4693.82224380343],[14401779,4695.30899432804],[14427822,4696.79225044254],[14453865,4698.27203679034],[14479908,4699.74831942835],[14505951,4701.22114987722],[14531994,4702.69052161439],[14558037,4704.15639861466],[14584080,4705.61885859253],[14610123,4707.07787913568],[14636166,4708.53348207434],[14662209,4709.98561969166],[14688252,4711.43434571012],[14714295,4712.8797038138],[14740338,4714.32163980342],[14766381,4715.76017450755],[14792424,4717.19532959236],[14818467,4718.62710033657],[14844510,4720.05550546063],[14870553,4721.48055059083],[14896596,4722.90224607568],[14922639,4724.32058532515],[14948682,4725.73557867433],[14974725,4727.14725526559],[15000768,4728.55557337151],[15026811,4729.96059343461],[15052854,4731.36231970998],[15078897,4732.76070320216],[15104940,4734.15582256921],[15130983,4735.54763718229],[15157026,4736.93616166445],[15183069,4738.32141496499],[15209112,4739.70339920599],[15235155,4741.08211897125],[15261198,4742.45759624345],[15287241,4743.82980923586],[15313284,4745.19878520612],[15339327,4746.56453638583],[15365370,4747.92705015238],[15391413,4749.28635946444],[15417456,4750.64244188638],[15443499,4751.99530783911],[15469542,4753.34497466545],[15495585,4754.69146502562],[15521628,4756.03475959795],[15547671,4757.37485506763],[15573714,4758.7117970877],[15599757,4760.04557684193],[15625800,4761.37617737198],[15651843,4762.70363109646],[15677886,4764.02794983824],[15703929,4765.34909211899],[15729972,4766.66713821999],[15756015,4767.98203230677],[15782058,4769.29379863804],[15808101,4770.60245591873],[15834144,4771.90801815685],[15860187,4773.21045818529],[15886230,4774.50979420857],[15912273,4775.80606683682],[15938316,4777.09922631542],[15964359,4778.38931248958],[15990402,4779.67634840181],[16016445,4780.96030071424],[16042488,4782.24118731898],[16068531,4783.51902986327],[16094574,4784.7938003373],[16120617,4786.06555063975],[16146660,4787.33425759007],[16172703,4788.59993738105],[16198746,4789.86258413696],[16224789,4791.12221368597],[16250832,4792.37882051853],[16276875,4793.63242357362],[16302918,4794.8830255978],[16328961,4796.1306455897],[16355004,4797.37526436069],[16381047,4798.61689695313],[16407090,4799.85554854859],[16433133,4801.09122176127],[16459176,4802.32394252223],[16485219,4803.55369121071],[16511262,4804.78048553157],[16537305,4806.00431891459],[16563348,4807.2252203203],[16589391,4808.44316631803],[16615434,4809.65818578794],[16641477,4810.87027659817],[16667520,4812.07944061578],[16693563,4813.28569537831],[16719606,4814.48903681766],[16745649,4815.6894488098],[16771692,4816.88697891055],[16797735,4818.08159486966],[16823778,4819.27332012092],[16849821,4820.46217748171],[16875864,4821.6481298057],[16901907,4822.83122400005],[16927950,4824.01145073992],[16953993,4825.18878947066],[16980036,4826.36327274377],[17006079,4827.534907485],[17032122,4828.70368403307],[17058165,4829.86962742049],[17084208,4831.03271483616],[17110251,4832.19298752665],[17136294,4833.35040457836],[17162337,4834.50500871268],[17188380,4835.65678622936],[17214423,4836.80574831781],[17240466,4837.9519033395],[17266509,4839.09524470796],[17292552,4840.23580215704],[17318595,4841.37353899606],[17344638,4842.50849520759],[17370681,4843.64067072865],[17396724,4844.7700543767],[17422767,4845.8966669974],[17448810,4847.02050423689],[17474853,4848.1415691512],[17500896,4849.25987804108],[17526939,4850.37542258694],[17552982,4851.48821528588],[17579025,4852.59825482623],[17605068,4853.70555678938],[17631111,4854.81011206827],[17657154,4855.91193758742],[17683197,4857.01102090574],[17709240,4858.10738476743],[17735283,4859.20103012148],[17761326,4860.29195072874],[17787369,4861.38016016377],[17813412,4862.46566404023],[17839455,4863.54846338793],[17865498,4864.62855971439],[17891541,4865.70595781101],[17917584,4866.78066849147],[17943627,4867.85269376506],[17969670,4868.92203766897],[17995713,4869.98869380863],[18021756,4871.05268206314],[18047799,4872.11400236351],[18073842,4873.17265726468],[18099885,4874.22864821825],[18125928,4875.2819785792],[18151971,4876.33266095316],[18178014,4877.38069836997],[18204057,4878.42608730402],[18230100,4879.46883487298],[18256143,4880.5089484157],[18282186,4881.54642883424],[18308229,4882.58127816018],[18334272,4883.61350675411],[18360315,4884.64311588073],[18386358,4885.67010659644],[18412401,4886.69448670642],[18438444,4887.71625848482],[18464487,4888.73542519913],[18490530,4889.75199493986],[18516573,4890.76596880114],[18542616,4891.77734927172],[18568659,4892.78613841096],[18594702,4893.79234767575],[18620745,4894.79597389927],[18646788,4895.79702769666],[18672831,4896.79550295932],[18698874,4897.79141167835],[18724917,4898.78475625618],[18750960,4899.77554205294],[18777003,4900.76376521362],[18803046,4901.74943704844],[18829089,4902.73255682616],[18855132,4903.71313533665],[18881175,4904.69116339787],[18907218,4905.66666120782],[18933261,4906.63961554078],[18959304,4907.61004329529],[18985347,4908.57794372209],[19011390,4909.54332011138],[19037433,4910.50617641343],[19063476,4911.46651213944],[19089519,4912.42433609886],[19115562,4913.37965048934],[19141605,4914.33245888233],[19167648,4915.28276223762],[19193691,4916.23056630188],[19219734,4917.17587687165],[19245777,4918.11869498293],[19271820,4919.05902631771],[19297863,4919.99687025227],[19323906,4920.93223132124],[19349949,4921.86511395814],[19375992,4922.7955243332],[19402035,4923.72345975831],[19428078,4924.64892877157],[19454121,4925.57192942595],[19480164,4926.49247445158],[19506207,4927.4105593389],[19532250,4928.32618731876],[19558293,4929.23936569851],[19584336,4930.15009796859],[19610379,4931.05838170185],[19636422,4931.9642212427],[19662465,4932.86762641904],[19688508,4933.7685973812],[19714551,4934.66713589455],[19740594,4935.56324609066],[19766637,4936.45692727764],[19792680,4937.34818843696],[19818723,4938.23703354694],[19844766,4939.12345880966],[19870809,4940.00746959576],[19896852,4940.88907903515],[19922895,4941.76827277593],[19948938,4942.64506826983],[19974981,4943.51946139574],[20001024,4944.3914575014],[20027067,4945.26106106351],[20053110,4946.12827250784],[20079153,4946.99309468821],[20105196,4947.85553252675],[20131239,4948.7155883346],[20157282,4949.57326491739],[20183325,4950.42856415992],[20209368,4951.28149325514],[20235411,4952.13205305787],[20261454,4952.98024098878],[20287497,4953.82606942158],[20313540,4954.66953323268],[20339583,4955.51064165048],[20365626,4956.34939196462],[20391669,4957.18579147059],[20417712,4958.01984201437],[20443755,4958.85154294281],[20469798,4959.68090039925],[20495841,4960.50791752709],[20521884,4961.33259534165],[20547927,4962.15493902736],[20573970,4962.97494980948],[20600013,4963.79262887146],[20626056,4964.6079836612],[20652099,4965.42101247917],[20678142,4966.23171879974],[20704185,4967.04010578319],[20730228,4967.84617883316],[20756271,4968.64993771407],[20782314,4969.45138534853],[20808357,4970.25052465175],[20834400,4971.04736027212],[20860443,4971.84189214802],[20886486,4972.63412105041],[20912529,4973.42405764898],[20938572,4974.21169581346],[20964615,4974.99704274915],[20990658,4975.78009949205],[21016701,4976.56087037407],[21042744,4977.33935734036],[21068787,4978.11556173161],[21094830,4978.88948648081],[21120873,4979.66113427422],[21146916,4980.43051204235],[21172959,4981.19761210577],[21199002,4981.96244475432],[21225045,4982.72501156862],[21251088,4983.48531545242],[21277131,4984.24335714995],[21303174,4984.99914019324],[21329217,4985.75266340082],[21355260,4986.50393538301],[21381303,4987.25295587351],[21407346,4987.99972643354],[21433389,4988.74424837596],[21459432,4989.48652899022],[21485475,4990.2265645287],[21511518,4990.9643615444],[21537561,4991.69992013614],[21563604,4992.43324457159],[21589647,4993.16433842613],[21615690,4993.89319909339],[21641733,4994.61983253502],[21667776,4995.34424101682],[21693819,4996.06642624448],[21719862,4996.78639020936],[21745905,4997.5041340222],[21771948,4998.21966307068],[21797991,4998.93297763863],[21824034,4999.6440802485],[21850077,5000.35297296994],[21876120,5001.05965928585],[21902163,5001.76413966363],[21928206,5002.46641698384],[21954249,5003.1664936482],[21980292,5003.86437184522],[22006335,5004.56005412474],[22032378,5005.25354044745],[22058421,5005.94483732893],[22084464,5006.63394255841],[22110507,5007.32086060019],[22136550,5008.0055926244],[22162593,5008.68814222484],[22188636,5009.36851018743],[22214679,5010.04669803844],[22240722,5010.72270978277],[22266765,5011.39654610783],[22292808,5012.06820983603],[22318851,5012.73770267394],[22344894,5013.40502681233],[22370937,5014.07018379422],[22396980,5014.7331764206],[22423023,5015.3940066216],[22449066,5016.0526755671],[22475109,5016.70918595045],[22501152,5017.36354014746],[22527195,5018.01573981252],[22553238,5018.66578677577],[22579281,5019.31368307488],[22605324,5019.95943007626],[22631367,5020.60303149211],[22657410,5021.24448693267],[22683453,5021.88380009436],[22709496,5022.52097279882],[22735539,5023.15600560498],[22761582,5023.78890135573],[22787625,5024.41966325957],[22813668,5025.04829054692],[22839711,5025.67478682756],[22865754,5026.29915415785],[22891797,5026.92139261056],[22917840,5027.54150618315],[22943883,5028.15949584809],[22969926,5028.77536297656],[22995969,5029.38911013011],[23022012,5030.00073880932],[23048055,5030.61025055921],[23074098,5031.21764804194],[23100141,5031.82293120556],[23126184,5032.4261041747],[23152227,5033.02716682908],[23178270,5033.62612319197],[23204313,5034.22297255864],[23230356,5034.8177180868],[23256399,5035.41036052866],[23282442,5036.00090219656],[23308485,5036.58934571392],[23334528,5037.17569137572],[23360571,5037.75994163714],[23386614,5038.34209776619],[23412657,5038.92216188086],[23438700,5039.50013547567],[23464743,5040.07602029619],[23490786,5040.64981763385],[23516829,5041.22152972912],[23542872,5041.7911574161],[23568915,5042.35870324728],[23594958,5042.92416842179],[23621001,5043.48755439411],[23647044,5044.04886319406],[23673087,5044.60809629111],[23699130,5045.16525493599],[23725173,5045.72034103746],[23751216,5046.273356386],[23777259,5046.82430161326],[23803302,5047.37317946086],[23829345,5047.91999094251],[23855388,5048.46473734295],[23881431,5049.00742071487],[23907474,5049.54804234628],[23933517,5050.08660370418],[23959560,5050.6231063542],[23985603,5051.15755199245],[24011646,5051.68994161258],[24037689,5052.22027728064],[24063732,5052.74856007617],[24089775,5053.27479172943],[24115818,5053.79897347954],[24141861,5054.32110703496],[24167904,5054.84119350197],[24193947,5055.35923473564],[24219990,5055.87523173347],[24246033,5056.38918640469],[24272076,5056.90109974162],[24298119,5057.41097327863],[24324162,5057.91880838005],[24350205,5058.42460656645],[24376248,5058.92836918337],[24402291,5059.43009772352],[24428334,5059.92979333726],[24454377,5060.42745747142],[24480420,5060.9230914239],[24506463,5061.41669652829],[24532506,5061.90827429981],[24558549,5062.39782595781],[24584592,5062.88535261759],[24610635,5063.37085587807],[24636678,5063.85433705586],[24662721,5064.33579722156],[24688764,5064.81523786679],[24714807,5065.2926601912],[24740850,5065.76806553184],[24766893,5066.24145504905],[24792936,5066.71283003711],[24818979,5067.1821917198],[24845022,5067.64954144923],[24871065,5068.11488043363],[24897108,5068.57820985238],[24923151,5069.0395309123],[24949194,5069.49884490161],[24975237,5069.95615296126],[25001280,5070.41145636323],[25027323,5070.86475616511],[25053366,5071.31605369904],[25079409,5071.76535000925],[25105452,5072.21264640717],[25131495,5072.65794391947],[25157538,5073.1012437919],[25183581,5073.54254714],[25209624,5073.9818550723],[25235667,5074.41916875146],[25261710,5074.85448931348],[25287753,5075.28781785934],[25313796,5075.71915546532],[25339839,5076.14850328182],[25365882,5076.57586240631],[25391925,5077.0012338657],[25417968,5077.42461878333],[25444011,5077.84601824363],[25470054,5078.26543327176],[25496097,5078.68286496813],[25522140,5079.09831433469],[25548183,5079.5117824506],[25574226,5079.92327033411],[25600269,5080.33277902146],[25626312,5080.74030952854],[25652355,5081.14586286811],[25678398,5081.54944005211],[25704441,5081.95104206927],[25730484,5082.35066991239],[25756527,5082.74832457428],[25782570,5083.14400702795],[25808613,5083.53771823621],[25834656,5083.92945916953],[25860699,5084.31923078032],[25886742,5084.70703401621],[25912785,5085.09286981864],[25938828,5085.47673912049],[25964871,5085.85864284837],[25990914,5086.23858192141],[26016957,5086.61655725163],[26043000,5086.99256974158]],"function":[["Methionine ABC superfamily ATP binding cassette transporter, permease protein",2],["hypothetical protein EUBVEN_02788",31],["Possible type I restriction enzyme HindVIIP specificity protein",1],["Type-2 restriction enzyme NspV",9],["hydroxydechloroatrazine ethylaminohydrolase, putative",8],["UPF0001 protein in pilT-proC intergenic region",44],["Spore germination protein 270-11",3],["2,3-dihydroxy-2,3-dihydrophenylpropionate dehydrogenase",3],["transcriptional regulator for pyruvate dehydrogenase complex, gntr family protein",4],["hypothetical protein CwatDRAFT_2947",3],["hypothetical protein BACCAC_00576",93],["deoxyhypusine synthase-like protein",4],["hypothetical protein BACCAC_00577",31],["hypothetical protein ANASTE_01359",12],["hypothetical protein EUBDOL_01608",6],["hypothetical protein ANASTE_01352",1],["hypothetical protein EUBDOL_01604",5],["hypothetical protein EUBDOL_01607",3],["hypothetical protein EUBDOL_01606",7],["hypothetical protein ANASTE_01356",8],["hypothetical protein EUBDOL_01600",1],["hypothetical protein ANASTE_01354",2],["hypothetical protein CLOSTASPAR_06264",1],["hypothetical protein BACUNI_01111",181],["hypothetical protein BACUNI_01112",61],["hypothetical protein BACUNI_01113",180],["hypothetical protein BACUNI_01114",15],["Hypothetical protein bglu_2g05390",2],["hypothetical protein BACCAP_02947",2],["hypothetical protein BACUNI_01117",72],["hypothetical protein BACUNI_01118",49],["hypothetical protein BACUNI_01119",209],["hypothetical protein EUBVEN_02786",2],["Exodeoxyribonuclease V protein, alpha subunit",1],["Amino acids and amines aminotransferase",21],["SacC",5],["AAA+ family protein",167],["wiskott-Aldrich syndrome protein-like protein 1",15],["chaperone Hsp40",9],["hypothetical protein CLOBOL_03846",2],["hypothetical protein CLOBOL_03845",10],["hypothetical protein CLOBOL_03844",5],["hypothetical protein CLOBOL_03843",3],["hypothetical protein CLOBOL_03842",26],["hypothetical protein CLOBOL_03841",16],["Protein of unknown function (DUF1469).",2],["UPF0210 protein HMPREF0349_1634",2],["Putative Maltodextrin phosphorylase",3],["ISPsy4, transposase",49],["Alpha-amylase precursor (EC 3.2.1.1)",186],["tetrapyrrole methylase",243],["rnd superfamily protein",8],["Putative RNA polymerase sigma factor RpoD",122],["probable membrane protein yetF",29],["Cd(II)/Pb(II)-responsive transcriptional regulator",24],["Whole genome shotgun assembly, reference scaffold set, scaffold scaffold_641",1],["hypothetical protein CLOBOL_06500",3],["hypothetical protein HMPREF0762_00809",3],["hypothetical protein HMPREF0996_02027",1],["hypothetical protein BACSTE_01554",100],["Sucrose phosphorylase (EC 2.4.1.7)",3225],["Lipopolysaccharide cholinephosphotransferase LicD",7],["putative 8-oxoguanine DNA glycosylase",3],["hypothetical protein BACSTE_01555",23],["hypothetical protein CLOHYLEM_05844",1],["protein of unknown function DUF62",43],["hypothetical protein LMED105_05147",2],["hypothetical protein CLOHYLEM_05841",1],["hypothetical protein ALIPUT_02301",556],["hypothetical protein CLOHYLEM_05842",1],["D-allulose 6-phosphate 3-epimerase (EC 5.1.3.-)",3],["hypothetical protein BACSTE_01557",4],["lipopolysaccharide ABC exporter",42],["Restriction modification system DNA specificity protein",5],["UDP-3-O-(R-3-hydroxymyristoyl)-glucosamine N-acyltransferase",4],["putative sodium-dependent phosphate transporter",41],["hypothetical protein ALIPUT_02306",168],["putative monovalent cation/H+ antiporter subunit D (EC:1.6.5.3)",1],["Putative lipopolysaccharide core biosynthesis protein",2],["hypothetical protein HMPREF1007_03383",3],["putative multiple sugar transport system permease protein",290],["Predicted ATP-dependent metalloprotease FtsH",5],["hypothetical protein BACSTE_01553",48],["hypothetical protein BIFCAT_01816",11],["phenyllactyl-CoA dehydratase fldB subunit (EC 4.2.1.-)",20],["hypothetical protein BFZC1_22609",1],["hypothetical protein ANASTE_00089",2],["hypothetical protein ANASTE_00088",3],["hypothetical protein HMPREF1007_02447",147],["peptidyl-dipeptidase dcp, putative",10],["hypothetical protein RUMOBE_01020",11],["hypothetical protein ANASTE_00086",2],["hypothetical protein CATMIT_00495",3],["hypothetical protein DORFOR_01709",5],["hypothetical protein PVOR_03350",1],["hypothetical protein SSE37_10363",2],["hypothetical protein BACUNI_01926",38],["hypothetical protein Amuc_0805",2],["hypothetical protein NEIFLAOT_01464",2],["hypothetical protein DORFOR_01700",2],["hypothetical protein DORFOR_01703",1],["Gp68",5],["hypothetical protein DORFOR_01705",32],["Site-specific recombinase",58653],["hypothetical protein DORFOR_01706",2],["glycerate kinase (EC:2.7.1.31)",2],["hypothetical protein SARI_04434",4],["hypothetical protein EUBVEN_02781",21],["hypothetical protein GCWU000324_01548",1],["hypothetical protein CATMIT_00496",1],["LnuC protein",60],["PlaP4",2],["HIT (histidine triad) family protein",1],["hypothetical protein DESPIG_01428",38],["Carbohydrate binding module (family 6)./Bacterial Ig-like domain (group 3).",15],["Type II secretory pathway, component PulC",1],["hypothetical protein BACINT_02004",3],["hypothetical protein BACINT_02005",18],["1-acyl-sn-glycerol-3-phosphate acyltransferase (EC 2.3.1.51)",2051],["hypothetical protein BACINT_02003",19],["F-box only protein 39",1],["hypothetical protein HMPREF1026_01164",3],["putative thiamine biosynthesis lipoprotein",36],["hypothetical protein BACINT_02008",21],["hypothetical protein BACINT_02009",2],["hypothetical protein EUBDOL_01605",1],["Putative nucleotide sugar dehydratase",43],["hypothetical protein CLOLEP_02772",3],["mercuric reductase (EC:1.16.1.1)",1],["pectin acetylesterase family protein",49],["rod shape-determining protein mreB",24],["hypothetical protein CLOLEP_02775",13],["hypothetical protein CGSHiEE_04600",1],["UDP-N-acetyl-D-mannosaminuronic acid dehydrogenase",3328],["putative SIS domain protein",169],["ArsR family transcriptional regulator",926],["endoglucanase, putative",17],["Gluconate transporter",338],["hypothetical protein CATMIT_00490",1],["hypothetical protein ROSEINA2194_00185",45],["hypothetical protein ANASTE_01355",2],["modification methylase CviRI",8],["hemolysin erythrocyte lysis protein 2",298],["Hypothetical protein BBIF_1139",7],["rod shape-determining protein mreb",4],["hypothetical protein BL1189",5],["hypothetical protein UM146_15810",1],["hypothetical protein BACDOR_01143",41],["hypothetical protein ANASTE_01436",1],["csy2 family CRISPR-associated protein",11],["hypothetical protein yaldo0001_7670",1],["hypothetical protein RUMLAC_01036",12],["Salavaricin two component response regulator",2],["bifunctional riboflavin kinase/FMN adenylyltransferase",72],["Putative two component system histidine kinase",20],["degV family protein",5713],["hypothetical protein COPCOM_02381",27],["hypothetical protein YbbP, contains nucleotide-binding domain of DisA bacterial checkpoint controller",1],["Precursor of protein cell division protease ftsh-like protein",3],["Conserved hypothetical protein 1440",1],["waxy",2],["C-di-GMP phosphodiesterase MbaA repressor of biofilm formation",3],["hypothetical protein RUMLAC_01033",36],["hypothetical protein BACSTE_02603",59],["hypothetical protein Aaci_0789",3],["hypothetical protein COPCOM_01024",1],["putative coniferyl aldehyde dehydrogenase",4],["hypothetical protein RUMLAC_01080",1],["hypothetical protein COPCOM_02382",2],["hypothetical protein RUMLAC_01086",12],["alpha-N-arabinofuranosidase 2",1094],["alpha-N-arabinofuranosidase 1",1065],["hypothetical protein RUMLAC_01085",7],["hypothetical protein BACSTE_02605",66],["hypothetical protein RUMLAC_01089",8],["tryptophan synthase subunit beta (EC:4.2.1.20)",1],["hypothetical protein HMPREF9488_01589",3],["hypothetical protein CLOSTMETH_02902",2],["Hypothetical protein EUBREC_3394",88],["Glycogen debranching enzyme / Pullulanase",4178],["hypothetical protein DORLON_00618",12],["hypothetical protein DORLON_00619",3],["hypothetical protein DORLON_00616",5],["Putative acylphosphatase",53],["hypothetical protein DORLON_00614",2],["hypothetical protein DORLON_00615",6],["Membrane protein oxaA",3392],["hypothetical protein EUBHAL_02165",16],["hypothetical protein DORLON_00610",10],["hypothetical protein DORLON_00611",1],["Putative Plasmid recombination enzyme",123],["hypothetical protein CLOSTMETH_02901",3],["negative regulation of the beta-galactosidase gene (lacA)",201],["Putative diaminopimelate decarboxylase",239],["hypothetical protein COPCOM_02388",44],["hypothetical protein BACINT_03350",17],["hypothetical protein BACINT_03353",8],["hypothetical protein BACINT_03352",10],["Porphobilinogen deaminase, dipyromethane cofactor binding domain protein",13],["hypothetical protein BACINT_03354",14],["hypothetical protein BACINT_03357",2],["hypothetical protein EUBHAL_02162",9],["conserved hypothetical protein with similarity to AbiLI: abortive phage resistance protein",3],["hypothetical protein BACCOPRO_02065",202],["urocanate hydratase [EC:4.2.1.49]",3440],["P-type 2 magnesium transport ATPase",201],["Biopolymer transporter TolR",8],["hypothetical protein CLOSTMETH_02905",20],["Chloramphenicol acetyltransferase (CAT)",11],["phosphodiesterase, mj0936 family",77],["Iron-dependent repressor IdeR/DtxR",37],["Histidinol-phosphate transaminase",374],["hypothetical protein FAEPRAM212_00448",80],["hypothetical protein BACEGG_03018",4],["ferredoxin (flavodoxin) oxidoreductase",5],["Precorrin-6B methylase 2-like protein",117],["GTP-binding protein YlqF",228],["tRNA (m(7)G46) methyltransferase (EC:2.1.1.33)",18],["Terminase, ATPase subunit",1],["methylated-DNA-[protein]-cysteine S-methyltransferase",1032],["possible nickase",3],["hypothetical protein RUMHYD_00958",15],["cell-division protein",81],["hypothetical protein PsgRace4_26820",5],["hypothetical protein RUMHYD_00959",11],["Heavy metal ATPase",1],["hypothetical protein ROSEINA2194_03474",3],["hypothetical protein ROSEINA2194_03477",30],["hypothetical protein ROSEINA2194_03476",49],["hypothetical protein ROSEINA2194_03471",44],["hypothetical protein ROSEINA2194_03470",19],["hypothetical protein ROSEINA2194_03472",16],["hypothetical protein BACCELL_01797",5],["hypothetical protein BACCELL_05712",19],["hypothetical protein ROSEINA2194_03478",54],["MdlB7",16],["hypothetical protein BACSTE_03211",1],["hypothetical protein ANACAC_02588",1],["hpt domain-containing protein",10],["Histidine biosynthesis bifunctional protein includes histidinol-phosphatase",3],["galactonate dehydratase (EC 4.2.1.6) / gluconate dehydratase (EC 4.2.1.39)",1],["hypothetical protein ANACAC_02585",1],["transcriptional regulatory protein LevR (EC:2.7.1.-)",2],["marR-family transcriptional regulator",8],["maltose O-acetyltransferase( EC:2.3.1.79 )",120],["PTS system sucrose-specific IIB component, Glc family (TC 4.A.1.2.12) / PTS system sucrose-specific IIC component, Glc family (TC 4.A.1.2.12) / PTS system sucrose-specific IIA component, Glc family (TC 4.A.1.2.12)",3],["aspartyl aminopeptidase (EC:3.4.11.21). Metallo peptidase. MEROPS family M18",1],["D-alanyl transfer protein DltB",283],["major Facilitator superfamily",21],["putative neutral protease A, Bacillolysin",4],["hypothetical protein TcarDRAFT_1284",46],["hypothetical protein CLOSPI_01204",2],["hypothetical protein CLOSPI_01205",2],["protein-tyrosine-phosphatase-like protein",1],["hypothetical protein CLOSPI_01203",2],["hypothetical protein CLOSPI_01201",3],["Transcription of nearly all RNA polymerase II-dependent genes. Mediator functions as a bridge to convey information from gene-specific regulatory proteins to the basal RNA polymerase II transcription machinery. Mediator is recruited to promoters by direct interactions with regulatory proteins and serves as a scaffold for the assembly of a functional preinitiation complex with RNA polymerase II and the general transcription factors (By similarity)",1],["Putative hydrolase of the HAD superfamily",5],["hypothetical protein CLOSPI_01209",4],["Hypothetical protein BBMN68_584",1],["hypothetical protein CLOSS21_00431",7],["Hypothetical protein BBMN68_581",3],["Hypothetical protein BBMN68_580",5],["hypothetical protein BIFPSEUDO_03291",1],["hemolysin-type calcium-binding repeat/calx-beta domain protein",2],["Carbamoyl-phosphate synthase L chain ATP-binding protein",5],["hypothetical protein BACPEC_03260",11],["SacP",3],["hypothetical protein CLOHYLEM_06733",2],["hypothetical protein CLOHYLEM_06730",3],["hypothetical protein CLOHYLEM_06731",10],["hypothetical protein CLOHYLEM_06736",4],["2,5-diketo-D-gluconic acid reductase (EC:1.1.1.274)",19],["sporulation transcription factor Spo0A",1126],["hypothetical protein DORLON_02897",90],["ROK family domain protein",228],["hypothetical protein CLOHYLEM_06739",1],["putative oxidoreductase (EC:1.1.1.31)",2],["ABC-type multidrug transport system permease component",94],["aldose dehydrogenase",2],["hypothetical protein BACPEC_03267",28],["hypothetical protein Clocel_1217",2],["partition protein A",48],["hypothetical protein MGAS2096_Spy1106",6],["DNA repair helicase rad25",97],["alpha-L-rhamnosidase N- domain protein",22],["hypothetical protein DORLON_02893",5],["hypothetical protein ANACOL_00492",1],["hypothetical protein ANACOL_00493",49],["hypothetical protein ANACOL_00490",30],["prepilin",1],["hypothetical protein ANACOL_00496",82],["hypothetical protein DORLON_02890",46],["hypothetical protein BACOVA_00720",7],["hypothetical protein ANACOL_00495",3],["hypothetical protein CLOBAR_00983",1],["YD repeat-containing protein",435],["mechanosensitive ion channel family protein",1248],["hypothetical protein DORFOR_00447",1],["hypothetical protein BIFLAC_00855",8],["hypothetical protein ANHYDRO_01924",2],["hypothetical protein UM146_13125",1],["Holliday junction DNA-helicase RuvB",1],["N-succinyl-L,L-diaminopimelate desuccinylase",458],["radical enzyme activating protein",647],["hypothetical protein COLSTE_01737",1],["DUF1934 domain-containing protein",149],["Portal protein (Head protein Gp4)",105],["hypothetical protein RUMGNA_01296",1],["hypothetical protein HMPREF1016_01626",11],["Putative M24 family peptidase",1],["putative symporter yhcL",2],["GK21434",4],["hypothetical protein DORFOR_00442",2],["hypothetical protein Vvad_PD3887",2],["Beta-xylosidase (EC 3.2.1.37)",11878],["hypothetical protein HMPREF1007_00012",28],["oxidoreductase, FAD-dependent family protein",6],["hypothetical protein DORLON_02899",35],["glycerol-3-phosphate dehydrogenase, NAD-dependent",2],["LysM domain./Fibronectin type III domain.",2],["Leucine--tRNA ligase (Leucine tRNA synthetase)",5],["Hypothetical protein EUBELI_00382",4],["hypothetical protein DORFOR_00449",6],["hypothetical protein BACPEC_01858",6],["hypothetical protein ANACAC_01922",1],["hypothetical protein Riean_1329",6],["Hypothetical protein EUBELI_00384",1],["possible ABC transporter, ATP binding protein",6],["hypothetical protein CLOSPI_00558",4],["Oxygen-independent coproporphyrinogen III oxidase 2",334],["putative type II secretion system protein E",18],["hypothetical protein CAT7_05876",1],["UspA",920],["O-sialoglycoprotein endopeptidase Gcp (EC:3.4.24.57)",17],["hypothetical protein CLOSPI_00552",1],["hypothetical protein CLOSPI_00555",24],["hypothetical protein SEEM460_20149",1],["hypothetical protein BACCELL_05058",1],["putative transposase OrfA",1],["Putative histidine triad domain protein",2],["Class-II aldolase",2],["TPP-dependent acetoin dehydrogenase complex",196],["exopolysacharide protein Wzm",8],["chondroitin sulfate/heparin utilization regulation protein",176],["hypothetical protein PARMER_00321",125],["hypothetical protein BACPEC_01852",11],["beta-fructofuranosidase [EC:3.2.1.26]",1904],["Inner membrane family protein",113],["Maltose O-acetyltransferase protein",5],["exopolysacharide protein Wzx",14],["Helicase-like:Type III restriction enzyme",2],["putative integral membrane protein, DUF6",3],["Nacrein",2],["hypothetical protein Cphy_2219",1],["hypothetical protein CLOLEP_03038",2],["metallo-beta-lactamase domain protein",5407],["hypothetical protein ELI_1699",11],["hypothetical protein CLOLEP_03039",1],["COG4930: Predicted ATP-dependent Lon-type protease",18],["hypothetical protein STRINF_01446",2],["hypothetical protein CwatDRAFT_3982",2],["hypothetical protein Fjoh_2919",15],["CerT protein",2],["putative lipopolysaccharide modification acyltransferase",4],["KilA-N, DNA-binding domain protein",304],["hypothetical protein BACPLE_00918",557],["hypothetical protein PRABACTJOHN_04339",311],["hypothetical protein CLOLEP_03035",2],["RBAM_011060",3],["hypothetical protein BACPLE_00910",562],["Putative RmuC protein",36],["hypothetical protein BACPLE_00912",223],["hypothetical protein BACPLE_00913",5],["hypothetical protein PRABACTJOHN_04334",98],["hypothetical protein BACPLE_00915",50],["hypothetical protein BACPLE_00916",339],["hypothetical protein BACPLE_02720",1125],["hypothetical protein BACCAC_00582",91],["short chain dehydrogenase/reductase",5],["SSU ribosomal protein S18p",2824],["regulatory protein BlaR1",21],["putative sugar uptake ABC transporter periplasmic solute-binding protein precursor",24],["tetracycline resistance leader peptide",4],["hypothetical protein HMPREF1016_00575",2],["ferrichrome transport system permease fhuG",9],["aldose reductase, putative (EC:1.1.1.21)",1],["hypothetical protein HMPREF1016_00571",1],["heme-binding protein",28],["Cdp-diacylglycerol-phosphatidyltransferase",1],["hypothetical protein HMPREF9474_00760",3],["hypothetical protein BACCAC_00155",88],["Aspartyl/glutamyl-tRNA(Asn/Gln) amidotransferase subunit B",2858],["DNA or RNA helicase of superfamily II",806],["hypothetical protein HMPREF9474_00769",1],["SSU ribosomal protein S18P",612],["hypothetical protein COLSTE_01667",3],["hypothetical protein Vvad_PD1437",6],["hypothetical protein CLOBOL_03556",3],["hypothetical protein HMPREF9475_02088",4],["putative DNA  polymerase III, epsilon subunit",162],["formyl-tetrahydrofolate synthetase-like protein",1],["formate dehydrogenase regulator",30],["hypothetical protein STRINF_00319",2],["P4 alpha zinc-binding domain protein",27],["type IV prepilin peptidase (EC:3.4.23.43)",1],["HAD phosphatase",1],["putative 1-acyl-sn-glycerol-3-phosphate acetyltransferase",54],["Bacterial Ig-like domain (group 2)./Fibronectin type III domain./The GLUG motif.",334],["Phosphonate ABC transporter permease protein phnE1 (TC 3.A.1.9.1)",804],["hypothetical protein HMPREF0996_02022",4],["Carboxyl esterase family II protein",22],["Hypothetical protein COLAER_01241",21],["Alpha-L-Rha alpha-1,2-L-rhamnosyltransferase/alpha-L-Rha alpha-1,3-L- rhamnosyltransferase (EC 2.4.1.-)",174],["oligopeptide-transport integral membrane protein ABC transporter OppC",2],["putative inner membrane protein DUF1819",24],["Putative rare lipoprotein A",3],["hypothetical protein CAT7_09825",1],["TspO and MBR like proteins",1],["Outer-membrane lipoprotein lolB, putative",1],["hypothetical protein CATMIT_02484",2],["hypothetical protein CA2559_04510",3],["hypothetical protein CATMIT_02480",17],["SNF2/helicase domain protein",338],["family 19 glycoside hydrolase",63],["phi-Carotenoid synthase\\\" (EC 1.3.-.- and EC 2.1.1-)",46],["YjiC protein",2],["hypothetical protein CLOHYLEM_05847",1],["tRNA splicing protein",3],["hypothetical protein of unknown function",2],["hypothetical protein ANACAC_00518",26],["dipeptide transporter",2],["hypothetical protein ANACAC_00513",23],["divergent PAP2 family protein",200],["hypothetical protein BVU_2822",8],["Glycosyltransferase group 1 protein",1],["hypothetical protein ANACAC_00515",1],["hypothetical protein CLOL250_00074",93],["hypothetical protein CLOL250_00076",29],["hypothetical protein CLOL250_00077",104],["hypothetical protein CLOL250_00070",36],["hypothetical protein PRABACTJOHN_03811",5],["hypothetical protein CLOL250_00072",67],["hypothetical protein CLOL250_00720",6],["LacI-type response repressor",285],["acyl carrier protein (ACP)",3],["Riorf46 protein",2],["bacterial membrane flanked domain-containing protein",46],["hypothetical protein CLOL250_00078",13],["hypothetical protein CLOL250_00079",172],["Putative hexoseP phosphatase",1],["transcriptional repressor NrdR",14],["D-alanyl-D-alanine carboxypeptidase (penicillin-binding",4486],["SPFH domain / Band 7 family protein",792],["Ferrochelatase, protoheme ferro-lyase (EC 4.99.1.1)",198],["hypothetical protein OsJ_33372",1],["Streptomycin adenylyltransferase superfamily",12],["Protein CfxQ",8],["hypothetical protein CLOBAR_02110",11],["hypothetical protein CLOBAR_02116",2],["Putative glucan endo-1,3-beta-D-glucosidase",1],["hypothetical protein Bfae_30500",6],["putative peptidoglycan-binding LysM Peptidase M23B family",3],["hypothetical protein COPCOM_00386",11],["hypothetical protein CLOBAR_02119",1],["Propanediol dehydratase, small subunit",17],["full=transposase",3],["Putative reductase (alkanesulfonate metabolism)",149],["hypothetical protein COPEUT_02494",11],["hypothetical protein COPEUT_02495",1],["hypothetical protein COPEUT_02496",9],["hypothetical protein COPEUT_02490",23],["hypothetical protein COPEUT_02491",6],["Maltose/maltodextrin transport system permease",3],["Possible hydrolase",615],["hypothetical protein COLSTE_01660",3],["hypothetical protein COPEUT_02499",9],["hypothetical protein BACCELL_03120",11],["Cytosine-specific methyltransferase (fragment)",1],["Metal-dependent phosphoesterase",2],["Transposase, C-terminal",1],["hypothetical protein CLOBOL_06625",9],["Alpha-N-arabinofuranosidase (EC 3.2.1.55)",16134],["AT5g28840/F7P1_20, putative",2],["hypothetical protein HMPREF9406_0506",1],["Conserved protein YyaQ",24],["DNA replication and repair protein",36],["hypothetical protein BACSTE_02414",11],["hypothetical protein BDI_3920",5],["Signal peptidase I LepB5",21],["hypothetical protein BACCAP_03354",7],["putative arginine ABC transporter, permease protein ArtQ",11],["hypothetical protein BDI_3928",7],["hypothetical protein BDI_3929",29],["Alkyl sulfatase, putative",2],["Short-chain dehydrogenase/reductase SDR protein",12],["surface protein cell wall anchor",10],["Putative phospho-beta-glucosidase",1],["RIKEN cDNA 1700055N04 gene",1],["hypothetical protein BACCAP_01267",3],["precorrin-2 dehydrogenase (EC 1.3.1.76) / uroporphyrinogen-III C-methyltransferase (EC 2.1.1.107)",20],["glycine reductase complex component B, alpha and beta subunits (EC:1.21.4.2)",6],["probable hypoxanthine oxidase XdhD",3],["hypothetical protein BACCAP_03355",29],["hypothetical protein RUMHYD_02639",7],["hypothetical protein RUMHYD_02638",11],["hypothetical protein BIFCAT_00237",65],["hypothetical protein RUMHYD_02636",1],["hypothetical protein BIFCAT_00234",57],["hypothetical protein BIFCAT_00233",80],["NahC family Na(+)/H(+) antiporter",3],["Cellobiose phosphotransferase system YdjC-like protein",129],["hypothetical protein RUMHYD_02630",7],["HD-hydrolase domain",15],["hypothetical protein BACSTE_00605",86],["hypothetical protein CLOBOL_04537",6],["GK19503 gene product from transcript GK19503-RA",1],["YgiN protei involved in menadione metabolism",3],["hypothetical protein DORFOR_02708",6],["hypothetical protein DORFOR_02709",2],["putative AMP-binding enzyme",80],["hypothetical protein DORFOR_02704",6],["hypothetical protein DORFOR_02706",16],["hypothetical protein DORFOR_02707",6],["putative Hit-family protein",4],["hypothetical protein FNP_1324",2],["hypothetical protein DORFOR_02702",2],["N-acyl homoserine lactonase AttM",1],["polyprenyl synthetase superfamily",33],["hypothetical hemolysin III family membrane protein",54],["Predicted glycoside hydrolase",4],["anti-anti-sigma factor",170],["Come-like protein, metallo beta-lactamase superfamily hydrolase",15],["Oligoendopeptidase f",48],["Nucleoside-diphosphate sugar epimerase",26],["hypothetical protein BACINT_02676",1],["Polyketide synthase HetM",4],["flp pilus assembly protein, atpase cpaf",23],["hypothetical protein COPCOM_00416",12],["Possible competence protein F",11],["hypothetical protein ANACOL_01779",1],["hypothetical protein EUBHAL_00653",7],["hypothetical protein EUBHAL_00652",38],["hypothetical protein EUBHAL_00651",22],["hypothetical protein EUBHAL_00650",32],["hypothetical protein EUBHAL_00657",1],["hypothetical protein EUBHAL_00656",3],["Oligoendopeptidase O",70],["hypothetical protein BAPKO_3518",3],["hypothetical protein Balac_0472",1],["Putative phosphonate C-P lyase system protein PhnK",38],["Probable conserved membrane protein",504],["kinase",309],["Oligoendopeptidase F",12601],["hypothetical protein BACCOP_02789",5],["putative NADH:flavin oxidoreductase",326],["hypothetical protein Bache_0707",193],["hypothetical protein Bache_0706",75],["Putative transposition helper protein",6],["hypothetical protein RUMTOR_00959",21],["hypothetical protein BACCOP_02782",5],["hypothetical protein HMPREF0663_10255",20],["Putative uncharacterized protein ORFC-like in prophage region",1],["Orf3u",1],["Xylan 1,4-beta-xylosidase/alpha-N-arabinofuranosidase",182],["Iron-regulated protein FrpC",1],["multiple antibiotic resistance (MarC)-related protein",592],["hypothetical protein CLOSTMETH_01197",14],["hypothetical protein CLOSTMETH_01190",2],["hypothetical protein CLOSTMETH_01191",1],["hypothetical protein pE33L5_0004",17],["antibiotic ABC superfamily ATP binding cassette transporter",61],["hypothetical protein CLOSTMETH_01198",3],["5-methylthioribose kinase",81],["hypothetical protein RUMOBE_00096",16],["hypothetical protein RUMOBE_00097",76],["Predicted RNA binding protein (contains ribosomal protein S1 domain)",292],["hypothetical protein RUMOBE_00095",25],["hypothetical protein RUMOBE_00092",8],["hypothetical protein RUMOBE_00093",20],["hypothetical protein RUMOBE_00090",9],["hypothetical protein BACSTE_02019",7],["TRAP-type mannitol/chloroaromatic compound transport system, small permease component",1],["BdhA (EC:1.1.1.30)",1],["Membrane fusion protein family auxiliary transporter",1],["Phosphotransferase system maltose-specific enzyme IICB component",12],["hypothetical protein RUMOBE_00099",1],["5''-nucleotidase surE 2",9],["hypothetical protein bpr_I1973",57],["hypothetical protein DESPIG_02457",39],["glycosyl hydrolase (family 35)",22],["Thioredoxin-like protein, putative thioredoxin",6],["Undecaprenylphosphate glucosephosphotransferase WchA",10],["peptidase c26",16],["transmembrane component MtsC of energizing module of methionine-regulated ECF transporter",2],["putative site-specific DNA-methyltransferase (adenine specific) (EC:2.1.1.72)",2],["deoxyxylulose-5-phosphate synthase (EC:2.2.1.7)",47],["hypothetical protein BACCAC_01709",120],["hypothetical protein BACCELL_02149",26],["hypothetical protein BACCELL_02148",50],["hypothetical protein BACCAC_01700",81],["hypothetical protein BACCELL_02144",1],["hypothetical protein BACCELL_02147",74],["peptidase S15 family protein",48],["hypothetical protein BACCAC_01704",101],["hypothetical protein BACCELL_02140",23],["hypothetical protein BACCAC_01706",23],["hypothetical protein BACCAC_01707",37],["TatA/E family twin arginine-targeting protein translocase",6],["proline iminopeptidase [EC:3.4.11.5]",676],["Homoserine dehydrogenase (EC 1.1.1.3)",17667],["hypothetical protein COPCOM_02592",5],["2-isopropylmalate synthase 2 (Alpha-isopropylmalatesynthase 2) (Alpha-IPM synthetase 2)",76],["HisF (cyclase)",18],["Raw score 12.13",1],["CRISPR-associated endoribonuclease Cas2",24],["Putative transcriptional regulator, ArsR family",1],["glycine dehydrogenase (decarboxylating) alpha subunit (EC 1.4.4.2)/glycine dehydrogenase (decarboxylating) beta subunit (EC 1.4.4.2)",39],["hypothetical protein COPCOM_01527",4],["Gliding motility-associated lipoprotein GldD",121],["hypothetical protein COPCOM_02595",20],["hypothetical protein EUBHAL_01522",19],["hypothetical protein EUBHAL_01523",32],["Drug resistance transporter, EmrB/QacA family protein",423],["Teichoic acid biosynthesis protein, TagA",32],["hypothetical protein EUBHAL_01526",51],["hypothetical protein EUBHAL_01527",29],["hypothetical protein EUBHAL_01524",70],["hypothetical protein EUBHAL_01525",22],["parallel beta-helix repeat protein",10],["hypothetical protein EUBHAL_01528",6],["hypothetical protein EUBHAL_01529",26],["phospho-2-dehydro-3-deoxyheptonate aldolase, Phe-sensitive (EC:2.5.1.54)",1],["beta-glucosidase, putative (EC:3.2.1.21)",1],["truncated Pre protein",7],["hypothetical protein ANACOL_02726",11],["methyl-accepting chemotaxis sensory transducer",1350],["hypothetical protein RUMLAC_02526",6],["hypothetical protein ANACOL_02720",2],["hypothetical protein BACUNI_03829",143],["hypothetical protein BACUNI_03826",45],["hypothetical protein BACUNI_03827",8],["hypothetical protein BACUNI_03824",355],["hypothetical protein BACUNI_03825",2],["transposase ISLasa14, IS3 family",244],["hypothetical protein BACUNI_03823",1],["hypothetical protein ANACOL_02728",10],["hypothetical protein ANACOL_02729",7],["UPF0161 protein BACSTE_02328",33],["N-carbamoyl-L-aspartate amidohydrolase (EC 3.5.1.7)",3],["hypothetical protein PARMER_04123",283],["Hypothetical protein EUBREC_0946",3],["hypothetical protein EUBHAL_02258",7],["thiF family protein",4],["sensory transduction protein lytT",2],["hypothetical protein BACUNI_02397",123],["Possible antirestriction protein",3],["Nitrogenase component 1, oxidoreductase family protein",12],["Uncharacterized FAD-dependent dehydrogenases",12012],["N-acyl-L-amino acid amidohydrolase (EC 3.5.1.14)",609],["Carbonic anhydrase (EC 4.2.1.1)",3332],["Peptidase M16 family",82],["cell-cycle regulation histidine triad protein",4],["hypothetical protein Meso_2301",5],["three-deoxy-D-manno-octulosonic-acid transferase domain-containing protein",1],["Alpha-glucuronidase( EC:3.2.1.139 )",23],["hypothetical protein EUBVEN_00289",25],["Replicative DNA helicase loader DnaI",87],["penicilin binding protein (putative D-alanyl-D-alanine carboxypeptidase)",10],["alanine or glycine:cation symporter (AGCS) family transporter",951],["hypothetical protein RUMHYD_03077",4],["Receptor antigen",37],["ATP-dependent Clp protease proteolytic subunit-like protein",1],["thioredoxin 2 (EC:1.8.1.8)",2],["hypothetical protein BACUNI_00553",85],["hypothetical protein BACUNI_00552",4],["hypothetical protein BACUNI_00551",77],["Heat shock protein Hsp90",45],["hypothetical protein BACUNI_00557",12],["hypothetical protein BACUNI_00556",90],["hypothetical protein BACUNI_00555",94],["hypothetical protein BACUNI_00554",25],["cheY-like receiver domain protein",3],["type IV conjugative transfer system protein TraL",4],["hypothetical protein BACDOR_04757",3],["hypothetical protein HMPREF9010_02387",2],["intermediate filament protein:ATP/GTP-binding site motif A",12],["hypothetical protein BACCOP_00929",14],["transcriptional regulator, PbsX family protein",72],["hypothetical protein BACCOP_00927",94],["type IV conjugative transfer system protein TraD",45],["hypothetical protein FAEPRAM212_01631",90],["hypothetical protein FAEPRAM212_01636",45],["hypothetical protein CLOLEP_03463",56],["hypothetical protein BACCOP_00920",189],["hypothetical protein FAEPRAM212_01635",11],["hypothetical protein EUBDOL_02024",6],["hypothetical protein EUBDOL_02025",1],["hypothetical protein EUBDOL_02026",12],["hypothetical protein VEIDISOL_00993",3],["hypothetical protein EUBDOL_02020",3],["hypothetical protein EUBDOL_02021",1],["hypothetical protein EUBDOL_02023",1],["oligoendopeptidase",95],["hypothetical protein EUBDOL_02028",5],["ABC superfamily ATP binding cassette transporter, membrane component",3],["Putative periplasmic [Fe] hydrogenase, small subunit",1],["hypothetical protein PRABACTJOHN_01430",58],["hypothetical protein PRABACTJOHN_01432",23],["Erythrocyte binding protein, putative",14],["hypothetical protein PRABACTJOHN_01434",7],["hypothetical protein PRABACTJOHN_01435",1],["Haloacid dehalogenase-like protein",1],["Exonuclease, putative",1],["regulatory protein, FmdB family",129],["hypothetical protein BACINT_02670",1],["Glucuronide transport facilitator UidC",10],["hypothetical protein BACINT_02006",5],["hypothetical protein GCWU000342_00808",6],["hypothetical protein GCWU000342_00809",3],["UPF0371 protein SSU1037",6],["urease accessory protein UREF",1],["urease accessory protein UREE",18],["hypothetical protein RUMTOR_01715",1],["hypothetical protein HMPREF0833_1059",1],["hypothetical protein GCWU000342_00800",3],["ABC transporter ATP-binding protein MJ0796",7],["hypothetical protein HMPREF0996_00918",1],["Phosphate acetyl/butaryl transferase",1],["putative electron-transfer protein",100],["RpsA2",4],["NADPH dependent diflavin oxidoreductase 1",2],["hypothetical protein NEIELOOT_03118",2],["APC family alanine transporter",2],["hypothetical protein NEIELOOT_03112",1],["Type III restriction enzyme, res subunit:DEAD/DEAH box helicase, N- terminal",597],["ABC-type polysaccharide/polyol phosphate transport system ATPase component",249],["hypothetical protein BACPLE_02668",298],["hypothetical protein BACPLE_02669",393],["4-pyridoxic acid dehydrogenase",3],["hypothetical protein BACPLE_02664",153],["hypothetical protein BACPLE_02665",145],["hypothetical protein BACPLE_02666",153],["hypothetical protein ARB_07634",2],["hypothetical protein BACPLE_02660",33],["hypothetical protein BACPLE_02661",400],["hypothetical protein BACPLE_02662",190],["hypothetical protein BACPLE_02663",166],["hypothetical protein PARMER_04231",81],["Reductase, iron-sulfur binding subunit",13],["hypothetical protein PARMER_04233",94],["hypothetical protein PARMER_04232",17],["hypothetical protein BACINT_01638",3],["hypothetical protein CLOBAR_00282",1],["hypothetical protein PARMER_04237",4],["hypothetical protein DESPIG_00682",13],["Hypothetical protein for probable methicillin resistance",3],["hypothetical protein BACINT_01635",1],["hypothetical protein BACINT_01636",10],["hypothetical protein BACINT_01637",24],["hypothetical protein HMPREF0177_01915",2],["hypothetical protein BACINT_01631",30],["hypothetical protein BACINT_01632",1],["bifunctional deaminase-reductase-like",413],["hypothetical protein DORFOR_03277",4],["hypothetical protein DORFOR_03276",5],["hypothetical protein DORFOR_03275",23],["hypothetical protein DORFOR_03274",1],["hypothetical protein DORFOR_03273",3],["hypothetical protein DORFOR_03272",10],["carboxylesterase, type B",52],["hypothetical protein RUMOBE_01549",1],["hypothetical protein DORFOR_03279",8],["hypothetical protein DORFOR_03278",8],["hypothetical protein HMPREF0389_01727",187],["Trk system potassium uptake protein",59],["3-ketoacyl-(acyl-carrier-protein) reductase (EC:1.-.-.-)",10],["hypothetical protein HMPREF0389_01729",3],["RNA polymerase sigma-H factor",122],["Zn-ribbon protein, possibly nucleic acid-binding",2208],["hypothetical protein BACCAC_02752",7],["hypothetical protein HMPREF9011_03587",1],["Oxygen-independent coproporphyrinogen III oxidase, putative",333],["hypothetical protein HMPREF9011_03583",9],["hypothetical protein HMPREF9011_03580",4],["Major ampullate spidroin 2-like",1],["putative restriction type II methylase",1],["hypothetical protein RUMHYD_03079",5],["hypothetical protein BACDOR_00181",1],["Extracellular ribonuclease precursor (EC 3.1.-.-)",16],["Predicted membrane protein, hemolysin III",60],["Bll3360 protein",23],["cystathionine beta-lyase/cystathionine gamma-synthase",4],["hypothetical protein BACDOR_00189",46],["hypothetical protein BACDOR_00188",91],["Two-component response regulator PhoP",1],["Hypothetical protein BLD_1160",1],["Hypothetical protein BLD_1163",1],["Hypothetical protein BLD_1162",7],["hypothetical protein Shel_19010",1],["family 20 glycosyl hydrolase",24],["Hypothetical protein BLD_1167",4],["Hypothetical protein BLD_1166",4],["Peptidyl-prolyl cis-trans isomerase, cyclophilin-binding protein",1],["Hypothetical protein BLD_1168",5],["MATE family multi antimicrobial extrusion protein",437],["Two-component response regulator PhoB",1],["hypothetical protein BACINT_01967",24],["hypothetical protein BACSTE_03841",39],["hypothetical protein BACDOR_05007",13],["hypothetical protein BACSTE_03848",3],["Invertase precursor (EC 3.2.1.26)",16],["glycoprotease family Metalloendopeptidase",3],["metallopeptidase M23 family",89],["Putative ABC sugar transporter",572],["export ABC transporter",48],["hypothetical protein Dde_2862",1],["LOW QUALITY PROTEIN: pyridoxal phosphate-dependent enzyme",1],["Ferrous ion transporter",1],["hypothetical protein BACINT_01963",21],["hypothetical protein PARMER_00802",32],["hypothetical protein CLOBAR_00286",2],["hypothetical protein DESPIG_02894",3],["hypothetical protein BACOVA_04058",2],["stage II sporulation protein P",2385],["EbgC protein",19],["hypothetical protein BACPLE_03138",122],["hypothetical protein BACPLE_03137",355],["hypothetical protein BACPLE_03136",241],["putative amino acid ABC transporter ATP-binding protein",75],["hypothetical protein BACPLE_03134",244],["Dihydrolipoamide succinyltransferase component (E2) of 2-oxoglutarate dehydrogenase complex (EC 2.3.1.61)",268],["hypothetical protein BACPLE_03132",222],["hypothetical protein BACPLE_03131",24],["Aminopeptidase Y (Arg, Lys, Leu preference)",1455],["hypothetical protein BACDOR_01635",839],["DNA-binding protein, histone-like, putative",1623],["hypothetical protein BACDOR_01631",405],["hypothetical protein BACDOR_01632",9],["hypothetical protein CLOLEP_02773",4],["Fumarate reductase/succinate dehydrogenase flavoprotein-like protein",19],["DNA repair protein recN, putative",8],["DNA polymerase III, epsilon subunit and related 3-5 exonucleases",2393],["Cystine ABC transporter, ATP-binding protein",430],["ppic-type ppiase domain-containing protein",621],["Oxidoreductase, Gfo/Idh/MocA family/transferase hexapeptide repeat protein",2],["putative major outer membrane lipoprotein",106],["Putative conjugative transposon regulatory protein",2],["ATP synthase F1 subcomplex gamma subunit",2401],["Phosphorylase family",128],["glutamate/aspartate transport system permease gltJ",35],["PTS system sorbose subfamily IIB component protein",1],["Two-component system, regulatory protein",48],["hypothetical protein PARMER_01058",56],["aspartyl-tRNA synthetase, archaeal type",220],["hypothetical protein CLOLEP_02777",13],["hypothetical protein ELI_2409",30],["hypothetical protein BACSTE_02716",16],["hypothetical protein BACSTE_02715",24],["hypothetical protein BACSTE_02714",28],["hypothetical protein BACSTE_02713",221],["hypothetical protein BACSTE_02712",39],["hypothetical protein COPCOM_02291",8],["hypothetical protein BACSTE_02710",22],["acetate--CoA ligase",3],["hypothetical protein ELI_2404",9],["hypothetical protein COPCOM_02299",11],["hypothetical protein BACSTE_02718",9],["hypothetical protein BVU_1281",82],["Hypothetical protein YgaF",3],["hypothetical protein BVU_1282",177],["UPF0271 protein Sca_2038",1],["D-alanine export protein",52],["Tryptophan 2,3-dioxygenase",2],["hypothetical protein HMPREF9011_00050",1],["hypothetical protein HMPREF9011_00052",4],["hypothetical protein Blon_0791",1],["hypothetical protein BACOVA_00551",51],["hypothetical protein HP9810_868g21",1],["hypothetical protein ROSEINA2194_00370",18],["hypothetical protein HMPREF9474_02505",1],["Hydantoinase/oxoprolinase family protein",29],["Pyridine mercuric reductase",1],["glyccosyl Hydrolase Family 53",38],["transcriptional regulatory protein, AraC family",2],["efp protein translation elongation factor P (EF-P)",6],["ATP binding histidine kinase",8],["succinyl-CoA--acetate CoA-transferase",10],["hypothetical protein TTHERM_00674500",3],["hypothetical protein RUMHYD_01551",70],["Undecaprenyl-phosphate beta-glucosephosphotransferase",2],["hypothetical protein EUBDOL_02344",2],["Type II secretory pathway, component PulK",4],["Peptidoglycan protein",3],["Type II secretory pathway, component PulF",977],["Type II secretory pathway, component PulD",99],["Phosphoribosylglycinamide formyltransferase 2 2",1],["Putative zinc carboxypeptidase",1],["Putative Na+-dependent phosphate transporter",308],["hypothetical protein KAOT1_12882",32],["ABC transporter membrane spanning protein (sugar)",262],["pflA1 Pyruvate formate-lyase activating enzyme",2],["ABC transporter, amino acid transporter ATPase component",4],["hypothetical protein HMPREF9007_03511",2],["UPF0297 protein BUTYVIB_01565",3],["putative oligopeptidase",30],["putative exodeoxyribonuclease V, beta subunit",116],["hypothetical protein BIFCAT_01222",119],["hypothetical protein BACINT_00696",31],["hypothetical protein BIFCAT_01220",8],["hypothetical protein PORUE0001_0303",1],["UPF0597 protein HMPREF0219_2130",1],["hypothetical protein HMPREF9436_00811",1],["hypothetical protein CLORAM_01540",3],["hypothetical protein HMPREF9436_00814",2],["hypothetical protein HMPREF9436_00816",2],["hypothetical protein EUBDOL_00057",3],["hypothetical protein ROSEINA2194_00139",14],["hypothetical protein EUBDOL_00055",1],["hypothetical protein EUBDOL_00054",17],["BirA family transcriptional regulator, biotin operon",2364],["hypothetical protein EUBDOL_00052",2],["hypothetical protein EUBDOL_00051",16],["Tyrosine-protein kinase etk",2],["hypothetical protein BACCOP_01831",405],["hypothetical protein OA2633_11520",1],["hypothetical protein EUBDOL_00058",3],["hypothetical protein CLONEX_01817",1],["sensor histidine kinase KdpD",2044],["Two-component response regulator protein",15],["hypothetical protein BACCAC_00817",29],["hypothetical protein RUMHYD_01011",49],["hypothetical protein RUMTOR_02216",1],["Conserved membrane protein, predicted permease",1],["NADH dehydrogenase I subunit G [EC:1.6.5.3]",6429],["hydroxymethylglutaryl-CoA reductase, degradative (EC:1.1.1.88)",2],["Putative N-acetylmannosamine-6-phosphate 2-epimerase 3",2],["Auxiliary transport protein, membrane fusion protein",13],["hypothetical protein ALIPUT_00507",625],["hypothetical protein CLOSS21_02084",2],["hypothetical protein BACCAP_04017",14],["hypothetical protein ROSEINA2194_00130",8],["hypothetical protein CLOSTMETH_00523",2],["Peptidoglycan binding protein",8],["hypothetical protein ALIPUT_00504",444],["DNA mismatch repair ATPase MutS",27],["hypothetical protein BL1188",1],["Putative pyridine nucleotide-disulfide oxidoreductase ykgC",1],["hypothetical protein HMPREF9011_02604",3],["hypothetical protein appser12_50",1],["hypothetical protein ROSEINA2194_03307",2],["sugar transferase, putative",6],["hypothetical protein DORLON_02368",32],["hypothetical protein DORLON_02369",5],["hypothetical protein Psta_0297",6],["hypothetical protein BACUNI_01184",265],["Outer membrane vitamin B12 receptor protein",386],["hypothetical protein DORLON_02360",5],["hypothetical protein DORLON_02362",43],["hypothetical protein DORLON_02363",46],["hypothetical protein DORLON_02364",17],["hypothetical protein DORLON_02365",19],["peptidase M20B, peptidase T",18],["putative metal-dependent phosphohydrolase, HD region",96],["hypothetical protein BACINT_00307",32],["hypothetical protein BACINT_00306",7],["hypothetical protein BACINT_00305",2],["hypothetical protein SORBIDRAFT_02g010060",2],["putative Maltodextrin phosphorylase",6],["hypothetical protein BACINT_00302",9],["Type IV pilus (Tfp) assembly protein, ATPase component PilU",3],["Tetrapyrrole (Corrin/porphyrin) methylases family protein 1",1],["putative ATPase, AAA family",177],["Possible ABC transporter, ATP binding protein",9],["hypothetical protein BACCAP_04011",1],["hypothetical protein CLONEX_00673",5],["hypothetical protein BACUNI_01099",14],["hypothetical protein HMPREF9180_0489",15],["hypothetical protein CLONEX_00672",8],["hypothetical protein BACUNI_01095",24],["hypothetical protein BACUNI_01094",201],["predicted alkaline shock protein",4],["hypothetical protein BACUNI_01096",13],["PhoH protein",14],["ABC transporter family protein",133],["hypothetical protein L8106_16169",1],["hypothetical protein COLSTE_01712",4],["hypothetical protein CLOSTASPAR_00087",2],["hypothetical protein CLONEX_00670",10],["pyridoxal 5''-phosphate synthase, synthase subunit Pdx1",49],["hypothetical protein HMPREF1007_03259",57],["hypothetical protein CLOSTASPAR_06135",2],["xylanase/chitin deacetylase family enzyme",2],["hypothetical protein EUBIFOR_01491",2],["hypothetical protein EUBIFOR_01496",10],["hypothetical protein EUBIFOR_01497",22],["transporter, bile acid/Na+ symporter family",480],["hypothetical protein BACOVA_03206",12],["hypothetical protein BACUNI_01189",213],["similar to RNA 3''-terminal phosphate cyclase",1],["acetylxylan esterase (cephalosporin-C deacetylase)( EC:3.1.1.41 )",4],["transposase, C-terminal fragment",3],["hypothetical protein PGTG_08415",3],["cytidine/deoxycytidylate deaminase family protein( EC:3.5.4.12,EC:3.5.4.3 )",14],["Tranposase-like protein",110],["Possible tetracenomycin polyketide synthesis O-methyltransferase TcmP",1],["putative cation transport-related membrane protein",2],["putative oxalate:formate antiporter",6994],["Putative Zinc-binding dehydrogenase",4],["hypothetical protein yaldo0001_39800",1],["amino acid ABC transporter membrane protein 2, PAAT family",4],["hypothetical protein FAEPRAM212_00697",7],["Plasmid stable inheritance protein K",3],["hydrogenase-1",27],["hypothetical protein RB2501_07665",1],["hypothetical protein BACCAC_00811",47],["Amino acid/peptide transporter",163],["hypothetical protein BIFDEN_01251",46],["pnp/UDP family phosphorylase",15],["putative ATPase, AAA+ superfamily",214],["hypothetical protein GCWU000182_00443",7],["peptidase T (tripeptide aminopeptidase) (EC:3.4.11.4)",5],["Hypothetical protein EUBREC_0614",12],["hypothetical protein BACCAC_00810",48],["hypothetical protein CLONEX_01670",12],["Iron-Sulfur binding protein",13],["hypothetical protein CLONEX_01673",2],["YfnB (HAD-superfamily hydrolase, subfamily IA, variant 1 YfnB)",16],["hypothetical protein CLONEX_01676",32],["hypothetical protein CLONEX_01677",1],["glutamine transport system substrate-binding protein",311],["hypothetical protein CLONEX_01679",4],["hypothetical protein ANACOL_03781",8],["Putative amidohydrolases protein",1],["hypothetical protein Alide_2594",1],["Ni/Fe-hydrogenase, small subunit( EC:1.12.99.6 )",114],["protein-tyrosine-phosphatase (EC:3.1.3.48)",16],["Na+-transporting NADH:ubiquinone oxidoreductase, subunit NqrF",1604],["hypothetical protein CLOSPO_00096",1],["hypothetical protein CUY_1279",22],["hypothetical protein HMPREF9488_03399",4],["COG3328: Transposase and inactivated derivatives",2467],["Cps7H",4],["hypothetical protein HMPREF9554_00241",65],["hypothetical protein EUBIFOR_00729",1],["hypothetical protein EUBIFOR_00728",4],["protein of unknown function DUF469",6],["endoribonuclease L-PSP domain-containing protein",15],["methylenetetrahydrofolate dehydrogenase (NADP(+)) (EC:1.5.1.5)",5],["putative acetyl/propionyl CoA carboxylase alpha subunit",2],["protein of unknown function DUF464",90],["hypothetical protein HMPREF1007_02124",72],["hypothetical protein EUBIFOR_00720",10],["hypothetical protein EUBIFOR_00727",55],["hypothetical protein EUBIFOR_00726",7],["hypothetical protein HMPREF9444_00282",1],["hypothetical protein HMPREF1007_02121",161],["putative chloramphenicol acetyltransferase",165],["N-acetylmuramidase( EC:3.5.1.28 )",6],["Major phage head protein",1],["exonuclease SbcC, putative (EC:3.1.11.-)",5],["hypothetical protein FIC_01544",1],["putative RecF protein",24],["hypothetical protein CLONEX_03925",8],["Polymerization and export protein",2],["hypothetical protein PARMER_03418",179],["hypothetical protein BACPEC_00618",56],["peptidase S16, Lon protease family protein",3],["PAS domain S-box protein",181],["YdjC-like protein",11],["hypothetical protein FB2170_01667",4],["hypothetical protein DORLON_01048",24],["hypothetical protein DORLON_01049",34],["type II secretory pathway component PulF",14],["secreted protein containing thrombospondin 3 rep eats",5],["hypothetical protein DORLON_01042",24],["hypothetical protein DORLON_01043",68],["Putative cellulase",216],["hypothetical protein DORLON_01045",73],["hypothetical protein DORLON_01046",18],["probable secreted glycosyl hydrolase",168],["YonF protein",3],["hypothetical protein RUMLAC_01081",45],["hypothetical protein PARMER_03419",141],["hypothetical protein FB2170_09841",2],["phosphohexokinase",12],["starch degradation products transport system permease protein AmyD",4],["endo-beta-1,3-1,4 glucanase",12],["peroxisomal (S)-2-hydroxy-acid oxidase",6],["sorbitol ABC transporter ATP-binding protein / mannitol ABC transporter ATP-binding protein",1],["hypothetical protein RUMLAC_01087",84],["hypothetical protein RUMGNA_00896",38],["hypothetical protein RUMGNA_00897",19],["hypothetical protein BACPLE_01968",289],["hypothetical protein RUMGNA_00895",5],["hypothetical protein BACDOR_04842",36],["hypothetical protein RUMLAC_01084",2],["hypothetical protein RUMGNA_00890",16],["hypothetical protein BACPLE_01962",16],["hypothetical protein BACPLE_01963",5],["hypothetical protein BACPLE_01960",4],["hypothetical protein BACPLE_01961",30],["Type I restriction-modification system R protein",1],["ABC-type metal ion transport system, ATPase component",2429],["hypothetical protein BACPLE_01965",3],["3-phosphoshikimate 1-carboxyvinyltransferase 1, chloroplastic",1],["hypothetical protein RUMOBE_02742",28],["hypothetical protein FAEPRAM212_00213",151],["Cell division protein FtsI [Peptidoglycan synthetase] / Stage V sporulation protein D (Sporulation-specific penicillin-binding protein)",342],["type I restriction enzyme EcoKI specificity protein",23],["hypothetical protein BIFADO_01429",348],["hypothetical protein BIFADO_01428",193],["hypothetical protein CLOL250_01639",105],["hypothetical protein CLOL250_01638",5],["hypothetical protein MS53_0702",1],["hypothetical protein CLOL250_01635",51],["hypothetical protein CLOL250_01634",133],["aspartate aminotransferase A",14],["putative S1/P1 Nuclease",513],["hypothetical protein CLOL250_01631",114],["acetaldehyde dehydrogenase",66],["hypothetical protein CLOL250_01633",140],["Putative secreted sulfatase ydeN",111],["conserved hypothetical protein with DUF349 domain",24],["unsaturated rhamnogalacturonyl hydrolase Gh105B (EC:3.2.1.-)",374],["Tn7-like transposition protein C",17],["Tn7-like transposition protein D",14],["similar to C-terminal region of formate hydrogenlyase transcriptional activator",1],["hypothetical protein HMPREF9474_04284",2],["hypothetical protein ANACAC_01954",2],["recombination and DNA strand exchange inhibitor protein",205],["hypothetical protein ANACAC_01951",6],["hypothetical protein ANACAC_01950",2],["HTH-type transcriptional repressor AscG",2],["hypothetical protein ANACAC_01952",9],["hypothetical protein CLOHYLEM_04926",12],["hypothetical protein RUMOBE_01808",5],["Hydrolase of the alpha/beta superfamily",227],["hypothetical protein EUBHAL_00916",18],["hypothetical protein CUS_0802",12],["probable copper-transporting ATPase",1],["similar to Sou1p but not required for sorbose utilization; one of three genes similar to S. cerevisiae SPS19 (YNL202W) oleate-inducible peroxisomal 2,4-dienoyl-CoA reductase involved in sporulation",1],["glutamyl-tRNA amidotransferase",3],["Galactose-binding protein regulator",1],["hypothetical protein BIFPSEUDO_04229",2],["UPF0243 zinc-binding protein PM0089",2],["hypothetical protein HMPREF9436_02435",1],["Teichoic acid export ATP-binding protein TagH",3551],["glyceraldehyde-3-phosphate dehydrogenase, cytosolic",12],["hypothetical protein EUBREC_1715",7],["hypothetical protein Gbem_2994",3],["CHAP domain.",406],["Putative dipeptidyl aminopeptidase IV",671],["hypothetical protein HMPREF9436_02438",62],["Putative terminase",17],["hypothetical protein GCWU000282_01594",1],["Putative stage III sporulation protein J",2],["hypothetical protein GCWU000282_01590",1],["hypothetical protein GCWU000282_01591",1],["Glycosyl transferase, group 1 family protein LpsE",1],["Putative stage III sporulation protein E",294],["hypothetical protein BACCAC_00818",48],["hypothetical protein N9414_06874",1],["Truncated putative phage structural protein",10],["Mob421 protein",6],["hypothetical protein DORLON_00612",14],["hypothetical protein HMPREF9474_03770",10],["EAL domain-containing protein",589],["hypothetical protein HMPREF9474_03776",1],["hypothetical protein HMPREF9474_03777",13],["hypothetical protein DORLON_00613",18],["hypothetical protein HMPREF0179_02248",12],["protein-export membrane protein SecF",1460],["Possible transglutaminase",3],["protein-export membrane protein SecD",1891],["putative xylan esterase",260],["hydrogenase expression/formation protein hypB",12],["hypothetical protein ROSEINA2194_01504",30],["sugar efflux transporter SotB",2],["acetaldehyde reductase EutG (EC 1.1.1.-)",2],["Predicted CDS Pa_1_14270",1],["hypothetical protein BACINT_03358",5],["oxidoreductase family",56],["hypothetical protein COB47_2137",1],["hypothetical protein EUBSIR_02160",4],["[citrate [pro-3S]-lyase] ligase",3],["dipeptide/oligopeptide ABC transporter ATP-binding subunit (EC:3.6.3.-)",2],["Plastid glyceraldehyde-3-phosphate dehydrogenase protein",4],["Strongly similar to twiching motility protein PilT",1],["methylenetetrahydrofolate dehydrogenase (NADP+) / methenyltetrahydrofolate cyclohydrolase",1],["putative eal/ggdef/pas domain protein",3],["hypothetical protein CLOSS21_02548",11],["hypothetical protein CLOSS21_02549",8],["hypothetical protein CLOSS21_02546",21],["Putative RNA binding protein",9],["Outer membrane protein and related peptidoglycan-associated (Lipo)proteins",687],["aminotransferase, classes I and II superfamily",152],["hypothetical protein CLOSS21_02542",15],["hypothetical protein CLOSS21_02543",9],["hypothetical protein CLOSS21_02540",71],["hypothetical protein CLOSS21_02541",12],["hypothetical protein Elen_1227",14],["hypothetical protein BAL199_22307",8],["hypothetical protein DESPIG_02538",41],["hypothetical protein COPEUT_01045",23],["sortase, SrtB family protein",2],["hypothetical protein DESPIG_02533",12],["Sodium-dependent multivitamin transporter",12],["hypothetical protein DESPIG_02531",3],["hypothetical, predicted membrane protein (TMS9)",8],["Heat shock transcription factor",1],["hypothetical protein DESPIG_02534",26],["hypothetical protein CLOLEP_00299",35],["putative cadmium resistance protein (CadA)",6],["UPF0271 protein TAM4_1917",5],["Putative secreted serine protease, subtilisin family, possibly excreted",12],["hypothetical protein BACCAP_03060",47],["hypothetical protein CLOLEP_00297",2],["hypothetical protein CLOLEP_00296",35],["putative signal transduction histidine kinase regulating citrate/malate metabolism",232],["putative tetracycline resistance protein TetP",113],["Hypothetical protein EUBELI_01737",15],["Hypothetical protein EUBELI_01730",5],["Cuticular protein 1 from Low Complexity family",2],["Hypothetical protein EUBELI_01732",40],["putative glutamate/ aspartate transporter",6],["Putative periplasmic serine protease",20],["hypothetical protein RUMGNA_01737",1],["Hypothetical protein EUBELI_01738",62],["Protein ThiJ",23],["hypothetical protein BIFADO_01583",255],["hypothetical protein HMPREF9720_1272",44],["Protein ThiW",5],["hypothetical protein CLOL250_02089",99],["Peptidase, M23/M37 family protein",35],["hypothetical protein HMPREF9720_1278",22],["hypothetical protein BACINT_03356",4],["hypothetical protein HMPREF1026_02022",4],["ribosomal protein L25/L23",10],["hypothetical protein PARMER_03605",187],["Translation initiation factor 1 (EIF-1/SUI1)",66],["hypothetical protein PARMER_03607",372],["Lipoyl synthase, mitochondrial",59],["hypothetical protein PARMER_03601",164],["hypothetical protein PARMER_03600",5],["hypothetical protein PARMER_03603",27],["hypothetical protein PARMER_03602",103],["hypothetical protein ANASTE_02191",1],["Beta-glucuronidase (EC 3.2.1.31)",618],["hypothetical protein ANASTE_02197",3],["hypothetical protein ANASTE_02196",8],["hypothetical protein HMPREF1007_02970",8],["hypothetical protein BACOVA_01698",9],["hypothetical protein HMPREF1007_02975",6],["Single-strand binding protein family",8],["VgrG-3 protein",2],["hypothetical protein PARMER_03413",1],["putative endo-arabinase",15],["Hypothetical protein EUBELI_01821",5],["coat protein",46],["Non-specific acid phosphatase",8],["hypothetical protein HMPREF1007_00199",8],["Protein 64 protein",1],["hypothetical protein CLOSTASPAR_06531",208],["conserved hypothetical protein, putative amino acid adenylation domain protein",56],["Antirestriction",4],["ISPpu15, transposase Orf2",61],["D-aminopeptidase (EC:3.4.11.19)",16],["hypothetical protein CATMIT_00384",1],["hypothetical protein CATMIT_00385",6],["hypothetical protein CATMIT_00382",4],["hypothetical protein HMPREF1007_00196",8],["putative bifunctional CbiD/CbiJ cobalamin biosynthesis protein",8],["Phosphatidylserine/phosphatidylglycerophosphate/cardiolipin synthases and related enzymes",7035],["Glutamate decarboxylase, putative",2],["glutamine--fructose-6-phosphate transaminase, isomerizing",12],["hypothetical protein BACOVA_04333",2],["phospholipid-binding protein",85],["Flp pilus assembly protein TadA",16],["Flp pilus assembly protein TadB",589],["Flp pilus assembly protein TadC",131],["hypothetical protein BACINT_02796",3],["heparin lyase (EC:4.2.2.7)",26],["hypothetical protein BACINT_02794",2],["hypothetical protein BIFADO_02303",174],["Ricin-type beta-trefoil lectin domain.",205],["hypothetical protein BIFADO_02301",50],["hypothetical protein BACINT_02799",24],["hypothetical protein BIFADO_02307",269],["hypothetical protein BIFADO_02306",203],["hypothetical protein BIFADO_02305",134],["hypothetical protein BIFADO_02304",168],["hypothetical protein ALIPUT_01863",26],["hypothetical protein PEPMIC_00078",15],["Phi13 family phage major tail protein",250],["RhoGEF Guanine nucleotide exchange factor for Rho/Rac/Cdc42-like GTPases-like",3],["hypothetical protein ALIPUT_01862",8],["putative alkylhydroperoxidase AhpD core",2],["PepQ",4],["putative branched-chain amino acid transport system substrate-binding protein",2],["beta-N-acetylglucosaminidase./Uncharacterised Sugar-binding Domain./F5/8 type C domain.",92],["Hypothetical protein EUBELI_00463",192],["Hypothetical protein EUBELI_00462",39],["hypothetical protein BIFADO_02236",123],["Hypothetical protein EUBELI_00460",27],["putative iron compound ABC transporter, ATP-binding protein",210],["LacI family transcriptional regulator",6094],["ArgG Argininosuccinate synthase",2],["Na+/myo-inositol cotransporter",139],["3-phosphoshikimate 1-carboxyvinyltransferase (EC:2.5.1.19)",1],["Manganese ABC transporter, periplasmic-binding protein SitA",125],["calcineurin-like phosphoesterase",3625],["neurofilament protein, putative",3],["conserved hypothetical protein, with a conserved domain",367],["hypothetical protein HMPREF1023_00606",3],["LPS biosynthesis RfbU related protein",19],["hypothetical protein COPEUT_00955",24],["undecaprenyl-phosphate galactosephosphotransferase",77],["hypothetical protein B14911_15800",25],["phospholipase/carboxylesterase superfamily",42],["hypothetical protein RUMOBE_00269",84],["hypothetical protein FAEPRAA2165_01506",15],["hypothetical protein VEIDISOL_00205",1],["melibiose operon regulatory protein",3],["hypothetical protein PRABACTJOHN_01988",1],["aspartate kinase 2",134],["4-hydroxythreonine-4-phosphate dehydrogenase (EC 1.1.1.262)",7459],["hypothetical protein PRABACTJOHN_01980",31],["hypothetical protein PRABACTJOHN_01981",7],["hypothetical protein HMPREF9011_03878",22],["hypothetical protein PRABACTJOHN_01983",50],["hypothetical protein bcere0029_50320",6],["hypothetical protein PRABACTJOHN_01986",44],["hypothetical protein HMPREF9474_03254",8],["iron compound ABC transporter, periplasmic iron compound-binding protein",18],["hypothetical protein PEPMIC_00763",1],["hypothetical protein CLOSCI_00746",1],["Ferredoxin NAD(P) oxidoreductase subunit alpha",30],["hypothetical protein PEPMIC_00769",3],["Beta-1,4-N-acetylgalactosaminyltransferase",2],["Cell division protein FtsW/RodA/SpoVE",2],["hypothetical protein HMPREF9011_03879",17],["prolidase (Xaa-Pro dipeptidase) (EC:3.4.-.-)",3],["hypothetical protein ANACOL_01492",1],["Leucine-responsive regulatory protein, regulator for leucine (or lrp) regulon and high-affinity branched- chain amino acid transport system",23],["LSU ribosomal protein L24P",1345],["hypothetical protein Shel_05800",5],["relaxasome subunit MobC",603],["hypothetical protein Apre_1826",12],["phosphoesterase, putative subfamily",46],["(2Fe-2S)-binding domain protein",658],["Helicase PriA essential for oriC/DnaA- independent DNA replication",12],["hypothetical protein BSn5_14570",1],["Cell wall-associated glycosyl hydrolase",15],["intracellular protease PfpI family",9],["hypothetical protein HMPREF9443_01657",5],["hypothetical protein BACFIN_06103",12],["hypothetical protein ROSEINA2194_02119",38],["hypothetical protein CLOSTASPAR_00656",11],["P-type ATPase4 (EC:3.6.3.8)",1],["hypothetical protein ROSEINA2194_02118",118],["stage V sporulation protein D",3043],["hypothetical protein BIFLAC_07617",1],["HpcH/HpaI aldolase/citrate lyase family.",37],["hypothetical protein BACCOPRO_03381",7],["gmp synthase (glutamine-hydrolyzing) (EC:6.3.5.2)",31],["hypothetical protein CLOSCI_01111",6],["hypothetical protein PROVALCAL_03657",1],["ASCH domain protein",72],["hypothetical protein BACCOPRO_03383",54],["putative thiol, disulfide interchange protein",3],["putative cytochrome c family protein",4],["hypothetical protein CATMIT_02525",3],["hypothetical protein CATMIT_02522",1],["hypothetical protein ROSEINA2194_02117",14],["hypothetical protein ZmobDRAFT_1745",13],["Prolyl-tRNA synthetase 2",29],["hypothetical protein ROSEINA2194_03475",13],["Hypothetical protein COLAER_01740",50],["Glycerophosphodiester phosphodiesterase family protein",1940],["Cell surface antigen I/II precursor",1],["hypothetical protein HMPREF1011_01592",1],["hypothetical protein HMPREF1011_01591",5],["Possible glycerate dehydrogenase",39],["hypothetical protein ROSEINA2194_02111",16],["collagen-like repeat protein",2],["Protein involved in barrier septum formation",4],["putative cell wall hydrolyse",4],["Bicyclomycin/multidrug efflux system",1],["Beta-lactamase superfamily sulfatase",3],["hypothetical protein RUMGNA_03530",11],["hypothetical protein COLSTE_00305",7],["hypothetical protein MED152_07370",16],["hypothetical protein BIFPSEUDO_03264",32],["hypothetical protein CLOSTASPAR_00654",7],["hypothetical protein HMPREF0996_00853",7],["putative DHHA1 domain protein",450],["hypothetical protein ROSEINA2194_02112",121],["Uracil phosphoribosyltransferase / Pyrimidine operon regulatory protein pyrR",53],["protein pyrABCN",1],["primosomal protein N, superfamily II helicase",3],["hypothetical protein HMPREF0996_02796",6],["hypothetical protein CLOSCI_01118",14],["Putative PE",1],["hypothetical protein ANACOL_00270",9],["putative DNA primase",13615],["calcium-binding protein-like",75],["hypothetical protein CLOSPI_01593",2],["hypothetical protein ANACAC_00495",5],["hypothetical protein ANACAC_00494",15],["hypothetical protein ANACAC_00493",4],["osmoprotectant transport system permease protein",207],["hypothetical protein CLOSPI_01594",1],["hypothetical protein CLOSPI_01595",2],["hypothetical protein LPST_C0085",1],["PgmB1",4],["cytoplasmic chaperone TorD",12],["TRAP transporter large transmembrane protein TeaC (Substrate ectoine)",1],["hypothetical protein ANACAC_00499",1],["hypothetical protein ANACAC_00498",1],["Putative aminopeptidase",154],["Uracil-DNA glycosylase, phage SPO1 DNA polymerase-related protein",1],["Corrinoid methyltransferase, Methanosarcina species",58],["hypothetical protein Balac_1605",1],["phosphotriesterase protein",2],["6-hydroxynicotinate reductase (EC:1.3.7.1)",10],["hypothetical protein COPCOM_02791",10],["sodium/proline symporter family protein",10],["hypothetical protein BACINT_02740",6],["GE25965 gene product from transcript GE25965-RA",6],["Molybdenum transport regulatory protein",1],["subtilysin family peptidase (lactocepin)",201],["2-hydroxyacid family dehydrogenase",49],["protein similar to YcbI of B. subtilis",15],["Putative TatD-related deoxyribonuclease",1],["CELL SURFACE PROTEIN",18],["Major facilitator superfamily (MFS)metabolite/H+ symporter",6],["hypothetical protein HMPREF1007_03551",1],["hypothetical protein DvMF_1121",3],["nucleotide sugar epimerase",838],["hypothetical protein Vvad_PD1224",2],["Putative histo-blood group ABO system transferase",101],["UDP-N-acetylmuramate--L-alanine ligase (EC 6.3.2.8)",5559],["FAD linked oxidase, putative",8],["Fmu (Sun) domain-containing protein",133],["hypothetical protein SIN_0494",1],["Hydrophobic",3],["fuculose kinase",6],["hypothetical protein RUMGNA_03534",2],["hypothetical protein RUMTOR_00256",3],["hypothetical protein BACCOP_03376",11],["hypothetical protein BACCOP_03377",2],["hypothetical protein BACCOP_03374",131],["hypothetical protein BACCOP_03375",305],["hypothetical protein BACCOP_03372",1],["mannosyl-glycoproteinendo-beta-N-acetylglucosaminidase (EC:3.2.1.96)",4],["Transposase, ISNCY family",43],["hypothetical protein BACCOP_03371",4],["FAD dependent oxidoreductase./BFD-like [2Fe-2S] binding domain.",8],["hypothetical protein RUMTOR_02860",26],["hypothetical protein RUMTOR_02866",1],["Arginine degradation protein (predicted deacylase)",105],["hypothetical protein BACCOP_03379",3],["Hypothetical protein BLD_0548",2],["hypothetical protein COLINT_02716",3],["periplasmic serine protease protein",6],["hypothetical protein CUY_0535",4],["hypothetical protein PRABACTJOHN_02376",2],["Hypothetical protein BLD_0542",1],["Hypothetical protein BLD_0543",1],["Lipopolysaccharide 1,2-glucosyltransferase",128],["tRNA methyltransferase (EC:2.1.1.33)",2],["Hypothetical protein BLD_0547",8],["hypothetical protein BACUNI_03588",74],["diaminopropionate ammonia-lyase",870],["putative permease component of ABC transporter",257],["hypothetical protein BACUNI_03581",145],["hypothetical protein BACUNI_03580",89],["hypothetical protein BACUNI_03583",12],["N-methylhydantoinase B/acetone carboxylase, alpha subunit",77],["hypothetical protein BACUNI_03585",73],["Probable dipeptidase",3362],["Twin-arginine translocation pathway signal precursor",503],["UPF0210 protein RUMGNA_00516",5],["nucleoside-diphosphate-sugar epimerase family protein (EC:5.1.3.2)",63],["Predicted alpha/beta hydrolase",1],["putative C-S lyase",57],["Transposase, IS605",10],["ABC polar amino acid family transporter, ATPase subunit",3],["Antibiotic transport ATP-binding protein spaF/mutF",56],["hypothetical protein FAEPRAM212_03502",68],["B(0,+)-type amino acid transporter 1",1],["binding domain-containing protein",47],["hypothetical protein CLOSS21_02184",9],["PTS family fructose porter, IIA/HPr component",55],["antirepressor, phage associated protein",10],["Tmp2",6],["ChlI component of cobalt chelatase involved in B12 biosynthesis",238],["hypothetical protein BACCELL_03179",1],["hypothetical protein BACCELL_03178",7],["hypothetical protein BACOVA_01981",51],["hypothetical protein BACOVA_01980",17],["hypothetical protein BACOVA_01983",1],["hypothetical protein BACCOP_02421",9],["hypothetical protein BACCELL_03172",14],["hypothetical protein BACCELL_03171",12],["hypothetical protein CLOSPO_02040",2],["hypothetical protein BACCOP_02425",9],["hypothetical protein BACCOP_02424",26],["hypothetical protein BACCELL_03175",27],["Glutamine ABC transporter, substrate binding and permease protein",6],["sodium ion-translocating decarboxylase beta subunit",36],["RNA polymerase, sigma-24 subunit, RpoE",254],["hypothetical protein COLINT_03361",15],["hypothetical protein COLINT_03362",32],["DNA binding and uptake late competence protein",2],["Protein of unknown function (DUF548).",69],["hypothetical protein COLINT_03368",10],["nitrite reductase [NAD(P)H] small subunit",18],["Possible DNA topoisomerase (ATP-hydrolyzing)",3],["hypothetical protein EUBDOL_00529",1],["hypothetical protein EUBDOL_00527",8],["amino acid ABC transporter amino acid-binding/permease",4],["hypothetical protein BACUNI_02233",36],["hypothetical protein BACUNI_02234",1],["hypothetical protein EUBDOL_00522",2],["hypothetical protein Shel_00560",7],["hypothetical protein BACUNI_02237",5],["Predicted nucleotide-utilizing enzyme related to molybdopterin-biosynthesis enzyme MoeA",1640],["pilin glycosylation protein PglB",257],["Cation-transporting ATPase, P-type, putative zinc-transporting ATPase",1],["hypothetical protein BACUNI_03477",111],["Peptidoglycan bound protein",27],["biotin/lipoyl attachment domain-containing protein",851],["VanZ family membrane protein",4],["hypothetical protein RUMOBE_01805",1],["type I restriction-modification system specificity subunit (EC:2.1.1.72 3.1.21.3)",2],["competence protein F-like protein",6],["hypothetical protein EUBSIR_00824",53],["esterase YdiI",15],["hypothetical protein Mlut_22170",18],["hypothetical protein EUBSIR_00821",2],["hypothetical protein EUBSIR_00820",16],["hypothetical protein EUBSIR_00823",24],["hypothetical protein BACCELL_01905",20],["hypothetical protein BACCOP_01384",14],["hypothetical protein EUBSIR_00828",1],["hypothetical protein CW1_4517",1],["hypothetical protein RUMLAC_01855",10],["hypothetical protein Deval_3243",3],["hypothetical protein CLOSTASPAR_01320",14],["HPr kinase/phosphorylase (EC:2.7.1.-)",2],["hypothetical protein CLOSPI_01202",1],["hypothetical protein BACINT_02092",38],["histidine ammonia-lyase 1",83],["divergent AAA domain family",134],["Putative ABC transporter, peremase protein",32],["Dolichyl-phosphate glucose synthetase",4],["hypothetical protein PREVCOP_06065",15],["type III restriction enzyme subunit res",1],["hypothetical protein BACDOR_03309",11],["diamine aminotransferase apoenzyme (EC 2.6.1.29)",92],["hypothetical protein BACOVA_01765",3],["putative fumarate reductase, flavoprotein subunit",200],["hypothetical protein BACDOR_03302",45],["hypothetical protein BACDOR_03303",2],["hypothetical protein BACDOR_03300",5],["hypothetical protein MED297_05544",7],["hypothetical protein RUMOBE_00113",6],["hypothetical protein RUMOBE_00112",12],["hypothetical protein GCWU000182_02750",13],["hypothetical protein RUMOBE_00110",28],["hypothetical protein RUMOBE_00117",10],["hypothetical protein HMPREF1007_00603",4],["hypothetical protein RUMOBE_00115",13],["H+-transporting two-sector ATPase",10],["hypothetical protein RUMOBE_00119",44],["hypothetical protein RUMOBE_00118",24],["hypothetical protein BACUNI_01525",11],["hypothetical protein BACUNI_01524",12],["hypothetical protein BACUNI_01526",24],["hypothetical protein BACUNI_01521",91],["hypothetical protein BACUNI_01520",26],["hypothetical protein BACUNI_01523",10],["hypothetical protein CLONEX_01427",8],["hypothetical protein BACUNI_01529",1],["hypothetical protein CLOSPO_01539",3],["hypothetical protein CLOSPO_01532",4],["hypothetical protein BACCOP_01991",8],["phosphate ABC transporter, ATP-binding protein PstB",76],["Large secreted protein",38],["hypothetical protein NB231_16968",1],["UPF0296 protein FAEPRAM212_02742",8],["hypothetical protein HMPREF0648_0579",4],["septum formation inhibitor",204],["pseudouridylate synthase (ribosomal large subunit pseudouridine synthase B) (EC:4.2.1.70)",1],["Protein FdrA (Multicopy suppressor of dominant negative ftsH mutants)",2],["hypothetical protein CLORAM_01398",1],["Putative carbon dioxide concentrating mechanism protein CcmL",3],["Phage shock protein A (IM30), suppresses sigma54-dependent transcription",232],["Cytidine/deoxycytidylate deaminase",94],["Serinethreonine phosphatase",1],["peptidylprolyl isomerase (C-terminal fragment)",2],["hypothetical protein BCSJ1_11018",1],["Glycoside hydrolase family 2, sugar binding protein",55],["hypothetical protein DORLON_01152",13],["hypothetical protein DORLON_01153",67],["LivF ABC superfamily (Atp_bind), branched-chain amino acid transporter, high-affinity",4],["UDP-glucose dehydrogenase (EC 1.1.1.22)",29796],["hypothetical protein BACUNI_03472",122],["VirS",78],["hypothetical protein BACUNI_03621",2],["ScpB Segregation and condensation protein",8],["metalloprotease yebA precursor",32],["glycogen synthase (EC:2.4.1.21)",20],["hypothetical protein DORLON_01157",26],["Putative extracellular matrix biosynthesis enzyme",19],["hypothetical protein BACDOR_04653",144],["hypothetical protein BACDOR_04652",14],["polyketide synthase, type I, putative",16],["hypothetical protein BACDOR_04656",12],["hypothetical protein BACDOR_04659",1],["hypothetical protein BACDOR_04658",6],["hypothetical protein HOLDEFILI_01694",1],["hypothetical protein Aasi_1952",1],["carbohydrate kinase, FGGY-like protein",322],["Siroheme synthase 1",2],["hypothetical protein BACINT_00026",6],["hypothetical protein BACINT_00024",9],["Hygromycin-B kinase (EC:2.7.1.119)",2],["UPF0210 protein DESPIG_02624",67],["hypothetical protein BACINT_00021",2],["hybrid nonribosomal peptide synthetase/polyketide synthase",1],["Putative uncharacterized protein FNV1215",4],["COG0613, Predicted metal-dependent phosphoesterases (PHP family)",2625],["hypothetical protein BACINT_00028",8],["Non-motile and phage-resistance protein",5],["amino acid ABC transporter membrane protein 2, PAAT family (TC 3.A.1.3.-) / amino acid ABC transporter membrane protein 1, PAAT family (TC 3.A.1.3.-)",2],["hypothetical protein AWRIB429_1956",29],["cysteine synthase (EC 2.5.1.47)",1873],["Imitation switch iswi",1],["hypothetical protein Varpa_2986",2],["conjugal transfer mating pair stabilization protein TraN",66],["hypothetical protein BHWA1_02276",2],["flagellar protein",215],["Peptidase S46.",1431],["hypothetical protein BACUNI_00694",160],["hypothetical protein BACUNI_00695",57],["hypothetical protein BACUNI_00696",61],["hypothetical protein BACUNI_00697",20],["hypothetical protein BACUNI_00690",232],["hypothetical protein BACUNI_00691",2],["hypothetical protein BACUNI_00692",217],["hypothetical protein BACUNI_00693",226],["hypothetical protein EUBVEN_01347",37],["hypothetical protein BACUNI_00698",24],["hypothetical protein EUBVEN_01343",1],["hypothetical protein EUBVEN_01340",5],["hypothetical protein CLOHYLEM_06737",12],["hypothetical protein HMPREF9488_03783",5],["hypothetical protein HMPREF9488_03781",1],["Beta-fructosidase",25],["kanamycin resistance protein",3304],["hypothetical protein CLOSTASPAR_02899",1],["hypothetical protein CLOSTASPAR_02896",9],["hypothetical protein CLOSTASPAR_02897",5],["Putative terminase, large subunit",19],["hypothetical protein CLOSTASPAR_02895",3],["Septum formation initiator family protein",46],["hypothetical protein CLOSTASPAR_02893",8],["tricorn family protease MdsD",314],["hypothetical protein RUMHYD_01040",1],["hypothetical protein CLOL250_02259",170],["serine protease HtrA family protein (EC:3.4.21.-)",71],["hypothetical protein ALIPUT_02789",632],["Cystathionine beta-synthase (EC 4.2.1.22)",1480],["hypothetical protein ALIPUT_02787",986],["transporter, dicarboxylate/amino acid:cation (Na+ or H+) symporter (DAACS) family",10],["hypothetical protein ALIPUT_02785",1240],["hypothetical protein ALIPUT_02784",17],["hypothetical protein ALIPUT_02783",20],["hypothetical protein CUS_2900",2],["hypothetical protein ALIPUT_02781",840],["hypothetical protein ALIPUT_02780",43],["Helicase-like:type III restriction enzyme",16],["Possible thiamine biosynthesis lipoprotein",4],["hypothetical protein EfmE1636_0986",2],["hypothetical protein HMPREF9720_2726",24],["family A DNA-dependent DNA polymerase, putative",264],["hypothetical protein BACINT_01771",4],["Dextran-binding lectin A",1],["Fe-S oxidoreductase, radical SAM domain protein",15],["Clp domain protein",24],["Possible transcription regulator",1],["methionine-gamma-lyase [EC:4.4.1.11]",536],["hypothetical protein ELI_3655",4],["hypothetical protein STRINF_00384",1],["hypothetical protein HMPREF9464_00031",4],["Os01g0268300 protein",3],["RelA/SpoT domain protein (EC:2.7.6.5)",5],["Putative hemolysin secretion ATP-binding protein",130],["conserved hypothetical protein with LPxTG anchor domain",21],["probable 50s ribosomal subunit protein l7/l12 (acetylation methylation)(l8)",4],["Hypothetical protein EUBREC_3545",48],["hypothetical protein RUMTOR_00253",2],["hypothetical protein EUBHAL_02655",20],["hypothetical protein BACPLE_02148",214],["hypothetical protein BACCELL_01907",24],["hypothetical protein CLOL250_02254",110],["fad-dependent oxidoreductase protein (EC:1.1.2.4)",2],["hypothetical protein BACPLE_02141",91],["Putative serine/tyrosine protein phosphatase",7],["hypothetical protein BACPLE_02143",225],["hypothetical protein BACPLE_02142",157],["hypothetical protein BACPLE_02145",464],["hypothetical protein BACPLE_02144",311],["hypothetical protein BACPLE_02147",224],["hypothetical protein BACPLE_02146",223],["Guanosine 3'',5''-bis(Diphosphate) 3''-pyrophosphohydrolase",2],["Sulfate adenylyltransferase, small subunit",4],["rRNA (guanine-n(2)-)-methyltransferase",43],["lrgb family protein",152],["sulfatase family protein 7",2],["Probable amino acid carrier protein",25],["hypothetical protein ANACOL_02626",47],["mhpc1",2],["hypothetical protein DORLON_01530",10],["hypothetical protein DORLON_01531",2],["hypothetical protein DORLON_01532",2],["hypothetical protein DORLON_01533",43],["hypothetical protein DORLON_01534",23],["Methionine biosynthesis and transport regulator MtaR, LysR family",4253],["hypothetical protein BACDOR_00029",202],["ATPase component of ABC-type transport systems",70],["hypothetical protein DORLON_01539",21],["Hsp20-like protein",1],["hypothetical protein BACDOR_00022",2],["Chloramphenicol-sensitive RarD protein",6],["hypothetical protein BACDOR_00020",3],["glycoside hydrolase family 9 domain protein",632],["heat shock serine protease, periplasmic",1],["hypothetical protein DORFOR_00889",14],["hypothetical protein DORFOR_00888",1],["hypothetical protein DORFOR_00885",13],["hypothetical protein DORFOR_00884",2],["11beta-hydroxysteroid dehydrogenase [EC:1.1.1.146]",4],["hypothetical protein DORFOR_00886",2],["hypothetical protein DORFOR_00881",2],["hypothetical protein DESPIG_02801",4],["Ferredoxin-dependent glutamate synthase, beta subunit",2],["hypothetical protein DORFOR_00882",20],["hypothetical protein HMPREF9011_03263",79],["oligopeptide ABC superfamily ATP binding cassette transporter, ABC protein",337],["Hypothetical protein BBMN68_719",2],["Adenylylsulphate kinase.",9],["hypothetical protein Palpr_1563",22],["RND transporter, membrane fusion protein",1],["hypothetical protein ELI_0951",1],["hypothetical protein BT_3575",4],["hypothetical protein BT_3574",2],["hypothetical protein ROSEINA2194_02767",76],["hypothetical protein BACCOP_02553",14],["hypothetical protein BACOVA_00726",4],["putative DegV protein",20],["hypothetical protein DESPIG_02805",11],["Phosphoribose diphosphate:decaprenyl-phosphate phosphoribosyltransferase family protein",2],["hypothetical protein EUBHAL_02656",27],["ABC transporter MppL",797],["UPF0374 protein GWCH70_0474",15],["hypothetical protein BACOVA_00725",1],["Beta-eliminating lyase",654],["Predicted signal transduction protein with a C-terminal HATPase domain",44],["hypothetical protein CLOBOL_01426",7],["Menaquinone biosynthesis related protein MenX",8],["hypothetical protein BACOVA_00722",3],["hypothetical protein Fisuc_0760",7],["prolidase (X-Pro dipeptidase)",12],["hypothetical protein ANACOL_00497",23],["M3B subfamily oligoendopeptidase F",6],["hypothetical protein BACCOP_02691",16],["putative heterodisulfide reductase, transmembrane subunit",4],["hypothetical protein BACOVA_00721",2],["hypothetical protein VIBHAR_06091",1],["putative 3-methylitaconate isomerase",3],["COG0531: Amino acid transporters",38],["Periplasmic beta-glucosidase, putative",19],["Possible replication initiation protein",1],["fructose-6-phosphate aldolase 2",36],["hypothetical membrane associated protein",159],["hypothetical protein BIFADO_02230",24],["Peptidase M20D, amidohydrolase( EC:3.5.1.32 )",10],["fructose-6-phosphate aldolase 1",12],["hypothetical protein CLOSTASPAR_00085",2],["hypothetical protein CATMIT_02093",3],["hypothetical protein CLOSS21_01112",234],["hypothetical protein CUS_3049",72],["isoleucyl-tRNA synthetase (EC:6.1.1.5)",206],["UPF0059 membrane protein CUU_3000",9],["hypothetical protein CLOBAR_00986",8],["hypothetical protein BACDOR_01770",3],["orfA",12],["hypothetical protein BACDOR_01774",2],["Lac repressor",36],["alpha-amylase (EC:3.2.1.1)",95],["hypothetical protein BACDOR_01779",12],["CO dehydrogenase iron-sulfur protein CooF (EC 1.2.99.2)",3],["hypothetical protein BACCOP_02554",9],["Drug resistance ABC transporter",5],["Zinc dependent phospholipase C",120],["iron transport periplasmic binding protein",296],["TnpR protein",50],["Putative cellulose 1,4-beta-cellobiosidase",24],["Transcriptional regulatory protein, AsnC family",5],["hypothetical protein BIFPSEUDO_03661",2],["Ribosome protection-type tetracycline resistance related proteins",3554],["hypothetical protein CLOSCI_00028",18],["polysaccharide biosynthesis protein (putative)",3],["hypothetical protein CLOSCI_00024",6],["hypothetical protein CLOSCI_00025",14],["hypothetical protein CLOSCI_00026",12],["hypothetical protein CLOSCI_00027",1],["hypothetical protein CLOSCI_00020",2],["Exonuclease",1826],["hypothetical protein CLOSCI_00022",5],["hypothetical protein CLOSCI_00023",2],["chondroitinase AC precursor",92],["probable microcin h47 secretion atp-binding protein",2],["hypothetical protein HMPREF1007_01134",16],["hypothetical protein HMPREF1007_01136",12],["LporfX",179],["ATP-dependent Clp protease ATP-binding subunit",912],["putative folylpolyglutamate synthase",519],["Phosphoethanolamine transferase (Eptb)",3],["Putative glycosyl hydrolase family 10 xylanase",12],["type IV pilus retraction protein PilT",268],["Poly-gamma-glutamate synthase subunit PgsB/CapB (EC 6.3.2.-)",5],["COG0046: Phosphoribosylformylglycinamidine (FGAM) synthase, synthetase domain",4],["hypothetical protein HMPREF0104_01334",4],["hypothetical protein BIFADO_01350",177],["Os03g0848100",1],["orf1",35],["hypothetical protein PRABACTJOHN_02525",24],["Hypothetical protein BBMN68_717",21],["Conserved uncharacterized protein MerU",1],["phospholipase, patatin family protein",2],["hypothetical protein PRABACTJOHN_02524",18],["Type III secretion outermembrane pore forming protein (YscC,MxiD,HrcC, InvG)",80],["hypothetical protein EUBDOL_01589",1],["Copper-translocating P-type ATPase (EC 3.6.3.4)",32406],["EPS related membrane protein",236],["ABC sugar transporter periplasmic ligand binding protein",4],["hypothetical intracellular protease/amidase",4],["hypothetical protein CATMIT_02097",1],["aldo/keto reductase YvgN",3],["Histidine-binding protein precursor (HBP)",1],["hypothetical protein CLOSCI_01379",3],["hypothetical protein CLOSCI_01376",17],["hypothetical protein CLOSCI_01375",5],["hypothetical protein CLOSCI_01374",6],["hypothetical protein CLOSCI_01373",7],["Sodium transporter family protein",530],["hypothetical protein CLOSCI_01371",3],["hypothetical protein BIFADO_01358",88],["acetyl coenzyme A synthetase (ADP forming), alpha domain protein",11],["protein of unknown function DUF349",286],["hypothetical protein PARMER_02628",58],["Zinc metalloprotease",812],["hypothetical protein HMPREF0179_00056",3],["CotJC-like protein (GS80 family)( EC:1.11.1.6 )",1],["hypothetical protein BACPEC_01106",34],["hypothetical protein CLOBOL_02542",4],["DNA polymerase III, beta subunit (EC 2.7.7.7)",3712],["hypothetical protein HMPREF1007_00423",10],["Sugar ABC superfamily ATP binding cassette transporter, binding protein",10],["hypothetical protein HMPREF1007_00426",2],["Fe-S protein assembly chaperone HscA",186],["hypothetical protein CLOSTASPAR_00862",1],["hypothetical protein CLOSTASPAR_00865",8],["hypothetical protein CLOSTASPAR_00864",2],["hypothetical protein CLOSTASPAR_00867",42],["putative methionyl-tRNA synthetase",14],["Beta-hydroxyacyl-(acyl-carrier-protein) dehydratase, FabA/FabZ",1],["hydrolase YafV",9],["hypothetical protein HMPREF1026_00230",1],["beta-mannanase",83],["hypothetical protein CUY_0717",1],["hypothetical protein CLOBOL_04309",9],["hypothetical protein CLOBOL_04308",3],["patatin, putative",12],["putative tol-pal system protein YbgF",1162],["Transcription-repair ATP-dependent coupling factor (Helicase superfamily II) protein",10],["fimv",48],["SSU ribosomal protein S3p (S3e), chloroplast",3],["putative 5-nitroimidazole resistance protein NimA",24],["hypothetical protein CLOBOL_04300",68],["hypothetical protein CLOBOL_04303",6],["hypothetical protein CLOBOL_04302",259],["hypothetical protein CLOBOL_04305",11],["hypothetical protein CLOBOL_04304",20],["hypothetical protein CLOBOL_04307",36],["hypothetical protein CLOBOL_04306",1],["lysophospholipase II [EC:3.1.1.5]",3],["heme ABC transporter, heme-binding protein isdE",17],["hypothetical protein Vvad_PD2947",3],["putative phosphatase (EC:3.1.-.-)",3],["Polysulfide reductase chain C (Sulfur reductase chain C)",94],["hypothetical protein PARMER_03903",39],["hypothetical protein Vvad_PD2948",2],["hypothetical protein HMPREF9436_02961",22],["hypothetical protein Acfer_0534",19],["CG2150 gene product from transcript CG2150-RA",3],["hypothetical protein HMPREF1007_00014",6],["hypothetical protein CLONEX_00068",21],["forespore protein required for alternative engulfment",3],["Symporter",26],["UPF0133 protein FP2_03180",18],["possible periplasmic binding protein/LacI transcriptional regulator",12],["hypothetical protein CLONEX_00062",7],["ATPase, P-type (transporting), HAD superfamily, subfamily IC (EC:3.6.3.8)",19],["MOP/MATE family multidrug-resistance efflux pump NorM",158],["hypothetical protein CLONEX_00061",10],["probable C-5 cytosine-specific DNA methylase",19],["hypothetical protein CLONEX_00067",4],["hypothetical protein CLONEX_00064",1],["hypothetical protein CLONEX_00065",1],["carbon monoxide dehydrogenase D protein",96],["Death ON curing protein",5],["fimD",148],["putative Methyltransferase",23],["PROBABLE HYDROLASE PROTEIN",1],["Tyrosine-protein kinase EpsD (EC 2.7.1.112)",1],["hypothetical protein ANASTE_01190",1],["hypothetical protein HMPREF1026_01547",4],["UPF0182 protein BLIG_00011",1],["PTS system, galactose-specific IIC component",9],["bacterial transferase family protein",58],["hypothetical protein CLOSPI_02420",1],["hypothetical protein ANASTE_01198",2],["Cell Processes; Protection responses; drug/analog sensitivity and resistance",3],["cation-transporting ATPase, P-type",4083],["hypothetical protein Vvad_PD1754",2],["hypothetical protein HMPREF1026_01548",14],["tw-component sensor kinase",3],["conserved hypothetical protein, UPF0065",2],["Transcriptional regulator, asnc family",20],["disulphide bond formation protein DsbB",9],["Probable lipoprotein signal peptide",13],["Virulence-associated cell-wall-anchored protein SasH; 5''-nucleotidase",2],["Maf-like protein PMI3634",4],["hypothetical protein HMPREF1023_00191",7],["Putative DNA polymerase from bacteriophage origin",1],["ABC-type proline/glycine betaine transport systems, periplasmic components",628],["hypothetical protein CBF_3150",1],["Protein P115",4],["L-lysine 2,3-aminomutase (EC 5.4.3.2)",2203],["hypothetical protein HMPREF9475_00058",5],["ATP-dependent DNA helicase protein (EC:3.6.1.-)",2],["Metal ion transporter, metal ion (Mn2+/Fe2+) transporter (Nramp) family protein",62],["hypothetical protein EUBIFOR_01351",4],["hypothetical protein HMPREF1007_03191",154],["hypothetical protein HMPREF1007_03192",13],["hypothetical protein HMPREF1007_03193",85],["[2Fe-2S] binding domain protein",11],["hypothetical protein EUBIFOR_01357",4],["Phosphohydrolase, Icc family",3],["hypothetical protein EUBIFOR_01359",24],["Putative phage tail component, N-terminal domain protein",246],["cyclic nucleotide-binding domain protein",3206],["hypothetical protein ALIPUT_00319",997],["hypothetical protein FB2170_12846",2],["hypothetical abc-type transport system for lysophospholipase l1 biosynthesis permease component",3],["hypothetical protein ALIPUT_00312",181],["hypothetical protein ALIPUT_00313",218],["hypothetical protein ALIPUT_00310",256],["hypothetical protein ALIPUT_00311",41],["hypothetical protein ALIPUT_00316",10],["hypothetical protein ALIPUT_00317",152],["TRAP dicarboxylate transporter, DctM subunit precursor, transmembrane protein",4],["Hypothetical permease component of C4 dicarboxylate transporter",1],["hypothetical protein COPEUT_01447",25],["thioredoxin 1, redox factor",3],["hypothetical protein HMPREF9475_00051",3],["Putative isomerase",681],["Aconitase C-terminal domain protein",5],["Uncharacterized protein, YhcH/YjgK/YiaL domain protein",1],["Oligopeptide/dipeptide uptake family ABC transporter, ATP-binding protein",29],["hypothetical protein EUBVEN_02292",7],["hypothetical protein PI23P_05862",9],["UPF0210 protein LBPG_00067",6],["Exonuclease RNase T and DNA polymerase III",360],["hypothetical protein HOLDEFILI_02749",10],["imidazoleglycerol-phosphate dehydratase /",2300],["UPF0042 nucleotide-binding protein Nther_2024",16],["predicted gene 7303",6],["UPF0261 protein mll9388",73],["Predicted hydroxymethylpyrimidine transporter CytX",904],["erythromycin esterase family protein",18],["NC domain protein",5],["caax amino protease family",3],["UDP-N-acetylmuramoylalanyl-D-glutamyl-2,6-diaminopimelate-D-alanyl-D-alanine ligase",2],["putative ATP /GTP binding protein",297],["hypothetical protein EUBVEN_01087",1],["MFS superfamily transporter",555],["keratin associated protein 16-1",6],["subtilisin family peptidase (EC:3.4.-.-)",22],["BsrGI methyltransferase",2],["hypothetical protein HMPREF1016_01654",1],["hypothetical protein B14911_26660",11],["hypothetical protein BIFADO_02437",563],["allantoate transport membrane protein",3],["hypothetical protein CATMIT_02058",1],["hypothetical protein ANASTE_00242",4],["Putative beta-xylosidase",146],["Galactose-6-phosphate isomerase, LacA subunit (EC 5.3.1.26)",15],["Modification methylase PspPI (Cytosine-specific methyltransferase PspPI) (M.PspPI)",5],["region 2 capsular polysaccharide biosynthesis protein",3],["hypothetical protein ANASTE_00248",1],["hypothetical protein EUBVEN_01086",9],["hypothetical protein BIFADO_00635",332],["hypothetical protein BIFADO_00634",62],["hypothetical protein BIFADO_00637",20],["hypothetical protein BIFADO_00636",204],["hypothetical protein BIFADO_00631",12],["hypothetical protein BIFADO_00630",144],["hypothetical protein BIFADO_00633",336],["hypothetical protein BIFADO_00632",388],["Hypothetical protein EUBREC_2505",9],["hypothetical protein BIFPSEUDO_04147",8],["heat shock protein hsp33",33],["hypothetical protein BACCELL_01468",18],["CelA, 6-phospho-beta-glucosidase",2],["ABC-type dipeptide/oligopeptide/nickel transport systems, ATP-binding protein I & II",13],["hypothetical protein BIFPSEUDO_04140",13],["Hypothetical protein EUBREC_2502",45],["hypothetical protein RUMTOR_02694",6],["hypothetical protein RUMOBE_01976",18],["hypothetical protein EubceDRAFT_1860",6],["hypothetical protein STRINF_01587",5],["UDP-glucose 4-epimerase (EC 5.1.3.2)",47304],["putative sporulation transcriptional regulator SpoIIID",16],["Ribosomal protein L5",3046],["Ribosomal protein L4",1835],["Ribosomal protein L6",171],["Ribosomal protein L1",3907],["O-acetylhomoserine aminocarboxypropyltransferase/cysteine synthase",930],["Ribosomal protein L3",2861],["Ribosomal protein L2",3268],["hypothetical protein BACCELL_00110",7],["Response regulator (CheY-like receiver domain and HTH DNA-binding domain)",12],["hypothetical protein BACCELL_00112",8],["hypothetical protein BACCELL_00113",3],["Ribosomal protein L9",1180],["hypothetical protein BACCELL_00115",8],["hypothetical protein BACCELL_00116",4],["hypothetical protein BACCELL_00117",3],["multidrug resistance transporter, Major Facilitator Superfamily",242],["Histidyl-tRNA synthetase 2",27],["hypothetical protein ANACAC_00968",10],["Putative lysophospholipase",22],["Sigma-54 dependent transcriptional regulator, Fis family protein",2],["hypothetical protein ANACAC_00964",14],["hypothetical protein ANACAC_00963",23],["hypothetical protein BVU_0229",3],["hypothetical protein CLOSS21_02500",11],["putative nitrate ABC transporter, permease protein",2],["Hsf",16],["Betaine reductase",12],["NOHBY702; no homolog in Saccharomyces cerevisiae",1],["predicted DNA translocase",24],["hypothetical protein GCWU000342_02058",14],["(S)-2-hydroxy-acid oxidase [EC:1.1.3.15]",6],["hypothetical protein PRABACTJOHN_01002",119],["Putative xylulose kinase (EC 2.7.1.17)",89],["phage anti repressor",38],["hypothetical protein bcere0029_13690",2],["Carboxylesterase, type B precursor",40],["Gifsy-1 prophage protein",2],["hypothetical protein BRYFOR_06013",1],["hypothetical protein BRYFOR_06011",3],["Hypothetical protein bglu_1g14360",1],["inner membrane lipoprotein",6],["hypothetical protein HMPREF9474_04367",1],["hypothetical protein HMPREF9474_04362",3],["hypothetical protein RUMGNA_00913",49],["hypothetical protein RUMGNA_00912",8],["hypothetical protein RUMGNA_00910",5],["hypothetical protein RUMGNA_00917",2],["hypothetical protein RUMGNA_00916",4],["Hypothetical cytosolic protein",1514],["hypothetical protein RUMGNA_00914",1],["hypothetical protein BIFPSEUDO_03696",3],["hypothetical protein PL1_1715",14],["hypothetical protein RUMGNA_00918",19],["hypothetical protein BIFPSEUDO_03693",1],["hypothetical protein BIFPSEUDO_03692",5],["hypothetical protein BIFPSEUDO_03691",17],["hypothetical protein BIFPSEUDO_03690",44],["integrase, fragment",14],["hypothetical protein LA_1844",1],["hypothetical protein FAEPRAM212_00903",2],["rod shape determining protein",7],["Sun protein",1062],["tRNA (Guanine37-N1) -methyltransferase / protein of unknown function aq_054",4],["hypothetical protein BIFADO_01586",3],["hypothetical protein BIFADO_01587",304],["PTS system, maltose and glucose-specific IIC component / PTS system, maltose and glucose-specific IIB component",2496],["hypothetical protein BIFADO_01582",244],["hypothetical protein BIFPSEUDO_02376",4],["putative anaerobic dimethyl sulfoxide reductase chain A precursor",1],["hypothetical protein BIFADO_01588",330],["hypothetical protein BIFADO_01589",266],["hypothetical protein PEPMIC_00072",2],["Threonine--tRNA ligase",401],["hypothetical protein HMPREF9474_01852",24],["signal transduction diguanylate cyclase",2],["hypothetical protein HMPREF9474_01854",1],["modulator of drug activity B (subunit of NADPH quinone reductase)",1],["hypothetical protein CUU_3675",18],["hypothetical protein EUBREC_1694",9],["hypothetical protein HMPREF9474_01858",1],["ABC-type iron(III)-siderophore transport system, ATPase component",68],["phosphatidylinositol phospholipase C",24],["Type III restriction-modification system DNA endonuclease res",3],["Glycerol-3-phosphate regulon repressor",1],["IS1236 transposase protein 2",5],["hypothetical protein COPEUT_00217",2],["hypothetical protein COPEUT_00210",31],["MazG family protein",5083],["hypothetical protein EUBVEN_02399",6],["Pyridine nucleotide-disulphide oxidoreductase domain protein",19],["hypothetical protein COPCOM_03734",2],["Benzoyl-CoA reductase",1063],["Arginine--tRNA ligase",562],["hypothetical protein CLOHYLEM_06146",6],["Hypothetical protein EUBREC_1530",12],["putative cyclase",235],["guanylate kinase (EC 2.7.4.8)",1858],["hypothetical protein HMPREF1013_00637",3],["biotin/acetyl-CoA-carboxylase ligase",74],["Putative glycerophosphotransferase/ glycosyltransferase",2],["Zn-finger containing protein",407],["His Kinase A (phosphoacceptor) domain./Histidine kinase-, DNA gyrase B-, and HSP90-like ATPase./PAS fold.",22],["hypothetical protein HMPREF0175_0857",1],["hypothetical protein HMPREF0175_0854",1],["hypothetical protein COPEUT_01666",7],["Putative HD domain/sensory box protein",2],["hypothetical protein HMPREF1023_02100",8],["hypothetical protein HMPREF0175_0859",2],["hypothetical protein PARMER_02053",1],["hypothetical protein PARMER_02052",53],["Possible fucose ABC transporter, substrate- binding component",43],["hypothetical protein BACINT_02492",40],["UDP-glucose 4-epimerase, putative",10],["hypothetical protein bthur0012_6670",2],["choramphenicol acetyl transferase",2],["integron integrase IntI4",9],["hypothetical protein HMPREF9011_02824",13],["Acetate CoA-transferase, alpha subunit",1],["hypothetical protein HMPREF9011_02820",13],["permease of the major facilitator family protein",291],["hypothetical protein CLOHIR_01305",7],["hypothetical protein CLOHIR_01306",1],["hypothetical protein CLOHIR_01301",3],["Catalyzes the cleavage of p-aminobenzoyl-glutamate to p-aminobenzoate and glutamate, subunit B",1035],["Hypothetical protein EUBREC_1532",8],["Catalyzes the cleavage of p-aminobenzoyl-glutamate to p-aminobenzoate and glutamate, subunit A",625],["hypothetical protein CLOHIR_01308",11],["Glr0243 protein",2],["hypothetical protein FAEPRAM212_00906",9],["peptidoglycan-binding lysin domain protein",338],["hypothetical protein BalV_0447",1],["hypothetical protein BalV_0446",9],["hypothetical protein BalV_0448",1],["Group II intron maturase-specific domain protein",36],["Uncharcterized protein, shares conserved domain among different RHS family proteins and WAPA of B.subtilis",205],["Hypothetical protein COLAER_00020",15],["hypothetical protein SPV1_08958",1],["Zinc ABC transporter, ATP-binding protein",91],["putative cytoplasmic chaperone TorD",18],["putative low molecular weight protein-tyrosine-phosphatase",106],["Pyrophosphate--fructose 6-phosphate 1-phosphotransferase, alpha subunit",42],["MORN motif-containing protein",2],["Bacterial Ig-like domain (group 2)./Fibronectin type III domain./Putative cell wall binding repeat.",3],["hypothetical protein bcere0024_34090",1],["Similar to CDP-glucose 4,6-dehydratase (EC 4.2.1.45)",142],["Cyclopropane-fatty-acyl-phospholipid synthase( EC:2.1.1.79 )",1],["urea transporter, Yersinia type",4],["Hypothetical protein EUBELI_01670",8],["SNARE associated golgi protein-like protein",1],["hypothetical protein FAEPRAM212_01479",18],["Hypothetical protein EUBELI_01674",30],["hypothetical protein PRABACTJOHN_00377",32],["hypothetical protein CLOSPO_00109",1],["hypothetical protein HMPREF0996_01083",3],["ATP-dependent Clp protease subunit",15],["ErfK/YbiS/YcfS/YnhG family protein",4648],["hypothetical protein EUBVEN_02396",4],["inosine monophosphate dehydrogenase",49],["hypothetical protein ETAE_2418",4],["hypothetical protein Balat_0208",1],["hypothetical protein CATMIT_00021",5],["xylosidase/arabinofuranosidase Xsa43C",64],["DNA repair exonuclease family protein YhaO",420],["hypothetical protein CATMIT_00022",15],["xylosidase/arabinofuranosidase Xsa43F",4],["xylosidase/arabinofuranosidase Xsa43G",6],["hypothetical protein CATMIT_00027",1],["hypothetical protein mru_0947",48],["CRISPR-associated protein, Csm1 family",1483],["hypothetical protein CLOL250_01333",30],["peptidase M20",4092],["galacto-N-biose/lacto-N-biose I transporter integral membrane protein",23],["hypothetical protein HMPREF1023_01452",4],["hypothetical protein COLINT_02925",4],["similar to transcriptional regulator containing an HTH domain and an uncharacterized domain shared with the mammalian protein Schlafen",3],["reticulocyte-binding protein 2 (PvRBP-2)",8],["Molybdenum cofactor biosynthesis protein 1 B",4],["hypothetical protein EUBDOL_01946",1],["hypothetical protein EUBDOL_01947",1],["hypothetical protein EUBDOL_01944",7],["hypothetical protein EUBDOL_01945",28],["hypothetical protein EUBDOL_01940",3],["hypothetical protein BACEGG_00493",8],["hypothetical protein BACEGG_00492",18],["hypothetical protein BACEGG_00491",2],["hypothetical protein CLOL250_01337",39],["hypothetical protein COPCOM_01230",11],["SecA_2",6],["hypothetical protein EUBDOL_01949",1],["hypothetical protein GCWU000182_00220",1],["hypothetical protein CLOL250_01338",91],["hypothetical protein GCWU000182_00222",7],["hypothetical protein GCWU000182_00225",2],["hypothetical protein CLOLEP_01281",97],["hypothetical protein GCWU000182_00227",2],["Carbon starvation membrane protein",22],["dihydrofolate synthase / folylpolyglutamate synthase",4832],["hypothetical protein BACUNI_02706",7],["hypothetical protein CLOLEP_01289",1087],["X-X-X-Leu-X-X-Gly heptad repeats protein",3],["hypothetical protein, UPF0547 family",148],["HoxQ",8],["hypothetical protein COPCOM_01231",10],["hypothetical protein COPEUT_00280",6],["Ribonuclease (Barnase)",5],["tol-pal system-associated acyl-CoA thioesterase",132],["hypothetical protein CUU_0512",124],["hypothetical protein HMPREF0996_02649",2],["hypothetical protein COLSTE_02405",1],["hypothetical protein SARI_03323",3],["hypothetical protein COLSTE_02400",10],["type I restriction-modification system, M subunit family protein",2],["33 Kda Chaperonin (Heat Shock Protein 33 Homolog) (Hsp33) (Tm1394)",6],["hypothetical protein HMPREF0650_1288",123],["hypothetical protein COLSTE_02409",2],["hypothetical protein COLSTE_02408",4],["Putative ketopantoate reductase",579],["RNA binding protein, contains ribosomal protein S1 domain",850],["HflK (EC:3.4.-.-)",1],["hypothetical protein COLINT_02124",4],["hypothetical protein COPCOM_01232",2],["PTS system, sucrose-specific IIA component [EC:2.7.1.69]",291],["DNA polymerase III subunit epsilon [EC:2.7.7.7]",3497],["hypothetical protein HMPREF9010_02771",1],["hypothetical protein CLOHIR_01778",2],["predicted ABC-type polar amino acid transport system, permease protein",143],["Pseudouridine synthase B, ribosomal large subunit",27],["hypothetical protein BSAG_04420",6],["aldose epimerase",61],["hypothetical protein BIFADO_01949",7],["hypothetical protein PRABACTJOHN_04338",18],["hypothetical protein GCWU000182_01570",2],["hypothetical protein PRABACTJOHN_01869",15],["hypothetical protein PRABACTJOHN_01868",18],["hypothetical protein PRABACTJOHN_01866",113],["hypothetical protein PRABACTJOHN_01865",1],["hypothetical protein PRABACTJOHN_01863",10],["Sodium-dependent transporter putative",1],["hypothetical protein BACCOPRO_01953",1],["bacteriophage N4 receptor, outer membrane protein",6],["adenine specific DNA methylase Mod",1069],["hypothetical protein BACUNI_00908",9],["hypothetical protein BACUNI_00909",63],["Chromosome undetermined scaffold_1, whole genome shotgun sequence",20],["hypothetical protein CLOLEP_01884",37],["hypothetical protein BACUNI_00904",30],["hypothetical protein BACUNI_00907",41],["hypothetical protein CaO19.2896",3],["hypothetical protein CaO19.2897",1],["indolepyruvate ferredoxin oxidoreductase subunit beta",2],["transcriptional regulator DegU",2],["Glutamine transport system permease protein",14],["hypothetical protein BACCOPRO_01950",37],["hypothetical protein HOLDEFILI_03299",81],["30S ribosomal protein S1 (EC:1.17.1.2)",7],["hypothetical protein COLINT_02129",5],["UPF0103 protein TGAM_1726",2],["hypothetical protein BIFADO_01941",43],["Mucin desulfatase",183],["hydrophobe/amphiphile efflux-1 family transporter",92],["COG0622: Predicted phosphoesterase",4],["hypothetical protein HMPREF0381_2874",1],["polyketide cyclase / dehydrase and lipid transferase",18],["hypothetical protein BACPLE_00911",1],["Putative conjugal transfer protein D",48],["Branched-chain amino acid transport protein azlD",173],["Branched-chain amino acid transport protein azlC",1321],["Atp synthase alpha chain protein",3],["hypothetical protein Vvad_PD1147",1],["hypothetical protein CLOSTASPAR_01225",39],["Cysteine synthase",12484],["hamp domain/ggdef domain/eal domain protein",4],["hypothetical protein CLOSTASPAR_01220",165],["hypothetical protein CLOSTASPAR_01221",34],["hypothetical protein BACDOR_04227",4],["Possible periplasmic binding protein/LacI transcriptional regulator",4],["hypothetical protein BACPLE_00914",71],["hypothetical protein VCJ_002882",1],["ABC transporter nucleotide binding ATPase protein",8],["hypothetical protein CLOSTASPAR_01228",43],["hypothetical protein Vvad_PD1149",2],["hypothetical protein VEA_003637",1],["hypothetical protein Clo1313_0128",2],["Pyruvate dehydrogenase E2 component",8],["UPF0348 protein PPE_01842",2],["GAF sensor hybrid histidine kinase",140],["hypothetical protein BIFANG_02746",44],["50S ribosomal protein L4/L1",39],["hypothetical protein CLONEX_01943",1],["hypothetical protein CLONEX_01940",3],["hypothetical protein BIFANG_02742",20],["Acyl-(Acyl-carrier-protein)--UDP-N-acetylglucosamine O-acyltransferase",138],["hypothetical protein Bache_0900",430],["putative cytochrome c biogenesis protein CcsA",4],["Adherence protein",2],["hypothetical protein RUMGNA_03698",1],["Cbr4 protein",1],["Molybdenum cofactor biosynthesis protein D; Molybdopterin converting factor subunit 1",2],["ABC sugar transporter permease component",3],["hypothetical protein Phep_3961",3],["Allophanate hydrolase, subunit2 (Ahs2)",1],["Ppx/GppA phosphatase",1046],["Ata4 protein",4],["Predicted Zn-dependent hydrolase of the beta-lactamase fold",2],["permease protein ABC transporter system for polysaccharides",4],["hypothetical protein BACDOR_00556",4],["hypothetical protein BACDOR_00554",198],["hypothetical protein BACDOR_00555",112],["hypothetical protein BACDOR_00553",20],["hypothetical protein DESPIG_02464",25],["amino acid ABC transporter ATP-binding protein/permease",18],["hypothetical protein BACDOR_00558",1],["siroheme synthase 1",6],["hypothetical protein BACCAP_00674",97],["alpha-xylosidase",1488],["hypothetical protein DESPIG_02466",26],["hypothetical protein BACCAP_00671",1],["HipA N-terminal domain protein",131],["hypothetical protein RUMGNA_03690",17],["hypothetical protein BACCAP_00918",5],["hypothetical protein CLOSPI_01299",1],["hypothetical protein BACCAP_00678",57],["Putative sensory transduction protein kinase",10],["hypothetical protein COPCOM_00430",34],["transcriptional regulator, Fis family protein",58],["Putative CoA ligase",410],["hypothetical protein CATMIT_00884",9],["Stage V sporulation protein AA (SpoVAA)",63],["type I restriction-modification system R subunit (endonuclease)",216],["hypothetical protein HMPREF9475_03931",9],["hypothetical protein CLOSPO_03617",1],["Bifunctional protein FolD",9],["Bifunctional protein FolC",439],["hypothetical protein CAT7_03019",1],["Extracellular surface protein",5],["ribonuclease M5",29],["hypothetical protein SUBVAR_05139",25],["Putative reductase VDG1235_2598",1],["Maltose/maltodextrin transport ATP-binding protein MalK (EC 3.6.3.19)",1243],["cation diffusion facilitator family transporter containing protein",1],["Immunogenic secreted protein",20],["putative NUDIX hydrolase (EC:3.6.-.-)",6],["hypothetical protein CATMIT_00880",3],["UPF0082 protein BHWA1_01533",9],["hypothetical protein BACCAC_01906",27],["hypothetical protein BACCAC_01907",32],["hypothetical protein BACCAC_01904",4],["hypothetical protein BACCAC_01902",11],["hypothetical protein BACCAC_01903",23],["hypothetical protein BACCAC_01900",23],["hypothetical protein BACCAC_01901",118],["hypothetical protein CLOSPI_01291",1],["hypothetical protein CLOSTMETH_00679",126],["putative carbohydrate binding glycosyltransferase",12],["hypothetical protein BACCAC_01908",17],["hypothetical protein BACCAC_01909",20],["hypothetical protein HMPREF9474_02793",1],["hypothetical protein HMPREF9474_02792",14],["hypothetical protein HMPREF9474_00767",1],["N-acyl-L-amino acid amidohydrolase (EC:3.5.1.14)",52],["hypothetical protein HMPREF9474_02795",3],["Hypothetical protein EUBREC_0550",49],["Predicted lipase",2],["Oligo-1,6-glucosidase (Oligosaccharide alpha-1,6-glucosidase) (Sucrase-isomaltase) (Isomaltase) (Dextrin 6-alpha-D-glucanohydrolase)",24],["yjeF-like protein, hydroxyethylthiazole kinase-related",5],["hypothetical protein BACCAP_03327",327],["hypothetical protein BACCAP_03326",108],["hypothetical protein DORLON_00979",68],["hypothetical protein BACCAP_03324",240],["hypothetical protein BACCAP_03323",78],["hypothetical protein BACCAP_03322",33],["HsdM",147],["hypothetical protein BACCAP_03320",240],["Dipeptide transport system permease protein DppC (TC 3.A.1.5.2); Putative hemine transporter ATP-binding subunit",2],["hypothetical protein DORLON_00972",2],["hypothetical protein DORLON_00971",56],["hypothetical protein DORLON_00970",8],["rnd superfamily transporter",4],["hypothetical protein CLOLEP_00387",3],["hypothetical protein DORLON_00975",57],["hypothetical protein DORLON_00974",77],["Glutaredoxin",1149],["Hypothetical protein BLD_1533",5],["Aspartyl-tRNA synthetase @ Aspartyl-tRNA(Asn) synthetase",6],["Hypothetical protein BLD_1535",6],["HsdS",335],["HsdR",162],["MFS superfamily major facilitator transporter",61],["hypothetical protein COLINT_03018",1],["hypothetical protein bcere0021_16760",1],["DNA replication protein DnaC",1698],["hypothetical protein BACCAP_01784",72],["hypothetical protein BACCAP_01783",76],["DNA replication protein DnaD",188],["hypothetical protein BACCAP_01781",132],["hypothetical protein BACCAP_01780",99],["NusG",10],["COG4905: Predicted membrane protein",42],["NusB",4],["NusA",8],["hypothetical protein FAEPRAM212_01881",2],["hypothetical protein BACDOR_01208",15],["Transcription terminator",7],["hypothetical protein MED217_01380",1],["peptide ABC transporter permease protein",5],["hypothetical protein FAEPRAM212_01886",1],["hypothetical protein FAEPRAM212_01889",15],["6-aminohexanoate-dimer hydrolase",103],["hypothetical protein BACDOR_01203",3],["hypothetical protein BACDOR_01202",1],["hypothetical protein BACDOR_01205",128],["hypothetical protein BACDOR_01204",13],["hypothetical protein BACDOR_01207",56],["hypothetical protein BACUNI_03422",76],["hypothetical protein BACUNI_03423",14],["hypothetical protein BACUNI_03420",87],["nucleoside ABC transporter ATP-binding protein",5853],["hypothetical protein BACUNI_03426",1],["hypothetical protein HMPREF9007_04262",1],["hypothetical protein CW3_0374",17],["hypothetical protein HMPREF9007_04260",2],["hypothetical protein DESPIG_01540",3],["hypothetical protein EIKCOROL_01671",4],["hypothetical protein BACUNI_03428",31],["hypothetical protein CW3_0379",11],["hypothetical protein HMPREF9475_02084",8],["PBS lyase heat domain-containing protein repeat-containing protein",1],["hypothetical protein HMPREF0179_01660",9],["Bifunctional purine biosynthesis protein ADE16",11],["hypothetical protein CLOSTMETH_01819",1],["DNA-binding protein",9238],["Murein hydrolase export regulator LrgB",1],["putative alanine--tRNA ligase",10],["hypothetical protein CLOBAR_00386",1],["EpsP synthase (3-phosphoshikimate 1-carboxyvinyltransferase)",6],["hypothetical protein HMPREF1016_01256",910],["ABC transporter, permease associated with salivaricin lantibiotic",25],["Putative transporter permease protein",251],["p21-activated kinase 1 [EC:2.7.11.1]",1],["Leucine-rich repeat (LRR) protein-like protein",9],["hypothetical protein BACUNI_01429",66],["Type IV pilus secretin PilQ",1],["hypothetical protein Cphy_1549",49],["Hypothetical protein EUBELI_20574",17],["DEHA2G00704p",3],["PTS system, cellobiose-specific IIA component",38],["ABC transporter, periplasmic spermidine putrescine-binding protein PotD (TC 3.A.1.11.1)",6152],["hypothetical protein EUBVEN_02163",11],["Predicted solute binding protein of ABC transporter system",20],["hypothetical protein BACCELL_00825",31],["2-(5''''-triphosphoribosyl)-3''-dephosphocoenzyme-A synthase (EC 2.7.8.25)",9],["putative collagen adhesin",24],["hypothetical protein COLINT_03448",123],["hypothetical protein BACOVA_01824",12],["hypothetical protein BACOVA_01825",22],["bacteriophage Gp15 protein",3],["tellurium resistance protein terE",5],["hypothetical protein BACOVA_01821",6],["phosphotransferase system (PTS) enzyme I",12],["Putative binding-protein-dependent transport system ATP-binding subunit",2],["hypothetical protein CLOSTASPAR_04300",7],["hypothetical protein CLOSTASPAR_04303",1],["hypothetical protein BACOVA_00317",7],["metal-dependent phosphohydrolase",413],["Uncharacterized protein yrxA",2],["Hypothetical protein BLD_0660",9],["Hypothetical protein BLD_0662",5],["Maltose regulon modulator MalY",6],["hypothetical protein PARMER_04360",211],["Polyamine ABC superfamily ATP binding cassette transporter, binding protein",2],["Fucose pathway protein",36],["tellurium resistance protein terD",39],["hypothetical protein BACCAP_03707",10],["Mannosylglycoprotein endo-beta-mannosidase",55],["Maf-like protein CLOHYLEM_06756",2],["hypothetical protein BACCELL_02920",24],["Proteasome component",1],["Glutaconyl-CoA decarboxylase beta subunit",449],["Trehalose-6-phosphate phosphatase (EC 3.1.3.12)",1632],["multidrug efflux protein",434],["Hydrolase (HAD superfamily), YqeK",1905],["Protein P54",1],["hypothetical protein BACCELL_00737",5],["type I restriction modification system, S subunit",8],["hypothetical protein BACCELL_02924",8],["methylcobalamin:coenzyme M methyltransferase",2],["ABC transporter family protein 64 (EC:3.6.3.-)",1],["hypothetical protein CLOBOL_01324",1],["hypothetical protein EUBDOL_00489",10],["hypothetical protein GCWU000342_01453",7],["probable ABC transporter permease protein YesQ",7],["CinA, C-terminal",4],["3-dehydroquinate synthase family protein",117],["Aspartate carbamoyltransferase regulatory subunit",15],["hypothetical protein EUBDOL_00484",3],["toxin-antitoxin system, antitoxin component, PHD family protein",6],["hypothetical protein CLOSTMETH_02492",1],["hypothetical protein EUBDOL_00487",99],["hypothetical protein BcerKBAB4_5440",1],["hypothetical protein Vvad_PD3959",3],["ISCps9, transposase OrfB",36],["hypothetical protein BACOVA_00314",3],["hypothetical protein SNOG_01477",1],["hypothetical protein BACOVA_03303",3],["sulfate ABC transporter, ATP-binding protein",144],["Possible cobyric acid synthase CobQ",20],["hypothetical protein STRINF_00318",3],["putative prophage pi3 protein 11",20],["Maf-like protein BAV1115",1],["hypothetical protein HOLDEFILI_02063",4],["hypothetical protein Balac_1180",2],["hypothetical protein HMPREF1007_02529",4],["hypothetical protein HOLDEFILI_02066",1],["CDS_ID OB0360",1],["Putative RNA binding protein with S1 RNA-binding domain",9],["23S rRNA (guanosine-2''-O-)-methyltransferase RlmB",28],["hypothetical protein PEPMIC_01333",3],["Sensory histidine kinase QseC",27],["transcriptional regulator Cbl",7],["glycosyl hydrolase family 109 protein",540],["Phenylalanyl-tRNA synthetase beta subunit",8810],["putative R-2-hydroxyglutaryl-CoA dehydratase, alpha subunit",24],["Thiamine transporter",1],["hypothetical protein Swol_1741",8],["hypothetical protein CLOSTMETH_03729",7],["M2.BccI",84],["hypothetical protein EUBVEN_01209",50],["streptothricin acetyltransferase Sat-1",24],["hypothetical protein EUBVEN_00778",1],["hypothetical protein EUBVEN_00779",1],["FemAB family",2],["hypothetical protein EUBVEN_00770",47],["Periplasmic linker protein, putative multidrug resistance protein",20],["hypothetical protein EUBVEN_00772",71],["Putative alkyl hydroperoxide reductase F subunit",251],["hypothetical protein EUBVEN_00774",40],["Predicted permease, DMT superfamily",3422],["hypothetical protein EUBVEN_00776",8],["hypothetical protein EUBVEN_00777",7],["hypothetical protein RUMLAC_00830",2],["hypothetical protein RUMLAC_00831",46],["hypothetical protein RUMLAC_00832",76],["CRISPR-associated negative autoregulator",112],["virulence-related outer membrane protein",4],["Similar to aminotransferase",1],["hypothetical protein RUMLAC_00836",44],["response receiver-modulated cyclic diguanylate phosphodiesterase",6],["hypothetical protein RUMLAC_00838",10],["hypothetical protein RUMLAC_00839",16],["putative virion core protein (lumpy skin disease virus)-like protein",75],["Putative conserved hypothetical ATPase",9],["Sodium/bile acid symporter family",88],["Putative uncharacterized protein ykbC",2],["Hydrolase, HD superfamily",11],["Modification methylase SalI (Adenine-specific methyltransferase SalI) (M.SalI)",1],["Probable dehydrogenase accessory protein",2],["possible nucleoside diphosphate hydrolase",3],["Alpha-N-acetylglucosaminidase (NAGLU)",932],["hypothetical protein PBR_0015",2],["LOW QUALITY PROTEIN: DNA primase TraC",65],["hypothetical protein COPEUT_01156",15],["lytic transglycosylase domain protein",2],["356aa long hypothetical tropomyosin",1],["hypothetical protein GCWU000342_01454",9],["Putative uncharacterized protein FNV1395",1],["putative ATP/GTP binding protein",18],["hypothetical protein ANACOL_02559",18],["COG4096: Type I site-specific restriction-modification system, R (restriction) subunit and related helicases",1],["Conserved membrane protein, YccA family",1],["peptidase M20 domain containing 1 precursor",20],["Sulfite reductase beta subunit (EC 1.8.99.1)",116],["hypothetical protein CLCAR_1956",2],["collagen alpha 2(I) chain precursor",40],["hypothetical protein BACCOPRO_00697",207],["Zinc transporter",329],["hypothetical protein RUMHYD_01365",6],["hypothetical protein RUMHYD_01366",1],["hypothetical protein RUMHYD_01368",4],["CRP family transcriptional regulator",290],["hypothetical protein CBY_2697",7],["hypothetical protein RUMTOR_01215",20],["hypothetical protein RUMTOR_01216",16],["pyruvate/ketoisovalerate oxidoreductase, catalytic domain",127],["Putative Hydantoin utilization protein C",1],["hypothetical protein ALIPUT_02669",4],["hypothetical protein FB2170_00605",50],["hypothetical protein BACSTE_01859",1],["hypothetical protein BACSTE_01858",1],["Uncharacterized zinc-type alcohol dehydrogenase-like protein ybdR",1],["ATP-dependent DNA helicase recG (EC 3.6.1.-)",2338],["hypothetical protein ALIPUT_02660",2],["tRNA-I(6)A37 modification enzyme MiaB",48],["hypothetical protein BACSTE_01857",4],["hypothetical protein ALIPUT_02663",19],["hypothetical protein ALIPUT_02664",36],["Bis(5''-nucleosyl)-tetraphosphatase, symmetrical, putative (EC:3.6.1.41)",3],["hypothetical protein BACSTE_01853",1],["hypothetical protein BACCOPRO_00692",110],["3-methyl-2-oxobutanoate dehydrogenase (2-methylpropanoyl-transferring)",6],["hypothetical protein CLOSTASPAR_06096",4],["hypothetical protein BACCOPRO_00691",10],["endoribonuclease inhibitor of translation",13],["hypothetical protein RUMGNA_02127",6],["Cell wall endopeptidase family M23/M37",1],["polynucleotide adenylyltransferase/metal dependent phosphohydrolase (EC:2.7.7.21)",11],["hypothetical protein CLOBOL_02006",1],["hypothetical protein PRABACTJOHN_03138",70],["putative DNA-directed RNA polymerase, subunit M",10],["hypothetical protein CLOBOL_02001",2],["hypothetical protein CLOBOL_02002",17],["hypothetical protein CLOBOL_02003",6],["probable esterase",349],["hypothetical protein PRABACTJOHN_03132",109],["Putative secreted cellulase",2],["hypothetical protein CLOL250_01049",33],["hypothetical protein CLOBOL_02008",16],["hypothetical protein CLOBOL_02009",2],["hypothetical protein PRABACTJOHN_03135",1],["hypothetical protein PRABACTJOHN_03134",44],["heterodimeric methylmalonyl-CoA mutase large subunit precursor (EC:5.4.99.2)",8],["Hypothetical protein EUBELI_01628",12],["hypothetical protein BACOVA_02478",1],["LuxR family DNA-binding response regulator",22],["hypothetical protein GCWU000182_00655",6],["hypothetical protein CLOSTASPAR_02919",3],["Threonine dehydrogenase and related Zn-dependent dehydrogenase",12],["Putative transmembrane acyl-transferase protein",21],["Helix-turn-helix, type 11 domain protein",64],["hypothetical protein HMPREF1016_01259",664],["UPF0735 ACT domain-containing protein HMPREF0863_02106",4],["Putative butyryl-CoA dehydrogenase",184],["acyl-CoA synthetase /AMP-acid ligase II",14],["Multidrug efflux membrane fusion protein, putative",8],["hypothetical protein ANACAC_03663",1],["Possible glucan 1,3-beta-glucosidase",67],["cation efflux pump (multidrug resistance protein)",5],["outer membrane receptor for transport of vitamin B",120],["pyridoxine biosynthesis protein PDX1",4],["hypothetical protein CLOSCI_02365",1],["hypothetical protein ACTODO_01240",1],["Fibronectin, type III:Glycoside hydrolase, family 81",1],["hypothetical protein BIFDEN_00956",17],["Response regulator receiver modulated metal dependent phosphohydrolase",656],["phosphate ABC transporter periplasmic phosphate-binding protein",3],["hypothetical protein ANACAC_03667",1],["glycine dehydrogenase subunit 2 [EC:1.4.4.2]",1031],["potassium-transporting ATPase A subunit",32],["hypothetical protein CLOSTMETH_00337",2],["hypothetical protein BACCOP_00780",2],["hypothetical protein ANACAC_03666",2],["adenylyl-sulfate kinase",22],["ferredoxin-dependent glutamate synthase 1",19],["protein-L-isoaspartate methyltransferase-like protein",16],["Bcs3 family protein",108],["MutS protein",2],["hypothetical protein HMPREF9488_02485",1],["short chain fatty acid transporter",4],["Putative dicarboxylate-carrier protein",96],["hypothetical protein BACPLE_00329",468],["hypothetical protein BACPEC_00173",33],["hypothetical protein COPCOM_01588",14],["hypothetical protein COPCOM_01589",53],["hypothetical protein HMPREF0179_01649",6],["hypothetical protein BACCAP_04288",1],["hypothetical protein COPCOM_01582",2],["Isoaspartyl protein",147],["dihydropteroate synthase DHPS",26],["hypothetical protein COPCOM_01586",28],["hypothetical protein COPCOM_01587",5],["hypothetical protein COPCOM_01584",2],["hypothetical protein HMPREF0179_01640",8],["COG2388: Predicted acetyltransferase",4],["hypothetical protein PL1_1266",1],["1-hydroxy-2-methyl-2-(E)-butenyl 4-diphosphate synthase",10429],["hypothetical protein PL1_1264",1],["hypothetical protein PL1_1261",13],["Putative secreted autotransporter toxin sat",1],["ABC nitrate/sulfonate/bicarbonate family transporter, ATPase subunit",3],["hypothetical protein BACUNI_03044",16],["hypothetical protein BACOVA_00319",21],["hypothetical protein BACUNI_03045",10],["hypothetical protein HMPREF0005_03922",5],["hypothetical protein CLORAM_01068",175],["deoxyribose-phosphate aldolase",5783],["miab",49],["hypothetical protein EUBHAL_03274",29],["hypothetical protein CLORAM_01065",2],["hypothetical protein BACUNI_03047",66],["succinyl-CoA:Coenzyme A transferase",6],["hypothetical protein CLORAM_01062",1],["hypothetical protein CLOBOL_03757",5],["KpLE2 phage-like element",2],["hypothetical protein SELMODRAFT_167231",2],["hypothetical protein CLOBOL_03752",3],["hypothetical protein ECE128010_5150",1],["hypothetical protein PRABACTJOHN_02660",3],["hypothetical protein PRABACTJOHN_02661",2],["hypothetical protein PRABACTJOHN_02665",5],["hypothetical protein Elen_2585",17],["hypothetical protein CLOBOL_03758",2],["Secreted enzyme, contains two amidohydrolase related domains",7],["hypothetical protein BACPEC_00178",28],["Simple sugar transport system ATP-binding protein",10],["putative haloacid dehalogenase-like hydrolase protein",7],["LexA DNA binding domain protein (EC:3.4.21.88)",16],["hypothetical protein BACCELL_05707",10],["Adenylyltransferase",33],["hypothetical protein COLSTE_01758",4],["ATP-grasp protein",65],["Putative modification methylase BanI",14],["metabolic regulator",2],["hypothetical protein RUMTOR_02178",1],["hypothetical protein RUMTOR_02179",2],["allophanate hydrolase subunit1 (AHS1) (EC:3.5.1.54)",1],["hypothetical protein HMPREF9515_00891",1],["C-GCAxxG-C-C, putative redox-active protein (C-GCAxxG-C-C)",8],["hypothetical protein RUMTOR_02170",22],["hypothetical protein RUMTOR_02171",4],["hypothetical protein RUMTOR_02174",7],["hypothetical protein RUMTOR_02175",9],["hypothetical protein RUMTOR_02176",11],["hypothetical protein RUMTOR_02177",1],["Na+/H+ dicarboxylate symporter",654],["hypothetical protein BACOVA_03403",15],["citrate-sodium symporter",28],["hypothetical protein BACOVA_03406",2],["hypothetical protein BACOVA_03407",10],["hypothetical protein BACOVA_03408",51],["hypothetical protein BACOVA_03409",7],["hypothetical protein cpfrc_01535",2],["PTS system, galactose-specific IIC component (EC 2.7.1.69)",21],["hypothetical protein BBIF_0199",4],["hypothetical protein CLOL250_00071",108],["CRISPR-associated protein Cas4",1013],["hypothetical protein RUMLAC_00062",21],["CRISPR-associated protein Cas6",275],["hypothetical protein RUMLAC_00060",3],["hypothetical protein HMPREF9488_02363",1],["CRISPR-associated protein Cas1",9198],["CRISPR-associated protein Cas2",1864],["CRISPR-associated protein Cas3",11],["multidrug resistance ABC superfamily ATP binding cassette transporter, permease/ABC protein",2],["hypothetical protein RUMLAC_00069",8],["hypothetical protein RUMLAC_00068",23],["Radial spoke head 1 homolog",2],["hypothetical protein BIFDEN_01903",7],["hypothetical protein HMPREF9488_02369",1],["hypothetical protein HMPREF9488_02368",1],["putative DNA endonuclease",4],["Putative imidazolonepropionase",80],["hypothetical protein COPCOM_02059",3],["hypothetical protein COPCOM_02058",14],["hypothetical protein PRABACTJOHN_02349",4],["Hydroxylamine reductase 5",3],["hypothetical protein COPCOM_02054",9],["hypothetical protein COPCOM_02057",11],["hypothetical protein COPCOM_02056",22],["hypothetical protein COPCOM_02051",12],["Hypothetical protein EUBREC_2950",2],["hypothetical protein COPCOM_02053",3],["hypothetical protein COPCOM_02052",21],["hypothetical protein BACINT_04597",37],["hypothetical protein BACINT_04594",1],["hypothetical protein BACINT_04595",5],["hypothetical protein BACINT_04592",1],["hypothetical protein CLOLEP_00649",1],["hypothetical protein BACINT_04590",34],["hypothetical protein BACINT_04591",26],["hypothetical protein CLOLEP_00644",3],["hypothetical protein CLOLEP_00645",2],["hypothetical protein CLOLEP_00646",2],["Primase-helicase family member protein",2],["hypothetical protein CLOLEP_00641",1],["hypothetical protein BACINT_04598",3],["Oxidoreductase, N-terminal precursor",487],["putative Lipid A export ATP-binding/permease protein MsbA",10],["putative DNA primase TraC3",12],["hypothetical protein SUBVAR_04372",4],["Pirin protein",2],["Undecaprenyl pyrophosphate synthetase",4159],["ISPsy24, transposase orfB",10],["amino acid ABC transporter substrate binding protein",18],["selenocysteine-specific elongation factor SelB",147],["PcnB",1],["Contig An06c0020, complete genome.",5],["hypothetical protein HMPREF9475_01917",55],["hypothetical protein BIFDEN_01901",1],["hypothetical protein CaO19.10414",3],["hypothetical protein CaO19.10415",1],["putative secreted peptidase",1016],["hypothetical protein HMPREF9475_01919",24],["hypothetical protein Rahaq_2552",1],["phosphate starvation-inducible protein",327],["putative DNA primase involved in conjugation TraP",2],["two-component sensor histidine kinase, putative",4],["CcmA3",2],["IstAS transposase/cointegrase",1],["ATPase associated with various cellular",6],["hypothetical protein COPCOM_00063",1],["hypothetical protein Deval_2706",1],["kap P-loop domain protein",2],["hypothetical protein AURANDRAFT_65751",1],["hypothetical protein CLORAM_01514",8],["Cof-like hydrolase (EC:3.-.-.-)",1],["lacr-type transcription regulator",14],["sporulation initiation inhibitor protein SOJ",16],["lipopolysaccharide cholinephosphotransferase, LicD family",43],["hypothetical protein ECB_00358",1],["Hypothetical protein EUBELI_01300",24],["Lincomycin-resistance protein",3],["Hypothetical protein EUBELI_01307",6],["probable UDP-galactose-lipid carrier transferase",1],["hypothetical protein ELI_1138",37],["oligopeptide/dipeptide ABC transporter ATP-binding protein-like protein",6],["hypothetical protein SUBVAR_05421",170],["hypothetical protein RUMGNA_03340",2],["hypothetical protein RUMGNA_03347",1],["hypothetical protein RUMGNA_03346",14],["hypothetical protein BACCELL_05446",1],["hypothetical protein HM1_2921",64],["hypothetical protein Amuc_2075",29],["hypothetical protein RUMOBE_02299",50],["putative acyl transferase",3],["alpha,alpha-trehalase [EC:3.2.1.28]",59],["hypothetical protein BACCOP_04151",11],["hypothetical protein COPEUT_00286",7],["Putative conjugative transposon membrane protein",17],["Peptidase, S9A/B/C family, catalytic domain protein",1179],["hypothetical protein CLOL250_01884",125],["hypothetical protein CLOL250_01885",7],["hypothetical protein CLOL250_01882",7],["hypothetical protein CLOL250_01883",5],["hypothetical protein CLOL250_01881",1],["hypothetical protein CUY_0695",1],["hypothetical protein BIFANG_02179",4],["hypothetical protein CUY_0690",5],["hypothetical protein CLOL250_01888",20],["hypothetical protein CLOL250_01889",84],["Amidohydrolase family",170],["SWIB-domain-containing proteins implicated in chromatin remodeling",61],["5''-nucleotidase (EC 3.1.3.5)/3''-nucleotidase (EC 3.1.3.6)/exopolyphosphatase (EC 3.6.1.11)",13],["Putative Ech hydrogenase, subunit EchF",2],["Putative Ech hydrogenase, subunit EchA",132],["hypothetical protein BACCOPRO_02373",2],["Putative Ech hydrogenase, subunit EchB",37],["chloromuconate cycloisomerase",323],["Putative PTS system, sucrose specific, IIABC components",26],["hypothetical protein HMPREF9488_02385",1],["hypothetical protein CLOLEP_01514",2],["hypothetical protein CLOLEP_01513",6],["putative 33 kDa chaperonin",2],["hypothetical protein BACCOPRO_02378",20],["hypothetical protein HMPREF1011_00107",7],["hypothetical protein BIFANG_02175",5],["hypothetical protein PM8797T_08459",1],["GL25530 gene product from transcript GL25530-RA",4],["preprotein translocase subunit secA1",3],["hypothetical protein RUMOBE_02296",10],["hypothetical protein BpOF4_04600",23],["hypothetical protein CLOBAR_02115",3],["Hypothetical protein PA1329",5],["Ribosomal protein L30/L7E",159],["hypothetical protein BIFANG_02173",1],["Xaa-Pro aminopeptidase I",72],["Phosphoribosylformimino-5-aminoimidazole carboxamide ribotide isomerase, eukaryotic type",67],["PTS-dependent dihydroxyacetone kinase, dihydroxyacetone-bindingsubunit DhaK",4],["hypothetical protein COLSTE_02398",3],["hypothetical protein MGL_2481",1],["hypothetical protein COLSTE_02396",4],["16S rRNA uridine-516 pseudouridylate synthase and related pseudouridylate synthases",3161],["3,4-dihydroxyphenylacetate 2,3-dioxygenase-like protein",48],["COG0779: clustered with transcription termination protein NusA",2038],["bacteriophage portal protein",28],["TRAP-type transport system, large permease component, predicted N-acetylneuraminate transporter",310],["Uncharacterized protein/domain associated with GTPases",22],["1 glycosyl hydrolase",4],["sulfate adenylyltransferase subunit 1 (EC 2.7.7.4) / adenylylsulfate kinase (EC 2.7.1.25)",96],["Pc12g11750 protein",3],["Hypothetical protein BLD_1628",42],["hypothetical protein ANASTE_01015",4],["hypothetical protein BSBG_03160",19],["protein ClpB",1],["hypothetical protein Pjdr2_1153",4],["hypothetical protein ANASTE_01012",1],["hypothetical protein COLSTE_01639",1],["hypothetical protein SYO3AOP1_0491",3],["hypothetical protein COPCOM_02453",2],["carboxyl-terminal protease( EC:3.4.21.102 )",326],["Small multidrug export protein",63],["Beta-galactosidase large subunit (EC 3.2.1.23)",1456],["allosteric NADP-dependent malic enzyme",8],["Probable pilus subunit protein",3],["hypothetical protein HOLDEFILI_00115",4],["ATPase with chaperone activity, ATP-binding domain",18],["PknA Serine/threonine protein kinase",8],["glycoside hydrolase, family 84",176],["hypothetical protein BACCOPRO_03027",1],["UPF0102 protein Flav3CDRAFT_0139",1],["hypothetical protein BACCOPRO_03021",35],["hypothetical protein BACCOPRO_03020",25],["hypothetical protein BACCOPRO_03022",40],["hypothetical protein BACCOPRO_03028",1],["hypothetical protein SUBVAR_06999",19],["hypothetical protein RUMGNA_02438",1],["hypothetical protein BACCOP_00028",62],["transcriptional repressor of class III stress genes",2],["butyryl-CoA dehydrogenase",2477],["CarC",47],["hypothetical protein RUMGNA_02430",32],["hypothetical protein RUMGNA_02431",123],["hypothetical protein RUMGNA_02436",5],["hypothetical protein BACCOP_00026",33],["hypothetical protein BACCOP_00025",18],["hypothetical protein RUMGNA_02435",2],["Copper-translocating P-type ATPase 4",1],["Outer membrane insertion C-terminal signal",42],["hypothetical protein CLORAM_03019",3],["Copper-translocating P-type ATPase 3",1],["Uncharacterized conserved protein (possible phage related tail length tape measure protein)",4],["nucleoside deoxyribosyltransferase [EC:2.4.2.6]",12],["cold shock-like transcription regulator protein",3],["hypothetical protein BACPEC_00465",46],["hypothetical protein BACCAP_04179",32],["hypothetical protein EUBVEN_02848",85],["hypothetical protein BACPEC_00460",3],["hypothetical protein BACPEC_00462",6],["hypothetical protein EUBVEN_02844",22],["hypothetical protein BACCAP_04172",3],["hypothetical protein EUBVEN_02846",7],["hypothetical protein BACCAP_04177",4],["hypothetical protein BACCAP_04176",59],["hypothetical protein BACCAP_04175",22],["hypothetical protein EUBVEN_02843",18],["hypothetical protein COPCOM_00464",1],["Peptidase E",1632],["Peptidase B",1],["hypothetical protein BACEGG_03411",20],["Bacterial histone-like DNA-binding protein",3],["Cell filamentation protein (Fic)",6],["Peptidase T",6034],["Anhydro-N-acetylmuramyl-tripeptide amidase (EC 3.5.1.28)",2],["1,4-alpha-glucan phosphorylase (EC 2.4.1.1)",24],["potassium-dependent ATPase subunit B",1],["hypothetical protein ALIPUT_00293",306],["hypothetical protein ALIPUT_00290",167],["DGPF domain-containing protein",6],["putative RHS-family protein",2],["hypothetical protein ALIPUT_00299",282],["hypothetical protein ALIPUT_00298",302],["hypothetical protein COPEUT_00715",181],["hypothetical protein COPEUT_00714",52],["hypothetical protein COPEUT_00717",136],["hypothetical protein COPEUT_00716",32],["F0F1 ATP synthase subunit alpha",492],["hypothetical protein COPEUT_00710",5],["hypothetical protein COPEUT_00713",118],["hypothetical protein COPEUT_00712",1],["Iron chelate uptake ABC transporter, FeCT family, solute-binding protein",1],["hypothetical protein ROSEINA2194_02256",43],["hypothetical protein COPEUT_00719",111],["Succinyl-CoA synthetase, alpha subunit-related enzymes",16],["Peptidase t",6],["hypothetical protein EUBHAL_01597",14],["polysaccharide deacetylase domain-containing protein",45],["Uncharacterized protein conserved in bacteria (DUF2194).",132],["adenine-specific methyltransferase (EC:2.1.1.72)",3],["hypothetical protein CLOBAR_00300",1],["hypothetical protein BACCAP_03913",9],["hypothetical protein EUBHAL_01595",175],["esterase / lipase",288],["putative membrane-bound O-acyltransferase",412],["adenosylcobyric acid synthase (glutamine-hydrolysing) (EC 6.3.5.10)",2525],["membrane fusion protein of RND family multidrug efflux pump",3],["hypothetical protein BACOVA_03131",18],["hypothetical protein AC3_1793",28],["conserved hypothetical oxidoreductase YdgJ",14],["hypothetical protein EUBHAL_01592",129],["hypothetical protein BIFPSEUDO_02841",14],["hypothetical protein BIFPSEUDO_02840",4],["hypothetical protein BIFPSEUDO_02843",40],["hypothetical protein BIFPSEUDO_02842",15],["hypothetical protein BIFPSEUDO_02845",62],["hypothetical protein EUBHAL_01591",132],["hypothetical protein BIFPSEUDO_02847",92],["hypothetical protein BIFPSEUDO_02846",2],["hypothetical protein BIFPSEUDO_02849",120],["hypothetical protein BIFPSEUDO_02848",35],["hypothetical protein EUBHAL_01590",21],["Glutamine transport system substrate-binding protein",124],["hypothetical protein HMPREF9475_03065",2],["hypothetical protein PL1_2742",3],["hypothetical protein HMPREF9475_03062",2],["hypothetical protein HMPREF9475_03061",1],["hypothetical protein RUMOBE_02642",22],["hypothetical protein bmyco0002_25370",1],["Similar to (S)-2,3-di-O-geranylgeranylglyceryl phosphate synthase",1],["N-acyl homoserine lactone hydrolase",85],["ORF405",2],["hypothetical protein BACOVA_02386",6],["SPP1 gp7 family phage  head morphogenesis protein",12],["ketose-bisphosphate aldolase",113],["UPF0042 nucleotide-binding protein HDEF_1942",1],["ammonium transporter AmtP",4],["sigma-54 dependent transcriptional regulator, Fis family",34],["Pectin degradation protein KdgF",535],["AIR synthase related protein, C-terminal domain",4],["phosphotransferase system EIIB/cysteine, phosphorylation site",1],["hypothetical protein EUBSIR_00960",40],["putative ribitolphosphotransferase",198],["hypothetical protein CLOBOL_01950",2],["hypothetical protein with NlpC/P60 domain",40],["putative conjugal transfer protein D",144],["spermidine synthase family protein",672],["possible xanthine dehydrogenase",354],["Mbl",15],["hypothetical protein BIFPSEUDO_03710",3],["hypothetical protein BIFPSEUDO_03711",4],["Urease accessory protein ureD 1",14],["holo-(acyl-carrier-protein) synthase",91],["UPF0102 protein AL1_13060",58],["citrate (pro-3S)-lyase",170],["hypothetical protein BIFPSEUDO_03719",4],["hypothetical protein EHI_124620",5],["hypothetical protein RUMOBE_03621",1],["hypothetical protein RUMOBE_03622",5],["Inosine-uridine preferring nucleoside hydrolase",1971],["hypothetical protein RUMOBE_03624",33],["hypothetical protein RUMOBE_03625",22],["hypothetical protein CLOSPI_02283",7],["hypothetical protein RUMOBE_03627",13],["hypothetical protein RUMOBE_03628",39],["hypothetical protein RUMOBE_03629",30],["hypothetical protein pah_c045o062",2],["hypothetical protein FAEPRAM212_02419",137],["hypothetical protein BACCOP_03709",6],["hypothetical protein BACCOP_03708",37],["spermidine putrescine ABC transporter permease component PotB",9],["hypothetical protein BACCOP_03703",19],["hypothetical protein SPAB_00613",24],["RelA/SpoT domain protein",3124],["addiction module toxin, txe/yoeb family",3],["hypothetical protein BACCOP_03706",11],["hypothetical protein BACCOP_03705",15],["hypothetical protein BACCAP_00241",8],["hypothetical protein BIFPSEUDO_02547",25],["NifU homolog involved in Fe-S cluster formation",2873],["transcriptional modulator of MazE/toxin, MazF",1883],["MhpD",2],["phage portal protein, HK97 family",4431],["hypothetical protein BIFPSEUDO_02540",21],["Biopolymer transmembrane protein",9],["Hyaluronate lyase",1294],["hypothetical protein LM5923_2297",15],["hypothetical protein BACCAP_00242",8],["Uncharacterized protein yqjN",4],["hypothetical protein BACOVA_02382",3],["4Fe-4S ferredoxin iron-sulfur-binding domain-containing protein",204],["Uncharacterized protein yqjE",2],["Peptidase M24A, methionine aminopeptidase, subfamily 1",4],["Putative permease protein of ABC transporter system",48],["Phosphoglycerate kinase, cytosolic",8],["Trans-hexaprenyltranstransferase",10],["putative formamidase",8],["kila-n, DNA-binding domain",92],["hypothetical protein HMPREF9464_00322",3],["hypothetical protein HMPREF9464_00321",3],["Putative RND efflux transporter",1],["hypothetical protein V12G01_03831",2],["hypothetical protein HMPREF9464_00329",26],["hypothetical protein BIFPSEUDO_02549",12],["hypothetical protein RUMTOR_00434",2],["two-component system, PleD related family, response regulator",1894],["hypothetical protein CLOHIR_01526",9],["Protein export protein SecD",3],["NAD-reducing iron-only hydrogenase large subunit",2],["possible aminoglycoside phosphotransferase",48],["hypothetical protein PREVCOP_05987",106],["COG0009 YrdC subfamily, required for N6-threonylcarbamoyl adenosine t(6)A37 modification in tRNA",3746],["hypothetical protein GCWU000182_02883",13],["hypothetical protein BIFDEN_01736",1],["Formate-dependent nitrite reductase, periplasmic cytochrome c552 subunit",478],["hypothetical protein PREVCOP_05988",20],["Putative transposase orf3 for insertion sequence element",21],["Phage capsid assembly protein",2],["phosphatase-associated protein",3],["hypothetical protein KPN_01441",1],["hypothetical protein CLONEX_03210",2],["hypothetical protein CLONEX_03212",21],["hypothetical protein CLOBAR_02766",2],["hypothetical protein CLONEX_03214",27],["hypothetical protein CLONEX_03215",20],["hypothetical protein CLONEX_03216",16],["hypothetical protein CLONEX_03217",19],["hypothetical protein CLONEX_03218",14],["Pyrophosphate--fructose 6-phosphate 1-phosphotransferase, beta subunit (EC 2.7.1.90)",2061],["Molybdopterin protein",267],["hypothetical protein FAEPRAM212_03059",205],["hypothetical protein ANACOL_01402",2],["tetracycline resistance protein TetP, contain GTP-ase domain",3],["hypothetical protein ANACOL_01400",1],["hypothetical protein BACCOP_02079",37],["hypothetical protein ANACOL_01406",1],["putative caudovirus prohead protease",38],["hypothetical protein ANACOL_01404",1],["hypothetical protein BACDOR_02427",3],["hypothetical protein CLOSPO_02415",6],["Putative metallo-dependent hydrolase, putative deoxyribonuclease, TatD family",1],["hypothetical protein CLOBAR_02762",3],["H+-transporting two-sector ATPase, alpha/beta subunit, central region",4],["hypothetical protein CLOSPO_02413",1],["hypothetical protein COPEUT_02234",1],["hypothetical protein EUBDOL_00972",1],["hypothetical protein HMPREF0485_04513",10],["urea ABC transporter, urea-binding protein",2],["RepFIB replication protein A",2],["hypothetical protein COPEUT_02235",1],["Hypothetical protein BIF_01866",3],["hypothetical protein EUBDOL_00979",12],["hypothetical protein BIFPSEUDO_04350",10],["Hypothetical protein BIF_01862",1],["hypothetical protein COPEUT_02236",19],["hypothetical protein SEEM8284_07144",1],["hypothetical protein mru_1932",16],["hypothetical protein HMPREF6485_2767",32],["hypothetical protein BACPLE_01051",177],["glutamine-fructose-6-phosphate transaminase (isomerizing)",1438],["hypothetical protein BACPLE_01056",109],["hypothetical protein mru_1938",3],["branched-chain amino acid ABC superfamily ATP binding cassette transporter, ABC protein",65],["hypothetical protein HMPREF9475_00657",1],["Apolipoprotein N-acyltransferase / Copper homeostasis protein CutE",88],["hypothetical protein ACTODO_00112",2],["pyruvate-formate lyase activating enzyme",22],["Galactoside O-acetyltransferase (EC 2.3.1.18)",1366],["hypothetical protein CLOHYLEM_06474",21],["Conserved hypothetical protein, UPF0001 family; putative racemase",4],["phage tail tube protein FII",75],["probable low-affinity inorganic phosphate transporter",2],["Trehalose-6-phosphate hydrolase (Alpha,alpha-phosphotrehalase)",2],["alpha-isopropylmalate/homocitrate synthase family transferase",28],["hypothetical protein BACCOP_00485",16],["hypothetical protein HMPREF0819_0783",3],["ABC sugar transporter ATPase component",6],["putative glycosyl hydrolase, family 13",82],["hypothetical protein BACPLE_01059",141],["NADH:ubiquinone oxidoreductase, Na(+)-translocating, E subunit",2858],["Uncharacterized protein, possibly involved in glyoxylate utilization",3],["hypothetical protein BACUNI_02792",27],["hypothetical protein Rumal_3848",4],["sensor protein QseC",72],["hypothetical protein COPEUT_02239",13],["hypothetical protein DESPIG_02490",1],["sugar transport system permease protein, putative",24],["virulence-associated e family protein",6],["hypothetical protein HOLDEFILI_03278",30],["hypothetical protein HOLDEFILI_03279",328],["hypothetical protein HOLDEFILI_03276",34],["hypothetical protein HOLDEFILI_03277",39],["putative ORF-2",51],["HPP family protein+B94",2],["Phosphoenolpyruvate carboxylase (EC 4.1.1.31)",3468],["hypothetical protein HMPREF9474_00906",2],["hypothetical protein BACPLE_03835",250],["M.BspCNI",44],["Possible DNA helicase",7],["Dihydrolipoamide acetyltransferase component (E2) of acetoin dehydrogenase complex",338],["arginine/ornithine antiporter",133],["hypothetical protein BIFCAT_00238",1],["YjeF protein",979],["hypothetical protein BACEGG_02374",6],["hypothetical protein BACEGG_02375",8],["hypothetical protein BACEGG_02376",2],["UPF0291 protein CLOHYLEM_04010",8],["hypothetical protein BACEGG_02370",1],["hypothetical protein DESPIG_02496",13],["RNA polymerase sigma-K factor (Sigma-27)",16],["hypothetical protein BACEGG_02373",4],["putative PTS system EIIc component",6],["hypothetical protein VEIDISOL_00047",1],["hypothetical protein pah_c002o053",1],["efflux ABC transporter, ATPase component, PilH",5],["Sigma-54-dependent transcriptional regulator",355],["hypothetical protein HMPREF9475_01036",1],["hypothetical protein HMPREF9475_01037",4],["protein YfeW",3],["hypothetical protein RUMHYD_02634",2],["hypothetical protein DESPIG_02973",8],["hypothetical protein HMPREF9475_01033",1],["hypothetical protein CLOHYLEM_05891",2],["Hypothetical protein CBG22607",2],["microcin B17 maturation protein",8],["hypothetical protein RUMHYD_02633",19],["MdlA",15],["L-LYSINE PERMEASE",80],["hypothetical protein EUBDOL_01338",2],["hypothetical protein BIFCAT_00946",13],["galactosyltransferase",188],["hypothetical protein RUMHYD_02631",8],["hypothetical protein HMPREF1026_00847",24],["hypothetical protein BIFPSEUDO_03738",8],["hypothetical protein BDI_3614",12],["hypothetical protein CLOSCI_03636",9],["4-Hydroxy-2-oxoglutarate aldolase / 2-dehydro-3-deoxyphosphogluconate aldolase",1967],["Energy conserving hydrogenase Eha small subunit homolog (protein N)",3],["glycogen synthase starch [bacterial glycogen] synthase (EC:2.4.1.21)",13],["two-component response regulator (YfiJ)",3],["hypothetical protein HMPREF9011_04036",34],["PROBABLE HEMAGGLUTININ-RELATED PROTEIN",16],["transketolase central region protein",2],["hypothetical protein CLOHYLEM_07700",24],["hypothetical protein CLOHYLEM_07701",27],["rhodanese-like protein",25],["hypothetical protein HMPREF9011_04034",3],["UPF0365 protein Teth39_1136",34],["hypothetical protein CLOHYLEM_07706",2],["hypothetical protein CLOSTASPAR_06059",12],["hypothetical protein CLONEX_00970",1],["uracil phosphoribosyltransferase (EC 2.4.2.9)",2431],["hypothetical protein CLONEX_00973",4],["hypothetical protein GCWU000324_02822",11],["hypothetical protein CLONEX_00975",14],["UPF0210 protein SUB1511",6],["hypothetical protein GCWU000324_02821",1],["AurT",4],["hypothetical protein RUMTOR_01581",21],["hypothetical protein RUMTOR_01582",3],["hypothetical protein RUMTOR_01583",2],["hypothetical protein HMPREF0996_02849",1],["hypothetical protein BACEGG_03022",6],["hypothetical protein RUMTOR_01586",1],["hypothetical protein RUMTOR_01587",3],["hypothetical protein RUMTOR_01588",1],["hypothetical protein BACCAP_01867",1],["TcdE",11],["TcdC",10],["putative riboflavin-specific deaminase",2015],["hypothetical protein BACEGG_03029",6],["hypothetical protein CLOLEP_00375",14],["hypothetical protein BACDOR_04283",9],["EcoE type I restriction modification enzyme M subunit",3],["hypothetical protein BACDOR_04286",34],["hypothetical protein BACDOR_04287",12],["hypothetical protein BACDOR_04285",3],["Renal dipeptidase superfamily",2],["Polysaccharide biosynthesis protein CapD",551],["hypothetical protein CLOSTMETH_03605",2],["Probable cation-transporting ATPase exp7 (EC 3.6.3.-)",93],["hypothetical protein RUMTOR_00432",1],["Putative transcriptional regulatory protein, LysR family",1],["hypothetical protein CLOSS21_01102",4],["hypothetical protein BACEGG_01887",5],["Beta-galactosidase 2",4],["exported protease",72],["hypothetical protein RUMOBE_00869",13],["hypothetical protein FAEPRAM212_01903",2],["hypothetical protein BIFCAT_00943",5],["Spore coat polysaccharide biosynthesis protein, SpsC",2],["hypothetical protein BACEGG_01889",1],["hypothetical protein BACEGG_01888",21],["Glycogen phosphorylase , putative",1],["Chorismate mutase I / 2-keto-3-deoxy-D-arabino-heptulosonate-7-phosphate synthase I beta",1],["hypothetical protein GYMC52_3297",2],["UPF0042 nucleotide-binding protein AciPR4DRAFT_1355",13],["COG5525: Bacteriophage tail assembly protein",14],["hypothetical protein LMED105_13513",2],["hypothetical protein HOLDEFILI_03819",1],["hypothetical protein EUBVEN_01585",4],["hypothetical protein RUMTOR_00205",4],["lactam utilization protein LAMB",11],["S-adenosyl methionine synthetase",2],["hypothetical protein CLOBOL_02579",10],["hypothetical protein CLOBOL_02574",4],["hypothetical protein CLOBOL_02575",4],["hypothetical protein CLOSTASPAR_01583",3],["hypothetical protein CLOBOL_02577",1],["hypothetical protein CLOBOL_02570",1],["hypothetical protein CLOBOL_02571",4],["hypothetical protein CLOBOL_02572",1],["Phage peptidoglycan binding endopeptidase",342],["hypothetical protein BACOVA_04205",35],["hypothetical protein BACOVA_04204",4],["hypothetical protein BACOVA_04207",81],["hypothetical protein BACOVA_04206",36],["hypothetical protein BACOVA_04201",24],["hypothetical protein BACOVA_04200",45],["hypothetical protein BACOVA_04203",5],["hypothetical protein BACCELL_03415",5],["hypothetical protein HMPREF0179_01770",5],["hypothetical protein RUMOBE_00860",35],["hypothetical protein BACOVA_04209",3],["hypothetical protein BACOVA_04208",2],["Transcriptional regulator, NifA subfamily, Fis Family protein",1],["hypothetical protein PARMER_01035",37],["Phosphoserine phosphatase SerB, putative",1],["molybdopterin dinucleotide-binding region",120],["transporter DNA uptake transmembrane protein",15],["hypothetical ISPpu15, transposase",32],["hypothetical protein PCNPT3_01500",2],["Flagellar basal-body P-ring protein",3],["hypothetical protein RUMOBE_02302",38],["Integrase/recombinase, phage integrase family",613],["hypothetical protein EUBIFOR_02395",1],["act domain protein",4],["hypothetical protein DORLON_01905",47],["hypothetical protein BACCAP_00730",35],["hypothetical protein DORLON_01907",23],["hypothetical protein DORLON_01906",40],["Putative multidrug ABC exporter, ATP binding/membrane-spanning protein",42],["hypothetical protein DORLON_01900",14],["hypothetical protein DORLON_01903",5],["hypothetical protein DORLON_01902",45],["hypothetical protein BACCAP_00739",9],["hypothetical protein DORFOR_02700",9],["hypothetical protein DORLON_01909",39],["hypothetical protein DORLON_01908",13],["hypothetical protein DORFOR_02701",14],["TonB-dependent heme receptor",955],["type I restriction-modification system methylase subunit",18],["hypothetical protein DORFOR_01576",18],["lysR family transcriptional regulator",1],["hypothetical protein BACSTE_01914",8],["hypothetical protein BACSTE_01915",3],["hypothetical protein BACSTE_01916",1],["Superoxide dismutase [Mn]",14],["hypothetical protein BACSTE_01911",10],["hypothetical protein PARMER_01037",51],["hypothetical protein BACSTE_01913",1],["1,4-alpha-glucan-branching enzyme 2",175],["hypothetical protein HMPREF0175_1908",77],["hypothetical protein CGSHiAA_00445",1],["hypothetical protein PARMER_01971",17],["hypothetical protein BACPLE_00937",258],["Amylo-1,6-glucosidase",1],["hypothetical protein DORFOR_01577",11],["ATP-binding protein (EC:3.6.1.-)",2],["transcription-repair coupling factor-like protein",7],["hypothetical protein CLOBAR_00514",25],["hypothetical protein PBAL39_20430",22],["hypothetical protein Rumal_2456",4],["inner membrane protein YhiM",80],["ABC-type transport system involved in resistance to organic solvents, ATPase component",3009],["Transcriptional regulatory protein RtcR",43],["hypothetical protein EfmU0317_1716",19],["hypothetical protein BACSTE_02413",26],["Phosphoribose diphosphate:decaprenyl-phosphate phosphoribosyltransferase",8],["Antifreeze protein, type I",38],["hypothetical protein RUMTOR_00206",6],["hypothetical protein CLOSS21_00856",4],["hypothetical protein CLOBOL_03225",1],["hypothetical protein FAEPRAM212_01909",39],["hypothetical protein CLOBOL_03223",3],["transcriptional repressor for acridine efflux pump ACRAB, multidrug efflux system repressor (TetR/AcrR family)",1],["Probable family 20 transposase",1],["hypothetical protein VEIDISOL_01398",6],["Uncharacterized N-acetyltransferase yvbK",10],["hypothetical protein BLAHAN_06826",104],["hypothetical protein VEIDISOL_01391",1],["Glycine betaine/carnitine/choline transport ATP-binding protein opuCA",6],["hypothetical protein VEIDISOL_01393",2],["Putative cell division protease ftsH",1],["hypothetical protein CLOSTASPAR_05773",5],["hypothetical protein CLOSTASPAR_05770",1],["hypothetical protein CLOSTASPAR_05771",24],["hypothetical protein CLOSCI_03346",17],["(P)ppGpp 3-pyrophosphohydrolase",2],["hypothetical protein MED92_10614",1],["hypothetical protein CLOSCI_03342",13],["hypothetical protein CLOSCI_03343",2],["hypothetical protein PARMER_03186",13],["Vitamin B12-dependent ribonucleotide reductase",1],["hypothetical protein HMPREF9010_01793",69],["putative Mg chelatase family protein",31],["Putative transmembrane ferredoxin-like protein",46],["hypothetical protein UREG_00649",1],["dTDP-rhamnosyl transferase rfbF( EC:2.- )",2],["hypothetical protein PARMER_03185",10],["cysteine desulfurase Nfsp",2],["hypothetical protein FAEPRAM212_01928",96],["hypothetical protein FAEPRAM212_01929",7],["YyaF protein",1],["hypothetical protein FAEPRAM212_01922",32],["hypothetical protein FAEPRAM212_01923",92],["hypothetical protein FAEPRAM212_01920",41],["hypothetical protein FAEPRAM212_01921",6],["hypothetical protein FAEPRAM212_01926",127],["hypothetical protein FAEPRAM212_01927",408],["hypothetical protein HMPREF0762_01139",1],["hypothetical protein FAEPRAM212_01925",22],["hypothetical protein ROSEINA2194_00056",14],["hypothetical protein Rumal_0972",31],["hypothetical protein Rumal_0974",4],["hypothetical protein RUMOBE_03558",84],["hypothetical protein BACDOR_03496",5],["hypothetical protein HOLDEFILI_01800",1],["Aspartokinase 1",9],["hypothetical protein HMPREF0189_01325",4],["Putative phosphate starvation-inducible protein, PhoH-like protein",1],["Methionine--tRNA ligase",3706],["hypothetical protein BIFCAT_00778",8],["hypothetical protein BIFCAT_00779",26],["hypothetical protein BIFCAT_00776",4],["hypothetical protein RUMHYD_02377",1],["hypothetical protein RUMHYD_02374",3],["hypothetical protein RUMHYD_02375",16],["hypothetical protein BIFCAT_00772",5],["hypothetical protein RUMOBE_03554",67],["hypothetical protein BIFCAT_00770",71],["hypothetical protein RUMHYD_02371",1],["hypothetical protein HMPREF9011_02835",151],["Pectin lyase (EC 4.2.2.10)",2],["hypothetical protein BACPLE_00938",72],["Putative transport protein (ABC superfamily, peri-bind)",3],["hypothetical protein HMPREF9488_00059",1],["PTS system, 2-O-A-mannosyl-D-glycerate-specific IIA",2],["hypothetical protein HMPREF9488_01624",4],["hypothetical protein BACEGG_00018",83],["Orf_Bo097",4],["hypothetical protein BACCAC_02247",86],["Phosphate acyltransferase",2935],["Beta-lactamase induction signal transducer AmpG",76],["FG-GAP protein",33],["Bacterial extracellular solute-binding protein, family 3",382],["Bacterial extracellular solute-binding protein, family 1",1],["NADH:flavin oxidoreductase family protein (EC:1.6.99.1)",2],["UPF0251 protein CT1277",20],["Bacterial extracellular solute-binding protein, family 5",614],["hypothetical protein RUMTOR_01069",9],["RAMP superfamily",2],["hypothetical protein FAEPRAM212_00390",37],["hypothetical protein FAEPRAM212_01688",162],["hypothetical protein BACCOP_00993",17],["hypothetical protein HMPREF0189_00196",10],["hypothetical protein COPEUT_01769",32],["hypothetical protein FAEPRAM212_01686",92],["hypothetical protein CW1_1052",5],["Glycosyltransferase amsB",3],["hypothetical protein STRINF_01248",169],["polyphosphate-selective porin O",27],["hypothetical protein RUMTOR_01064",3],["hypothetical protein EUBHAL_00655",31],["hypothetical protein Cphy_1351",5],["hypothetical protein Balac_0130",1],["hypothetical protein Balac_0131",4],["UPF0102 protein CW3_1276",5],["Peptidase S16, ATP-dependent protease La",25],["hypothetical protein FAEPRAM212_01682",71],["Peptide/opine/nickel uptake ABC transporter, PepT family, ATP-binding protein",2],["Putative type II DNA modification enzyme (Methyltransferase)",1],["exodeoxyribonuclease V alpha subunit [EC:3.1.11.5]",5007],["hypothetical protein BACCOP_00995",9],["6-methylsalicylic acid synthase., 6-deoxyerythronolide-B synthase",20],["Possible ribokinase",47],["Competence/damage-inducible protein CinA",12304],["hypothetical protein EUBHAL_00659",79],["hypothetical protein CLOSTMETH_02357",65],["hypothetical protein CLOSTMETH_02356",5],["ApbE family protein",1302],["hypothetical protein CLOSTMETH_02354",35],["hypothetical protein CLOSTMETH_02353",8],["hypothetical protein RAYM_08700",1],["hypothetical protein BACCELL_04323",7],["Tartronate semialdehyde reductase",23],["UPF0133 protein BLAHAN_06137",1],["integrase-recombinase protein",26],["hypothetical protein CLOSTMETH_02358",190],["hypothetical protein RUMHYD_03421",3],["hypothetical protein RUMHYD_03420",8],["hypothetical protein RUMHYD_03423",1],["hypothetical protein BACEGG_01354",3],["Putative D-methionine-binding lipoprotein MetQ",1],["hypothetical protein RUMHYD_03424",10],["hypothetical protein CHLNCDRAFT_24040",1],["hypothetical protein RUMHYD_03428",2],["translation elongation factor Ts Tsf",90],["hypothetical protein CLOBOL_03179",1],["hypothetical protein DORFOR_00210",2],["hypothetical protein DORFOR_00212",5],["hypothetical protein HOLDEFILI_00968",1],["hypothetical protein BACCELL_04322",3],["hypothetical protein bmyco0002_22780",4],["hypothetical protein DORFOR_00216",17],["hypothetical protein DORFOR_00217",44],["hypothetical protein DORFOR_00218",7],["hypothetical protein HOLDEFILI_00962",8],["type II restriction endonuclease, putative",85],["hypothetical protein BACUNI_04666",32],["hypothetical protein BACUNI_04661",95],["hypothetical protein BACUNI_04660",184],["hypothetical protein BACUNI_04663",184],["hypothetical protein BACUNI_04662",2],["NrfC protein",162],["hypothetical protein BACSTE_03535",113],["hypothetical protein BACSTE_03536",34],["Cation-transporting ATPase pma1 (EC 3.6.3.-)",4],["Cell Wall Hydrolase",102],["hypothetical protein BACSTE_03532",11],["MutT/nudix",24],["Putative two-component sensor histidine kinase",580],["Cellulose synthase subunit B",4],["hypothetical protein BACSTE_03538",6],["hypothetical protein BACSTE_03539",79],["MoxR-type AAA ATPase, putative chaperone protein (MoxR)",2],["hypothetical protein HOLDEFILI_02189",3],["hypothetical protein CLOLEP_02332",58],["hypothetical protein HOLDEFILI_02181",63],["hypothetical protein HOLDEFILI_02180",48],["hypothetical protein HOLDEFILI_02187",2],["Putative uncharacterized protein yhxB",2],["Carbon storage regulator protein",8],["hypothetical protein BACCOP_02784",1],["hypothetical protein BACCOP_02785",10],["type I restriction-modification system, endonuclease S subunit",387],["DNA-binding heavy metal response regulator",633],["hypothetical protein BACINT_01475",10],["Exodeoxyribonuclease LexA",8],["Periplasmic protein-probably involved in high-affinity Fe2+ transport",2],["solute carrier family 5 (low affinity glucose cotransporter), member 4",1],["cytochrome bd ubiquinol oxidase, subunit I",8],["CRISPR-associated protein, Cas2",39],["hypothetical protein ROSEINA2194_02620",52],["Mn-dependent transcriptional regulator",2457],["Serine protease precursor",3],["PPK2 domain containing protein",10],["hypothetical protein LNTAR_09861",1],["hypothetical protein RUMTOR_00040",2],["hypothetical protein RUMTOR_00041",1],["SEC-C domain protein",124],["hypothetical protein RUMTOR_00047",12],["hypothetical protein RUMTOR_00044",5],["hypothetical protein RUMTOR_00048",13],["hypothetical protein CLORAM_00054",1],["putative FeS-containing oxidoreductase",3],["hypothetical protein VEIDISOL_00928",1],["Toxin-antitoxin system, toxin component, Bro domain protein",19],["hypothetical protein BDP_0399",66],["hypothetical protein HMPREF0971_00667",2],["hypothetical protein HMPREF0179_01608",2],["CRISPR-associated protein, Cas4",2],["UPF0210 protein COLINT_02922",5],["putative acetyl-CoA synthetase",25],["carbon-nitrogen hydrolase",663],["Beta-galactosidase (GH42)",1],["D-hydantoinase/dihydropyrimidinase",19],["hypothetical protein CATMIT_00207",1],["peptidase, U61 family",10],["hypothetical protein BIFCAT_00866",20],["hypothetical protein HMPREF0004_0479",1],["splicing factor 3A subunit 1",2],["hypothetical protein BIFCAT_00867",17],["hypothetical protein BACCOP_01028",2],["hypothetical protein CLOSTASPAR_03964",2],["hypothetical protein CLOSTASPAR_03967",58],["hypothetical protein BIFCAT_00865",34],["hypothetical protein CLOSTASPAR_03960",12],["hypothetical protein CLOSTASPAR_03963",1],["hypothetical protein CLOSTASPAR_03962",13],["Type IV DNA gyrase A subunit",4],["cysteine synthase A",5611],["cysteine synthase B",8],["hypothetical protein CLOSTASPAR_03969",2],["hypothetical protein ANHYDRO_00263",2],["hypothetical protein BIFCAT_00863",29],["hypothetical protein RUMOBE_00757",29],["Probably methylase/helicase",96],["signal transduction histidine kinase, nitrogen specific, NtrB( EC:2.7.13.3 )",2],["Arginine biosynthesis bifunctional protein",1],["hypothetical protein DESPIG_02712",3],["Protein YjgK",77],["vesicle-fusing ATPase",2],["isoleucyl-tRNA synthetase( EC:6.1.1.5 )",1],["chromosome partioning protein, ParB family",1],["hypothetical protein ANASTE_00616",1],["hypothetical protein ANASTE_00617",6],["hypothetical protein ANASTE_00610",34],["hypothetical protein ANASTE_00612",2],["hypothetical protein ANASTE_00618",80],["hypothetical protein ANASTE_00619",4],["hypothetical protein BL0466",2],["hypothetical protein SACT1DRAFT_7361",11],["Acidic protein",13],["hypothetical protein CLOSTHATH_07462",44],["Cystathionine beta-lyase",202],["WsbJ",4],["ribosomal large subunit pseudouridine synthase A (EC 5.4.99.-)",2],["Maf-like protein BACUNI_01221",24],["putative transposase for insertion sequence element",31],["Transposase for IS3507b",1],["glycogen operon protein GlgX (EC:2.4.1.18)",26],["Conserved Membrane Protein (Archaea)",70],["hypothetical protein Ethha_1921",1],["hypothetical protein CLOSS21_00247",1],["Sigma-54 dependent DNA-binding response regulator Nla6",74],["cytosine-N(4)-specific DNA-methyltransferase",6],["Putative sodium extrusion ABC transporter, ATP-binding protein NatA",20],["hypothetical protein HMPREF9474_02923",6],["prophage MuMc02, structural protein P5",77],["hypothetical protein RUMGNA_01171",3],["hypothetical protein CLOBOL_00709",2],["Replication initiator protein A N-terminal domain protein",170],["transcriptional regulator MerR family",42],["hypothetical protein CLORAM_02216",1],["hypothetical protein CLORAM_02217",3],["hypothetical protein CLORAM_02214",1],["hypothetical protein CLORAM_02215",3],["ATP/GTP-binding site motif A (P-loop):ABC transporter",25],["Transcription termination factor (NusA)",4],["hypothetical protein BACPLE_02388",325],["hypothetical protein BACPLE_02387",308],["gfo/idh/mocA family oxidoreductase (predicted)",12],["Predicted symporter",2001],["D-methionine ABC transporter, ATPase subunit",2],["hypothetical protein COLSTE_01709",1],["hypothetical protein BACPLE_02381",2],["hypothetical protein BACPLE_02380",420],["COG4221: Short-chain alcohol dehydrogenase of unknown specificity",20],["hypothetical protein DORFOR_01992",1],["hypothetical protein DORFOR_01993",3],["hypothetical protein DORFOR_01994",1],["hypothetical protein ANHYDRO_01137",3],["hypothetical protein PRABACTJOHN_03078",27],["glycine hydroxymethyltransferase (EC:2.1.2.1)",16],["transposase ISLbp3",8],["hypothetical protein PRABACTJOHN_03077",24],["hypothetical protein PRABACTJOHN_03074",26],["hypothetical protein PRABACTJOHN_03075",82],["Predicted ketopantoate reductase",1],["replicative DNA polymerase",3],["hypothetical protein RUMOBE_00633",72],["hypothetical protein CLOLEP_02549",3],["hypothetical protein DORLON_00919",33],["Putative adhesin autotransporter",5],["hypothetical protein CLOLEP_02544",2],["PTS system, mannitol-specific cryptic IIA component (EC 2.7.1.69)",8],["hypothetical protein CLOLEP_02546",29],["hypothetical protein CLOLEP_02541",32],["hypothetical protein RUMOBE_00094",42],["hypothetical protein CLOLEP_02543",101],["alcohol dehydrogenase IV",6],["hypothetical protein COPCOM_01278",20],["Protein of unknown function DUF348:Transglycosylase-like:G5",6],["hypothetical protein FAEPRAM212_02799",125],["hypothetical protein BACPEC_03044",9],["hypothetical protein Bache_0119",11],["dissimilatory sulfite-reductase beta subunit",1],["Acyl-carrier protein",9],["similar to SOU1 but not required for sorbose utilization; one of three genes similar to S. cerevisiae SPS19 (YNL202W) oleate-inducible peroxisomal 2,4-dienoyl-CoA reductase involved in sporulation",1],["hypothetical protein BL1735",22],["oligogalacturonide ABC transporter membrane protein",9],["hypothetical protein BL1737",16],["hypothetical protein DORLON_00918",18],["tRNA splicing protein (Spl1), putative",3],["hypothetical protein ROSEINA2194_02998",6],["hypothetical protein BACDOR_02376",63],["hypothetical protein ROSEINA2194_02995",11],["hypothetical protein ROSEINA2194_02994",10],["maf protein",2350],["ABC transporter, ATP-binding/permease",12],["hypothetical protein ROSEINA2194_02991",19],["Putative Acetyl-CoA carboxylase alpha chain",13],["ribitol-5-phosphate 2-dehydrogenase",13],["L-serine dehydratase, iron-sulfur-dependent",48],["8-amino-7-oxononanoate synthase (EC:2.3.1.47)",110],["mannan endo-1,4-beta-mannosidase E",1],["hypothetical protein RUMOBE_00638",2],["hypothetical protein CLOSTMETH_00187",33],["hypothetical protein ELI_3493",36],["Glutamate-1-semialdehyde-2,1-aminomutase",342],["UPF0161 protein NEISICOT_01622",1],["hypothetical protein CLOSCI_02171",6],["phosphoglycerate/bisphosphoglycerate mutase",8],["ABC-type dipeptide transport system",27],["hypothetical protein COPCOM_01267",23],["hypothetical protein COPCOM_01266",11],["hypothetical protein COPCOM_01265",2],["hypothetical protein BACCAC_03114",74],["hypothetical protein RUMLAC_01279",15],["hypothetical protein COPCOM_01262",10],["hypothetical protein ANACAC_00588",6],["hypothetical protein RUMLAC_01275",3],["hypothetical protein RUMLAC_01274",3],["hypothetical protein RUMLAC_01277",6],["class II aldolase, tagatose bisphosphate family protein",2],["hypothetical protein RUMLAC_01271",20],["hypothetical protein SORBIDRAFT_02g019490",5],["hypothetical protein RUMLAC_01273",3],["hypothetical protein COPCOM_01268",3],["hypothetical protein CLOSCI_02176",1],["hypothetical protein PANDA_012845",1],["NADH dehydrogenase subunit C (EC 1.6.5.3) / NADH dehydrogenase subunit D (EC 1.6.5.3)",1468],["possible 2-methylthioadenine synthetase",125],["Alpha/beta superfamily hydrolase, putative",1],["hypothetical protein ALIPUT_01462",168],["Putative stage 0 sporulation protein A",21],["hypothetical protein BRAFLDRAFT_94638",1],["hypothetical protein BACCOPRO_00899",62],["hypothetical protein BACPLE_03478",8],["hypothetical protein BACPLE_03479",148],["Tetracenomycin polyketide synthesis O-methyltransferase TcmP",11],["Putative stage 0 sporulation protein J",190],["V-type ATP synthase subunit D (EC 3.6.3.14)",1112],["ATPase component CbiO of energizing module of cobalt ECF transporter",402],["hypothetical protein BACCOPRO_00891",57],["Glutamine ABC transporter (binding and transport protein)",4],["hypothetical protein BACCOPRO_00892",67],["hypothetical protein CLOSPI_02218",14],["phosphatidylserine decarboxylase related protein",24],["streptococcal hemagglutinin protein",891],["hypothetical protein CLORAM_00532",10],["Succinate dehydrogenase, flavoprotein subunit (Fumarate reductase, flavoprotein subunit)",11],["hypothetical protein HOLDEFILI_02955",1],["hypothetical protein B14911_04339",1],["hypothetical protein CLONEX_02740",1],["hypothetical protein HOLDEFILI_02952",35],["Chromosome undetermined scaffold_140, whole genome shotgun sequence",1],["hypothetical protein BACOVA_02571",4],["hypothetical protein BACDOR_00014",7],["hypothetical protein ROSINTL182_08594",1],["hypothetical protein HOLDEFILI_02958",3],["hypothetical protein HOLDEFILI_02959",26],["hypothetical protein ROSEINA2194_00661",77],["hypothetical protein BACOVA_02570",39],["hypothetical protein ELI_2728",7],["hypothetical protein ELI_2729",34],["membrane-bound lytic Murein transglycosylase D",45],["hypothetical protein CW3_0161",25],["membrane-bound lytic Murein transglycosylase B",18],["Putative oligopeptide ABC transporter, permease protein",1],["aminodeoxychorismate lyase family (EC:4.1.3.38)",2],["Domain of unknown function (DUF1835).",4],["stage v sporulation protein k",15],["Type-2 restriction enzyme PstI",44],["SinH family protein",4],["hypothetical protein HMPREF0177_01981",11],["UvrD/REP family ATP-dependent DNA helicase",683],["Thiamine pyrophosphate family protein",1],["hypothetical protein ROSEINA2194_03642",72],["hypothetical protein HMPREF0177_01986",1],["hypothetical protein DESPIG_02718",2],["hypothetical protein ROSEINA2194_03641",20],["hypothetical protein ROSEINA2194_03647",1],["hypothetical protein ROSEINA2194_03645",4],["hypothetical protein BACCAC_01708",24],["UPF0189 protein MA_1614",2],["hypothetical protein BACCOPRO_01768",2],["hypothetical protein BACCOPRO_01765",3],["hypothetical protein BACCOPRO_01766",6],["hypothetical protein EUBVEN_01728",1],["hypothetical protein BACCOPRO_01760",1],["hypothetical protein BACCOPRO_01761",15],["hypothetical protein BACCOPRO_01763",6],["Formate/nitrite transporter FdhC",4],["hypothetical protein ACTODO_01606",1],["Phage minor tail protein L",1],["Chromate transport protein",7909],["hypothetical protein CATMIT_01103",100],["hypothetical protein CATMIT_01102",1],["hypothetical protein CATMIT_01105",7],["hypothetical protein CATMIT_01107",3],["hypothetical protein CATMIT_01106",2],["hypothetical protein CATMIT_01109",4],["methanol dehydrogenase-like protein",2],["NADH dehydrogenase alpha subunit",8],["putative Xaa-Pro dipeptidase",797],["hypothetical protein BACINT_04413",6],["hypothetical protein BACINT_04412",21],["hypothetical protein BACINT_04411",27],["hypothetical protein BACINT_04410",4],["hypothetical protein BACINT_04417",1],["Putative Acyl-CoA transferase/carnitine dehydratase protein",1],["hypothetical protein HMPREF9011_00832",11],["hypothetical protein CLOLEP_00561",15],["hypothetical protein HMPREF9011_02452",4],["pullulanase, surface-anchored protein",42],["3-deoxy-D-manno-octulosonic-acid transferase [EC:2.-.-.-]",2309],["hypothetical protein CLOLEP_00565",54],["hypothetical protein CLOLEP_00564",41],["hypothetical protein CLOLEP_00567",40],["hypothetical protein CLOLEP_00566",91],["putative Type I site-specific deoxyribonuclease HsdR",688],["bifunctional cytidylate kinase/GTP-binding protein (EC:6.3.2.1)",82],["hypothetical protein BalV_0835",1],["hypothetical protein BACCAC_01705",44],["hypothetical protein ADG881_1187",8],["lactate premease",3],["hypothetical protein CLOSTASPAR_04512",77],["putative transposon-related DNA-binding protein",30],["putative ATPase family associated with various cellular activities (AAA)",18],["hypothetical protein BACCELL_02142",6],["PTS system, fructose-specific family, IIABC component",3],["DNA-3-methyladenine glycosylase (EC 3.2.2.20)",2714],["ATP synthase subunit alpha, mitochondrial",1],["Protein of unknown function (DUF3089).",12],["RNA polymerase RPB6",2],["Dipeptidyl-peptidase IV",728],["hypothetical protein ACTODO_00550",1],["hypothetical protein RUMOBE_02202",7],["bacterial mobilisation protein MobC",42],["hypothetical protein Clocel_3428",2],["hypothetical protein EUBVEN_02409",21],["hypothetical protein BACCOPRO_02232",25],["hypothetical protein BACCOPRO_02230",8],["hypothetical protein BACCOPRO_02237",12],["hypothetical protein BACCOPRO_02236",7],["hypothetical protein BACPEC_01279",6],["hypothetical protein BACPEC_01278",58],["hypothetical protein BACPEC_01277",3],["hypothetical protein CLOL250_01924",38],["hypothetical protein CLOL250_01927",129],["hypothetical protein BACPEC_01274",5],["hypothetical protein CLOL250_01921",50],["hypothetical protein BACPEC_01272",5],["hypothetical protein CLOL250_01923",224],["hypothetical protein CLOL250_01922",183],["Glutaconyl-CoA decarboxylase alpha subunit",87],["hypothetical protein BACCOP_01237",14],["hypothetical protein CLONEX_04058",11],["Spermidine/putrescine import ATP-binding protein potA (ABC transporter)",3],["leucyl/phenylalanyl-tRNA--protein transferase",322],["hypothetical protein BACCOP_01232",3],["hypothetical protein CLONEX_04053",3],["hypothetical protein SDB_03625",1],["hypothetical protein CATMIT_00470",2],["hypothetical protein CATMIT_00471",62],["phenylalanyl-tRNA synthetase beta subunit",363],["hypothetical protein CLONEX_04056",18],["hypothetical protein CLONEX_04055",36],["hypothetical protein CLONEX_04054",5],["hypothetical protein ANACAC_01465",1],["hypothetical protein ANACAC_01464",9],["hypothetical protein ANACAC_01467",22],["UPF0348 protein TcarDRAFT_2194",1],["hypothetical protein ANACAC_01460",18],["hypothetical protein ANACAC_01462",7],["hypothetical protein COLSTE_02050",2],["hypothetical protein CLOL250_02026",62],["hypothetical protein COLSTE_02052",8],["hypothetical protein COLSTE_02054",6],["hypothetical protein PARMER_03955",31],["COG1615: Uncharacterized conserved protein",48],["carbohydrate esterase family 8 protein",42],["phosphoribosylaminoimidazolecarboxamide formyltransferase",1359],["hypothetical protein COPCOM_03145",15],["Methyl-accepting chemotaxis transducer",3],["UPF0145 protein ANASTE_01596",2],["Probable parvulin-type peptidyl-prolyl cis-trans isomerase",7],["Dihydroorotate dehydrogenase, electron transfer subunit, iron-sulfur cluster binding domain",7],["transcriptional regulatory protein WalR",6],["hypothetical protein COPCOM_03140",3],["Peptidase, C69 family",342],["hypothetical protein DORLON_00914",35],["hypothetical protein GCWU000342_01963",63],["UPF0597 protein Clos_2050",4],["hypothetical protein PARMER_03953",314],["hypothetical protein BIFCAT_00471",11],["hypothetical protein CW3_3479",1],["hypothetical protein GCWU000342_01961",18],["Peptidase M, neutral zinc metallopeptidase, zinc-binding site",176],["hypothetical protein BACCOP_00184",59],["UBX domain-containing protein 8",3],["Predicted transcription-repair coupling factor",8],["hypothetical protein BACCOP_00180",22],["hypothetical protein BACCOP_00181",1],["ferric enterobactin transport ATP-binding protein fepC",133],["hypothetical protein BACCOP_00183",80],["hypothetical protein BACINT_03391",8],["Phage tail tube protein FII",142],["COG1559 protein yceG like",123],["rfaE bifunctional protein, domain I",1],["hypothetical protein Lbys_0836",24],["hypothetical protein ELI_1408",11],["Putative uncharacterized protein Sb2995s002010",2],["Regulatory protein RecX",1044],["hypothetical protein LM5923_0605",2],["hypothetical protein ELI_1402",42],["Maf-like protein CAP2UW1_1109",1],["hypothetical protein ELI_1405",10],["GM16721",2],["Alpha-xylosidase, putative",22],["hypothetical protein HMPREF1016_00320",391],["activator of 2-hydroxyisocaproyl-CoA dehydratase",20],["tail-specific protease( EC:3.4.21.102 )",1],["Dynamin family protein",1558],["hypothetical protein BACPEC_00588",4],["L,D-transpeptidase catalytic domain",5],["hypothetical protein BACPEC_00584",189],["hypothetical protein BACPEC_00583",26],["hypothetical protein BACPEC_00580",2],["hypothetical protein BACPEC_00581",5],["membrane protease subunit, stomatin/prohibitin-like protein",1],["Acetyl-CoA:Acetoacetyl-CoA transferase a subunit",1],["sensor histidine kinase VanS",18],["hypothetical protein HMPREF9474_00598",1],["hypothetical protein HMPREF9474_00597",1],["Xylulose kinase",5338],["Methionine aminopeptidase (MAP)",13],["hypothetical protein HMPREF9474_00592",1],["putative type I restriction endonuclease specificity subunit, partial",36],["hypothetical protein HMPREF9475_02279",1],["hypothetical protein EUBHAL_01521",49],["Arylesterase, putative",24],["hypothetical protein HMPREF9475_02270",3],["hypothetical protein HMPREF9475_02275",6],["hypothetical protein HMPREF9475_02274",1],["high temperature protein G",4],["hypothetical protein BIFCAT_00282",9],["Putative biotin-requiring protein",14],["aspartyl aminopeptidase, putative",3],["hypothetical protein BIFCAT_00283",28],["Probable transmembrane abc transporter protein",3],["Prophage Lp1 protein 19",34],["putative aspartate transaminase",1127],["hypothetical protein CLONEX_01532",3],["hypothetical protein CLONEX_01531",3],["hypothetical protein RUMHYD_02681",11],["TagF domain-containing protein",64],["hypothetical protein BACSTE_03628",29],["Putative anti-repressor",1],["hypothetical protein RUMHYD_02687",2],["Whole genome shotgun sequence assembly, contig_2745",1],["Glucans biosynthesis glucosyltransferase H",12],["hypothetical protein BIFCAT_00285",101],["hypothetical protein BACCOPRO_00846",2],["Predicted SAM-dependent methyltransferase",893],["UPF0210 protein CLOBOL_02935",4],["Uncharacterized protein YqeB",71],["hypothetical protein HMPREF9007_04848",11],["hypothetical protein PANDA_006177",2],["Uncharacterized protein YqeC",159],["type IIS restriction enzyme [EC:3.1.21.4 2.1.1.72]",12],["3-demethylubiquinone-9 3-methyltransferase",1008],["dipicolinic acid synthetase, B subunit",1172],["hypothetical protein SSUJS14_1165",6],["hypothetical protein PARMER_03904",40],["hypothetical protein TMLG_01697",1],["hypothetical protein GCWU000324_00929",1],["Two-component hybrid sensor and response regulator histidine kinase (PhoR-like protein)",1],["signal-transduction regulatory protein",4],["Putative GTPase obg",1],["isoaspartyl dipeptidase (EC:3.4.19.5)",20],["hypothetical protein BACDOR_00929",12],["hypothetical protein BACDOR_00928",50],["hypothetical protein COPCOM_02817",1],["tryptophanyl-tRNA synthetase (EC:6.1.1.2)",9],["hypothetical protein BL00175",1],["hypothetical protein BACDOR_00922",5],["hypothetical protein BACDOR_00920",1],["FIG009564: Late competence protein ComEC, DNA transport",1],["hypothetical protein BACDOR_00925",2],["conserved hypothetical protein CHP02391",36],["reverse transcriptase",4276],["hypothetical protein COPEUT_03019",34],["hypothetical protein BACUNI_03828",9],["hypothetical protein HMPREF9406_2377",1],["hypothetical protein bmyco0003_58580",1],["G/U mismatch-specific DNA glycosylase",19],["glutamine ABC transporter ATP binding protein",4],["Cap8L",30],["Zinc transporter ZIP11",2],["putative NADH-quinone oxidoreductase subunit 1",2],["DNA-directed RNA polymerase subunit beta''-like protein",4],["PHP N-terminal domain-containing protein",4],["ENSANGP00000026747",1],["hypothetical protein BACCAP_01530",1],["Exopolysaccharide production CDP-diacylglycerol-serine O-phosphatidyltransferase protein",1],["riboflavin transporter",191],["protein of unknown function DUF1517",4],["Bacteriophage portal protein",7],["hypothetical protein COPEUT_03018",40],["Transcription-repair coupling factor helicase",15],["hypothetical protein HMPREF0177_00872",3],["putative partitioning protein",104],["UPF0189 protein DFW101DRAFT_3118",4],["hypothetical protein COPEUT_02628",1],["hypothetical protein COPEUT_02626",1],["hypothetical protein BIFPSEUDO_02565",4],["hypothetical protein COPEUT_02622",5],["hypothetical protein COPEUT_02621",8],["hypothetical protein COPEUT_02620",4],["cell wall binding repeat domain protein",95],["hypothetical protein GCWU000342_02294",3],["hypothetical protein FAEPRAM212_00715",14],["hypothetical protein GCWU000342_02296",5],["hypothetical protein RUMOBE_03185",22],["hypothetical protein RUMOBE_01575",25],["hypothetical protein RUMOBE_03180",67],["hypothetical protein RUMOBE_03183",25],["putative collagenase family protease",9],["exported xylan 1,4-beta-xylosidase / alpha-N-arabinofuranosidase (EC:3.2.1.37 3.2.1.55)",1],["hypothetical protein PRABACTJOHN_02958",55],["Putative spore cortex lytic enzyme",9],["C-di-GMP phosphodiesterase A-related protein",5],["malate dehydrogenase (oxaloacetate-decarboxylating) (NADP(+))",2],["hypothetical protein PRABACTJOHN_02952",22],["hypothetical protein PRABACTJOHN_02953",54],["hypothetical protein PRABACTJOHN_02950",173],["sex pilus assembly",9],["putative transmembrane Acr-type transport protein",775],["Prophage PSPPH06, putative tail tube protein",6],["hypothetical protein BIFCAT_01520",25],["Ribosomal protein L30",85],["Teichoic acid phosphorylcholine esterase/choline binding protein E (cbpE)",40],["Hypothetical yaaO protein",6],["hypothetical protein Lbys_1906",3],["PRC-barrel domain protein",12],["possible type I restriction-modification system methylation subunit",3],["nucleic acid binding protein",160],["putative two-component system sensor protein, without kinase domain",24],["Sugar ABC transporter (permease)",14],["hypothetical protein HMPREF1026_00970",1],["hypothetical protein HMPREF0663_10597",2],["Mgp-operon protein 1",4],["glyceraldehyde 3-phosphate dehydrogenase-like protein",2],["hypothetical protein HMPREF1007_01405",23],["hypothetical protein CLONEX_02048",2],["hypothetical protein CLONEX_02049",1],["hypothetical protein BACEGG_00899",11],["hypothetical protein BACEGG_00898",1],["hypothetical protein CLONEX_02042",83],["hypothetical protein DORFOR_02797",1],["hypothetical protein BACEGG_00895",1],["B12 binding domain protein",337],["hypothetical protein BACEGG_00893",6],["hypothetical protein CLONEX_02047",4],["hypothetical protein CLONEX_02044",17],["hypothetical protein CLONEX_02045",143],["ZINC METALLOPEPTIDASE",3],["hypothetical protein CW3_0708",25],["hypothetical protein BACDOR_00121",4],["hypothetical protein CW3_0703",37],["vitamin B12 transporter (TonB-dependent receptor)",4],["PII-type proteinase precursor (EC 3.4.21.96) (Lactocepin) (Cell wall-associated serine proteinase) (LP151)",4],["hypothetical protein HMPREF1016_03002",3],["Kappa-carrageenase",15],["Deoxyguanosine kinase",49],["Galactoside ABC superfamily ATP binding cassette transporter, ABC protein",3],["Acetyl-CoA carboxylase, carboxyl transferase, alpha subunit",115],["hypothetical protein BLJ_1799",2],["cobalt transport protein",1322],["Protein of unknown function DUF208",2745],["Protein of unknown function DUF205",2],["Protein of unknown function DUF204",62],["Ribosome biogenesis GTP-binding protein YsxC/EngB",368],["PflA",24],["Extra-cytoplasmic solute receptor family protein 175",1],["UPF0398 protein HMPREF0542_0440",9],["hypothetical protein KT99_03524",1],["putative phosphate ABC transporter,substrate-binding protein",4],["transcriptional regulator, CdaR family",2423],["hypothetical protein BACUNI_04249",18],["putative transcription termination factor NusG",472],["Zn-finger DNA-binding domain",2],["hypothetical protein CLONEX_03399",18],["Nucleoside:H+ symporter:Major facilitator superfamily",1],["DNA repair protein RecO (recombination protein O)",1151],["hypothetical protein BACEGG_01769",7],["hypothetical protein BACEGG_01766",60],["hypothetical protein BACEGG_01767",29],["Multidrug ABC transporter",304],["hypothetical protein BACEGG_01765",4],["Mortalin-like protein",5],["PduO protein",16],["hypothetical protein BACEGG_01760",6],["hypothetical protein BACEGG_01761",12],["hypothetical protein PARMER_02295",18],["hypothetical protein COLINT_03093",11],["hypothetical protein COLINT_03090",12],["hypothetical protein COLINT_03091",9],["hypothetical protein PARMER_02291",8],["hypothetical protein PARMER_02290",111],["hypothetical protein SIAM614_08898",1],["hypothetical protein COLINT_03095",1],["hypothetical protein BACDOR_02385",406],["hypothetical protein LNTAR_18430",6],["hypothetical protein CLOSTMETH_01922",61],["hypothetical protein BACDOR_02381",9],["hypothetical protein PARMER_02298",51],["hypothetical protein BACDOR_02382",19],["hypothetical protein bpmyx0001_37940",7],["AsnC-family transcriptional regulator",49],["hypothetical protein COPCOM_00828",8],["hypothetical protein COPCOM_00829",26],["allophanate hydrolase 2 subunit 2",3],["allophanate hydrolase 2 subunit 1",3],["hypothetical protein COPCOM_00822",17],["hypothetical protein COPCOM_00823",43],["hypothetical protein COPCOM_00820",11],["membrane proteins related to metalloendopeptidase",2],["glycogen debranching enzyme",413],["hypothetical protein COPCOM_00827",72],["hypothetical protein COPCOM_00824",8],["hypothetical protein COPCOM_00825",29],["hypothetical protein ANACAC_02107",6],["hypothetical protein ANACAC_02106",4],["hypothetical protein CLOSTMETH_01309",6],["hypothetical protein ANACAC_02101",1],["hypothetical protein ANACAC_02100",2],["hypothetical protein CLOSTMETH_01305",17],["hypothetical protein CLOSTMETH_01307",13],["Probable sugar O-acetyltransferase",8],["hypothetical protein CLOSTMETH_01301",24],["COG2826: Transposase and inactivated derivatives, IS30 family",469],["hypothetical protein CLOSTMETH_01303",6],["hypothetical protein CLOSTMETH_01302",15],["ABC transporter ATP-binding/membrane protein",12],["Peptidyl-prolyl cis-trans isomerase-related protein",12],["PROBABLE SHORT-CHAIN TYPE DEHYDROGENASE/REDUCTASE (EC 1.-.-.-)",3],["Putative membrane peptidase",32],["Hypothetical protein EUBREC_1097",69],["hypothetical protein BACOVA_04937",74],["Hypothetical protein BBMN68_105",2],["Hypothetical protein BBMN68_104",3],["Phospholipid-binding protein",995],["UDP-N-acetylmuramate-L-alanine ligase",159],["hypothetical protein HMPREF0663_11889",4],["Glutamine amidotransferase class-I",24],["phosphotransferase system beta-glucoside-specific IIABC component",2],["hypothetical protein BACOVA_02904",5],["hypothetical protein BACCAP_03102",1],["hypothetical protein BACOVA_02907",2],["hypothetical protein BACOVA_02900",10],["hypothetical protein BACOVA_02901",3],["hypothetical protein HMPREF0663_11884",1],["hypothetical protein APL_0562",2],["hypothetical protein PARMER_03524",129],["hypothetical protein PARMER_03525",172],["hypothetical protein PARMER_03526",131],["hypothetical protein PARMER_03527",222],["Polyferredoxin protein vhuB",1],["hypothetical protein PARMER_03522",11],["Orn/Lys/Arg decarboxylase, major domain, putative",3],["putative Peptidase",8],["hypothetical protein PARMER_03528",269],["hypothetical protein PARMER_03529",70],["multiple monosaccharide ABC transporter membrane protein",134],["Hypothetical protein COLAER_02041",29],["hypothetical protein COPEUT_00083",11],["hypothetical protein COPEUT_00082",5],["hypothetical protein RUMOBE_02256",10],["zinc-finger protein",50],["Hypothetical protein COLAER_02040",84],["hypothetical protein COPEUT_00089",13],["GK23562 gene product from transcript GK23562-RA",3],["hypothetical protein with DUF2510 domain",9],["hypothetical protein BACCAC_03704",1],["Glycoside hydrolase, family 5 protein",94],["hypothetical protein BACEGG_02231",1],["hypothetical protein BACEGG_02230",28],["hypothetical protein BACEGG_02232",16],["hypothetical protein BACEGG_02235",6],["hypothetical protein BACEGG_02234",18],["hypothetical protein BACEGG_02237",2],["putative bifunctional UDP-N-acetylmuramoyl-tripeptide:D-alanyl-D-alanine ligase/alanine racemase",221],["hypothetical protein BACEGG_02239",6],["hypothetical protein BACEGG_02238",2],["hypothetical protein CLOSPI_00261",34],["Dihydrodipicolinate synthase 2",2],["hypothetical protein BACDOR_01998",17],["glutaconate CoA transferase subunit B( EC:2.8.3.- )",1],["Hypothetical protein EUBREC_1098",5],["L-aminopeptidase DmpA. Serine peptidase. MEROPS family S58",74],["UDP-sulfoquinovose synthase [EC:3.13.1.1]",4],["Hypothetical protein EUBREC_1099",2],["Putative drug resistance protein",2],["Beta-defensin 118",7],["glycoside hydrolase family 28 protein, putative, expressed",1],["HTH-type transcriptional regulator BenM",1],["Germination protease precursor",1],["Outer membrane protein (porin)",228],["homoserine dehydrogenase [EC:1.1.1.3]",4632],["hypothetical protein BACUNI_00559",22],["hydrolase, MutT/Nudix family protein",3],["hypothetical protein FAEPRAM212_02372",11],["hypothetical protein FAEPRAM212_02373",38],["hypothetical protein FAEPRAM212_02370",12],["hypothetical protein FAEPRAM212_02371",28],["hypothetical protein FAEPRAM212_02376",20],["hypothetical protein FAEPRAM212_02374",1],["Deoxynucleoside kinase family protein",337],["Exporter of the RND superfamily protein-like protein",44],["Small GTP-binding protein domain",2525],["lantibiotic transport-associated permease SpaG/mutG",10],["hypothetical protein DSM3645_14130",2],["hypothetical protein DORFOR_01979",43],["ornithine carbamyltransferase",2],["Putative 1-acylglycerol-3-phosphate O-acyltransferase",15],["hypothetical protein BACFIN_06283",313],["hypothetical protein CLOSCI_03708",2],["Mg(2+) transport ATPase",19],["type IV conjugative transfer system protein TraV",18],["alpha-galactosidase/carbohydrate binding protein",12],["F0F1 ATP synthase subunit gamma",69],["hypothetical protein BACOVA_02322",2],["Putative capsular polysaccharide repeat unit transporter",1],["ammonium ABC transporter permease",4],["Probable transcriptional regulator protein, AraC family",3],["hypothetical protein PRABACTJOHN_03702",1],["Heavy metal sensor histidine kinase",13],["hypothetical protein FAEPRAM212_01489",30],["hypothetical protein FAEPRAM212_01488",48],["Maf-like protein HMPREF0189_00281",15],["hypothetical protein CLOSPI_00266",1],["hypothetical protein FAEPRAM212_01485",51],["hypothetical protein RUMTOR_01624",8],["hypothetical protein FAEPRAM212_01487",150],["glucan 1,4-alpha-maltohexaosidase",9],["hypothetical protein FAEPRAM212_01481",50],["hypothetical protein RUMTOR_01620",25],["hypothetical protein FAEPRAM212_01483",87],["hypothetical protein FAEPRAM212_01482",30],["hypothetical protein PROPEN_03424",1],["Arabinose-proton symporter (Arabinose transporter)",1],["Dissimilatory sulfite reductase (desulfoviridin), alpha and beta subunits",3453],["calcium-translocating p-type atpase, pmca-type",33],["peptidase, M20E (Gly-X carboxypeptidase) subfamily( EC:3.4.17.- )",522],["SSU ribosomal protein S4P",2488],["PUTATIVE UROPORPHYRIN-III C-METHYLTRANSFERASE",4],["HGG-1 beta-lactamase",8],["modification methylase BepI (Cytosine-specific methyltransferase BepI)",3],["Carboxylesterase/phospholipase",2],["hypothetical protein FAEPRAM212_03429",41],["hypothetical protein FAEPRAM212_03428",322],["hypothetical protein VEIDISOL_00768",1],["hypothetical protein VEIDISOL_00766",1],["Putative transposase DNA-binding domain family",71],["hypothetical protein VEIDISOL_00764",2],["hypothetical protein FAEPRAM212_03421",20],["hypothetical protein FAEPRAM212_01638",51],["hypothetical protein FAEPRAM212_03423",74],["hypothetical protein FAEPRAM212_03422",3],["two-component sensor histidine kinase PhoR (EC:2.7.3.-)",2],["COG2859: Uncharacterized protein conserved in bacteria",8],["YaaH protein",1],["formate hydrogenlyase maturation protein HycH",3],["Propionyl-CoA carboxylase beta chain, (PCCase subunit beta) (Propanoyl-CoA:carbon dioxideligase subunit beta)",1],["hypothetical protein HMPREF1013_03796",1],["hypothetical protein HMPREF1016_02754",3],["periplasmic nitrate reductase",163],["2-keto-3-deoxygluconate permease 1",1],["UPF0042 nucleotide-binding protein HMPREF0629_00464",1],["hypothetical protein BACUNI_02928",25],["hypothetical protein BACUNI_02929",24],["hypothetical protein BACCOP_00928",113],["hypothetical protein BACEGG_03220",4],["hypothetical protein GCWU000324_01824",1],["hypothetical protein BACUNI_02920",23],["hypothetical protein BACUNI_02921",252],["hypothetical protein BACUNI_02922",88],["hypothetical protein GCWU000324_01828",1],["hypothetical protein BACUNI_02924",154],["hypothetical protein BACUNI_02925",2],["hypothetical protein BACUNI_02926",30],["hypothetical protein BACUNI_02927",1],["Putative Co/Zn/Cd cation transporter",92],["L-rhamnulose 1-phosphate aldolase",6],["phage shock protein E (rhodanese-like domain protein)",1],["hypothetical protein FAEPRAM212_01633",7],["alpha-1,4-glucan:alpha-1,4-glucan 6-glycosyltransferase",3736],["Transposase DNA-binding domain protein",1],["ABC export transporter, fused inner membrane and ATPase subunits",4],["Hypothetical calcium-transporting ATPase",2],["hypothetical protein FAEPRAM212_01630",55],["hypothetical protein BACCOP_02716",4],["type IV conjugative transfer system protein TraE",51],["polysaccharide lyase",130],["hypothetical protein RUMOBE_02251",7],["colanic acid O-acetyltransferase II",2],["hypothetical protein BACCOP_00922",77],["integrase/recombinase y4rA",129],["hypothetical protein CLOSCI_02730",6],["aminoglycoside 3''-phosphotransferase",2493],["hypothetical protein CLOBOL_02438",5],["hypothetical protein DORFOR_02530",3],["hypothetical protein FAEPRAM212_01634",1],["3-deoxy-D-arabino-heptulosonate 7-phosphate (DAHP) synthase protein",2],["Glycine cleavage system transcriptional repressor",2],["hypothetical protein CLOBOL_02431",11],["hypothetical protein CLOBOL_02433",4],["polysialic acid biosynthesis protein P7",4],["hypothetical protein CLOBOL_02435",4],["PTS system, mannose/fructose/sorbose family, IIB subunit",16],["hypothetical protein HMPREF0104_03029",10],["HhH-GPD superfamily base excision DNA repair protein.",5],["[NiFe] hydrogenase expression/formation protein",23],["hypothetical protein RUMHYD_02682",1],["hypothetical protein VEIDISOL_00991",1],["hypothetical protein EUBDOL_01780",4],["hypothetical protein GCWU000324_02102",1],["putative exodeoxyribonuclease V",106],["Putative transporter, Major facilitator superfamily (MFS)",3],["hypothetical protein CLONEX_04212",9],["putative guanosine pentaphosphate phosphohydrolase gppa",2],["lipoic acid synthase",6],["A2-5a orf6",4],["hypothetical protein Amuc_0267",35],["hypothetical protein BACOVA_03633",210],["hypothetical protein Amuc_0262",27],["similar to polynucleotide phosphorylase",1],["Procollagen, type IX, alpha 2",7],["hypothetical protein BIFDEN_00548",84],["GumC2 (EC:2.7.10.1)",20],["Putative glycosyl transferase, glycosyl transferase family 8 protein",1],["hypothetical protein RUMGNA_00037",4],["hypothetical protein DORFOR_01970",15],["signal peptidase I LepB5 (EC:3.4.21.89)",21],["hypothetical protein CLONEX_04219",36],["Molybdopterin biosynthesis enzymes",222],["hypothetical protein FAEPRAM212_00998",36],["L-cystine ABC superfamily ATP binding cassette transporter, ABC protein",26],["hypothetical protein FAEPRAM212_00994",2],["hypothetical protein FAEPRAM212_00995",8],["hypothetical protein FAEPRAM212_00996",86],["hypothetical protein FAEPRAM212_00997",51],["hypothetical protein FAEPRAM212_00990",17],["hypothetical protein FAEPRAM212_00991",74],["hypothetical protein FAEPRAM212_00992",29],["hypothetical protein ALPR1_00100",8],["hypothetical protein CLOBOL_03388",21],["hypothetical protein COPCOM_02200",1],["possible alginate o-acetyltransferase AlgJ",22],["Conserved hypothetical protein, membrane, containing DUF477",2],["possible transmembrane sensor/regulatory protein",8],["hypothetical protein BACEGG_02810",16],["hypothetical protein CLOBOL_03380",1],["lantibiotic modifying enzyme",152],["hypothetical protein CLOBOL_03382",27],["hypothetical protein CLOBOL_03383",62],["hypothetical protein CLOBOL_03385",29],["hypothetical protein CLOBOL_03386",28],["hypothetical protein CLOBOL_03387",62],["hypothetical protein BACSTE_00197",57],["hypothetical protein BACSTE_02783",41],["hypothetical protein P700755_14981",6],["hypothetical protein BIFDEN_00541",33],["GyrA DNA gyrase subunit A (EC:5.99.1.3)",80],["hypothetical protein SAP083B_063",4],["mraW S-adenosyl-methyltransferase mraW",129],["hypothetical protein BACSTE_02785",22],["Acyl-ACP-UDP-N-acetylglucosamineacetyltransferase",3],["hypothetical protein CLOSCI_03062",17],["N6 adenine-specific DNA methyltransferase, D12 class",49],["hypothetical protein CLOSCI_03064",1],["hypothetical protein CLOSCI_03067",3],["hypothetical protein CLOSTMETH_02882",22],["hypothetical protein CLOSCI_03069",2],["hypothetical protein CLOSCI_03068",2],["glycerol dehydratase medium subunit [EC:4.2.1.30]",8],["Arsenate reductase (EC 1.20.4.1)",780],["hypothetical protein CLOSTMETH_02881",17],["hypothetical protein RUMHYD_03672",22],["hypothetical protein BACSTE_00192",16],["Putative ribonuclease RBAM_031940",5],["enzyme (EC:5.1.-.-)",1],["hypothetical protein PRABACTJOHN_01433",19],["endonuclease [EC:3.1.30.-]",69],["Putative transporter subunit: ATP-binding component of ABC superfamily",1],["hypothetical protein BACSTE_02789",2],["sigma N (sigma 54)-dependent transcriptional activator of RNA 3''-terminal phosphate cyclase (EBP familiy)",3],["beta-alanyl-CoA:ammonia lyase",26],["possible fumarate reductase flavoprotein subunit",2],["hypothetical protein CLOSTASPAR_05258",2],["Putative secreted serine protease",3],["hypothetical protein BACOVA_03875",6],["tryptophan synthase beta subunit",193],["hypothetical protein BACOVA_03872",1],["hypothetical protein BACOVA_03871",1],["hypothetical protein CLONEX_02403",57],["putative beta-ketoadipyl CoA thiolase",4],["hypothetical protein CLOSTMETH_02884",57],["ISSth4, transposase, IS30 family, truncated",7],["hypothetical protein BACOVA_03878",2],["hypothetical protein PARMER_02748",3],["Glycosyl hydrolase-related protein",155],["hypothetical protein CLONEX_02406",8],["probable cation/multidrug efflux protein",2],["hypothetical protein ELI_2290",53],["hypothetical protein COPCOM_00996",12],["Predicted channel/filament proteins",2],["hypothetical protein ELI_2297",11],["Protease Do subfamily",3],["HMC operon ORF 5 protein",3],["putative beta-lactam-inducible penicillin-binding protein",16],["hypothetical protein BACCOP_00956",125],["Capsular polysaccharide ABC transporter, ATP-binding protein KpsT",57],["hypothetical protein PARMER_03959",23],["matB",2],["hypothetical protein GCWU000182_01909",2],["amino acid transporter, branched chain amino acid exporter (LIV-E) family",5],["Polysaccharide biosynthesis protein CpsM(V) family protein",2],["Maf-like protein EDWATA_03395",1],["transcriptional regulator, FadR family",12],["hypothetical protein HMPREF9443_02079",2],["His Kinase A (phosphoacceptor) domain./Histidine kinase-, DNA gyrase B-, and HSP90-like ATPase./Response regulator receiver domain./Two component regulator propeller./Y_Y_Y domain.",2064],["BcrD",64],["hypothetical protein BB14905_15195",2],["2-hydroxy-3-oxopropionate reductase (EC 1.1.1.60)",1512],["Gp28 phagic protein",24],["NAD-dependent 4-hydroxybutyrate dehydrogenase",886],["hypothetical protein HMPREF0996_00911",4],["Hemolysin-type calcium-binding region",37],["hypothetical protein Balac_0071",15],["hypothetical protein HMPREF1026_01740",1],["srmb",6],["hypothetical protein BACEGG_00204",6],["hypothetical protein VIBHAR_05096",1],["hypothetical protein HOLDEFILI_01954",6],["23S rRNA 5-methyluridine methyltransferase (EC:2.1.1.-)",6],["hypothetical protein BACEGG_00205",25],["hypothetical protein HOLDEFILI_01951",3],["phage tail tape measure protein, family, core region domain protein",96],["hypothetical protein HOLDEFILI_01952",5],["hypothetical protein HMPREF9488_00391",6],["UPF0102 protein Fbal_0333",1],["hypothetical protein BIFDEN_02333",7],["sulfite exporter TauE/SafE",1],["hypothetical protein DORFOR_01042",8],["hypothetical protein ROSEINA2194_03320",88],["hypothetical protein DORFOR_01040",18],["hypothetical protein DORFOR_01041",27],["hypothetical protein DORFOR_01047",5],["hypothetical protein DORFOR_01044",5],["hypothetical protein DORFOR_01045",13],["hydrogen dehydrogenase",45],["dipeptidyl peptidase IV N-terminal domain protein",1232],["TRAP-T family tripartite ATP-independent periplasmic transporter, binding protein",36],["Carboxy-peptidase",1],["hypothetical protein PTD2_08329",1],["carboxysome-like ethanolaminosome structural protein with role in ethanol utilization",2],["MutS2 protein",6088],["putative inner membrane subunit",1],["hypothetical protein BIFDEN_00900",11],["Putative electron transfer flavoprotein subunit YgcQ",1],["hypothetical protein EIKCOROL_02535",1],["hypothetical protein PROPEN_01453",1],["Polynucleotide adenylyltransferase region:Metal-dependent phosphohydrolase, HD subdomain",8],["hypothetical protein CLOSTMETH_00064",24],["hypothetical protein GCWU000342_00805",10],["Acetyltransferase family protein",1],["hypothetical protein Swit_1100",2],["hypothetical protein LKI_09915",3],["L-glutamate ABC transporter ATP-binding protein / L-glutamine ABC transporter ATP-binding protein / L-asparagine ABC transporter ATP-binding protein / L-aspartate ABC transporter ATP-binding protein",2],["hypothetical protein EUBDOL_00649",3],["putative ABC transporter periplasmic dipeptide-binding protein",4],["hypothetical protein EUBDOL_00647",5],["Whole genome shotgun sequence assembly, contig_3507",1],["Type II restriction enzyme BsuBI (EC 3.1.21.4)",50],["hypothetical protein EUBDOL_00643",5],["putative exported fucosidase",86],["hypothetical protein CLOSTASPAR_02713",59],["hypothetical protein BVU_2148",26],["hypothetical protein CLOSTASPAR_02714",3],["4-hydroxybutanoyl-CoA dehydratase",162],["RNAse G (EC 3.1.4.-)",181],["hypothetical protein CLOBOL_03949",2],["hypothetical protein BACSTE_03471",1],["Annotation not available",416521],["hypothetical protein BACSTE_03472",26],["pyridoxal biosynthesis lyase PdxS",51],["hypothetical protein DORFOR_00398",120],["hypothetical protein BACCAP_03914",105],["hypothetical protein BACSTE_03479",175],["hypothetical protein DORFOR_00394",1],["adenine deaminase (EC:3.5.4.2)",8],["hypothetical protein DORFOR_00391",18],["hypothetical protein DORFOR_00392",3],["hypothetical protein OsI_25114",1],["Putative oxidoreductase, Nitroreductase family",9],["L-xylulose 5-phosphate 3-epimerase (EC 5.1.3.-)",90],["modular polyketide synthase",18],["rhizopine uptake ABC superfamily periplasmic solute-binding protein",62],["hypothetical protein DESPIG_03072",4],["Hypothetical protein EUBREC_0819",17],["putative ABC transporter sugar binding protein",18],["hypothetical protein BIFDEN_00903",1],["hypothetical protein BACCOP_00950",292],["Putative Type IIS restriction/modification enzyme",8],["putative transcriptional regulator of sugar metabolism",1],["DNA topoisomerase IV subunit B ParE (EC:5.99.1.-)",80],["MFS transporter, arabinose efflux permease",4],["Duplicated ATPase component of energizing module of riboflavin ECF transporter / Transmembrane component of energizing module of riboflavin ECF transporter",213],["hypothetical protein BACUNI_01204",94],["Putative LysR-family transcriptional regulator",43],["oxidoreductase, short-chain dehydrogenase/reductase family (EC:1.-.-.-)",2],["hypothetical protein BACUNI_01207",1],["recombination and DNA strand exchange inhibitor protein MutS2",34],["UPF0082 protein SCB49_10937",1],["DNA-directed RNA polymerase sigma subunit RpoD",112],["DNA-directed RNA polymerase sigma subunit RpoE",355],["Putative of site-specific DNA-methyltransferase",5],["DNA-directed RNA polymerase sigma subunit RpoN",32],["tRNA-dihydrouridine synthase 1 (EC:1.-.-.-)",1],["hypothetical protein BACSTE_02115",46],["Putative glutaredoxin",56],["predicted histidine kinase",16],["hypothetical protein RUMOBE_00003",24],["Uncharacterized protein YgfM",1],["3-oxoacyl-(acyl-carrier- protein) synthase III",3],["hypothetical protein CLOBAR_02008",1],["hypothetical protein EUBDOL_01111",1],["Cell division protein MraZ",4801],["hypothetical protein EUBDOL_01112",3],["putative transposase of disrupted insertion sequence",6],["Putative transmembrane transporter permease protein",58],["hypothetical protein RUMGNA_02049",42],["hypothetical protein EUBDOL_01116",3],["hypothetical protein RUMGNA_02047",24],["hypothetical protein EUBDOL_01118",3],["hypothetical protein RUMGNA_02045",9],["hypothetical protein RUMGNA_02044",7],["Transcriptional regulator LacI family",285],["alpha-L-fucosidase 1 (Alpha-L-fucosidefucohydrolase) (Alpha-1,3/4-fucosidase) (AtFUC1)",9],["hypothetical protein RUMGNA_02041",8],["hypothetical protein RUMGNA_02040",3],["ISBmu20 transposase",6],["DNA-invertase hin",25],["Gll1779 protein",29],["hypothetical protein BACCAP_03910",47],["Pyruvate synthase subunit porB",55],["hypothetical protein BACOVA_02588",7],["hypothetical protein EUBHAL_01413",11],["Pyruvate synthase subunit porA",19],["Pyruvate synthase subunit porD",1],["hypothetical protein EUBHAL_01905",32],["hypothetical protein Vvad_PD0463",5],["UPF0133 protein ANACAC_03073",5],["Secretion protein, HlyD family",235],["inosose dehydratase [EC:4.2.1.44]",271],["putative RloC protein",38],["hypothetical protein NEIELOOT_02244",3],["hypothetical protein BACPEC_03042",101],["hypothetical protein NEIELOOT_02246",6],["hypothetical protein HMPREF9430_01811",11],["Phage protein Gp9.",1],["Serine/threonine phosphatases",1],["putative imidazole glycerol phosphate synthase subunit HisF",14],["hypothetical protein ANACOL_03061",26],["nitrate reductase alpha-like protein",1],["Hypothetical protein COLAER_01998",22],["hypothetical protein PARMER_04230",201],["hypothetical protein L8106_05386",5],["hypothetical protein BIFDEN_01730",31],["alr Alanine racemase",68],["glycine cleavage system P-protein, subunit 2",14],["Nodulation protein noeC",5],["hypothetical protein BACCELL_05089",6],["dihydroorotate dehydrogenase electron transfer subunit (EC:1.3.5.2)",5],["hypothetical protein PARMER_04235",12],["hypothetical protein EUBHAL_03042",6],["hypothetical protein BACOVA_02582",33],["hypothetical protein PARMER_04234",12],["putative PRTRC system protein B",75],["hypothetical protein PARMER_03952",12],["hypothetical protein BACOVA_02583",20],["Peptide synthetase 3",3],["Peptide synthetase 2",18],["Peptide synthetase 1",1],["Putative oligopeptide ABC transporter, solute-binding protein",89],["Hypothetical protein COLAER_01992",18],["hypothetical protein CLOSTHATH_07341",7],["Hypothetical protein COLAER_01993",7],["hypothetical protein BACUNI_00157",1],["Di- and tripeptidases",7902],["hypothetical protein BACUNI_00155",1],["Single-strand DNA-specific exonuclease",38],["Member of the clp superfamily, regulatory gamma subunit",11],["hypothetical protein BACOVA_02586",3],["hypothetical protein BACUNI_00151",177],["hypothetical protein BACUNI_00150",37],["hypothetical protein CLOSTMETH_02241",7],["Hydrolase, HAD-superfamily",78],["sodium/proton antiporter, NhaD family (TC 2.A.62)",2171],["hypothetical protein BACUNI_00158",8],["Arp",10],["putative pyridoxine kinase",10],["hypothetical protein BL0340",38],["Probable thiol-disulfide interchange protein",3],["Nucleotide triphosphate hydrolase domain-containing protein",4],["hypothetical protein CLOSCI_03959",7],["Predicted single stranded DNA binding protein",10],["hypothetical protein ANASTE_00791",1],["hypothetical protein Vvad_PD1612",2],["ATP-dependent Zn proteases",7758],["Mitochondrial protein involved in maintenance of the mitochondrial genome",8],["hypothetical protein ANASTE_00797",1],["Hypothetical protein COLAER_00021",46],["hypothetical protein BACOVA_04221",11],["protein containing phosphoesterase domain",21],["Cobalt-precorrin-2 C20-methyltransferase / Cobalt-precorrin-3b C17-methyltransferase",2],["RNA methyltransferase (TrmA-family)",2],["hypothetical protein BACSTE_02113",7],["hypothetical protein CLOSTMETH_00062",4],["Uracil phosphoribosyltransferase",6620],["hypothetical protein Shel_18760",1],["Putative molybdopterin oxidoreductase",3],["hypothetical protein RUMLAC_02447",19],["hypothetical protein RUMLAC_02446",1],["hypothetical protein RUMLAC_02445",9],["hypothetical protein Amuc_0054",17],["TonB-dependent receptor, putative",4499],["hypothetical protein DORFOR_01818",22],["hypothetical protein RUMLAC_02441",1],["hypothetical protein RUMLAC_02440",1],["hypothetical protein DORFOR_01815",7],["hypothetical protein ROSEINA2194_03256",12],["hypothetical protein DORFOR_01817",6],["hypothetical protein DORFOR_01816",13],["hypothetical protein Bache_1119",52],["ribosomal L29 protein",31],["hypothetical protein DORFOR_01812",14],["hypothetical protein CLOL250_02375",123],["hypothetical protein CLOL250_02374",12],["hypothetical protein CLOL250_02377",8],["oligopeptide ABC transporter substrate-binding protein",69],["hypothetical protein CLOL250_02371",27],["hypothetical protein CLOL250_02370",8],["putative formate transporter FocA",88],["hypothetical protein CLOL250_02372",81],["4Fe-4S binding domain./BFD-like [2Fe-2S] binding domain.",1],["Putative PTS system beta-glucoside-specific EIIBCA component",1],["oligoendopeptidase, M3 family",2488],["hypothetical protein CLOL250_02379",4],["ATPase components of various ABC-type transport systems, contain duplicated ATPase",9257],["hypothetical protein CLORAM_02393",2],["tributyrin esterase, putative",31],["hypothetical protein BACINT_02138",292],["hypothetical protein BACCAC_02441",6],["Hypothetical protein c3665",1],["LSU ribosomal protein L14p (L23e)",4101],["hypothetical protein CLORAM_02394",1],["hypothetical protein BACINT_02132",47],["hypothetical protein BACINT_02133",131],["hypothetical protein BACINT_02130",174],["hypothetical protein BACINT_02131",68],["hypothetical protein BACINT_02136",100],["hypothetical protein BACPLE_02265",219],["hypothetical protein BACPLE_02266",291],["hypothetical protein, (pXO1-30)",1],["translation factor, putative",1],["hypothetical protein Clocel_3989",75],["hypothetical protein BHWA1_00753",7],["hypothetical protein BHWA1_00752",12],["hypothetical protein CLOBAR_00440",1],["hypothetical protein CLONEX_04207",1],["hypothetical protein BHWA1_00757",6],["hypothetical protein BHWA1_00756",3],["Putative uncharacterized protein Sb03g046560",8],["hypothetical protein Clocel_3983",45],["hldE protein",423],["Arabinose metabolism transcriptional repressor",61],["Bacterial nucleoid DNA-binding protein",3320],["hypothetical protein DORLON_01672",12],["hypothetical protein DORLON_01671",33],["hypothetical protein DORLON_01670",8],["hypothetical protein DORLON_01677",22],["hypothetical protein DORLON_01676",41],["hypothetical protein DORLON_01675",14],["Beta-xylosidase, putative",3],["hypothetical protein DORLON_01679",12],["PAS/PAC sensor hybrid histidine kinase( EC:2.7.13.3 )",7],["Putative uncharacterized protein PY03493",1],["hypothetical protein COLINT_02878",1],["hypothetical protein HMPREF0891_2035",3],["Putative glycoprotease GCP",206],["hypothetical protein COLINT_02873",8],["Predicted N-ribosylNicotinamide CRP-like regulator",4],["ABC transporter, permease/ATP-binding protein",40823],["hypothetical protein COLINT_02870",1],["hypothetical protein COLINT_02877",5],["hypothetical protein COLINT_02876",2],["hypothetical protein LACR_1769",1],["hypothetical protein ROSEINA2194_02810",30],["hypothetical protein ROSEINA2194_02811",82],["hypothetical protein BACOVA_00842",20],["hypothetical protein ROSEINA2194_02813",21],["hypothetical protein ROSEINA2194_02814",23],["hypothetical protein ROSEINA2194_02815",42],["Oligopeptide ABC transporter, permease protein, inner membrane component",3],["hypothetical protein ROSEINA2194_02817",40],["hypothetical protein ROSEINA2194_02818",16],["toxin-antitoxin system toxin component, PIN family",2],["hypothetical protein Cphy_2573",2],["csm3 family CRISPR-associated ramp protein",52],["hypothetical protein HMPREF9488_01622",6],["hypothetical protein EIKCOROL_02258",1],["hypothetical protein RUMLAC_00129",9],["h-caldesmon",7],["Cytoplasmic copper homeostasis protein CutC",7],["hypothetical protein HMPREF9474_03564",6],["aminodeoxychorismate synthase, subunit I (EC 6.3.5.8)",309],["Propionate kinase (EC 2.7.2.15)",8],["ABC-type transporter, permease component",942],["hypothetical protein ROSEINA2194_03252",11],["hypothetical protein CLOL250_01489",388],["hypothetical protein CLOL250_02238",30],["Cell wall protein, putative",4],["metal ABC transporter ATP-binding protein",25],["hypothetical protein ELI_2880",2],["Membrane protease subunit HflK",12],["hypothetical protein DORLON_00102",2],["amino acid ABC transporter, amino acid-binding protein/permease protein",432],["hypothetical protein DORLON_00100",7],["hypothetical protein DORLON_00101",1],["hypothetical protein DORLON_00106",1],["hypothetical protein DORLON_00107",10],["hypothetical protein DORLON_00104",19],["COG1576: Uncharacterized conserved protein ## ybeA",5],["RNA polymerase sigma-70 factor, ECF subfamily",14770],["hypothetical protein DORLON_00108",3],["hypothetical protein DORLON_00109",24],["anthranilate/para-aminobenzoate synthase component II",5],["Putative uncharacterized protein Sb02g005380",2],["hypothetical protein EUBIFOR_00364",12],["hypothetical protein CLOL250_02239",73],["hypothetical protein CLOHYLEM_04010",8],["hypothetical protein CLOHYLEM_04013",13],["hypothetical protein BACOVA_03047",1],["hypothetical protein CLOSCI_03956",9],["hypothetical protein COPEUT_01847",104],["hypothetical protein COPEUT_01845",23],["hypothetical protein COPEUT_01843",2],["hypothetical protein COPEUT_01840",4],["hypothetical protein COPEUT_01841",7],["SEFIR domain.",15],["hypothetical protein EubceDRAFT_0435",2],["hypothetical protein bpmyx0001_55080",1],["SSU ribosomal protein S5p (S2e)",8793],["branched-chain acyl-CoA synthetase (ADP-forming) alpha subunit (EC 6.2.1.-) / acetyl-CoA synthetase (ADP-forming) alpha subunit (EC 6.2.1.13) / aryl-CoA synthetase (ADP-forming) alpha subunit (EC 6.2.1.-)",1],["methylmalonyl-CoA mutase domain/subunit",80],["putative outer membrane protein SusC",3268],["hypothetical protein ELI_3535",4],["glycosyl hydrolases family 31",492],["Putative transporter fused subunits of ABC superfamily: ATP-binding components",32],["Phosphoenolpyruvate synthase / Pyruvate phosphate dikinase",5632],["DNA gyrase subunit B (EC:5.99.1.4)",1],["possible acyl-CoA reductase",1],["hypothetical protein ANACOL_01876",6],["hypothetical protein BACOVA_01129",1],["hypothetical protein BACOVA_01128",13],["hypothetical protein ANACOL_01873",1],["Protein of unknown function DUF2442",35],["hypothetical protein BACOVA_01123",3],["hypothetical protein DORLON_00198",1],["Gne",3],["hypothetical protein BACOVA_01120",3],["Type I ketosynthase",5],["Dinuclear metal center protein, YbgI family",259],["putative DNA processing protein DprA",650],["Transporter, major facilitator superfamily MFS1, alpha-ketoglutarate permease",72],["1-deoxyxylulose 5-phosphate synthase (EC:2.2.1.7)",3],["hypothetical protein VIBC2010_20065",1],["Cytochrome-c3 hydrogenase, gamma subunit (Electron transfer subunit)",1],["Inorganic carbon transporter/0-antigen polymerase family protein",49],["hypothetical protein CLOL250_00999",52],["hypothetical protein CLOL250_00998",55],["hypothetical protein HMPREF9555_01758",1],["hypothetical protein GCWU000325_02326",30],["hypothetical protein HMPREF1016_02229",10],["hypothetical protein CLOL250_00993",156],["hypothetical protein CLOL250_00991",94],["hypothetical protein CLOL250_00990",23],["hypothetical protein CLOL250_00997",53],["putative biotin biosynthesis protein",3],["hypothetical protein CLOL250_00995",229],["Helicase, type I site-specific restriction-modification system restriction subunit",1],["hypothetical protein CLONEX_03625",35],["hypothetical protein CLONEX_03624",8],["ABC superfamily transporter substrate-binding protein",22],["Hydrogenase 4, membrane subunit (Hydrogenase 4 membrane subunit)",2],["hypothetical protein CLONEX_03621",17],["hypothetical protein CLONEX_03620",3],["hypothetical protein CLONEX_03623",1],["hypothetical protein CLONEX_03622",21],["hypothetical protein ANACAC_02697",2],["hypothetical protein CLONEX_03629",15],["hypothetical protein CLONEX_03628",21],["hypothetical protein ANACAC_02691",3],["hypothetical protein ANACAC_02690",10],["aldehyde reductase; oxidoreductase",4],["hypothetical protein BACUNI_01614",11],["ATP-dependent deoxyribonuclease subunit B",45],["Hox1F",2],["Uncharacterized oxidoreductase Mb2320 (EC 1.-.-.-)",4],["hypothetical protein COPCOM_02439",2],["hypothetical protein BACUNI_01612",415],["hypothetical protein CLOSPI_01338",3],["hypothetical protein COPEUT_02619",3],["hypothetical protein ANACAC_00279",3],["hypothetical protein ANACAC_00277",3],["hypothetical protein ANACAC_00276",5],["hypothetical protein ANACAC_00275",3],["hypothetical protein ANACAC_00274",2],["hypothetical protein ANACAC_00273",4],["aminotransferase AlaT",1666],["hypothetical protein BACDOR_00180",1],["hypothetical protein PARMER_04468",7],["putative signal peptidase",78],["Putative histone H1 protein",1],["YEL030Wp-like protein",9],["hypothetical protein PARMER_03094",83],["hypothetical protein PARMER_03095",11],["hypothetical protein PARMER_03096",254],["Na-H antiporter",3],["heat shock protein HSP90-like protein",2],["hypothetical protein PARMER_03092",5],["hypothetical protein PARMER_03093",17],["hypothetical protein CLOHYLEM_06826",1],["hypothetical protein CLOHYLEM_06827",3],["CYTH domain.",17],["Subtilisin-like serine protease, putative",40],["hypothetical protein CLOHYLEM_06823",8],["hypothetical protein BpOF4_15290",1],["tRNA dihydrouridine synthase A DusA1",24],["Strongly similar to sigma 54 response regulator",1],["tRNA dihydrouridine synthase A DusA2",90],["hypothetical protein CLOHYLEM_06829",1],["hypothetical protein HMPREF1007_00300",14],["hypothetical protein HMPREF1007_00301",55],["hypothetical protein HMPREF1007_00303",4],["GJ12001",2],["hypothetical protein ANACAC_03568",7],["hypothetical protein ANACAC_03569",1],["hypothetical protein CLOSPI_02444",10],["hypothetical protein ANACAC_03564",6],["hypothetical protein CLOSPI_02446",3],["def Peptide deformylase",72],["hypothetical protein ANACAC_03563",9],["hypothetical protein ANACAC_03560",8],["hypothetical protein ANACAC_03561",13],["citrate lyase acyl carrier protein",173],["immunoreactive 84 kDa antigen PG93",4],["hypothetical protein BACOVA_00658",27],["DTDP-glucose 4-6-dehydratase",7],["K09A9.6",2],["hypothetical protein BACOVA_00653",4],["serine/arginine repetitive matrix protein 2",682],["hypothetical protein BACOVA_00651",2],["hypothetical protein BACOVA_00656",78],["Transposase homolog",1],["hypothetical protein BACOVA_00654",13],["hypothetical protein BACOVA_00655",38],["hypothetical protein DORLON_02883",37],["pyruvate flavodoxin dehydrogenase",2],["CRISPR-associated protein Cas5, dvulg subtype",3],["transcriptional regulatory protein QseB 1",5],["hypothetical protein ANACAC_01588",4],["putative DNA gyrase subunit B",3],["hypothetical protein ANACAC_01586",21],["Cyclase family protein",243],["allulose-6-phosphate 3-epimerase (EC:5.1.3.-)",1],["hypothetical protein ANACAC_01582",1],["small terminase subunit",4],["hypothetical protein SORBIDRAFT_07g003520",3],["hypothetical protein EUBVEN_00855",6],["hypothetical protein EUBVEN_00854",2],["hypothetical protein EUBVEN_00857",14],["Phosphate transport system permease protein PstC",1],["LysM repeat-containing protein",398],["hypothetical protein SGF_04067",1],["hypothetical protein EUBVEN_00853",17],["hypothetical protein BACINT_02965",32],["hypothetical protein BACINT_02964",1],["dj-1 family protein",32],["hypothetical protein BACINT_02961",5],["hypothetical protein BACINT_02960",1],["hypothetical protein BACINT_02962",21],["hypothetical protein PBAL39_22080",22],["hypothetical protein HMPREF9474_01562",6],["hypothetical protein HMPREF9474_01565",22],["UPF0161 protein HMPREF0103_2122",1],["hypothetical protein HMPREF9474_01569",5],["hypothetical protein HMPREF9474_01568",4],["UDP-galactopyranose mutase Glf (EC 5.4.99.9)",12],["Hydrogenase 1 maturation protease",104],["collagen-like cell surface-anchored protein SclH",3],["endO-1,4-beta-xylanase",17],["hypothetical protein HMPREF9475_01441",4],["hypothetical protein HMPREF9475_01440",3],["hypothetical protein HMPREF9475_01445",1],["hypothetical protein HMPREF9475_01444",4],["TypA",45],["hypothetical protein HMPREF9475_01449",9],["hypothetical protein BACCOP_03058",360],["Sugar isomerase (SIS)",460],["hypothetical protein FAEPRAM212_00194",294],["4-hydroxyphenylacetate decarboxylase glycyl radical subunit",6],["Putative isocitrate dehydrogenase",1],["hypothetical protein BACOVA_04758",6],["putative transcriptional regulator, CdaR",3],["Glutamine ABC transporter, periplasmic glutamine-binding protein",40],["hypothetical protein CLOBAR_01967",1],["hypothetical protein CLOBAR_01964",2],["CoA-binding domain-containing protein",190],["hypothetical protein CLOBAR_01960",2],["Putative hydrolase, NUDIX family",18],["phage shock operon rhodanese PspE",3],["Molybdate metabolism regulator MolR",1],["DNA-directed RNA polymerase specialized sigma subunit, sigma24-like protein",21],["methylenomycin a resistance protein, mmr",4],["PERIPLASMIC NITRATE REDUCTASE",24],["putative shikimate kinase",4],["Oxidoreductase, zinc-binding",14],["UDP-2,3-diacylglucosamine hydrolase (EC 3.6.1.-)",1076],["glycyl-radical enzyme activating protein family protein",4],["putative auxiliary transport protein, membrane fusion protein (MFP) family",182],["putative oxidoreductase (FAD-binding domain)",260],["hypothetical protein HMPREF1016_00485",8],["hypothetical protein BACSTE_03846",1],["hypothetical protein HMPREF1016_00487",174],["hypothetical protein HMPREF1016_00486",46],["hypothetical protein HMPREF1007_03650",187],["Na(+)-translocating NADH-quinone reductase subunit E (EC 1.6.5.-)",865],["hypothetical protein ECE128010_1824",1],["Hemin ABC superfamily ATP binding cassette transporter, membrane protein",1],["TraE DNA topoisomeraseIII",6],["Phenylacetate degradation enoyl-CoA hydratase PaaB (EC 4.2.1.17)",3],["hypothetical protein FAEPRAM212_02713",34],["hypothetical protein PRABACTJOHN_04204",2],["prolyl aminopeptidase (EC:3.4.11.5)",2],["transcriptional regulator NrdR",1857],["hypothetical protein PRABACTJOHN_04207",118],["hypothetical protein PRABACTJOHN_04200",1],["Glycosyltransferase family 51",36],["hypothetical protein Acfer_1141",9],["putative Na+/sulfate symporter",20],["glycine reductase complex selenoprotein A (EC:1.21.4.4)",1],["hypothetical protein PRABACTJOHN_04208",5],["hypothetical protein PEPMIC_00596",2],["hypothetical protein PEPMIC_00595",1],["hypothetical protein PEPMIC_00594",2],["Putative ribosomal protein HS6-type",39],["hypothetical protein DESPIG_00906",3],["hypothetical protein DESPIG_00907",3],["hypothetical protein DESPIG_00900",20],["hypothetical protein DESPIG_00902",2],["carbamoyl phosphate synthase large subunit",368],["DEAD/DEAH family ATP-dependent RNA helicase",12],["hypothetical protein DESPIG_00909",1],["conserved domain protein, histidine-rich",95],["ABC transporter, CydDC cysteine exporter (CydDC-E) family, permease/ATP-binding protein CydD",19],["ABC transporter, CydDC cysteine exporter (CydDC-E) family, permease/ATP-binding protein CydC",550],["vesicle-fusing ATPase (EC:3.6.4.6)",7],["hypothetical protein CLOL250_01310",37],["Hypothetical protein EUBELI_20481",2],["Putative acyl carrier protein thioesterase-like protein",3],["hypothetical protein NB311A_01789",2],["Na(+)-translocating NADH-quinone reductase subunit D (EC 1.6.5.-)",1067],["hypothetical protein HMPREF0179_00365",8],["DNA-binding transcriptional activator of the SARP family",331],["transporter, LysE family",16],["Molybdopterin binding domain MoeA-like",160],["hypothetical protein DORLON_02889",27],["hypothetical protein CLOSS21_00978",48],["hypothetical protein CLOSS21_00975",1],["hypothetical protein BACCAP_02945",10],["hypothetical protein BACCAP_02946",17],["hypothetical protein HOLDEFILI_02291",1],["hypothetical protein CLOSS21_00971",14],["hypothetical protein CLOSS21_00970",1],["hypothetical protein CLOSS21_00973",14],["ComEC/Rec2-related protein",3400],["hypothetical protein CATMIT_02398",2],["hypothetical protein CLOL250_01311",4],["hypothetical protein CLOLEP_01455",2],["Hypothetical protein COLAER_01768",36],["Branched-chain amino acid ABC transporter, permease protein",242],["hypothetical protein CATMIT_02394",4],["Short-chain alcohol dehydrogenase-like protein",3],["coenzyme A disulfide reductase (CoA-disulfide reductase) (EC:1.8.1.14 1.6.-.-)",4],["hypothetical protein DORFOR_01938",104],["Branched-chain acyl-CoA dehydrogenase",2],["hypothetical protein CGSSpBS397_01911",1],["putative D-tyrosyl-tRNA deacylase",3],["GNAT family Acetyltransferase",41],["hypothetical protein PRABACTJOHN_03960",9],["hypothetical protein PRABACTJOHN_03961",25],["hypothetical protein BACDOR_00886",3],["hypothetical protein BACDOR_00887",1],["Transposase, Mutator family",718],["RarD",10],["hypothetical protein PRABACTJOHN_03966",43],["hypothetical protein BACDOR_00883",3],["Hypothetical protein EUBREC_2826",9],["TraG-related protein",512],["Sodium/hydrogen antiporter",165],["hypothetical protein BACDOR_00888",20],["hypothetical protein BACDOR_00889",16],["Hypothetical protein EUBREC_2821",210],["Putative Insertion sequence IS21-like; putative ATP-binding protein",48],["GAF domain-containing protein A family protein",12],["hypothetical protein BACUNI_02808",21],["hypothetical protein CLOHIR_00150",2],["hypothetical protein CLOBOL_05725",1],["putative acetyltransferase (virginiamycin, streptogramin A, chloramphenicol)",748],["2-oxoglutarate synthase subunit korB",194],["2-oxoglutarate synthase subunit korA",498],["hypothetical protein BACOVA_04981",11],["hypothetical protein BACUNI_02807",1],["Hypothetical protein COLAER_01763",15],["3-polyprenyl-4-hydroxybenzoate carboxy-lyase UbiX (EC 4.1.1.-)",1209],["hypothetical protein CLOLEP_01453",43],["hypothetical protein BACCAC_00425",2],["Alpha-glucoside-specific phosphotransferase enzyme IIB component",15],["hypothetical protein ATEG_05382",2],["glutamyl-tRNA synthetase, class Ic",5],["hypothetical protein HMPREF0177_01307",8],["hypothetical protein HMPREF9443_00397",6],["hypothetical protein STHERM_c05350",1],["Hypothetical protein COLAER_01764",27],["pyrrolo-quinoline quinone",409],["metal-dependent DNA hydrolase of TatD family",2],["Vng0110c",2],["TIGR01212 family radical SAM protein",262],["Endoglucanase and aminopeptidase M42 family homolog",2],["hypothetical protein HMPREF0177_01309",2],["Hypothetical protein OINT_1001773",1],["Putative fructose-1,6-bisphosphate aldolase",1],["Tetratricopeptide repeat protein",7189],["hypothetical protein MHA_2381",2],["Putative mannitol operon repressor",12],["hypothetical protein TRIADDRAFT_52925",8],["hypothetical protein BLAHAN_04652",3],["hypothetical protein BACDOR_03826",1],["Exodeoxyribonuclease V alpha chain (EC 3.1.11.5)",159],["hypothetical protein FAEPRAM212_03450",2],["hypothetical protein BACDOR_03825",27],["putative nicotinamide mononucleotide transporter PnuC",372],["hypothetical protein HMPREF1007_01496",17],["Sialic acid trap transporter permease protein siat",4],["hypothetical protein PARMER_04081",6],["hypothetical protein CLOSCI_02919",6],["Chaperone protein, Hsp70 family",8],["carbohydrate ABC transporter ATP-binding protein",6],["Putative xanthine dehydrogenase subunit A",6],["hypothetical protein RUMOBE_01348",13],["Probable permease of ABC transporter system for sugars",18],["hypothetical protein HMPREF9436_03304",3],["possible large adhesin",1],["transposase IS904",2],["hypothetical protein BACDOR_03828",11],["putative polyphosphate:AMP phosphotransferase",28],["chemotaxis protein MotB family protein",12],["glutathione peroxidase [EC:1.11.1.9]",201],["hypothetical protein VHA_001605",1],["hypothetical protein CLOLEP_02657",86],["hypothetical protein RUMOBE_01054",3],["hypothetical protein CLOSCI_02913",3],["hypothetical protein COPEUT_02788",24],["hypothetical protein COPEUT_02789",11],["Replication initiation and membrane attachment family protein",7],["hypothetical protein BACCAP_02488",9],["hypothetical protein BACDOR_03119",4],["hypothetical protein COPEUT_02780",13],["hypothetical protein COPEUT_02782",4],["hypothetical protein COPEUT_02783",12],["hypothetical protein COPEUT_02784",2],["Putative dna-invertase",1],["putative membrane-associated alkaline phosphatase",29],["Putative transmembrane glycosyltransferase",24],["acetamidase/formamidase family protein",2],["hypothetical protein CLORAM_01831",2],["Addiction module killer protein",4],["hypothetical protein BACPLE_03133",200],["Mannitol-1-phosphate dehydrogenase",10],["hypothetical protein Hmuk_3321",26],["hypothetical protein CLORAM_01838",7],["hypothetical protein EUBIFOR_01555",1],["hypothetical protein DORLON_02396",6],["glycogen debranching enzyme-like protein",1],["DEHA2G19030p",3],["hypothetical protein GCWU000342_01827",2],["hypothetical protein BFZC1_11942",1],["trifunctional thioredoxin/methionine sulfoxide reductase A/B protein",14],["hypothetical protein MldDRAFT_0057",8],["ATP-binding cassette transporter, subfamily B, member 8, group TAP protein PpABCB8",44],["hypothetical protein HMPREF9436_00746",3],["Metal-activated pyridoxal enzyme",41],["hypothetical protein EUBIFOR_00368",1],["hypothetical protein COPCOM_03748",6],["Alpha-N-arabinofuranosidase 2 (EC 3.2.1.55)",2766],["hypothetical protein RUMHYD_02703",15],["hypothetical protein EJP617_26670",6],["hypothetical protein CLOSTASPAR_05841",4],["heat shock protein cognate 1",12],["hypothetical protein RUMHYD_02707",1],["Mu-like prophage FluMu protein gp36",36],["hypothetical protein Balac_0501",2],["hypothetical protein RUMHYD_02704",4],["hypothetical protein Vvad_PD2772",2],["phospholipase/carboxylesterase family",4],["hypothetical protein BIFCAT_00309",1],["outer membrane autotransporter",403],["Possible dihydropyrimidinase",31],["transcriptional regulator, GntR family, putative",6],["hypothetical protein PARMER_04085",127],["primase C 2 family protein",60],["Ribosomal large subunit pseudouridine synthase C (Pseudouridylate synthase) (Uracil hydrolyase)",3],["Retron-type reverse transcriptase-like protein",12],["capsule biosynthesis protein, putative",87],["Cobalt (Co2+) ABC superfamily ATP binding cassette transporter, membrane protein",15],["Cse4 family CRISPR-associated protein",27],["Aldo/keto reductase family oxidoreductase",288],["hypothetical protein BACDOR_01633",31],["ArsB family arsenate permease",8],["Putative cytidine and deoxycytidylate deaminase zinc-binding region",1],["peptidase S8/S53 subtilisin kexin sedolisin (EC:3.4.21.66)",6],["hypothetical protein ALIPUT_02211",390],["hypothetical protein DORFOR_02672",10],["hypothetical protein DORFOR_02673",57],["hypothetical protein DORFOR_02674",18],["hypothetical protein DORFOR_02675",15],["hypothetical protein DORFOR_02676",8],["hypothetical protein COPCOM_03743",13],["hypothetical protein DORFOR_02678",11],["Probable Na+/H+ antiporter",2],["IS200-IS605 family transposase ISLasa8a",17],["Putative sefir domain protein",1],["hypothetical protein BIFLAC_01406",8],["PTS system, sorbitol-specific IIC component",906],["hypothetical protein HMPREF0106_03170",8],["hypothetical protein ALIPUT_02212",724],["hypothetical protein BACCAC_00949",27],["hypothetical protein BACCAC_00948",53],["hypothetical protein BACSTE_00123",36],["hypothetical protein BACCAC_00945",9],["hypothetical protein ALIPUT_02215",64],["hypothetical protein BACCAC_00947",38],["hypothetical protein BACCAC_00946",5],["hypothetical protein BACCAC_00941",73],["hypothetical protein BACCAC_00940",88],["hypothetical protein BACCAC_00943",10],["hypothetical protein COPCOM_03747",7],["Fucose 4-O-acetylase related acetyltransferase",144],["hypothetical protein BACSTE_00121",6],["hypothetical protein COPCOM_03744",10],["hypothetical protein PROPEN_01128",1],["hypothetical protein HMPREF0179_02261",4],["Signal peptidase I, Peptidase_S24 domain protein",2],["hypothetical protein COPCOM_03745",5],["hypothetical protein CLOBOL_03050",14],["two-component sensor (kinase)",12],["hypothetical protein RUMHYD_03072",4],["hypothetical protein RUMHYD_03073",4],["hypothetical protein RUMHYD_03070",3],["hypothetical protein RUMHYD_03071",3],["hypothetical protein RUMHYD_03076",5],["hypothetical protein BACINT_00396",18],["hypothetical protein RUMHYD_03074",1],["Glycosyl hydrolase family 98 C-terminal domain./Glycosyl hydrolase family 98./Carbohydrate binding module (Family 6)",3],["hypothetical protein RUMHYD_03078",8],["hypothetical protein BACSTE_00125",3],["Possible 6-aminohexanoate-cyclic-dimer hydrolase",35],["Ribosomal protection tetracycline resistance protein",1692],["Glycoside Hydrolase Family 13 candidate 1,4-a-glucan branching enzyme; N-terminal CBM48 module",466],["hypothetical protein EUBHAL_00726",13],["hypothetical protein EUBHAL_00725",89],["hypothetical protein EUBHAL_00724",2],["hypothetical protein EUBHAL_00723",23],["hypothetical protein SSU05_0918",47],["hypothetical protein EUBHAL_00721",106],["hypothetical protein EUBHAL_00720",16],["Putative transcriptional regulator (Putative uncharacterized protein)",2],["glycosyl transferase, group 1 family protein( EC:2.4.1.- )",6],["hypothetical protein EUBHAL_00728",20],["hypothetical protein ANACOL_03128",21],["TraM protein",744],["isocitrate dehydrogenase (NADP) (EC 1.1.1.42)",1183],["hypothetical protein ANACOL_03123",1],["hypothetical protein EUBVEN_01811",17],["hypothetical protein ANACOL_03121",3],["COG5433: Transposase",16],["hypothetical protein ANACOL_03127",14],["hypothetical protein ANACOL_03126",14],["hypothetical protein ANACOL_03125",16],["hypothetical protein ANACOL_03124",2],["Possible adenine glycosylase",1],["hypothetical protein GY4MC1_1069",1],["Hypothetical protein EUBREC_1708",78],["hypothetical protein HMPREF9436_00743",3],["Hypothetical protein EUBREC_1706",2],["Hypothetical protein EUBREC_1707",87],["Probable transcriptional activator for leuABCD operon",2],["Hypothetical protein EUBREC_1702",2],["hypothetical protein BSUW23_06745",1],["hypothetical protein MED193_06339",1],["thiolase B",7],["hypothetical protein AURANDRAFT_61643",1],["similar to DEAD-box RNA-dependent helicase p68",1],["hypothetical protein CLOBAR_02545",2],["hypothetical protein ANACOL_00134",1],["hypothetical protein BIFANG_03662",9],["hypothetical protein BACCELL_05600",8],["Protein of unknown function (DUF1121)",57],["Aldose 1-epimerase 1",9],["hypothetical protein Blon_1950",2],["hypothetical protein COPCOM_01177",1],["hypothetical protein RUMOBE_00789",3],["hypothetical protein BACUNI_04238",109],["hypothetical protein BACUNI_04239",93],["hypothetical protein RUMOBE_00782",12],["hypothetical protein RUMOBE_00783",1],["hypothetical protein RUMOBE_00780",4],["hypothetical protein RUMOBE_00781",1],["hypothetical protein CRE_03298",1],["hypothetical protein bpr_I1803",4],["hypothetical protein bpr_I1800",10],["hypothetical protein BACUNI_04231",10],["DNA polymerase III, delta subunit",6700],["hypothetical protein FAEPRAM212_00656",76],["hypothetical protein FAEPRAM212_00655",79],["hypothetical protein FAEPRAM212_00654",1],["hypothetical protein BACUNI_01778",3],["hypothetical protein FAEPRAM212_00652",12],["hypothetical protein BACCAP_03831",7],["hypothetical protein BACCAP_03830",1],["hypothetical protein COPCOM_01173",12],["hypothetical protein BACUNI_01776",59],["hypothetical protein BACUNI_01777",19],["hypothetical protein CLOM621_05775",12],["hypothetical protein FAEPRAM212_00659",3],["hypothetical protein BACCAP_03838",222],["Substrate-specific component PdxT of predicted pyridoxine ECF transporter",2],["Allergen V5/Tpx-1 family protein",234],["hypothetical protein COPCOM_01171",3],["hypothetical protein COPCOM_01521",32],["hypothetical protein VIC_004440",1],["hypothetical protein EUBDOL_00253",1],["putative inner membrane protein",1962],["s-adenosylmethionine:tRNA ribosyltransferase-isomerase",4],["hypothetical protein EUBDOL_00495",6],["putative conjugative transposon protein TraA",656],["hypothetical protein MCAG_01643",1],["hypothetical protein COPCOM_02290",10],["carboxyphosphonoenolpyruvate phosphonomutase-like protein( EC:2.7.8.23 )",2],["DNA (cytosine-5-)-methyltransferase (EC:2.1.1.37)",5],["nitrogenase reductase",292],["putative D-isomer specific 2-hydroxyacid dehydrogenase; putative phosphoglycerate dehydrogenase-like dehydrogenase",2],["conserved hypothetical protein, possible C-terminal metal binding site",52],["hypothetical protein CLOLEP_02652",1],["hypothetical protein BACUNI_03952",12],["hypothetical protein BACUNI_03953",85],["hypothetical protein BACUNI_03950",12],["hypothetical protein BACUNI_03951",61],["hypothetical protein BACUNI_03956",1],["UPF0313 protein CLORAM_01163",14],["hypothetical protein BACUNI_03954",20],["Putative chaperone",7],["TraC2 protein",24],["hypothetical protein BACUNI_03959",2],["putative AcrA/AcrE RND transport or HlyD secretion family protein",6],["Myo-inositol 2-dehydrogenase protein",2],["micrococcal nuclease (SNase-like)",4],["Glutathionylspermidine synthase",134],["hypothetical protein EUBHAL_02035",32],["hypothetical protein ANACOL_02659",1],["Chaperone HscB",6],["hypothetical protein HMPREF0577_0473",1],["COG3118: Thioredoxin domain-containing protein EC-YbbN",69],["hypothetical protein ANACOL_02653",53],["Heat shock protein. Metallo peptidase. MEROPS family M48B",809],["putative toxic anion resistance protein",14],["hypothetical protein ANACOL_02656",34],["hypothetical protein EUBHAL_02037",28],["hypothetical protein ANACOL_02654",8],["hypothetical protein ANACOL_02655",84],["Galactonate dehydratase",55],["2-ketogluconate reductase (EC:1.1.1.215)",2],["hypothetical protein EUBHAL_02036",60],["hypothetical protein HMPREF9536_03598",2],["hypothetical protein CLOSTASPAR_00564",4],["Aminotransferase, class III superfamily",1],["hypothetical protein EUBHAL_02031",97],["hypothetical protein CLOHIR_01644",2],["hypothetical protein CLOSTASPAR_06294",54],["hypothetical protein CLOSTASPAR_06296",4],["ribosomal-protein-alanine N-acetyltransferase-like protein",1],["hypothetical protein CLOSTASPAR_06290",13],["hypothetical protein CLOSTASPAR_06292",23],["phosphoribosylformylglycinamidine cyclo-ligase [EC:6.3.3.1]",6522],["Cytidyltransferase, putative",3],["hypothetical protein EUBHAL_02032",3],["putative membrane-associated neutral zinc metallopeptidase",600],["hypothetical protein BVU_1284",27],["hypothetical protein CLOHYLEM_05629",10],["hypothetical protein CLOHYLEM_05628",2],["Esterase 54",9],["serine/threonine protein kinase cds1 (EC:2.7.11.17)",1],["hypothetical protein Amuc_1478",12],["hypothetical protein Amuc_1479",17],["probable RNA helicase YqfR",1],["hypothetical protein CLOHYLEM_05624",3],["hypothetical protein CLOHYLEM_05627",2],["hypothetical protein CLOHYLEM_05626",1],["hypothetical protein FAEPRAM212_01526",54],["hypothetical protein FAEPRAM212_01527",201],["hypothetical protein FAEPRAM212_01524",61],["bacteriophage DNA primase",8],["hypothetical protein FAEPRAM212_01522",2],["hypothetical protein FAEPRAM212_01523",257],["hypothetical protein BACUNI_00429",88],["protein of unknown function DUF883 ElaB",60],["hypothetical protein BACUNI_00427",108],["hypothetical protein BACUNI_00426",28],["hypothetical protein BACUNI_00425",161],["hypothetical protein BACCOP_00859",56],["hypothetical protein CLOSTASPAR_06330",2],["aconitate hydratase 1",279],["aconitate hydratase 2",15],["tetratricopeptide tPR_2 repeat protein",98],["Methanol dehydrogenase regulator (MoxR) homolog",24],["hypothetical protein Chro.30449",2],["cytochrome bd quinol oxidase subunit 1 apoprotein (EC 1.10.3.-)",3293],["hypothetical protein RUMGNA_01223",5],["hypothetical protein CLOSS21_02943",2],["hypothetical protein NEIELOOT_03027",1],["Solute carrier family 1 (Glial high affinity glutamate transporter), member 2",237],["HAD superfamily (Subfamily IA) hydrolase, TIGR02254",285],["hypothetical protein NEIELOOT_03023",1],["Putative deoxyribose-phosphate aldolase",24],["hypothetical protein EUBDOL_02118",1],["hypothetical protein EUBDOL_02119",11],["sensory transduction/ GGDEF family protein",17],["hypothetical protein BVU_0320",40],["Malate--CoA ligase [ADP-forming] beta chain",2],["hypothetical protein EUBDOL_02114",5],["Arylsulfatase-activating protein AslB",6],["hypothetical protein EUBDOL_02116",13],["hypothetical protein EUBDOL_01716",1],["hypothetical protein GCWU000342_00936",3],["hypothetical protein GCWU000342_00937",3],["hypothetical protein CLOSTASPAR_01745",1],["hypothetical protein CLOSTASPAR_01744",1],["hypothetical protein GCWU000342_00932",29],["hypothetical protein CLOSTASPAR_01742",10],["hypothetical protein GCWU000342_00930",31],["hypothetical protein GCWU000342_00931",4],["two-component system, NtrC family, C4-dicarboxylate",71],["two-component system, OmpR family, response regulator",1286],["xylosidase/glycosyl hydrolase, putative",8],["hypothetical protein CLOSTASPAR_01749",4],["tetR family bacterial regulatory protein",4],["hypothetical protein HMPREF9474_04637",38],["class II aldolase/adducin domain-containing protein",6],["Acetyltransferase, CysE/LacA/LpxA/NodL family",81],["putative IS transposase (OrfA)",4],["Putative transposable element",1],["O-acetylhomoserine sulfhydrylase / O- succinylhomoserine sulfhydrylase",453],["Glycosyl transferases group 1-like protein",2],["Carbon monoxide dehydrogenase large chain",39],["hypothetical protein RUMLAC_01704",1],["Competence protein, putative",2],["UDP-3-O-[3-hydroxymyristoyl] glucosamine N-acyltransferase 2",12],["Anthranilate phosphoribosyltransferase",7183],["Xre family toxin-antitoxin system antitoxin protein",2],["hypothetical protein HMPREF9422_1041",2],["hypothetical protein Cpin_4991",11],["hypothetical protein BACINT_01121",27],["hypothetical protein BIFDEN_00755",1],["hypothetical protein DORFOR_00558",7],["hypothetical protein BACINT_01124",3],["hypothetical protein BACINT_01125",1],["hypothetical protein BACINT_01126",30],["hypothetical protein HOLDEFILI_00298",42],["hypothetical protein BACINT_01128",2],["ABC superfamily transporter ATPase",8],["Probable ATP-binding ABC transporter protein",2],["hypothetical protein BACDOR_00699",107],["hypothetical protein BACDOR_00698",233],["putative N-carbamoyl-L-amino-acid hydrolase",3],["hypothetical protein CW1_3470",3],["hypothetical protein BACDOR_00691",5],["hypothetical protein PRU_0783",15],["hypothetical protein pah_c047o015",1],["hypothetical protein PRU_0785",61],["hypothetical protein BACDOR_00697",2],["hypothetical protein BACDOR_00696",19],["Putative uncharacterized protein yxaA",3],["Putative uncharacterized protein yxaB",2],["putative carboxylesterase type B",6],["Putative uncharacterized protein yxaF",1],["hypothetical protein DORFOR_00552",1],["Cu2 homeostasis protein CutC",20],["hypothetical protein CATMIT_01048",1],["hypothetical protein BACCAC_02594",35],["Putative Nudix hydrolase",3],["hypothetical protein GCWU000342_01147",1],["Mandelate racemase/muconate lactonizing enzyme-like",19],["hypothetical protein GCWU000342_01140",1],["Putative ABC-type transport system, periplasmic component",17],["chorismate mutase ;prephenate dehydratase (EC:5.4.99.5 4.2.1.51)",1],["hypothetical protein RUMLAC_01708",12],["hypothetical protein BT_3740",29],["hypothetical protein EUBVEN_02056",11],["STE24-like endopeptidase",2],["hypothetical protein BT_3746",7],["DnaJ1",18],["hypothetical protein RUMGNA_00171",6],["hypothetical protein RUMGNA_00172",9],["hypothetical protein RUMGNA_00175",9],["hypothetical protein bst041",14],["hypothetical protein RUMGNA_00177",1],["Hypothetical protein COLAER_00560",52],["Hypothetical protein COLAER_00561",42],["Hypothetical protein COLAER_00562",19],["Hypothetical protein COLAER_00565",48],["Hypothetical protein COLAER_00567",14],["Hypothetical protein COLAER_00568",37],["Hypothetical protein COLAER_00569",15],["sodium-dependent neutral amino acid transporter B(0)",2],["RNase G (EC:3.1.4.-)",6],["PTS family trehalose porter component IIABC",11],["hypothetical protein BACPEC_02141",4],["hypothetical protein EUBVEN_02055",20],["hypothetical protein ELI_2316",6],["hypothetical protein BACPEC_02144",6],["hypothetical protein BACPEC_02145",7],["hypothetical protein BACPEC_02146",22],["hypothetical protein BACPEC_02147",1],["deoxyadenosine kinase (EC:2.7.1.76 2.7.1.113)",4],["hypothetical protein BACPEC_02149",5],["hypothetical protein BACCAC_02596",3],["Iron-regulated ABC transporter permease protein SufD",450],["hypothetical protein ELI_2318",78],["restriction-modification enzyme",3],["hypothetical protein PARMER_00932",49],["hypothetical protein CLOBOL_05611",26],["hypothetical protein PARMER_00930",127],["hypothetical protein PARMER_00931",54],["hypothetical protein PARMER_00936",1],["hypothetical protein PARMER_00937",26],["Predicted nucleotidyltransferases",708],["hypothetical protein PARMER_00935",4],["hypothetical protein CLOBOL_05618",1],["outer membrane usher protein FimD",1],["hypothetical protein PARMER_00938",80],["hypothetical protein PARMER_00939",145],["Alpha subunit of malonate decarboxylase",7],["hypothetical protein BACPLE_03003",19],["hypothetical protein BACPLE_03002",339],["hypothetical protein BACPLE_03001",25],["putative ATPase",4771],["hypothetical protein BACPLE_03006",478],["hypothetical protein BACPLE_03005",156],["hypothetical protein BACPLE_03004",572],["fused ATPase and permease components of ABC-type multidrug transport system",72],["hypothetical protein BACPEC_02481",54],["XalA",22],["DNA topoisomerase IV (Subunit A) protein",14],["iron hydrogenase 1",719],["Regulatory protein LuxO",1],["putative periplasmic protein",4721],["hypothetical protein HOLDEFILI_03997",4],["putative 5''-nucleotidase/2'', 3''-cyclic phosphodiesterase",2],["hypothetical protein BACUNI_03076",41],["type i restriction-modification system, m subunit",2],["hypothetical protein BACDOR_01128",3],["putative 8-amino-7-oxononanoate synthase/2-amino-3-ketobutyrate coenzyme A ligase",197],["ferredoxin hydrogenase gamma subunit [EC:1.12.7.2]",57],["hypothetical protein BACDOR_01120",1],["hypothetical protein PROSTU_00275",1],["hypothetical protein BACDOR_01123",2],["TRAP transporter, DctMQ subunit",155],["UPF0082 protein RUM_15350",52],["hypothetical protein SAG1555",55],["Creatinine amidohydrolase family protein",6],["UTP-GlnB uridylyltransferase, GlnD (EC:2.7.7.59)",2],["hypothetical protein SAG1553",12],["hypothetical protein BACUNI_02393",21],["Thiol:disulfide oxidoreductase TlpA",27],["hypothetical protein CLOSTASPAR_01644",20],["hypothetical protein BACDOR_01813",3],["hypothetical protein BATR1942_18955",2],["hypothetical protein BVU_1594",37],["hypothetical protein BVU_1597",156],["CatBC operon transcriptional regulator",1],["hypothetical protein BVU_1591",2],["hypothetical protein BVU_1593",29],["hypothetical protein ALIPUT_00115",633],["L-rhamnose 1-epimerase",314],["putative phage prohead protease, HK97 family",2],["hypothetical protein XAC0817",32],["altronate oxidoreductase (Tagaturonate reductase)(Tagaturonate dehydrogenase)",2],["Replication restart DNA helicase PriA",208],["aromatic-amino-acid transaminase [EC:2.6.1.57]",119],["hypothetical protein LKI_08720",1],["Maf-like protein BACPEC_00965",4],["hypothetical protein EUBSIR_01121",3],["Related to DNA primase TraC",2],["Hydrolase YafV",3],["hypothetical protein CLOBOL_06330",35],["Chloramphenicol phosphotransferase family protein",152],["beta-glucanase/beta-glucan synthetase",8],["endopeptidase O (EC:3.4.24.-)",1],["hypothetical protein ALIPUT_00116",821],["hypothetical protein CW1_0759",4],["transporter, auxin efflux carrier (AEC) family",8],["hypothetical protein ALIPUT_01665",28],["hypothetical protein ALIPUT_01664",932],["hypothetical protein ALIPUT_01667",54],["hypothetical protein Vvad_PD1562",3],["hypothetical protein ALIPUT_01661",2],["hypothetical protein ALIPUT_01663",134],["hypothetical protein ALIPUT_01662",40],["similar to V-type sodium ATP synthase, subunit J",2],["Serine protease HtrA",89],["RNA-binding S1 domain-containing protein",812],["Antioxidant, AhpC/TSA family",1491],["putative cyclic nucleotide-binding domain protein",686],["Dihydropyrimidine dehydrogenase [NADP+] (EC 1.3.1.2)",292],["nucleolar essential protein 1",3],["hypothetical protein BACPLE_03081",78],["hypothetical protein BACUNI_00671",34],["Phosphotransferase system, mannose/fructose-specific component IIA/Phosphotransferase system, mannose/fructose/N-acetylgalactosamine-specific component IIB",5],["hypothetical protein CUY_5220",2],["aerobic-type CO dehydrogenase, large subunit",2],["glycine cleavage system protein H",190],["ATP synthase F1 subcomplex subunit alpha",1],["UPF0210 protein Vvad_PD3116",32],["hypothetical protein CLOLEP_02901",1],["putative aconitate hydratase",1369],["hypothetical protein Ethha_1763",4],["hypothetical protein BACUNI_00355",45],["hypothetical protein Ethha_1761",236],["hypothetical protein Ethha_1760",493],["hypothetical protein Ethha_1766",42],["hypothetical protein Ethha_1765",351],["hypothetical protein SPV1_07591",1],["hypothetical protein CLOLEP_02342",61],["mismatch repair protein MutL",2],["hypothetical protein BACUNI_00357",5],["Glutamyl-tRNA(Gln) amidotransferase subunit A",2852],["Glutamyl-tRNA(Gln) amidotransferase subunit B",1],["Glutamyl-tRNA(Gln) amidotransferase subunit C",2],["belongs to peptidase family M13",9],["ribose transport ATP-binding protein",1],["acetyl-CoA carboxylase carboxytransferase alpha subunit",1],["NagC-type transcriptional regulator",25],["hypothetical protein HMPREF1007_00671",40],["dTDP-4-dehydrorhamnose 3,5-epimerase",7390],["glucuronyl hydrolase",384],["hypothetical protein Vvad_PD1824",4],["cryptic beta-D-galactosidase subunit alpha",42],["F0F1-type ATP synthase, gamma subunit",1476],["ATP-binding protein transporter system",18],["hypothetical protein GCWU000182_02876",7],["CBS domain.",59],["putative phage-derived invertase/resolvase",3],["hypothetical protein GCWU000182_02874",14],["hypothetical protein CLOSCI_01024",1],["hypothetical protein PI23P_01607",23],["type II restrictioN-modification system, M subunit",7],["FtsX-like protein involved in cell division",36],["magnesium-importing ATPase",423],["hypothetical protein SKA34_21244",1],["hypothetical protein PARMER_01179",18],["hypothetical protein DORLON_02512",25],["hypothetical protein CLOLEP_02902",5],["disulfide oxidoreductase",2],["hypothetical protein RUMHYD_01863",3],["hypothetical protein EUBSIR_01124",31],["Fructanase",40],["penicillin-resistant DD-carboxypeptidase",667],["peptidase, M29 (aminopeptidase T) family",2],["hypothetical protein CLONEX_00660",6],["hypothetical protein FAEPRAM212_01188",61],["Ribitol 2-dehydrogenase",1],["hypothetical protein BACINT_04614",1],["Tyrosine-protein phosphatase CpsB",1],["PTS system, mannose-specific IIB component / PTS system, mannose-specific IIC component / PTS system, mannose-specific IIA component",12],["hypothetical protein DORLON_02193",8],["bacterioferritin comigratory protein",432],["putative ABC transporter, ATP-binding protein/permease protein",2],["TraG",3689],["putative 4-carboxymuconolactone decarboxylase",36],["UPF0313 protein HMPREF0219_0506",5],["hypothetical protein CLONEX_00654",7],["hypothetical protein CLONEX_00657",33],["DNA-directed RNA polymerase beta'' chain",4],["hypothetical protein CLONEX_00651",8],["hypothetical protein CLONEX_00650",3],["hypothetical protein CLONEX_00653",5],["hypothetical protein CLONEX_00652",32],["TraA",606],["hypothetical protein HMPREF0204_10688",50],["hypothetical protein CLONEX_00659",55],["hypothetical protein CLONEX_00658",2],["hypothetical protein AciPR4_4219",1],["Chromosome partitioning protein ParB1",22],["Putative glutamate synthase, large subunit (Domain 1)",16],["TraC",208],["IncQ plasmid conjugative transfer protein TraQ (RP4 TrbM homolog)",2],["TraB",653],["(p)ppGpp synthetase I SpoT/RelA",6],["hypothetical protein BIFCAT_01906",4],["Apolipoprotein N-acyltransferase (Copper homeostasis protein)",1],["feruloyl esterase",26],["Mycobacteriophage Barnyard protein gp56",238],["COG0861: Membrane protein TerC, possibly involved in tellurium resistance",2],["Whole genome shotgun sequence of line PN40024, scaffold_8.assembly12x",20],["hypothetical protein HMPREF1007_03321",70],["Endoribonuclease L-PSP domain-containing protein",5],["hypothetical protein ANASTE_00199",2],["hypothetical protein BACINT_01394",5],["hypothetical protein ROSEINA2194_01322",8],["hypothetical protein RUMHYD_02009",1],["agarase (EC:3.2.1.81)",2],["TraN",2672],["Aldehyde dehydrogenase family protein",39],["Surface-anchored NAD dependent sugar epimerase, predicted",1],["Oxidoreductase-like (EC 1.1.1.18)",1],["helicase, C-terminal",65],["hypothetical protein BIFCAT_01902",34],["adp-heptose synthase protein",20],["TraH",390],["hypothetical protein CLOL250_01837",1],["Transcriptional regulator Rrf2 family",21],["hypothetical protein BIFCAT_01900",10],["inner membrane transporter protein",2],["Putative nisin-resistance protein",13],["Aspartate ammonia-lyase (EC 4.3.1.1)",1834],["alpha-arabinofuranosidase II",34],["DNA/RNA helicase (DEAD/DEAH box family)",2420],["Transcriptional regulator, GntR family / Transcriptional regulator, LacI family",12],["hypothetical protein PRABACTJOHN_04521",5],["hypothetical protein DORLON_02190",14],["hypothetical protein HMPREF1026_02006",7],["hypothetical protein ANACAC_00763",1],["Antigen 43",2],["hypothetical protein HMPREF9011_02421",21],["cAMP-binding domain (Catabolite protein activator) transcriptional regulator",4],["methylenetetrahydrofolate reductase",1329],["conserved hypothetical protein with a TPR motif and a caspase domain; putative exported protein",16],["hypothetical protein ROSEINA2194_03848",13],["hypothetical protein ROSEINA2194_03849",15],["hypothetical protein COLSTE_01757",8],["hypothetical protein ROSEINA2194_03844",123],["type I restriction-modification system, M subunit (EC:2.1.1.72)",596],["acetyl xylan esterase A",42],["hypothetical protein ROSEINA2194_03847",3],["hypothetical protein ROSEINA2194_03840",30],["hypothetical protein ROSEINA2194_03841",25],["chaperone dnaJ",211],["chaperone dnaK",441],["possible formate C-acetyltransferase",36],["ribonuclease G and E",16],["nudix hydrolase 3",2],["Signal transduction histidine kinase",120282],["DNA-(apurinic or apyrimidinic site) lyase (EC 4.2.99.18) / endonuclease III (EC 3.2.2.-)",33],["hypothetical protein BACCOPRO_01926",100],["hypothetical protein BACCOPRO_01927",2],["hypothetical protein HMPREF1026_00115",2],["ATP-dependent RNA helicase Ddx42",6],["hypothetical protein BACCOPRO_01923",34],["hypothetical protein BACCOPRO_01920",46],["hypothetical protein CLCAR_2109",1],["18K peptidoglycan-associated outer membrane lipoprotein; Peptidoglycan-associated lipoprotein precursor; Outer membrane protein P6; OmpA/MotB precursor",53],["Putative uncharacterized protein Sb09g020140",1],["hypothetical protein RUMHYD_02004",6],["Lipopolysaccharide biosynthesis protein, putative",4],["Possible aldehyde dehydrogenase (FAD-independent)",116],["hypothetical protein BIFADO_00091",124],["hypothetical protein BACCELL_04554",2],["hypothetical protein BACINT_04815",19],["hypothetical protein BACINT_04814",5],["hypothetical protein BACINT_04813",1],["regulatory protein GntR, HTH:UbiC transcription regulator-associated",15],["hypothetical protein BACINT_04811",20],["hypothetical protein BACINT_04810",6],["hypothetical protein DORFOR_00635",19],["hypothetical protein BIFADO_00061",2],["hypothetical protein BIFADO_00062",61],["chaperone trigger factor protein",4],["protein of unknown function DUF511",3],["protein of unknown function DUF512",1892],["adenosylcobinamide kinase / adenosylcobinamide-phosphate",602],["Orf1, orf2 and orf3 genes, complete cds",34],["protein of unknown function DUF519",1],["Putative polysaccharide export system ATP-binding protein",3],["hypothetical protein PARMER_01443",66],["Imidazole glycerol phosphate synthase subunit hisH",349],["putative conserved hypothetical membrane protein",22],["Putative short-chain dehydrogenase/reductase",2],["hypothetical protein BACCELL_04552",17],["hypothetical protein COPCOM_02489",13],["hypothetical protein CLOL250_00650",39],["Glycosyl transferase cpsJ",4],["hypothetical protein CLOL250_00652",344],["hypothetical protein bcere0001_10790",1],["hypothetical protein CLOL250_00654",39],["Asparagine-rich antigen (clone 25C4)",1],["hypothetical protein HOLDEFILI_00986",1],["hypothetical protein CLOL250_00657",40],["hypothetical protein CLOL250_00658",59],["hypothetical protein CLOL250_00659",135],["hypothetical protein Vpar_1125",1],["hypothetical protein HMPREF9464_01943",1],["hypothetical protein HMPREF9464_01944",1],["LOW QUALITY PROTEIN: cell wall-associated hydrolase",3],["hypothetical protein HOLDEFILI_01437",26],["Competence-stimulating peptide ABC transporter permease protein ComB",2],["hypothetical protein BACSTE_02105",5],["aldo/keto reductase, diketogulonate reductase (EC:1.1.1.274)",5],["hypothetical protein HMPREF9011_02425",45],["hypothetical protein BACDOR_00174",11],["Heat-shock protein DnaJ",1],["hypothetical protein DORFOR_01618",4],["hypothetical protein BACCELL_04559",77],["hypothetical protein ROSINTL182_09488",3],["conserved hypothetical protein related to IS",1326],["possible surface protein",3],["NADH:ubiquinone oxidoreductase, Na(+)-translocating, C subunit",1920],["hypothetical protein COPCOM_02481",41],["hypothetical protein DORFOR_01615",4],["hypothetical protein HMPREF0650_1423",25],["hypothetical protein DORFOR_01614",6],["hypothetical protein CLOSTHATH_05578",3],["aquaporin Z",622],["choline-glycine betaine transporter",3],["putative TonB protein",1968],["hypothetical protein BACCOPRO_01217",26],["Guanylate kinase/L-type calcium channel region",1],["hypothetical protein CLJU_c05360",2],["hypothetical protein BACPLE_01898",326],["hypothetical protein BACPLE_01899",55],["hypothetical protein BACPLE_01896",130],["PUR-alpha/beta/gamma DNA/RNA-binding",70],["hypothetical protein DORFOR_01610",9],["hypothetical protein BACPLE_01892",652],["hypothetical protein BACPLE_01893",172],["hypothetical protein BACPLE_01890",166],["Protease",2528],["hypothetical protein CLOL250_01521",160],["hypothetical protein CLOL250_01520",22],["hypothetical protein CLOL250_01523",40],["hypothetical protein BACCAP_02976",121],["Peptide deformylase 1",439],["hypothetical protein CLOL250_01527",79],["hypothetical protein CLORAM_01588",19],["hypothetical protein CLOL250_01529",212],["hypothetical protein CLORAM_01586",13],["Putative Short-chain dehydrogenase/reductase SDR",6],["Putative voltage-gated chloride channel protein",1],["component of DNA polymerase V, subunit D",15],["penicillin-binding protein 1A",1750],["penicillin-binding protein 1B",61],["biotin-requiring enzyme",780],["hypothetical protein PRABACTJOHN_02509",3],["hypothetical protein PRABACTJOHN_02508",46],["hypothetical protein BIFADO_01339",526],["hypothetical protein BIFADO_01338",152],["hypothetical protein BIFADO_01337",122],["hypothetical protein PRABACTJOHN_02500",54],["hypothetical protein PRABACTJOHN_02503",61],["Peptidyl-prolyl cis-trans isomerase D",1],["Peptidyl-prolyl cis-trans isomerase B",69],["Peptidyl-prolyl cis-trans isomerase A",121],["hypothetical protein BIFADO_01330",145],["hypothetical protein PRABACTJOHN_02090",7],["XynA",2],["protease (zinc) protein",4],["conserved hypothetical protein, uncharacterized bcr, yitt family",3],["hypothetical protein PRABACTJOHN_02097",33],["hypothetical protein HMPREF9443_00084",1],["Coenzyme A biosynthesis bifunctional protein coaBC (DNA/pantothenate metabolism flavoprotein) [Includes: Phosphopantothenoylcysteine decarboxylase (PPCDC) (CoaC); Phosphopantothenate--cysteine ligase (Phosphopantothenoylcysteine synthase) (PPC synthetase) (PPCS) (CoaB)]",1],["iron-regulated protein A",176],["M6 family metalloprotease domain protein",727],["amino acid-binding domain sensor hybrid histidine kinase (EC 2.7.13.3)",1638],["hypothetical protein BACCAP_02970",106],["hypothetical protein ROSEINA2194_01850",4],["hypothetical protein RUMLAC_00209",1],["hypothetical protein BACSTE_01531",18],["potassium efflux system family protein",88],["hypothetical protein RUMHYD_02003",9],["hypothetical protein HMPREF9720_2655",135],["glutamyL-tRNA synthetase",5],["Putative amino acid activating enzyme",219],["triacylglycerol lipase",732],["hypothetical protein PARMER_02646",67],["hypothetical protein PARMER_02647",114],["hypothetical protein PARMER_02644",4],["hypothetical protein PARMER_02645",25],["hypothetical protein PARMER_02642",41],["hypothetical protein PARMER_02643",69],["hypothetical protein PARMER_02640",65],["hypothetical protein PARMER_02641",10],["Glycyl-tRNA synthetase alpha chain",204],["hypothetical protein BACOVA_00991",6],["hypothetical protein PARMER_02648",78],["Hypothetical protein BBMN68_557",84],["Type IIS restriction enzyme Eco57I",207],["glutathione ABC transporter, permease protein",3],["hypothetical protein AmaxDRAFT_1396",2],["hypothetical protein bthur0012_52780",2],["hypothetical protein ANACAC_02558",5],["possible phosphoglucosamine mutase",1],["hypothetical protein M446_7042",1],["putative RNA helicase",44],["Protein of unknown function (DUF1703).",53],["auxin amidohydrolase",1],["Superfamily I DNA and RNA helicase and helicase subunits-like protein",304],["putative sialic acid transporter",8],["hypothetical protein BIFPSEUDO_02531",1],["hydantoin racemase (EC:5.1.99.5)",52],["Pyridoxal-phosphate dependent TrpB-like enzyme",627],["hypothetical protein BIFPSEUDO_02532",16],["acid phosphatase, survival protein",78],["hypothetical protein BACOVA_01081",1],["hypothetical protein CLORAM_00678",10],["hypothetical protein BIFPSEUDO_02536",2],["hypothetical protein BIFPSEUDO_02539",25],["hypothetical protein BIFPSEUDO_02538",3],["Heterodisulfide reductase subunit",5],["hypothetical protein BACOVA_01088",13],["hypothetical protein BACOVA_01089",2],["hypothetical protein CLORAM_00670",1],["Putative vancomycin resistance protein",12],["tRNA nucleotidyltransferase (TRNA adenylyltransferase)",2],["fbp",12],["ABC-type nitrate/sulfonate/bicarbonate transport systems periplasmic components-like protein",117],["hypothetical protein BACPLE_03183",142],["hypothetical protein HMPREF0851_00368",111],["Tex domain protein",11],["hypothetical protein HMPREF9720_1300",3],["crotonobetaine CoA ligase:carnitine CoA ligase",6],["hypothetical protein RCCS2_13089",1],["Mpl",8],["bacteriophage baseplate assembly protein J",4],["hypothetical protein HMPREF1016_02385",1],["hypothetical protein COPCOM_00459",1],["hypothetical protein COPCOM_00458",1],["hypothetical protein DESPIG_02407",4],["hypothetical protein DESPIG_02406",16],["hypothetical protein DESPIG_02405",10],["hypothetical protein COPCOM_00454",1],["hypothetical protein COPCOM_00453",5],["hypothetical protein DESPIG_02402",1],["hypothetical protein COPCOM_00451",5],["putative baseplate assembly protein",216],["Probable glycine dehydrogenase [decarboxylating] subunit 2 1",34],["Aminotransferase class V family protein",1],["hypothetical protein CLOHYLEM_06781",1],["hypothetical protein SSE37_04260",1],["hypothetical protein CLOHYLEM_06787",1],["hypothetical protein CLOHYLEM_06786",19],["hypothetical protein CLOHYLEM_06785",2],["hypothetical protein CLOHYLEM_06784",2],["Uncharacterized 22.5 kDa protein in cps region",1],["hypothetical protein CLOHYLEM_06789",5],["hypothetical protein CLOHYLEM_06788",8],["hypothetical protein RUMLAC_00656",32],["Hypothetical protein EUBELI_01028",16],["4-hydroxyphenylacetate 3-hydroxylase family protein",143],["hypothetical protein BIFANG_03256",1],["hypothetical protein HMPREF9474_02178",4],["hypothetical protein BIFANG_03250",1],["hypothetical protein BIFANG_03251",4],["hypothetical protein CLOSCI_01441",4],["hypothetical protein CLOSTMETH_00628",11],["hypothetical protein HMPREF9443_00865",2],["hypothetical protein HMPREF9474_02172",1],["conserved hypothetical protein; putative nucleotide/oligonucleotide binding protein",2],["UDP-N-acetylmuramoylalanyl-D-glutamate--L,L-2,6-diaminopimelate ligase",193],["hypothetical protein HMPREF9474_02174",1],["hypothetical protein CLOBAR_00958",1],["[Acyl-carrier-protein] acetyl transferase of FASI / Enoyl-[acyl-carrier-protein] reductase of FASI / 3- hydroxypalmitoyl-[acyl-carrier-protein] dehydratase of FASI / [Acyl-carrier-protein] malonyl transferase of FASI / [Acyl-carrier-protein] palmitoyl transferase of FASI / Acyl carrier protein of FASI / 3-oxoacyl-[acyl-carrier- protein] reductase of FASI / 3-oxoacyl-[acyl-carrier- protein] synthase of FASI",2247],["hypothetical protein PREVCOP_03880",5],["hypothetical protein CLOHIR_02049",2],["hypothetical protein CLOBAR_00950",1],["hypothetical protein CLOBAR_00951",4],["oligopeptide-binding protein aliB precursor",20],["hypothetical protein CLOHIR_02045",2],["Iron ABC superfamily ATP binding cassette transporter, ABC protein",2],["hypothetical protein CLOBAR_00955",1],["hypothetical protein CLOBAR_00956",4],["hypothetical protein ANACOL_03845",119],["Phosphonates-binding periplasmic protein",1],["hypothetical protein HMPREF1007_02804",11],["hypothetical protein HMPREF1007_02806",25],["hypothetical protein HMPREF1007_02801",37],["hypothetical protein HMPREF1007_02800",10],["hypothetical protein HMPREF1007_02803",26],["hypothetical protein HMPREF0175_1913",2],["hypothetical protein PARMER_03111",13],["hypothetical protein PARMER_03113",1345],["hypothetical protein PARMER_03112",156],["hypothetical protein PARMER_03115",29],["protein in Tap1-dppD intergenic region",24],["2-dehydro-3-deoxyphosphogluconate aldolase/4-hydroxy-2-oxoglutarate aldolase( EC:4.1.3.16 )",55],["hypothetical protein PARMER_03116",6],["Hypothetical protein COLAER_01419",30],["putative nonribosomal peptide synthetase (NPRS)",4],["chaperone protein GroEL",18],["Deoxyadenosine kinase",87],["hypothetical protein FAEPRAM212_02709",35],["hypothetical protein FAEPRAM212_02708",135],["RNA pseudouridylate synthase BT0642",1142],["hypothetical protein FAEPRAM212_02706",170],["hypothetical protein BIFADO_02015",27],["hypothetical protein BIFADO_02014",135],["hypothetical protein FAEPRAM212_02703",45],["hypothetical protein FAEPRAM212_02702",105],["hypothetical protein BIFADO_02011",16],["hypothetical protein BIFADO_02010",13],["Transposase of IS200 family",1],["Iron-regulated ABC transporter membrane component SufB",6970],["hypothetical protein BIFDEN_00978",65],["hypothetical protein CLOLEP_01018",30],["aluminium resistance protein, putative",20],["hypothetical protein CLOLEP_01016",135],["heparinase II/III family protein",1200],["hypothetical protein BIFDEN_00977",16],["hypothetical protein CLOLEP_01015",88],["hypothetical protein CLOLEP_01012",8],["hypothetical protein CLOLEP_01013",4],["hypothetical protein CLOLEP_01010",74],["hypothetical protein RUMHYD_01104",9],["hypothetical protein PEPMIC_01567",5],["hypothetical protein PEPMIC_01566",1],["Acyl-phosphate glycerol 3-phosphate acyltransferase",115],["hypothetical protein HMPREF9474_01486",11],["flagellin protein FlaC",3],["hypothetical protein HMPREF9474_01484",3],["hypothetical protein BACCOP_04175",2],["Possible short-chain alcohol dehydrogenase",6],["hypothetical protein RUMHYD_01107",13],["type I restriction enzyme EcoDI specificity protein",9],["hypothetical protein BACCOP_04173",3],["hypothetical protein BACCOP_04172",91],["hypothetical protein HOLDEFILI_02015",2],["hypothetical protein ROSEINA2194_02609",1],["UDP-galactopyranose mutase (EC:5.4.99.9)",896],["putative membrane protein precursor",6],["AraC-family regulatory protein",126],["tRNA (guanine-N1-)-methyltransferase",653],["Glycosyl hydrolase family 25 family protein",1],["hypothetical protein DESPIG_02303",6],["UPF0365 protein ClothDRAFT_1193",42],["hypothetical protein BACCELL_02376",12],["hypothetical protein BACCELL_02377",12],["hypothetical protein BACCELL_02374",13],["hypothetical protein BACCAP_03935",10],["hypothetical protein BACCAP_03932",129],["hypothetical protein BACCELL_02373",14],["hypothetical protein BACCAP_03930",129],["hypothetical protein BACCAP_03931",2],["hypothetical protein RUMOBE_01896",1],["hypothetical protein HMPREF1026_01647",1],["Dipeptide transport system permease protein DppB (TC 3.A.1.5.2)",3255],["Thiamine pyrophosphate protein domain protein TPP-binding protein",26],["hypothetical protein BT_4294",5],["hypothetical protein EUBIFOR_01604",11],["hypothetical protein RUMLAC_00150",16],["UPF0307 protein Hsero_1856",1],["putative type IV pilin",33],["hypothetical protein ALIPUT_00417",756],["hypothetical protein CLOSTMETH_03053",3],["Invertase/recombinase like protein",17],["methionine sulfoxide reductase (EC:1.8.4.11)",1],["Na+-dependent transporter SBF family",5],["Aspartate carbamoyltransferase, regulatory subunit",1146],["maltose phosphorylase (EC:2.4.1.8)",11],["osmosensitive K channel signal transduction histidine kinase, sensor subunit KdpD",18],["hypothetical protein YPTS_3597",2],["hypothetical protein LM5578_1895",19],["hypothetical protein LM5578_1893",1],["hypothetical protein LM5578_1890",52],["hypothetical protein SARI_03596",1],["MobA mobilization protein",10],["Phage protein, HK97 gp10 family protein",1],["UPF0251 protein VPA0321",1],["hypothetical protein HMPREF9007_01531",3],["dipeptidase, truncated",7],["Putative DNA-binding prophage protein",1],["hypothetical protein OsJ_11874",1],["hypothetical protein Phep_0838",101],["hypothetical protein HMPREF6485_0960",2],["hypothetical protein DORLON_02366",35],["hypothetical protein FAEPRAM212_03078",400],["hypothetical protein FAEPRAM212_03079",56],["hypothetical protein VEIDISOL_00334",1],["hypothetical protein FAEPRAM212_03077",11],["dihydroorotase [EC:3.5.2.3]",6648],["hypothetical protein FAEPRAM212_03075",9],["hypothetical protein COLSTE_01147",7],["hypothetical protein VEIDISOL_00331",2],["hypothetical protein FAEPRAM212_03070",131],["hypothetical protein FAEPRAM212_03071",102],["putative hexulose-6-phosphate isomerase",342],["hypothetical protein BACFIN_06219",5],["hypothetical protein BACFIN_06218",44],["Mrr restriction endonuclease",23],["hypothetical protein BACFIN_06212",3],["hypothetical protein HMPREF9010_01034",1],["short chain dehydrogenase (EC:1.1.1.-)",21],["oxidoreductase, YhhX family protein",1],["PTS system glucosamine dimer-specific IIB component, Lac family (TC 4.A.3.2.6)",1],["hypothetical protein BACINT_03228",3],["hypothetical protein SPAB_04105",1],["glycosyl hydrolase family 53",35],["Puative trans-aconitate methyltransferase",1],["phosphoheptose isomerase [EC:5.-.-.-]",437],["Adenine/guanine phosphoribosyltransferases and related PRPP-binding proteins",2410],["Os12g0211500",1],["hypothetical protein GCWU000182_02037",4],["hypothetical protein CLOBOL_05948",1],["hypothetical protein GCWU000182_02034",1],["hypothetical protein GCWU000182_02031",2],["Phosphate transport system protein PhoU homolog",24],["paladin",142],["putative transmembrane peptidase",34],["Putative type III restriction system endonuclease",113],["hrdc domain protein",27],["hypothetical protein RUMHYD_00850",18],["hypothetical protein COLSTE_00232",2],["hypothetical protein COLSTE_00230",19],["hypothetical protein COLSTE_00236",20],["haloacid dehalogenase-like hydrolase, putative",10],["carbohydrate isomerase, KpsF/GutQ family protein",29],["hypothetical protein CATMIT_02452",5],["hypothetical protein CATMIT_02450",1],["hypothetical protein CATMIT_02451",5],["Nucleotide pyrophosphatase",111],["L-cystine import ABC transporter L-cystine-binding protein TcyA",2],["hypothetical protein SCH_4058",5],["hypothetical protein CATMIT_02459",1],["hypothetical protein LMED105_07213",2],["hypothetical protein RUMHYD_00854",7],["hypothetical protein BDI_2645",28],["hypothetical protein CLOSTMETH_03052",9],["hypothetical protein BDI_2643",19],["putative transmembrane GGDEF/EAL domain protein",3],["Two-component system protein sensor histidine kinase",9],["hypothetical protein COPCOM_00737",1],["hypothetical protein BACEGG_02865",6],["hypothetical protein BACEGG_02866",8],["hypothetical protein BACEGG_02867",19],["hypothetical protein BACEGG_02860",14],["hypothetical protein BACEGG_02861",5],["hypothetical protein BACEGG_02862",3],["hypothetical protein BACEGG_02863",3],["Hypothetical protein EUBREC_2981",2],["putative metalloprotease YggG",21],["Hypothetical protein EUBREC_2983",143],["low affinity penicillin binding protein",616],["hypothetical protein Cpin_7218",35],["transmembrane MutS family DNA mismatch repair protein",4],["hypothetical protein BACUNI_01098",51],["hypothetical protein DORFOR_03069",1],["probable oxidoreductase/Short-chain dehydrogenase",16],["branched-chain amino acid ABC transporter",21],["transcriptional regulator (LacI family)",941],["hypothetical protein DORFOR_03060",14],["hypothetical protein DORFOR_03061",7],["hypothetical protein DORFOR_03066",9],["hypothetical protein DORFOR_03067",8],["hypothetical protein DORFOR_03064",12],["hypothetical protein DORFOR_03065",1],["hypothetical protein BIFDEN_02124",2],["SoxR family transcriptional regulator",6],["hypothetical protein ANACOL_00576",3],["hypothetical protein HMPREF9008_00595",1],["hypothetical protein BACUNI_01097",272],["hypothetical protein HMPREF9474_02904",1],["Trk family K+ transporter",6],["Putative transcriptional regulator, PucR family",1],["protein tex, putative",8],["Hypothetical protein COLAER_00402",5],["hypothetical protein PRABACTJOHN_01668",1],["hypothetical protein VEIDISOL_01466",1],["N-Acetyl-D-glucosamine permease, possible",19],["hypothetical protein BACUNI_01090",273],["COG1574: Predicted metal-dependent hydrolase with the TIM-barrel fold",74],["hypothetical protein EUBVEN_02287",9],["Putative phosphatase/kinase",2],["alpha-2-macroglobulin-like protein",3],["Transposase, mutator family",1],["IS4 family Transposase",4],["proteinase inhibitor I4",12],["hypothetical protein EUBHAL_01992",7],["hypothetical protein EUBHAL_01991",18],["hypothetical protein EUBHAL_01990",11],["hypothetical protein EUBHAL_01996",1],["glutamine abc transporter, permease protein",12],["Putative integrase",689],["hypothetical protein EUBIFOR_00299",2],["hypothetical protein Intca_0132",1],["hypothetical 73.7 kDa protein",3],["hypothetical protein GCWU000342_01984",41],["hypothetical protein GCWU000342_01985",2],["hypothetical protein CUU_1918",2],["hypothetical protein BACCAP_01516",265],["hypothetical protein GCWU000342_01989",1],["Oxaloacetate decarboxylase, gamma chain.",319],["glycerol-3-phosphate dehydrogenase [NAD(P)+], NAD-dependent",525],["hypothetical protein BACCAP_01511",1],["hypothetical protein EUBIFOR_01499",6],["amylovoran biosynthesis glycosyltransferase",10],["hypothetical protein Dfer_1264",44],["nitrogen regulation protein NR (I)",6],["Periplasmic murein peptide-binding protein",1],["putative aldose epimerase family protein",2],["Heme ABC type transporter HtsABC, permease protein HtsC",1],["Heme ABC type transporter HtsABC, permease protein HtsB",9],["glycoside hydrolase, family 51",224],["hypothetical protein Shel_01360",5],["Hypothetical protein, ydbS homolog",67],["malonate decarboxylase alpha subunit (EC:4.1.1.9)",1],["hypothetical protein PARMER_01098",14],["hypothetical protein BACCELL_04909",11],["hypothetical protein BACCELL_04908",8],["hypothetical protein RUMLAC_00156",3],["response receiver histidine kinase response regulator",24],["hypothetical protein BACCELL_04903",27],["transposase, IS66 family",3],["hypothetical protein BACCELL_04906",4],["Tagatose-6-phosphate ketose/aldose isomerase",1],["hypothetical protein BACCELL_04904",2],["PTS system enzyme I",1],["hypothetical protein CLOBAR_02030",1],["hypothetical protein HMPREF0542_10361",6],["isopentenyl-diphosphate delta-isomerase, type 2",2],["hypothetical protein BACCOP_01142",1],["hypothetical protein BACSTE_01456",46],["hypothetical protein BACOVA_04915",1],["hypothetical protein BACOVA_04914",6],["putative ATP synthase alpha/beta family, nucleotide-binding domain protein",3],["UDP-N-acetylglucosamine 4-epimerase (EC 5.1.3.7)",128],["hypothetical protein BACOVA_04911",2],["RNA methyltransferase, TrmH family, group 3 (EC:2.1.1.-)",11],["hypothetical protein BACOVA_04913",9],["RfaE (EC:2.7.-.-)",2],["hypothetical protein BACOVA_04919",33],["hypothetical protein BACOVA_04918",3],["Acetaldehyde dehydrogenase (EC 1.2.1.10)",34174],["hypothetical protein TRV_07386",2],["Putative sodium:alanine symporter",2],["putative short-chain dehydrogenase; putative 3-oxoacyl-[acyl-carrier protein] reductase proteins",2],["hypothetical protein HMPREF0179_02545",4],["hypothetical protein HMPREF0179_02544",1],["hypothetical protein HMPREF0179_02547",4],["HesB-like domain protein",4],["hypothetical protein HMPREF0179_02540",20],["hypothetical protein HMPREF0179_02543",9],["transglutaminase",5],["hypothetical protein CLOHYLEM_03946",14],["hypothetical protein RUMOBE_01336",42],["hypothetical protein RUMOBE_01337",10],["hypothetical protein RUMOBE_01330",35],["hypothetical protein RUMOBE_01331",38],["hypothetical protein RUMOBE_01332",136],["hypothetical protein RUMOBE_01333",91],["Aminobenzoyl-glutamate transport protein",750],["hypothetical protein RUMOBE_01338",63],["hypothetical protein RUMOBE_01339",16],["Putative phage replication protein",5],["carbon starvation protein csta",17],["hypothetical protein GCWU000324_01666",1],["putative phage/plasmid DNA primase",291],["ketose-bisphosphate aldolases",238],["Biotin carboxyl carrier protein of oxaloacetate decarboxylase",92],["hypothetical protein BACDOR_02142",3],["hypothetical protein BACDOR_02141",4],["hypothetical protein BACDOR_02140",40],["Type I restriction-modification system protein",62],["hypothetical protein BACDOR_02149",5],["hypothetical protein BACDOR_02148",55],["Glucokinase (EC 2.7.1.2)",8884],["exonuclease",2732],["Lmo2161 protein",47],["hypothetical protein BACCOP_02732",24],["hypothetical protein PVOR_05403",1],["Hypothetical protein EUBREC_3547",171],["sodium-dependent amino acid transporter (proline, tryptophan)",8],["Hypothetical heavy metal-translocating ATPase",2],["oligopeptide ABC transporter, oligopeptide-binding protein AliB",1179],["pyruvate formate lyase II activase",4],["hypothetical protein HMPREF6123_2113",2],["putative protein FYV7",6],["hypothetical protein bst035",8],["hypothetical protein bst032",545],["Protein of unknown function DUF2079, membrane",32],["hypothetical protein RUMOBE_00067",8],["hypothetical protein RUMOBE_00066",37],["hypothetical protein RUMOBE_00065",70],["UPF0246 protein BSIG_02801",3],["hypothetical protein HMPREF9007_02027",1],["hypothetical protein RUMOBE_00062",45],["hypothetical protein HMPREF9007_02025",19],["hypothetical protein RUMOBE_00060",2],["Nicotinamidase family protein YcaC",1],["hypothetical protein CLOSTASPAR_01254",15],["Transcriptional regulator, TetR family precursor",46],["hypothetical protein HMPREF0996_02666",7],["hypothetical protein RUMOBE_00068",17],["hypothetical protein ANACOL_03084",125],["hypothetical protein ANACOL_03085",150],["hypothetical protein ANACOL_03086",263],["hypothetical protein ANACOL_03087",43],["AAA - ATPase, putative",94],["hypothetical protein ANACOL_03083",20],["hypothetical protein ANACOL_03088",18],["hypothetical protein ANACOL_03089",244],["Conserved hypothetical phage protein",128],["hypothetical protein BACOVA_00929",9],["hypothetical protein BACDOR_03230",3],["hypothetical protein BACDOR_03231",85],["hypothetical protein BACDOR_03236",2],["Predicted flavodoxin",2],["hypothetical protein BACDOR_03234",1],["Predicted sugar ABC transport system, periplasmic binding protein YphF precursor",1],["acetoin transport repressor",2],["hypothetical protein BACOVA_00921",11],["hypothetical protein BACDOR_03238",1],["Excinuclease ABC, A subunit",3820],["hypothetical protein CLOSPO_01622",4],["cyclic di-GMP signal transduction protein",3],["hypothetical protein BACOVA_00926",1],["hypothetical protein BACOVA_00927",26],["hypothetical protein DORLON_02544",3],["hypothetical protein DORLON_02545",1],["bifunctional protein: GTP cyclohydrolase II; 3,4 dihydroxy-2-butanone-4-phosphate synthase",11],["hypothetical protein DORLON_02547",48],["confers peroxide resistance in bioflms",4],["putative modification methylase (EC:2.1.1.113)",1],["hypothetical protein DORLON_02543",8],["hypothetical protein BRAFLDRAFT_87607",1],["glycine betaine/L-proline transport",8],["hypothetical protein DORLON_02549",11],["MraY transferase-like",2],["hypothetical protein CLOHYLEM_04034",2],["hypothetical protein CLOHYLEM_04033",5],["A/G-specific adenine glycosylase muty, putative",4],["hypothetical protein CLOHYLEM_04031",11],["hypothetical protein CLOHYLEM_04030",1],["Sensor kinase",14],["hypothetical protein RUMLAC_01514",50],["Clostripain-related protein",2675],["Spore coat assembly protein",122],["hypothetical protein RUMLAC_01515",18],["4''-phosphopantetheinyl transferase (EC 2.7.8.-)",19],["hypothetical protein BACUNI_01638",22],["hypothetical protein BACEGG_01159",50],["hypothetical protein HMPREF1011_01152",8],["ChaT5 protein",36],["hypothetical protein BACUNI_01631",19],["hypothetical protein BACUNI_01630",18],["hypothetical protein BACUNI_01633",439],["RNAse III (EC:3.1.26.3)",115],["hypothetical protein BACUNI_01635",107],["hypothetical protein BACUNI_01634",131],["hypothetical protein PRABACTJOHN_01411",4],["Carboxypeptidase C (Cathepsin A)",1],["hypothetical protein BACCOPRO_02747",1],["Bacterioferritin comigratory protein",173],["putative HEAT repeat-containing domain protein",768],["Ribosome small subunit-stimulated GTPase EngC",8915],["hypothetical protein RUMGNA_00479",59],["Putative acetyltransferase( EC:2.3.1.- )",2],["Plasmid transfer factor-related protein",423],["hypothetical protein BACCOPRO_02745",14],["hypothetical protein BACUNI_01150",11],["Trehalose phosphorylase",3],["sigma 54 modulation protein / S30EA ribosomal protein",217],["Hypothetical protein EUBREC_3548",25],["CRISPR-associated RAMP Csd1 family protein",24],["hypothetical protein FAEPRAM212_03304",4],["putative multicomponent Na+:H+ antiporter subunit B",21],["hypothetical protein Vvad_PD0236",3],["hypothetical protein Vvad_PD0237",6],["Toxin-antitoxin system, antitoxin component, AbrB domain protein",3],["putative protein Ymh",52],["hypothetical protein BACINT_00150",26],["hypothetical protein BACINT_00151",2],["hypothetical protein BACINT_00156",5],["hypothetical protein BACINT_00157",18],["D-alanyl-D-alanine carboxypeptidase fraction A",9],["molybdopterin biosynthesis MoeB protein-like protein",3],["hypothetical protein CLOSTASPAR_06319",4],["Hypothetical protein COLAER_02078",27],["Possible outer membrane lipoprotein GNA33, membrane-bound lytic murein transglycosylase",1],["hypothetical protein CLOSTASPAR_06311",4],["hypothetical protein CLOSTASPAR_06310",4],["hypothetical protein CLOSTASPAR_06313",6],["hypothetical protein CLOSTASPAR_06315",2],["hypothetical protein CLOSTASPAR_06314",24],["hypothetical protein CLOSTASPAR_06317",4],["GPR endopeptidasespore protease (Spore protease) (EC 3.4.24.78)",4],["hypothetical protein BACUNI_00588",76],["hypothetical protein CLOSPO_00570",3],["hypothetical protein CLOSPO_00573",4],["hypothetical protein CLOSPO_00572",4],["Predicted amino-acid acetyltransferase (EC 2.3.1.1) complementing ArgA function in Arginine Biosynthesis pathway",36],["hypothetical protein BACUNI_00581",24],["hypothetical protein BACUNI_00582",34],["hypothetical protein BACUNI_00583",35],["hypothetical protein CLOBOL_07137",16],["D-xylose transport ATP-binding protein XylG",180],["hypothetical protein BACUNI_00586",6],["hypothetical protein BACUNI_00587",1],["hypothetical protein RUMLAC_01648",4],["hypothetical protein HMPREF1026_01639",1],["hypothetical protein RUMHYD_01199",9],["hypothetical protein PRABACTJOHN_01804",11],["putative mobilization/recombination protein",28],["hypothetical protein CUS_1335",7],["indolepyruvate ferredoxin oxidoreductase, beta chain",2],["hypothetical protein RUMHYD_01191",20],["hypothetical protein RUMHYD_01197",18],["thiosulfate sulfurtransferase protein",1],["Menaquinone-specific isochorismate synthase (EC 5.4.4.2)",744],["hypothetical protein RUMHYD_01194",7],["EC:2.3.1.-",1],["chaperonin (groEL)",5],["motility accessory factor",4],["hypothetical protein DESPIG_01454",16],["D-Ala-D-Ala dipeptidase domain protein",1],["Mu bacteriophage protein T",4],["filamentous hemagglutinin outer membrane protein",6],["hypothetical protein CLOHYLEM_05786",4],["hypothetical protein CLOBOL_02620",7],["hypothetical protein PRABACTJOHN_01807",37],["hypothetical protein CLOHYLEM_05785",3],["Putative enoyl-[acyl-carrier-protein] reductase II",87],["hypothetical protein CLOHYLEM_05783",7],["hypothetical protein CLOHYLEM_05780",10],["ABC transporter, ATP-binding protein, possible sodium exporter",1],["hypothetical protein SORBIDRAFT_06g016920",1],["Protein methyltransferase HemK",6],["phosphoribosylformylglycinamidine synthase",12741],["CMP-binding factor",400],["hypothetical protein CLOBOL_02623",1],["ferrichrome ABC transporter-like protein",2],["GM18584",2],["aminopeptidase C (bleomycin hydrolase)",31],["Transmembrane glycosyl transferase",3],["Probable DNA gyrase subunit A, chloroplastic/mitochondrial",2],["hypothetical protein COPEUT_03020",15],["Ribosomal large subunit pseudouridine synthase C (EC 4.2.1.70)",1973],["hypothetical protein HMPREF9214_0058",1],["bacteriocin ABC transporter, metallopeptidase/ATP-binding subunit",614],["XerC/D integrase/recombinase protein (XerC/xerD)",13],["hypothetical protein SUBVAR_05719",124],["nad-binding site",6],["aminotransferase (EC:2.6.1.83)",18],["hypothetical protein HOLDEFILI_00413",1],["Putative activator of (R)-2-hydroxyglutaryl-coA dehydratase",20],["hypothetical protein BACUNI_01151",15],["hypothetical protein ROSEINA2194_01012",10],["hypothetical protein DORFOR_00564",5],["possible chemotaxis protein CheC",12],["hypothetical protein BACINT_01689",45],["hypothetical protein LOC100279909",1],["Na/Pi-cotransporter II-like protein",629],["hypothetical protein BACINT_01685",4],["Oligopeptide binding protein",61],["hypothetical protein BACINT_01680",2],["glycosyl transferase, group 1 family",4737],["type I restriction-modification system S protein",249],["hypothetical protein ROSINTL182_09133",8],["hypothetical protein ROSINTL182_09130",98],["hypothetical protein ROSINTL182_09136",14],["two-component sensor kinase EnvZ",45],["hypothetical protein DORFOR_02929",9],["putative BatA protein",532],["ABC1 family protein kinase",211],["putative carbamoyltransferase",18],["SpoIIE domain protein",8],["Cytidine 5''monophosphate N-acetylneuraminic acid synthetase, putative/polysaccharide biosynthesis protein",17],["putative RNA pseudouridine synthase YtzF (EC:5.4.99.-)",3],["Putative sporulation-specific glycosylase YdhD",8],["Diguanylate cyclase",603],["proton/sodium-glutamate symport protein GltT",577],["Sulfate transport system substrate-binding protein",73],["hypothetical protein CLOBOL_04441",10],["TraC-3 protein",1],["tRNA synthetase class I family protein",45],["Ribosome biogenesis GTP-binding protein YlqF",1462],["protein involved in gliding motility GldM",477],["protein involved in gliding motility GldJ",35],["protein involved in gliding motility GldK",1065],["protein involved in gliding motility GldF",30],["hypothetical protein BIFCAT_00110",11],["protein involved in gliding motility GldD",108],["protein involved in gliding motility GldE",870],["protein involved in gliding motility GldA",13],["hypothetical protein BACDOR_00152",14],["hypothetical protein BACDOR_00153",6],["PTS system, mannose/fructose/sorbose family, IIB component",72],["hypothetical protein BACDOR_00155",234],["hypothetical protein ELI_4221",2],["homoserine O-succinyltransferase [EC:2.3.1.46]",4461],["hypothetical protein ELI_4227",1],["Ig domain-containing protein group 2 domain-containing protein",402],["nifU domain-containing protein",6],["hypothetical protein BACDOR_04573",3],["peptidylprolyl isomerase domain-containing protein",48],["Siderophore achromobactin ABC transporter, ATPase component",1],["SNF2 helicase associated domain protein",35],["Vpr",2],["HNH endonuclease domain protein",539],["hypothetical protein Elen_2332",98],["putative xanthine/uracil/vitamin C permease",16],["putative transposase PrcB",21],["hypothetical protein Elen_2336",13],["Amino acid ABC transporter membrane protein",95],["UPF0246 protein GCWU000182_00090",10],["hypothetical protein OsJ_24163",1],["hypothetical protein CLOBOL_03145",5],["Chitooligosaccharide deacetylase (Nodulation protein B)",9],["hypothetical protein CLOBOL_03141",3],["hypothetical protein ROSEINA2194_01972",39],["hypothetical protein ROSEINA2194_01973",5],["Hypothetical protein COLAER_00189",20],["hypothetical protein ROSEINA2194_01971",38],["hypothetical protein ROSEINA2194_01976",10],["hypothetical protein ROSEINA2194_01977",21],["hypothetical protein ROSEINA2194_01974",24],["hypothetical protein ROSEINA2194_01975",10],["hypothetical protein CLOBOL_05795",21],["IG hypothetical 16680",9],["hypothetical protein ROSEINA2194_01979",5],["hypothetical protein CLOBOL_05791",28],["hypothetical protein CLOBOL_05790",4],["hypothetical protein CLOBOL_05793",1],["Stage 0 sporulation protein j",2],["probable DNA-binding response regulator",1],["hypothetical protein ROSEINA2194_02004",48],["hypothetical protein PARMER_03933",60],["Hypothetical protein yddB",15],["Putative type I restriction-modification system",28],["Probable GTP pyrophosphokinase",2],["mobilization protein A-like protein",66],["conserved hypothetical protein containing DivIVA domain",2],["Hypothetical protein c1463",1],["hypothetical protein Tter_2666",9],["UPF0371 protein CORAM0001_0862",2],["lipopolysaccharide export system permease protein",27],["conserved hypothetical protein containing fibronectin, type III domain",4],["hypothetical protein BIFADO_00098",126],["Protein involved in cobalamin biosynthetic process",8],["hypothetical protein BACINT_00078",7],["hypothetical protein ROSEINA2194_02000",4],["Probable transcriptional regulator",1091],["hypothetical protein DORLON_00709",12],["Stage 0 sporulation protein J",6963],["possible NAD(+) kinase",9],["hypothetical protein ISM_13510",1],["hypothetical protein BACCELL_00207",14],["signal peptidase (type I)",10],["hypothetical protein HMPREF9436_00176",99],["hypothetical protein ALIPUT_00477",40],["condensation domain-containing protein",5],["hypothetical protein ALIPUT_00475",4],["Stage 0 sporulation protein A",100],["hypothetical protein ALIPUT_00473",29],["hypothetical protein ALIPUT_00471",22],["hypothetical protein ALIPUT_00470",10],["putative topoisomerase (partial)",3],["predicted ATP-dependent metalloprotease FtsH",5],["hypothetical protein RUMLAC_00063",30],["PTS system, maltose and glucose-specific IIA component (EC 2.7.1.69)",138],["Bacitracin ABC transporter, permease",23],["hypothetical protein pBMB67_034",6],["putative allantoinase",1],["hypothetical protein BACINT_00916",22],["hypothetical protein CHGG_07077",1],["hypothetical protein ROSEINA2194_02009",3],["hypothetical protein MED217_08120",1],["exported alpha-glucuronidase",2],["sporulation protein spoiid",72],["hypothetical protein HMPREF9474_03525",2],["Putative teichoic acid/polysaccharide export protein",1],["hypothetical protein HMPREF0104_01209",30],["Superfamily II RNA helicase",2836],["unknown function",65],["hypothetical protein BACINT_00912",1],["hypothetical protein CLOL250_00888",12],["hypothetical protein CLOSCI_00111",225],["hypothetical protein CLOSCI_00113",2],["hypothetical protein CLOSCI_00117",9],["hypothetical protein CLOSCI_00118",6],["hypothetical protein CLOSCI_00119",36],["Putative Nif-specific regulatory protein",1],["putative short-chain dehydrogenases/reductase (EC:1.-.-.-)",1],["Mutator MutT",6],["hypothetical protein CLOSCI_01229",9],["glutamine transport system permease protein",89],["hypothetical protein RUMGNA_00284",34],["COG family: RecA-superfamily ATPases implicated in signal transduction",46],["hypothetical protein GCWU000282_00863",6],["hypothetical protein HMPREF1026_00368",6],["hypothetical protein ALIPUT_01786",58],["hypothetical protein ALIPUT_01787",135],["hypothetical protein ALIPUT_01785",45],["hypothetical protein ALIPUT_01782",901],["hypothetical protein ALIPUT_01783",44],["hypothetical protein ALIPUT_01780",204],["hypothetical protein ALIPUT_01781",22],["orf153EGC121",1],["N-acetylglucosamine transport system permease protein",32],["UPF0348 protein HMPREF9013_0603",6],["PIP family phage infection protein",4],["hypothetical protein CLONEX_00792",6],["hypothetical protein RUMGNA_00280",17],["possible H(+)-transporting two-sector ATPase, F(1) epsilon subunit",4],["hypothetical protein ANACAC_01506",107],["Na/H antiporter",2],["hypothetical protein RUMHYD_00243",1],["putative multidrug resistance protein MdtH",4],["class-II aminoacyl-tRNA synthetase family",96],["GK23562",6],["Deoxyuridine-triphosphatase",4],["Putative replisome organizer",11],["similar to membrane protein",33],["hypothetical protein HMPREF9474_03500",19],["hypothetical protein HMPREF9474_03503",36],["hypothetical protein HMPREF9474_03502",1],["hypothetical protein HMPREF9474_03504",6],["hypothetical protein HMPREF9474_03507",11],["hypothetical protein HMPREF9474_03509",15],["hypothetical protein HMPREF9474_03508",1],["hypothetical protein DORFOR_00562",18],["hypothetical protein BBIF_1051",8],["hypothetical protein CLOSTASPAR_03084",1],["hypothetical protein BACOVA_00346",2],["guanosine 3'',5''-bis(diphosphate) 3''-pyrophosphohydrolase",7],["hypothetical protein HMPREF1026_00307",1],["L-erythro-3,5-diaminohexanoate dehydrogenase (EC 1.4.1.11)",893],["barstar",45],["hypothetical protein CloleDRAFT_4277",3],["hypothetical protein CLOSCI_01227",2],["Iron-regulated ABC transporter, ATP-binding protein",6],["Ketoisovalerate oxidoreductase subunit VorB (EC 1.2.7.7)",171],["hypothetical protein EUBHAL_02630",52],["hypothetical protein CLOSCI_01226",7],["Probable copper homeostasis protein",10],["hypothetical protein HMPREF1035_0371",1],["hypothetical protein Ethha_1681",4],["hypothetical protein BACPLE_01090",138],["Spore germination protein KA",175],["hypothetical protein PEPMIC_01610",2],["hypothetical protein BIFDEN_02253",93],["hypothetical protein NEIELOOT_00283",2],["BioH protein",344],["Inorganic pyrophosphatase, manganese-dependent",6],["3-Methyladenine DNA glycosylase",29],["K+ transport (Trk) system membrane component",111],["Putative atp-binding abc transporter protein",4],["hypothetical protein HMPREF1007_00732",124],["LOW QUALITY PROTEIN: phosphoribosylformimino-5-aminoimidazole carboxamide",6],["P-type cation-transporting ATPase",122],["Type I restriction-modification",36],["Ata8 protein",1],["putative (di)nucleoside polyphosphate hydrolase [EC:3.6.1.-]",35],["putative integral membrane ATPase",18],["Alpha-arabinosides ABC transport system, substrate-binding protein",32],["Glycogen synthase Starch [bacterial glycogen] synthase",26],["putative L-threonine 3-dehydrogenase",38],["putative transposase orfA for insertion sequence element",18],["L-fucokinase.",5],["Putative exported xanthan lyase/N-acetylmuramoyl-L-alanine amidase",282],["hypothetical protein CLOSTMETH_03733",14],["hypothetical protein BACOVA_05393",7],["Conserved hypothetical protein with CRS1 / YhbY (CRM) domain",6],["hypothetical protein ROSEINA2194_02612",20],["hypothetical protein ROSEINA2194_02613",7],["hypothetical protein ROSEINA2194_02610",8],["hypothetical protein ROSEINA2194_02611",105],["low specificity L-threonine aldolase",783],["hypothetical protein ROSEINA2194_02617",1],["hypothetical protein ROSEINA2194_02614",16],["hypothetical protein CLONEX_00199",1],["hypothetical protein CLONEX_00196",1],["hypothetical protein CLONEX_00197",1],["hypothetical protein ROSEINA2194_02618",17],["hypothetical protein ROSEINA2194_02619",35],["sulfate permease family protein",1201],["hypothetical protein CLONEX_00193",9],["hypothetical protein CLONEX_00190",9],["hypothetical protein RUMGNA_02685",13],["hypothetical protein CLOSCI_00792",10],["class V aminotransferase",16],["hypothetical protein BACCOPRO_01284",13],["Putative alpha-glucuronidase",182],["hypothetical protein RUMOBE_00631",9],["hypothetical protein RUMGNA_02683",3],["hypothetical protein RUMGNA_02682",6],["hypothetical protein BP951000_1765",2],["hypothetical protein HMPREF1007_03287",9],["hypothetical protein HMPREF1007_03280",23],["hypothetical protein BACCOPRO_01753",114],["occP",2],["hypothetical protein DORFOR_00563",8],["Peptide methionine sulfoxide reductase MsrB",1265],["Peptide methionine sulfoxide reductase MsrA",416],["hypothetical protein CLOLEP_01905",14],["toxin-antitoxin system, toxin component, Bro family",3699],["hypothetical protein EUBSIR_01111",73],["Phytase",9],["hypothetical protein ALIPUT_01175",718],["DNA primase catalytic core, N-terminal domain family",6],["2-hydroxyglutaryl-CoA dehydratase activator",561],["hypothetical protein EUBIFOR_01735",10],["Lipopolysaccharide biosynthesis protein wzzE",2],["hypothetical protein CLOLEP_03903",36],["Phage major tail protein phi13",477],["hypothetical protein BACINT_04085",4],["hypothetical protein BACCOPRO_02951",12],["hypothetical protein BACCOPRO_02956",9],["Putative licD protein",63],["Cps7G",8],["hypothetical protein CLOSCI_00798",5],["Hydrolase, haloacid delahogenase-like family",634],["COG4942: Membrane-bound metallopeptidase",8],["F5/8 type C domain protein",5993],["hypothetical protein BACCELL_01339",20],["hypothetical protein BACCELL_01338",12],["hypothetical protein BACCELL_01337",29],["hypothetical protein BACCELL_01336",18],["Phosphite transport system permease protein ptxC",5],["hypothetical protein BACCELL_01334",5],["hypothetical protein BACCELL_01333",11],["hypothetical protein BACCELL_01332",40],["hypothetical protein BACCELL_01330",17],["hypothetical protein BACUNI_03021",147],["manganese/zinc/iron transport system substrate-binding",79],["hypothetical protein SARI_00706",1],["hypothetical protein PEPMIC_00149",1],["hypothetical protein HMPREF9464_00934",1],["similar to ortholog of keratin associated protein 16-1 KRTAP16-1 (Homo sapiens)",2],["hypothetical protein PEPMIC_00147",1],["hypothetical protein PEPMIC_00142",4],["ribose phosphate pyrophosphokinase",40],["polysaccharide biosynthesis protein putative",54],["hypothetical protein COPEUT_00589",8],["hypothetical protein BB14905_02715",3],["sodium/proline symporter, proline permease",8],["hypothetical protein COPEUT_00584",5],["hypothetical protein COPEUT_00585",9],["hypothetical protein COPEUT_00587",14],["hypothetical protein COPEUT_00580",17],["hypothetical protein COPEUT_00581",2],["hypothetical protein COPEUT_00583",3],["putative phosphatase (EC:3.1.3.-)",8],["carbohydrate uptake 2 family protein",50],["hypothetical protein EUBIFOR_01852",1],["hypothetical protein COB47_1267",9],["Peptide synthetase",152],["hypothetical protein COB47_1260",14],["IS5 family transposase",368],["endonuclease/Exonuclease/phosphatase",206],["hypothetical protein HMPREF9553_04370",1],["Integral membrane sensor signal transduction histidine kinase",4290],["hypothetical protein RUMHYD_02818",4],["hypothetical protein HMPREF0996_00631",1],["hypothetical protein BACUNI_02454",1],["hypothetical protein BACINT_00076",1],["putative enolase protein",2],["extracellular solute-binding protein, family 1 precursor",54],["hypothetical protein HMPREF0175_0535",6],["hypothetical protein CLORAM_01283",1],["helix-hairpin-helix motif domain protein",34],["Pyrimidine ABC transporter, substrate-binding component",160],["bll2565; hypothetical protein",1],["hypothetical protein BIFADO_00162",179],["hypothetical protein BACCAC_01073",29],["DNA topoisomerase I TopA",254],["hypothetical protein HMPREF0175_0536",1],["PTS sysytem, mannitol-specific enzyme II, B component",2],["hypothetical protein BACOVA_03103",5],["putative nickase, TraA like",1],["virulence factor SrfB-like protein",112],["hypothetical protein Pjdr2_4243",12],["survival protein SurE",86],["hypothetical protein BIFADO_00748",256],["Amino acid ABC superfamily ATP binding cassette transporter, binding protein",54],["Putative uncharacterized protein Sb07g000740",1],["periplasmic trypsin-like serine protease, containing C-terminal PDZ domain protein",4],["Type V secretory pathway, adhesin AidA",64],["hypothetical protein BIFADO_00741",22],["hypothetical protein BACCOPRO_00323",3],["hypothetical protein BIFADO_00744",22],["hypothetical protein HMPREF1013_01889",1],["Chloroplast 1-deoxy-D-xylulose-5-phosphate reductoisomerase",2],["3-isopropylmalate dehydratase, small subunit (EC 4.2.1.33)",945],["Cis-2,3-dihydrobiphenyl-2,3-diol dehydrogenase",1],["hypothetical protein Thet_1998",8],["hypothetical protein CLOLEP_03904",2],["(SSU ribosomal protein S18P)-alanine acetyltransferase (EC:2.3.1.128 3.4.24.57)",23],["hypothetical protein BACCOPRO_00320",37],["UPF0271 protein BcellDRAFT_2160",1],["hypothetical protein DORFOR_01400",6],["glycosyl transferase group 1",14472],["Arabidopsis phospholipase-like protein (PEARLI 4).",3],["endoribonuclease l-psp protein",1],["hypothetical protein BACCELL_00068",10],["hypothetical protein BACCELL_00069",11],["hypothetical protein ALIPUT_01173",395],["hypothetical protein BACCELL_00064",40],["hypothetical protein BACCELL_00065",22],["hypothetical protein BACCELL_00066",15],["Putative prophage LambdaBa01, membrane protein",7],["hypothetical protein BACCELL_00060",19],["hypothetical protein BACCELL_00061",8],["hypothetical protein BACCELL_00062",19],["hypothetical protein BACCELL_00063",26],["hypothetical protein RUMGNA_00867",8],["hypothetical protein RUMGNA_00866",14],["hypothetical protein RUMGNA_00865",2],["parb-like protein",1],["hypothetical protein RUMGNA_00863",3],["hypothetical protein RUMGNA_00862",9],["hypothetical protein RUMGNA_00861",27],["hypothetical protein RUMGNA_00860",4],["putative thiamine biosynthesis protein ApbE",64],["Metal-dependent hydrolases of the beta-lactamase superfamily II",803],["hypothetical protein RUMGNA_00869",8],["Addiction module toxin, Txe/YoeB family",146],["hypothetical protein PRABACTJOHN_00800",73],["hypothetical protein PRABACTJOHN_00801",2],["acetylesterase",77],["hypothetical protein Vpar_1687",2],["hypothetical protein PRABACTJOHN_00804",51],["hypothetical protein PRABACTJOHN_00808",4],["hypothetical protein PRABACTJOHN_00809",22],["hypothetical protein DORFOR_01408",2],["hypothetical protein Bsel_2729",2],["hypothetical protein TBCG_03654",1],["hypothetical protein EUBDOL_00192",1],["elongation factor Ts (ET-Ts)",7],["glycoside hydrolase, family 31 protein",2076],["Excision endonuclease subunit UvrD",3],["hypothetical protein PL1_1667",39],["Excision endonuclease subunit UvrB",36],["Excision endonuclease subunit UvrA",222],["hypothetical protein PRABACTJOHN_02584",43],["UPF0102 protein HMPREF0874_00349",1],["hypothetical protein CLOSS21_00167",17],["hypothetical protein BACUNI_00083",1],["hypothetical protein BACPEC_02818",5],["hypothetical protein BACPEC_02819",2],["hypothetical protein BACPEC_02816",1],["hypothetical protein BACPEC_02817",3],["hypothetical protein BACPEC_02812",2],["hypothetical protein BACPEC_02811",2],["hypothetical protein ANACAC_01983",16],["oxidoreductase, zinc-binding dehydrogenase family",22],["hypothetical protein CLOSPI_00864",2],["putative short-chain type regulator dehydrogenase",5],["putative pyruvyl transferase epsI",2],["hypothetical protein CLOSPI_00869",1],["hypothetical protein CLOSPI_00868",3],["Putative NUDIX superfamily hydrolase",7],["hypothetical protein ANACAC_01989",7],["putative APC family S-methylmethionine transporter (MmuP)",3],["predicted esterase (EC:3.1.1.-)",4],["Possible D-erythrulose 4-phosphate dehydrogenase EryC",9],["hypothetical protein CLORAM_01468",11],["hypothetical protein Elen_2265",14],["glutamate ABC transporter substrate-binding component",32],["hypothetical protein CLORAM_01460",5],["putative prenyltransferase and squalene oxidase",228],["hypothetical protein CLORAM_01462",1],["NapC protein",1],["Helix-hairpin-helix motif protein",6],["acetyl coenzyme A synthetase (ADP forming)",18],["hypothetical protein Balac_0956",10],["Anthranilate synthase component II",279],["hypothetical protein CLOBAR_01729",2],["hypothetical protein CLOBAR_01724",2],["hypothetical protein DORLON_01044",61],["hypothetical protein BIFANG_02004",31],["putative rhs family protein",18],["hypothetical protein BIFANG_02002",20],["hypothetical protein HMPREF9436_02488",41],["Aldehyde dehydrogenase A (EC 1.2.1.22)",944],["hypothetical protein BDI_0998",73],["hypothetical protein BDI_0999",70],["UPF0271 protein AM305_06431",2],["hypothetical protein CLCAR_2033",2],["putative glucosamine-6-phosphate deaminase",585],["hypothetical protein CLOLEP_03909",4],["hypothetical protein CUU_1313",31],["hypothetical protein DORLON_01047",4],["hypothetical protein CLOSS21_02282",34],["hypothetical protein bthur0002_21040",5],["ankyrin repeat domain 52",1],["hypothetical protein BDI_0997",56],["c-1-tetrahydrofolate synthase, cytoplasmic",1],["Chemotaxis signal receiving protein CheY",4],["NADP-dependent L-serine/L-allo-threonine dehydrogenase ydfg (EC:1.1.1.-)",25],["phosphoribosyl-ATP pyrophosphatase (EC:3.6.1.31 3.5.4.19)",1],["glycerophosphodiester phosphodiesterase 1",32],["Acidic cytochrome c3",1],["Type II restriction enzyme BsuBI",189],["cysteine synthase (O-acetylserine sulfhydylase)",1],["phosphotransferase system (pts) enzyme i",2],["Acid-resistant locus arl7 (Fragment)",948],["hypothetical protein Rahaq_3014",1],["Protein of unknown function DUF262 family",29],["hypothetical protein OB2597_17237",1],["L-xylulose reductase",7],["ABC transporter, ATP-binding protein SugC",1],["hypothetical protein BIFPSEUDO_02474",123],["hypothetical protein BACCOP_02244",12],["hypothetical protein BACCOP_02247",47],["hypothetical protein BIFPSEUDO_02477",235],["hypothetical protein BIFPSEUDO_02470",207],["lipoprotein-releasing system (ABC transporter), ATP-binding protein lolD",13],["hypothetical protein BIFPSEUDO_02472",5],["hypothetical protein BACCOP_02242",19],["protein methyltransferase PrmC",2],["hypothetical protein CLOHIR_01271",4],["hypothetical protein with DUF2075 domain",232],["Putative Hsp90 protein",2],["hypothetical protein BACCOP_02249",2],["hypothetical protein BACCOP_02248",13],["hypothetical protein CLOHIR_01276",5],["hypothetical protein CLOHIR_01277",1],["hypothetical protein RUMGNA_02822",7],["Cyclomaltodextrin glucanotransferase precursor",1],["major capsid protein E",32],["hypothetical protein HMPREF1007_03284",16],["hypothetical protein SOD_c01560",1],["hypothetical protein FBBAL38_06975",1],["transcriptional regulator, Lrp/AsnC family",2],["(p)ppGpp synthetase I, SpoT/RelA( EC:2.7.6.5 )",2],["Mur ligase, middle domain protein",12],["WecE protein",4],["UPF0161 protein FUSPEROL_01126",1],["Protein of unknown function DUF2168",5],["Modification methylase BepI",117],["Multidrug ABC transporter, permease",28],["Predicted hydrolase (HD superfamily)",332],["hypothetical protein CLOLEP_00248",12],["hypothetical protein CLOLEP_00249",2],["Mobilization protein MocA/BmgA",212],["Shikimate kinase domain protein",9],["hypothetical protein bcere0030_53160",1],["hypothetical protein CLOLEP_00241",32],["COG1692: Uncharacterized protein conserved in bacteria",2],["hypothetical protein CLOLEP_00243",6],["hypothetical protein CLOLEP_00244",5],["hypothetical protein CLOLEP_00245",43],["Flagellar hook-length control protein fliK",61],["hypothetical protein CLOLEP_00247",3],["hypothetical protein BIFCAT_01003",2],["mannosyltransferase( EC:2.4.1.- )",11],["peptidase family M50",58],["hypothetical protein BACCELL_03748",24],["hypothetical protein BACCELL_03749",1],["hypothetical protein EUBHAL_00078",1],["hypothetical protein; putative esterase",117],["hypothetical protein BACCELL_03746",6],["hypothetical protein BACCELL_03747",6],["hypothetical protein BACCELL_03740",7],["hypothetical protein BACCELL_03741",15],["hypothetical protein BACCELL_03742",12],["hypothetical protein BACCELL_03743",11],["Hypothetical protein EUBREC_1353",10],["hypothetical protein BACPLE_01969",87],["Hypothetical protein EUBREC_1355",56],["Hypothetical protein EUBREC_1354",1],["putative integral membrane protein; putative sugar permease",119],["hypothetical protein BACCAC_03863",13],["Transcriptional regulator, GntR family/aminotransferase, classes I and II",1],["hypothetical protein BACCAC_03861",29],["hypothetical protein BACCAC_03860",51],["hypothetical protein BACCAC_03867",30],["hypothetical protein BACCAC_03866",6],["hypothetical protein BACCAC_03865",61],["hypothetical protein BACCAC_03864",21],["DNA-binding protein Spo0J-like-like protein",3],["Exonuclease SbcCD, C subunit",69],["hypothetical protein Calkro_0167",6],["periplasmic beta-glucosidase , xylosidase/arabinosidase",2],["Putative ribosomal protein L14E",1],["ATP-dependent exoDNAse beta subunit",1306],["Multidrug efflux system subunit MdtA",1],["D-alanyl-D-alanine carboxypeptidase (penicillin-binding protein 5)",1],["SSS family proline:sodium (Na+) symporter",9],["hypothetical protein HMPREF0106_04247",4],["voltage gated chloride channel family",1922],["Putative AraC-family regulatory protein",71],["Oxalate/Formate Antiporter",4],["putative levanase",16],["hypothetical protein BACUNI_02856",1],["hypothetical protein GCWU000182_00318",2],["hypothetical protein GCWU000182_00319",4],["fasciclin domain-containing protein",42],["DNA replication initiator protein, ATPase",758],["hypothetical protein BACPLE_01966",24],["hypothetical protein GCWU000182_00316",18],["phosphogluconate dehydratase [EC:4.2.1.12]",8],["transporter, NhaC family",21],["hypothetical protein GCWU000182_00311",20],["PepB aminopeptidase [EC:3.4.11.23]",2],["hypothetical protein GCWU000182_00313",12],["hypothetical protein BACOVA_00490",14],["hypothetical protein DESPIG_02911",30],["hypothetical protein CLOSPO_01354",2],["putative branched-chain amino acid transport system permease protein",1],["hypothetical protein BACDOR_05000",8],["Phosphoribosyltransferase, pyrR",1],["hypothetical protein HMPREF0863_00542",6],["Conjugative transposon protein TraQ family protein",116],["Serine (or cysteine) proteinase inhibitor, clade A (alpha-1 antiproteinase, antitrypsin), member 1",2],["Histone-like DNA-binding protein",54],["Receptor L domain.",4171],["hypothetical protein RUMHYD_02997",3],["hypothetical protein RUMHYD_02994",33],["D-Tyr-tRNATyr deacylase (EC:3.1.-.-)",11],["hypothetical protein RUMHYD_02992",1],["hypothetical protein RUMHYD_02990",8],["hypothetical protein SIAM614_15330",1],["hypothetical protein RUMHYD_02998",9],["hypothetical protein RUMHYD_02999",38],["hypothetical protein HMPREF1016_01593",4],["4-(cytidine-5''-diphospho)-2-C-methyl-D-erythritol kinase",12],["hypothetical protein HOLDEFILI_00611",1],["hypothetical protein HMPREF1016_01598",7],["Probable 2-dehydro-3-deoxygalactonokinase protein",1],["hypothetical protein GCWU000324_02693",2],["metal-dependent hydrolase of the beta-lactamase superfamily I, YycJ",5],["glycoside hydrolase family 13 candidate A-glycosidase (amylase-related)",829],["hypothetical protein EUBSIR_02724",5],["CDS_ID OB2513",20],["Glucose-1-phosphate thymidyltransferase",133],["serine/threonine protein kinase cds1, putative",1],["Possible molybdenum (Mo2+) cofactor biosynthesis enzyme",1],["stage II sporulation protein D-like",24],["cytochrome d oxidase complex subunit I",17],["hypothetical protein EUBSIR_02727",43],["hypothetical protein CUU_0201",16],["undecaprenol kinase (EC 2.7.1.66)",165],["hypothetical protein PROSTU_03145",2],["N-Acetyltransferase",2070],["Exodeoxyribonuclease III (EC 3.1.11.2)",2606],["putative ferric uptake regulator, FUR family",1],["possible ABC transporter component",2],["Manganese-dependent protein-tyrosine phosphatase (EC 3.1.3.48)",163],["putative protein GTLF3B",42],["peroxiredoxin",1810],["hypothetical protein BACDOR_04075",13],["aspartate aminotransferase (transaminase a) (aspat)",9],["hypothetical protein CLOSTASPAR_04479",9],["hypothetical protein BACDOR_04071",5],["nodulation protein NolO; involved in carbamoylation of nodulation factor",1],["hypothetical protein BACDOR_04073",5],["hypothetical protein BACDOR_04072",18],["2-oxoglutarate dehydrogenase E2 component (dihydrolipoamide",477],["hypothetical protein HMPREF1016_00646",11],["hypothetical protein BACINT_04111",2],["hypothetical protein HMPREF1016_00643",32],["hypothetical protein HMPREF1016_00642",23],["type III restriction enzyme",2578],["hypothetical protein SELMODRAFT_176815",1],["Small Subunit Ribosomal RNA",30],["Holliday junction ATP-dependent DNA helicase RuvA",12],["hypothetical protein BACUNI_00870",2],["hypothetical protein BACUNI_00871",35],["hypothetical protein BACUNI_00873",17],["Hypothetical protein BBMN68_156",6],["hypothetical protein BACUNI_00876",2],["hypothetical protein BACUNI_00877",3],["Periplasmic Murein Peptide-Binding Protein MppA",3],["Mg2+ chelatase family protein",11],["hypothetical protein KPN_04524",4],["Probable beta-eliminating lyase",150],["hypothetical protein CLOL250_01413",36],["hypothetical protein RUMGNA_01146",1],["hypothetical protein BIFADO_02404",175],["hypothetical protein RUMHYD_01395",2],["hypothetical protein BMASAVP1_A0543",1],["ABC-type Fe3+ transport system, permease component/ABC-type Fe3+ transport system, periplasmic component",11],["Thymidylate kinase( EC:2.7.4.9 )",1],["phage tail protein domain",2],["AbrB family protein",1],["hypothetical protein BACPLE_02313",167],["hypothetical protein BACOVA_04498",8],["aromatic amino acid beta-eliminating lyase",24],["hypothetical protein BACDOR_01897",2],["Probable uridylyltransferase",1],["hypothetical protein BACOVA_04496",7],["galactarate dehydratase [EC:4.2.1.42]",14],["HYPOTHETICAL Type-2 restriction enzyme HpaI",1],["hypothetical protein CLOL250_01637",46],["hypothetical protein BACOVA_04492",7],["hypothetical protein Palpr_0002",2],["hypothetical protein Vvad_PD2465",8],["hypothetical protein BACCAC_00749",14],["hypothetical protein CLOL250_01636",77],["hypothetical protein BACDOR_02678",10],["hypothetical protein BIFADO_01427",108],["hypothetical protein BACCAC_00741",3],["hypothetical protein BACCAC_00740",1],["transcriptional regulator of LysR family",3],["hypothetical protein CLOSTASPAR_01311",44],["Putative ABC-transporter, permease",161],["Putative AzgA family transporter",4],["hypothetical protein CCOA0112",6],["hypothetical protein CLOL250_01632",26],["Acyl-CoA synthetase (NDP forming)-like protein",6],["hypothetical protein CLOSTASPAR_02353",1],["peptidase M16 family protein",175],["hypothetical protein BACINT_02729",1],["All7165 protein",157],["hypothetical protein BACPEC_02828",10],["hypothetical protein ANACAC_03727",5],["Transcription factor CarD-like",1],["hypothetical protein EUBHAL_00965",156],["Putative membrane-associated protein",57],["hypothetical protein EUBHAL_00967",182],["hypothetical protein EUBHAL_00966",278],["Cholesterol alpha-glucosyltransferase",5],["hypothetical protein EUBHAL_00963",5],["hypothetical protein EUBHAL_00962",1],["hypothetical protein EUBHAL_00969",655],["hypothetical protein EUBHAL_00968",100],["hypothetical protein HMPREF9007_01894",44],["gp30",14],["gp31",6],["gp32",3],["gp33",24],["gp34",32],["DNA methylase-type I restriction-modification system",105],["gp36",18],["gp37",1],["gp38",4],["gp39",2],["ATP-dependent DNA helicase-related protein",8],["stress- and starvation-induced protein controlled by sigma-B",6],["hypothetical protein Cbei_3190",1],["hypothetical protein Pvag_pPag30289",2],["hypothetical protein CLOSCI_04073",1],["hypothetical protein CLOSCI_04072",3],["hypothetical protein CLOSCI_04070",2],["hypothetical protein CLOSCI_04076",6],["hypothetical protein CLOSCI_04075",3],["hypothetical protein CLOSCI_04074",20],["hypothetical protein Ethha_2418",34],["Serine protease subtilisin family",77],["UPF0210 protein CORAM0001_2038",6],["hypothetical protein bpr_I1608",143],["Pyrrolidone carboxyl peptidase",1],["hypothetical protein CLOSTASPAR_00548",4],["Probable di-tripeptide ABC transporter",5],["hypothetical protein CUY_1335",2],["Alanine--glyoxylate aminotransferase 2",4],["hypothetical protein PRU_0359",7],["hypothetical protein HMPREF9011_03843",45],["CONSERVED MEMBRANE PROTEIN",100],["methionine synthase, putative",2],["Rne1 (EC:3.1.4.-)",1],["Type II restriction enzyme methylase subunits-like protein",77],["probable terminase small subunit, Nu1",12],["MORN motif precursor",9],["YpdF-like aminopeptidase",15],["Modification methylase HgiGI (Cytosine-specific methyltransferase HgiGI) (M.HgiGI) (Fragment)",2],["hypothetical protein HMPREF9011_03849",103],["hypothetical protein Shel_01280",4],["BsaHI restriction enzyme",2],["metallothionein SmtA",6],["p5482_19",60],["p5482_18",51],["two component transcriptional regulator, winged",5],["p5482_14",538],["hypothetical protein Ftrac_1802",9],["hypothetical protein Ccur_13100",11],["Collagen-binding surface adhesin SpaP (antigen I/II family)",16],["Hypothetical two-component system sensor-response regulator hybrid protein",1],["hypothetical protein CLOHIR_00156",4],["hypothetical protein BACCAC_01838",21],["hypothetical protein BACCAC_01839",107],["isoleucyl-tRNA synthetase ia",1],["hypothetical protein BACCAC_01832",27],["hypothetical protein BACCAC_01833",34],["hypothetical protein BACCAC_01830",7],["hypothetical protein BACCAC_01831",168],["hypothetical protein BACCAC_01836",155],["Integron integrase IntIPac",37],["hypothetical protein BACCAC_01834",34],["hypothetical protein BACCAC_01835",33],["YadA domain-containing protein",16],["putative signal peptidase I",2],["iron compound ABC superfamily ATP binding cassette transporter, membrane protein",6],["PROBABLE TWO-COMPONENT RESPONSE REGULATOR TRANSCRIPTION REGULATOR PROTEIN",3],["hypothetical protein COPCOM_01964",2],["hypothetical protein COLINT_02009",6],["Oligopeptide ABC transporter, ATP binding protein",1],["hypothetical protein LLNZ_07215",2],["hypothetical protein BACSTE_00856",37],["hypothetical protein BACSTE_00857",3],["hypothetical protein CLOSTASPAR_05543",27],["hypothetical protein BACSTE_00855",7],["hypothetical protein BACSTE_00852",72],["hypothetical protein BACSTE_00853",34],["hypothetical protein CLOSTASPAR_05547",3],["hypothetical protein BACSTE_00851",20],["hypothetical protein CLOSTASPAR_05549",1],["hypothetical protein COPCOM_01032",8],["hypothetical protein BACCELL_02889",2],["hypothetical protein BACSTE_00858",4],["licD3 protein",65],["Ornithine cyclodeaminase 2",32],["small multidrug resistance protein",950],["hypothetical protein HM1_0589",27],["alpha-(1, 3)-fucosyltransferase",2],["Protease subunit of ATP-dependent Clp protease",3],["hypothetical protein DORLON_03023",1],["hypothetical protein BACCOP_03387",55],["UPF0210 protein CLOSS21_02623",52],["hypothetical protein BACCOP_03381",67],["hypothetical protein BACCOP_03380",6],["hypothetical protein BACCOP_02979",6],["hypothetical protein ANACOL_00603",61],["hypothetical protein BACCOP_03389",12],["acetyl esterase (EC:3.1.1.-)",2],["Xaa-Pro aminopeptidase 1 (EC:3.4.11.9)",5],["hypothetical protein GCWU000282_01365",2],["putative collagen-binding protein Cne precursor ((FPXTG motif protein)",5],["hypothetical protein EUBHAL_01835",24],["hypothetical protein CATMIT_01893",7],["hypothetical protein STRINF_02007",4],["UPF0251 protein Sdel_0197",7],["1-aminocyclopropane-1-carboxylate deaminase( EC:3.5.99.7 )",15],["50S ribosomal protein L18P",39],["hypothetical protein HMPREF9007_03234",7],["hypothetical protein RUMOBE_01273",21],["hypothetical protein RUMOBE_01272",45],["hypothetical protein Celal_1586",2],["putative HSP protein",258],["hypothetical protein RUMOBE_01279",9],["hypothetical protein RUMOBE_01278",3],["hypothetical protein CLOSCI_02824",9],["hypothetical protein CLOSCI_02825",5],["putative transmembrane attachment-related protein",3],["hypothetical protein CLOSCI_02823",5],["thiamin pyrophosphokinase, catalytic region",3],["putative signal peptide",21],["pyrroloquinoline quinone biosynthesis protein D",8],["hypothetical protein BACOVA_01952",35],["hypothetical protein BACOVA_01953",13],["hypothetical protein BACOVA_01950",14],["hypothetical protein BACOVA_01951",5],["hypothetical protein BACOVA_01956",3],["hypothetical protein HMPREF9436_00734",1],["hypothetical protein BACOVA_01954",3],["ribosome-recycling factor",22],["hypothetical protein CW3_0076",3],["hypothetical protein HMPREF9436_00738",62],["hypothetical protein BACOVA_01958",21],["hypothetical protein BACOVA_01959",36],["hypothetical protein CLOSPO_02095",1],["ProFAR isomerase associated superfamily",5],["RIBONUCLEASE PH( EC:2.7.7.56,EC:3.6.1.15 )",2],["hypothetical protein BACDOR_02672",9],["gliding motility-associated ABC transporter permease protein GldF",6],["putative tyrosine recombinase XerC",276],["putative tyrosine recombinase XerD",54],["lsu ribosomal protein l2p",1],["hypothetical protein CRC_02226",1],["putative RelE toxin/antitoxin addiction module toxin protien",246],["aminopeptidase M18",18],["UPF0210 protein Elen_2685",223],["ABC transporter nucleotide binding/ATPase protein (oligopeptide)",9],["hypothetical protein CLOBOL_01210",11],["hypothetical protein CLOSCI_01552",8],["hypothetical protein CLOBOL_01212",1],["hypothetical protein CLOSCI_01550",2],["hypothetical protein ECB_00028",1],["Protein prenyltransferase, alpha subunit",1],["methylase protein",3],["Putative cell wall-binding protease",1],["hypothetical protein Olsu_0375",3],["protease (processing of pro-sigma-K to active sigma-K)",1],["hypothetical protein ROSEINA2194_04147",12],["hypothetical protein CLOL250_02562",11],["hypothetical protein ELI_0108",1],["hypothetical protein RUMLAC_01495",36],["Putative sugar related operon transcriptional regulator (PTS system)",4],["hypothetical protein RUMLAC_01497",47],["hypothetical protein RUMLAC_01496",122],["hypothetical protein RUMLAC_01491",1],["hypothetical protein HMPREF9488_01194",1],["hypothetical protein HMPREF9488_01197",2],["hypothetical protein RUMLAC_01492",3],["helix-turn-helix, Fis family protein",34],["hypothetical protein RUMLAC_01499",1],["hypothetical protein RUMLAC_01498",51],["putative dolichyl-phosphate-mannose-protein mannosyltransferase family protein",54],["glutamine amidotransferase, class-II",38],["murein tetrapeptidase LD-carboxypeptidase (EC:3.4.17.13). Serine peptidase. MEROPS family S66",14],["Hypothetical protein COLAER_01214",17],["Threonyl/alanyl tRNA synthetase SAD",131],["hypothetical protein CLOSPI_01916",1],["hypothetical protein BACPLE_00546",242],["hypothetical protein DORLON_02661",11],["hypothetical protein DORLON_02660",21],["hypothetical protein DORLON_02663",46],["hypothetical protein DORLON_02662",27],["hypothetical protein DORLON_02664",49],["flavin oxidoreductase/NADH oxidase",2],["hypothetical protein DORLON_02666",10],["hypothetical protein DORLON_02669",2],["hypothetical protein DORLON_02668",35],["ferrous iron transport protein A family protein",37],["AAA family ATPase, CDC48 subfamily",2],["YcdB",1],["hypothetical protein Slin_2181",13],["acyl-CoA thioester hydrolase family protein",280],["conserved protein with a radical SAM domain",10],["Peptidase-like protein",1],["Binding protein dependent transport protein",2],["single-strand DNA specific exonuclease",42],["Putative 200 kDa antigen p200",18],["Putative DNA-invertase from lambdoid prophage Rac",1],["predicted outer membrane protein and surface antigen",2],["hypothetical protein GCWU000282_01597",2],["maltose alpha-D-glucosyltransferase",14],["methicillin-resistance regulatory protein MecI",6],["Hypothetical protein EUBREC_0570",15],["hypothetical protein CLOSS21_01472",31],["Periplasmic sensor signal transduction histidine kinase",233],["hypothetical protein HMPREF1026_00020",1],["hypothetical protein RUMHYD_00166",9],["hypothetical protein RUMHYD_00160",2],["D-xylose ABC transporter, periplasmic substrate-binding protein",1],["putative transcription antiterminator LicT",64],["hypothetical protein HMPREF1026_00028",2],["Alpha-glucosidase 2",27],["hypothetical protein RUMHYD_00169",13],["hypothetical protein RUMHYD_00168",4],["hypothetical protein ROSEINA2194_02090",121],["putative oxidoreductase family, NAD-binding Rossmann fold protein",342],["fusaric acid resistance protein FusE",1],["type II restriction enzyme EcoRI-like protein",33],["RNA-directed RNA polymerase [EC:2.7.7.48]",13],["beta-lysine 5,6-aminomutase beta subunit (EC 5.4.3.3) / D-lysine 5,6-aminomutase beta subunit (EC 5.4.3.4)",446],["hypothetical protein EUBIFOR_01974",10],["hypothetical protein EUBIFOR_01977",8],["hypothetical protein EUBIFOR_01976",8],["hypothetical protein RB2150_01244",1],["hypothetical protein EUBIFOR_01970",1],["protein PsiE",5],["Acetyltransferase",7957],["hypothetical protein CLOSS21_00161",10],["phosphatidylinositol-4-phosphate 5-kinase, putative",3],["Anthranilate/para-aminobenzoate synthases component I",4040],["nuclease sbcCD subunit D",4],["transcriptional activator ligand binding domain protein",2],["hypothetical protein CLOLEP_03849",6],["hypothetical protein CLOLEP_03848",6],["hypothetical protein CLOL250_01706",10],["hypothetical protein CLOLEP_03846",8],["hypothetical protein CLOLEP_03844",4],["hypothetical protein CLOLEP_03843",6],["hypothetical protein CLOHYLEM_07539",4],["hypothetical protein CLOLEP_03841",12],["hypothetical protein CLOLEP_03840",605],["hypothetical protein ANACOL_02490",5],["hypothetical protein ANACOL_02491",17],["dihydroxyacid dehydratase (EC:4.2.1.9)",65],["hypothetical protein RUMLAC_00727",86],["hypothetical protein RUMLAC_00720",11],["hypothetical protein RUMLAC_00721",10],["Putative membrane bound ATPase",6],["hypothetical protein HMPREF9488_02428",3],["hypothetical protein ANACOL_02499",158],["PTS system, Lactose/Cellobiose specific IIB subunit",41],["hypothetical protein RUMLAC_00728",1],["hypothetical protein DESPIG_02305",11],["hypothetical protein BIFLAC_01241",1],["Putative INTEGRASE/RECOMBINASE XerD",4],["periplasmic glucan biosynthesis protein",3],["glucokinase/Xylose repressor",70],["putative regulatory protein, gntR family",6],["hypothetical protein RUMHYD_00261",3],["hypothetical protein HMPREF1026_01777",19],["hypothetical protein HMPREF1026_01776",49],["Putative YhgA-like transposase",2],["hypothetical protein CLOHYLEM_07533",3],["hypothetical protein NEIELOOT_00212",1],["Protein rrf1",2],["hypothetical protein NEIELOOT_00215",1],["hypothetical protein HMPREF0189_02288",14],["hypothetical protein EUBHAL_01837",2],["hypothetical protein BACCELL_02885",70],["hypothetical protein CLOHYLEM_04746",1],["Cobalamin B12-binding:Radical SAM",158],["hypothetical protein CLOBOL_05646",1],["Protein of unknown function (DUF2807).",130],["TonB-dependent receptor; Enterobactin receptor IrgA",84],["3-oxoacyl-[acyl-carrier protein] reductase (EC:1.1.1.100)",4],["hypothetical protein BACCELL_02886",8],["RNA modification enzyme, miab family",17],["putative transposase InsK for insertion sequence element IS150",9],["hypothetical protein HMPREF9488_00817",3],["Ferrichrome ABC transporter (permease) PvuD",4],["Sugar transport system",16],["hypothetical protein CLOSCI_02034",3],["hypothetical protein Bache_1988",80],["acetylornithine aminotransferase 1",2],["acetylornithine aminotransferase 2",2],["hypothetical protein PRABACTJOHN_03627",18],["hypothetical protein PRABACTJOHN_03626",2],["hypothetical protein PRABACTJOHN_03625",16],["hypothetical protein PRABACTJOHN_03624",16],["hypothetical protein PRABACTJOHN_03623",64],["DNA mismatch repair protein MutS2",8648],["hypothetical protein PRABACTJOHN_03621",72],["Xanthine phosphoribosyltransferase (EC 2.4.2.22)",2836],["hypothetical protein GEMHA0001_1627",1],["hypothetical protein CLOBOL_02179",1],["hypothetical protein Ddes_2107",5],["Putative MmgE/Prp family protein",1],["GTPase-activator protein",1],["hypothetical protein CLOBOL_02174",8],["hypothetical protein CLOBOL_02175",2],["hypothetical protein CLOBOL_02176",3],["hypothetical protein CLOBOL_02177",3],["cyclophilin type peptidyl-prolyl cis-trans isomerase",7],["hypothetical protein CLOLEP_01993",1],["U3 small nucleolar ribonucleoprotein protein, putative",3],["protein-export translocase",18],["F1 sector of membrane-bound ATP synthase, delta subunit",2],["RNAse HII",4],["Putative DNA polymerase III, epsilon subunit",81],["putative cyclic nucleotide binding domain protein",38],["hypothetical protein CLOLEP_01991",3],["hypothetical protein HMPREF1023_01344",8],["hypothetical protein ROSEINA2194_00948",1],["hypothetical protein ROSEINA2194_00949",14],["TOBE domain family",22],["hypothetical protein CLOLEP_01990",34],["hypothetical protein CLOSTASPAR_03902",1],["hypothetical protein ROSEINA2194_00940",11],["hypothetical protein ROSEINA2194_00941",3],["hypothetical protein ROSEINA2194_00942",37],["hypothetical protein ROSEINA2194_00943",39],["hypothetical protein ROSEINA2194_00944",5],["hypothetical protein ROSEINA2194_00945",47],["polysialic acid transporter kpsD",332],["hypothetical protein ROSEINA2194_00947",4],["Flagellar hook-basal body complex protein FliE",89],["Type I restriction-modification system DNA-methyltransferase",57],["UPF0210 protein BDP_1786",81],["Transporter, small conductance mechanosensitive ion channel (MscS) family protein",142],["MutS domain protein",36],["beta-1,3-exoglucanase",1],["Amylovoran biosynthesis glycosyltransferase amsB",6],["Amylovoran biosynthesis glycosyltransferase amsE",5],["hypothetical protein BalV_1085",1],["NhaP-type Na+/H+ and K+/H+ antiporter",220],["NUDIX/MutT-family protein",240],["hypothetical protein DORLON_01580",8],["conserved hypothetical protein, putative nucleotidyltransferase",53],["hypothetical protein DORLON_01585",50],["hypothetical protein DORLON_01584",1],["hypothetical protein DORLON_01587",32],["hypothetical protein DORLON_01586",21],["hypothetical protein DORLON_01589",4],["hypothetical protein DORLON_01588",21],["Type II restriction enzyme SalI",12],["hypothetical protein CLOSCI_03092",7],["COG4796: Type II secretory pathway, component HofQ",1],["Maf-like protein DealDRAFT_1025",1],["hypothetical protein BACPLE_00330",198],["dipeptide ABC superfamily ATP binding cassette transporter, membrane protein DppB",48],["dipeptide ABC superfamily ATP binding cassette transporter, membrane protein DppC",3],["hypothetical protein BACPEC_02384",17],["hypothetical protein BACPEC_02382",10],["hypothetical protein BACPEC_02383",1],["hypothetical protein BACPEC_02380",1],["hypothetical protein BACPEC_02381",3],["Alpha-N-arabinofuranosidase 2 precursor, putative",2],["ATP:guanido phosphotransferase family protein",9],["hypothetical protein BACPEC_02389",3],["UPF0210 protein BIFDEN_01363",81],["putative chorismate binding enzyme",148],["hypothetical protein BIFPSEUDO_03263",2],["LexA DNA binding domain protein",119],["hypothetical protein BACPEC_02268",2],["hypothetical protein BACCAP_04818",4],["hypothetical protein BACCAP_04819",17],["hypothetical protein BACCAP_04814",23],["hypothetical protein BACCAP_04815",34],["hypothetical protein BACCAP_04816",41],["hypothetical protein BACCAP_04817",61],["hypothetical protein BACCAP_04810",8],["hypothetical protein BACCAP_04812",1],["hypothetical protein BACCAP_04813",125],["Response regulator receiver and SARP domain protein",96],["type-2 restriction enzyme HindIII",96],["glycosyl hydrolase/lysozyme",31],["DNA polymerase, beta family region",4],["hypothetical protein BL0854",3],["neuB family protein",41],["hypothetical protein BACPEC_02261",10],["Putative L-arabinose isomerase protein",229],["putative dehydrogenase-related protein",127],["hypothetical protein VIBHAR_06023",1],["hypothetical protein HMPREF9011_01631",195],["hypothetical protein FAEPRAM212_00877",34],["hypothetical protein BACPEC_02262",16],["glycyl-tRNA synthetase, dimeric type",977],["hypothetical protein CLOSPI_01918",23],["signal peptidase-like protein",26],["Chromosome partitioning protein PrA",66],["PTS system N-acetylgalactosamine-and galactosamine-specific IIA component",1],["hypothetical protein RUMGNA_00230",4],["Hypothetical RNA pseudouridine synthase ylyB",4],["Cobalt transport ATP-binding protein cbiO",5],["yme",15],["Putative Ig",17],["ymh",24],["aldehyde dehydrogenase (NAD(P)+) (EC:1.2.1.5)",1],["hypothetical protein CLOL250_00571",85],["relaxosome component",313],["phosphoserine aminotransferase 1 isoform 1",3],["hypothetical protein FAEPRAA2165_02128",3],["hypothetical protein GCWU000342_00227",1],["3-deoxy-7-phosphoheptulonate synthase-like protein/chorismate mutase-like protein",1],["putative N-acyl-D-amino-acid deacylase",21],["hypothetical protein CLOSCI_00099",44],["putative phospholipase",301],["hypothetical protein CLOHIR_00068",1],["hydrogenase expression/formation protein hype",1],["hypothetical protein CLOSCI_00095",94],["hypD",4],["hypothetical protein CLOHIR_00064",1],["hypothetical protein CLOHIR_00065",1],["broad-specificity cellobiase",3],["hypothetical protein CLOSS21_02544",18],["hypothetical protein CLOHIR_00060",2],["hypothetical protein CLOHIR_00061",1],["periplasmic heme lyase subunit with CcmH, transfers heme from CcmE to apocyochrome C, cyochrome C-type biogenesis",1],["hypothetical protein CLOSS21_02545",9],["hypothetical protein HMPREF9011_02246",8],["hypothetical protein CLOLEP_00735",3],["hypothetical protein CLOLEP_00736",4],["hypothetical protein CLOLEP_00737",9],["hypothetical protein CLOLEP_00739",3],["hypothetical protein VDG1235_1865",3],["hypothetical protein CLOBAR_02841",2],["hypothetical protein CLORAM_00203",1],["hypothetical protein HMPREF9488_00452",4],["hypothetical protein BACINT_04289",62],["probable sugar permease of ABC transporter system",6],["hypothetical protein CLORAM_00206",4],["BRO family, N-terminal domain-containing protein",4],["type III restriction-modification system subunit Res",546],["Tungstate ABC transporter, tungstate-binding prote
[truncated: 13,405,706 more chars]
