# Supplementary material for: SEQ2MGS: an effective tool for generating realistic artificial metagenomes from the existing sequencing data
Source: NAR Genom Bioinform. 2022 Jul 25;4(3):lqac050. doi: 10.1093/nargab/lqac050 (PMC9310082; doi:10.1093/nargab/lqac050)
Supplement: lqac050_Supplemental_Files [file lqac050_supplemental_files.zip › S3_MG-RAST/SRR12344432.mhtml]

From: <Saved by Blink>
Snapshot-Content-Location: https://www.mg-rast.org/mgmain.html?mgpage=overview&metagenome=mgm4966586.3
Subject: MG-RAST
Date: Tue, 3 May 2022 14:28:26 -0000
MIME-Version: 1.0
Content-Type: multipart/related;
	type="text/html";
	boundary="----MultipartBoundary--I2neC0XC8MEqFwTsfK2tVHAL2ytkzTf3LEpDXBsnau----"


------MultipartBoundary--I2neC0XC8MEqFwTsfK2tVHAL2ytkzTf3LEpDXBsnau----
Content-Type: text/html
Content-ID: <frame-80E9A7A9A9BBDC729984D80059578D09@mhtml.blink>
Content-Transfer-Encoding: quoted-printable
Content-Location: https://www.mg-rast.org/mgmain.html?mgpage=overview&metagenome=mgm4966586.3

<!DOCTYPE html><html><head><meta http-equiv=3D"Content-Type" content=3D"tex=
t/html; charset=3DUTF-8"><link rel=3D"stylesheet" type=3D"text/css" href=3D=
"cid:css-d45dcc0b-710b-4ffd-8837-f189caa4a5f3@mhtml.blink" /><link rel=3D"s=
tylesheet" type=3D"text/css" href=3D"cid:css-b8b4a909-1a91-419e-95e0-aacb5d=
08145f@mhtml.blink" />
   =20
   =20
   =20
    <meta name=3D"viewport" content=3D"width=3Ddevice-width, initial-scale=
=3D0.5">

    <!-- title and icon -->
    <title>MG-RAST</title>
    <link rel=3D"icon" href=3D"https://www.mg-rast.org/images/MGRAST_favico=
n.ico" type=3D"image/x-icon">
   =20
    <!-- meta tags -->
    <meta name=3D"description" content=3D"MG-RAST is an open source, open s=
ubmission web application server that suggests automatic phylogenetic and f=
unctional analysis of metagenomes. It is also one of the biggest repositori=
es for metagenomic data.">

    <!-- default js -->
   =20
   =20
   =20
   =20

    <!-- config  -->
   =20

    <!-- bootstrap style -->
    <link rel=3D"stylesheet" type=3D"text/css" href=3D"https://www.mg-rast.=
org/Retina/css/bootstrap.min.css">
    <link rel=3D"stylesheet" type=3D"text/css" href=3D"https://www.mg-rast.=
org/Retina/css/bootstrap-responsive.min.css">
    <link rel=3D"stylesheet" type=3D"text/css" href=3D"https://www.mg-rast.=
org/css/mgrast.css">

   =20
   =20

    <!-- page init js -->
   =20
   =20
    <!-- webapp initialization -->
   =20

    <!-- Google Analytics -->
   =20

  </head>

  <body style=3D"padding: 0px;">

    <!-- header bar -->
    <div class=3D"header">

      <!-- logo -->
      <div style=3D"width: 235px; float: left; margin-right: 25px;">
        <img src=3D"https://www.mg-rast.org/images/MGRAST_logo.png" style=
=3D"float: left; height: 59px; margin-top: 3px; cursor: pointer;">
      </div>
	 =20
      <!-- navigation icons -->
      <div class=3D"icorow">
    	<div class=3D"icosp"><img src=3D"https://www.mg-rast.org/Retina/images=
/home-outline.png" class=3D"ico" title=3D"Home"></div>
    	<div class=3D"icosp"><img src=3D"https://www.mg-rast.org/Retina/images=
/search.png" class=3D"ico" title=3D"Search"></div>
    	<div class=3D"icosp"><img src=3D"https://www.mg-rast.org/Retina/images=
/cloud-upload.png" class=3D"ico" title=3D"Upload"></div>
	<div class=3D"icosp"><img src=3D"https://www.mg-rast.org/Retina/images/clo=
ud-download.png" class=3D"ico" title=3D"Download"></div>
    	<div class=3D"icosp"><img src=3D"https://www.mg-rast.org/Retina/images=
/bar-chart.png" class=3D"ico" title=3D"Analysis"></div>
      </div>

      <!-- title space -->
      <div style=3D"float: left; color: white; font-weight: lighter; positi=
on: relative; top: 15px; font-size: 40px;" id=3D"pageTitle">shotgun metagen=
ome</div>
	 =20
      <div style=3D"float: right;">
    	<!-- user info / login section -->
    	<span id=3D"login_space"><div style=3D"float: right; margin-right: 20p=
x; margin-top: 7px; color: gray;">   <button class=3D"btn btn-inverse" styl=
e=3D"border-radius: 3px 0px 0px 3px; margin-right: -4px;">      <i class=3D=
"icon-user icon-white" style=3D"margin-right: 5px;"></i>      PJ Van Camp  =
    <span class=3D"caret" style=3D"margin-left: 5px;"></span></button><butt=
on class=3D"btn btn-inverse dropdown-toggle" data-toggle=3D"dropdown" href=
=3D"#">?</button><ul class=3D"dropdown-menu pull-right"><li><a href=3D"http=
://blog.mg-rast.org/" target=3D"_blank"><img src=3D"https://www.mg-rast.org=
/Retina/images/pencil.png" style=3D"width: 16px; position: relative; bottom=
: 1px; margin-right: 5px;"> blog</a></li><li><a href=3D"https://help.mg-ras=
t.org/user_manual.html" target=3D"_blank"><img src=3D"https://www.mg-rast.o=
rg/Retina/images/file-pdf.png" style=3D"width: 16px; position: relative; bo=
ttom: 1px; margin-right: 5px;"> manual</a></li><li><a href=3D"https://www.y=
outube.com/channel/UCoBKJ-yYJu5HK1szy3my91A" target=3D"_blank"><img src=3D"=
https://www.mg-rast.org/Retina/images/youtube.png" style=3D"width: 16px; po=
sition: relative; bottom: 1px; margin-right: 5px;"> video tutorials</a></li=
><li><a href=3D"https://groups.google.com/forum/#!forum/mg-rast" target=3D"=
_blank"><img src=3D"https://www.mg-rast.org/Retina/images/bubbles.png" styl=
e=3D"width: 16px; position: relative; bottom: 1px; margin-right: 5px;"> for=
um</a></li><li><a href=3D"mailto:help@mg-rast.org" target=3D"_blank"><img s=
rc=3D"https://www.mg-rast.org/Retina/images/envelop.png" style=3D"width: 16=
px; position: relative; bottom: 1px; margin-right: 5px;">  feedback</a></li=
></ul></div><div class=3D"userinfo" id=3D"userinfo" style=3D"display: none;=
">   <img src=3D"https://www.mg-rast.org/Retina/images/user.png">   <h4 sty=
le=3D"margin-top: 5px;">PJ Van Camp</h4><p style=3D"margin-top: -10px;">van=
campn@mail.uc.edu</p>   <button class=3D"btn btn-inverse">logout</button><a=
 href=3D"https://www.mg-rast.org/mgmain.html?mgpage=3Dmydata" class=3D"btn"=
 style=3D"float: left;">myData</a></div></span>
=09
    	<!-- session management -->
    	<span id=3D"session_space" style=3D"float: right; margin-right: 10px;"=
></span>
      </div>

      <!-- search space -->
      <div class=3D"input-append pull-right" style=3D"margin-top: 7px; widt=
h: 250px; margin-right: 10px;" id=3D"headerSearch">
	<input type=3D"text" class=3D"search" style=3D"padding-left: 10px;border-r=
adius: 14px 0 0 14px; width: 144px;" placeholder=3D"search string" id=3D"se=
archtext1"><button class=3D"btn search-button" style=3D"border-radius: 0 14=
px 14px 0;">search <img src=3D"https://www.mg-rast.org/Retina/images/search=
.png" style=3D"width: 16px; position: relative; bottom 2px;"></button>
      </div>
    </div>

    <div style=3D"height: 80px;" class=3D"visible-desktop"></div>
    <div style=3D"height: 120px;" class=3D"hidden-desktop"></div>
   =20
    <!--border layout -->
    <div class=3D"row-fluid">
     =20
      <!-- main content -->
      <div id=3D"content" class=3D"span10 offset1"><div id=3D"status"></div=
><div id=3D"notebook"><div class=3D"notebook"><a name=3D"home" style=3D"pad=
ding-top: 60px;"></a><div id=3D"flowItem0" class=3D"notebookTitle" style=3D=
"clear: both;">SRR12344432</div><div id=3D"flowItem1" class=3D"notebookSubt=
itle" style=3D"clear: both;">This shotgun metagenome is part of the study <=
a href=3D"https://www.mg-rast.org/mgmain.html?mgpage=3Dproject&amp;project=
=3Dmgp102827">'SEQ2MGS_publication'</a></div><div id=3D"flowItem2" class=3D=
"notebookSubtitle" style=3D"clear: both;">by Alexey Porollo, CCHMC<span id=
=3D"pubmed"></span>.</div><div id=3D"flowItem3" class=3D"notebookTable span=
11"><table class=3D"table table-condensed table-bordered spacey"><tbody><tr=
><td><b>Visibility</b></td><td>public</td><td><b>NCBI Project ID</b></td><t=
d>-</td></tr><tr><td><b>ID</b></td><td>mgm4966586.3</td><td><b>GOLD ID</b><=
/td><td>-</td></tr><tr><td><b>ENA Project ID</b></td><td></td><td><b>ENA Li=
brary ID</b></td><td></td></tr><tr><td><b>Static Link</b></td><td><a href=
=3D"https://www.mg-rast.org/linkin.cgi?metagenome=3Dmgm4966586.3" title=3D"=
static link">https://www.mg-rast.org/linkin.cgi?metagenome=3Dmgm4966586.3</=
a></td><td><b>PubMed ID</b></td><td>-</td></tr><tr><td><b>Sample</b></td><t=
d><a href=3D"https://www.mg-rast.org/mgmain.html?mgpage=3Dsample&amp;sample=
=3Dmgs878556">mgs878556</a></td><td><b>Library</b></td><td><a href=3D"https=
://www.mg-rast.org/mgmain.html?mgpage=3Dlibrary&amp;library=3Dmgl878558">mg=
l878558</a></td></tr></tbody></table></div><div style=3D"clear: both;"></di=
v><div id=3D"flowItem4" class=3D"notebookParagraph" style=3D"clear: both;">=
The data set SRR12344432 was uploaded on 2022-04-24 at 15:23:59 and contain=
s 26,043,516 sequences totaling 4,053,476,666 basepairs with an average len=
gth of 156 bps.</div><div id=3D"flowItem5" class=3D"notebookParagraph" styl=
e=3D"clear: both;">Of the sequences tested, 4,509,379 sequences (17.31%) fa=
iled to pass the QC pipeline. Of those, dereplication identified 4,504,438 =
sequences as artificial duplicate reads.</div><div id=3D"flowItem6" class=
=3D"notebookParagraph" style=3D"clear: both;">Of the sequences that passed =
QC, 161,406 sequences (1%) contain ribosomal RNA genes, 15,150,962 sequence=
s (73.13%) contain predicted proteins with known functions, and 5,406,063 s=
equences (26.09%) contain predicted proteins with unknown function.</div><d=
iv id=3D"flowItem7" class=3D"notebookParagraph" style=3D"clear: both;">Data=
 shown here is displayed as a quick way to assess the quality and contents =
of the data set. We note that the submitting authors may have performed the=
ir own analysis. The <a href=3D"https://www.mg-rast.org/mgmain.html?mgpage=
=3Danalysis">analysis page</a> provides the best way to perform in-depth an=
alyses of this data set.</div><a name=3D"provenance" style=3D"padding-top: =
60px;"></a><div id=3D"flowItem8" class=3D"notebookHeader" style=3D"clear: b=
oth;">Provenance</div><div id=3D"flowItem9" class=3D"notebookParagraph" sty=
le=3D"clear: both;">The data on this page represents the automated analysis=
 generated by the MG-RAST automated processing pipeline. Details on the pro=
cessing of this data set are in the <a href=3D"https://www.mg-rast.org/mgma=
in.html?mgpage=3Ddownload&amp;metagenome=3Dmgm4966586.3">processing receipt=
</a>.</div><div id=3D"flowItem10" class=3D"notebookHeader" style=3D"clear: =
both;">Sequence Breakdown</div><div id=3D"flowItem11" class=3D"notebookGrap=
hic 800" style=3D"clear: both;"><div class=3D"btn-group pull-right"><button=
 title=3D"show provenance information" class=3D"btn btn-mini"><i class=3D"i=
con-info-sign"></i></button><button title=3D"download" class=3D"btn btn-min=
i dropdown-toggle" role=3D"button" data-toggle=3D"dropdown" data-target=3D"=
#" href=3D"/page.html"><img src=3D"https://www.mg-rast.org/Retina/images/cl=
oud-download.png" style=3D"width: 16px; margin-right: 3px;"><b class=3D"car=
et"></b></button><ul class=3D"dropdown-menu" role=3D"menu"><li role=3D"pres=
entation"><a href=3D"https://www.mg-rast.org/mgmain.html?mgpage=3Doverview&=
amp;metagenome=3Dmgm4966586.3#" role=3D"menuitem" class=3D"noclick">downloa=
d CSV</a></li><li role=3D"presentation"><a href=3D"https://www.mg-rast.org/=
mgmain.html?mgpage=3Doverview&amp;metagenome=3Dmgm4966586.3#" role=3D"menui=
tem" class=3D"noclick">download JSON data</a></li><li role=3D"presentation"=
><a href=3D"https://www.mg-rast.org/mgmain.html?mgpage=3Doverview&amp;metag=
enome=3Dmgm4966586.3#" role=3D"menuitem" class=3D"noclick">download as SVG<=
/a></li><li role=3D"presentation"><a href=3D"https://www.mg-rast.org/mgmain=
.html?mgpage=3Doverview&amp;metagenome=3Dmgm4966586.3#" role=3D"menuitem" c=
lass=3D"noclick">download as PNG</a></li></ul></div><div id=3D"flowGraphic1=
1" style=3D"margin-left: auto; margin-right: auto; width: 800px;"><div id=
=3D"SVGdiv1" style=3D"width: 800px; height: 400px;" class=3D"hasSVG"><svg v=
ersion=3D"1.1" xmlns=3D"http://www.w3.org/2000/svg" viewBox=3D"0 0 800 400"=
><g><path d=3D"M160,150  L160,0  A150,150 0 0,1 292,80 L160,150  A0,0 0 0,0=
 160,150" stroke=3D"white" stroke-width=3D"1" fill=3D"#6c6c6c" value=3D"450=
9379" style=3D"opacity: 1;"></path><path d=3D"M160,150  L292,80  A150,150 0=
 0,1 303,107 L160,150  A0,0 0 0,0 160,150" stroke=3D"white" stroke-width=3D=
"1" fill=3D"#db3b00" value=3D"815706"></path><path d=3D"M160,150  L303,107 =
 A150,150 0 1,1 159,0 L160,150  A0,0 0 1,0 160,150" stroke=3D"white" stroke=
-width=3D"1" fill=3D"purple" value=3D"20718431"></path></g><g><rect x=3D"40=
0" y=3D"50" width=3D"15" height=3D"15" stroke=3D"white" stroke-width=3D"0" =
fill=3D"#6c6c6c"></rect><text x=3D"430" y=3D"63" font-size=3D"15" font-weig=
ht=3D"normal" font-family=3D"Helvetica" style=3D"cursor: default; font-weig=
ht: normal;">failed QC - 4,509,379 (17.31%)</text><rect x=3D"400" y=3D"75" =
width=3D"15" height=3D"15" stroke=3D"white" stroke-width=3D"0" fill=3D"#db3=
b00"></rect><text x=3D"430" y=3D"88" font-size=3D"15" font-weight=3D"normal=
" font-family=3D"Helvetica" style=3D"cursor: default;">unknown - 815,706 (3=
.13%)</text><rect x=3D"400" y=3D"100" width=3D"15" height=3D"15" stroke=3D"=
white" stroke-width=3D"0" fill=3D"purple"></rect><text x=3D"430" y=3D"113" =
font-size=3D"15" font-weight=3D"normal" font-family=3D"Helvetica" style=3D"=
cursor: default;">predicted feature - 20,718,431 (79.55%)</text></g></svg><=
/div></div></div><div id=3D"flowItem12" class=3D"notebookHeader" style=3D"c=
lear: both;">Predicted Features</div><div id=3D"flowItem13" class=3D"notebo=
okGraphic 800" style=3D"clear: both;"><div class=3D"btn-group pull-right"><=
button title=3D"show provenance information" class=3D"btn btn-mini"><i clas=
s=3D"icon-info-sign"></i></button><button title=3D"download" class=3D"btn b=
tn-mini dropdown-toggle" role=3D"button" data-toggle=3D"dropdown" data-targ=
et=3D"#" href=3D"/page.html"><img src=3D"https://www.mg-rast.org/Retina/ima=
ges/cloud-download.png" style=3D"width: 16px; margin-right: 3px;"><b class=
=3D"caret"></b></button><ul class=3D"dropdown-menu" role=3D"menu"><li role=
=3D"presentation"><a href=3D"https://www.mg-rast.org/mgmain.html?mgpage=3Do=
verview&amp;metagenome=3Dmgm4966586.3#" role=3D"menuitem" class=3D"noclick"=
>download CSV</a></li><li role=3D"presentation"><a href=3D"https://www.mg-r=
ast.org/mgmain.html?mgpage=3Doverview&amp;metagenome=3Dmgm4966586.3#" role=
=3D"menuitem" class=3D"noclick">download JSON data</a></li><li role=3D"pres=
entation"><a href=3D"https://www.mg-rast.org/mgmain.html?mgpage=3Doverview&=
amp;metagenome=3Dmgm4966586.3#" role=3D"menuitem" class=3D"noclick">downloa=
d as SVG</a></li><li role=3D"presentation"><a href=3D"https://www.mg-rast.o=
rg/mgmain.html?mgpage=3Doverview&amp;metagenome=3Dmgm4966586.3#" role=3D"me=
nuitem" class=3D"noclick">download as PNG</a></li></ul></div><div id=3D"flo=
wGraphic13" style=3D"margin-left: auto; margin-right: auto; width: 800px;">=
<div id=3D"SVGdiv2" style=3D"width: 800px; height: 400px;" class=3D"hasSVG"=
><svg version=3D"1.1" xmlns=3D"http://www.w3.org/2000/svg" viewBox=3D"0 0 8=
00 400"><g><path d=3D"M160,150  L160,0  A150,150 0 0,1 309,160 L160,150  A0=
,0 0 0,0 160,150" stroke=3D"white" stroke-width=3D"1" fill=3D"#fe9b00" valu=
e=3D"5406063"></path><path d=3D"M160,150  L309,160  A150,150 0 1,1 152,0 L1=
60,150  A0,0 0 1,0 160,150" stroke=3D"white" stroke-width=3D"1" fill=3D"#1a=
9700" value=3D"15150962"></path><path d=3D"M160,150  L152,0  A150,150 0 0,1=
 159,0 L160,150  A0,0 0 0,0 160,150" stroke=3D"white" stroke-width=3D"1" fi=
ll=3D"#3462d4" value=3D"161406"></path></g><g><rect x=3D"400" y=3D"50" widt=
h=3D"15" height=3D"15" stroke=3D"white" stroke-width=3D"0" fill=3D"#fe9b00"=
></rect><text x=3D"430" y=3D"63" font-size=3D"15" font-weight=3D"normal" fo=
nt-family=3D"Helvetica" style=3D"cursor: default;">unknown protein - 5,406,=
063 (26.09%)</text><rect x=3D"400" y=3D"75" width=3D"15" height=3D"15" stro=
ke=3D"white" stroke-width=3D"0" fill=3D"#1a9700"></rect><text x=3D"430" y=
=3D"88" font-size=3D"15" font-weight=3D"normal" font-family=3D"Helvetica" s=
tyle=3D"cursor: default;">annotated protein - 15,150,962 (73.13%)</text><re=
ct x=3D"400" y=3D"100" width=3D"15" height=3D"15" stroke=3D"white" stroke-w=
idth=3D"0" fill=3D"#3462d4"></rect><text x=3D"430" y=3D"113" font-size=3D"1=
5" font-weight=3D"normal" font-family=3D"Helvetica" style=3D"cursor: defaul=
t;">ribosomal RNA - 161,406 (0.78%)</text></g></svg></div></div></div><div =
id=3D"flowItem14" class=3D"notebookParagraph" style=3D"clear: both;">For as=
sessing the quality of the data set, the <a href=3D"https://www.mg-rast.org=
/mgmain.html?mgpage=3Doverview&amp;metagenome=3Dmgm4966586.3#bpprofile">nuc=
leotide position histogram</a> is a good starting point.</div><a name=3D"st=
ats" style=3D"padding-top: 60px;"></a><div id=3D"flowItem15" class=3D"noteb=
ookHeader span6">Analysis Statistics</div><a name=3D"mixs" style=3D"padding=
-top: 60px;"></a><div id=3D"flowItem16" class=3D"notebookHeader span5">GSC =
MIxS Info</div><div id=3D"flowItem17" class=3D"notebookTable span6"><div st=
yle=3D"text-align: right;"><button class=3D"btn btn-mini" style=3D"position=
: absolute; margin-top: -30px; margin-left: -30px;" title=3D"download table=
"><img src=3D"https://www.mg-rast.org/Retina/images/cloud-download.png" sty=
le=3D"width: 16px;"></button></div><table class=3D"table table-striped"><tb=
ody><tr><td><b>Upload: bp Count</b></td><td>4,053,476,666 bp</td></tr><tr><=
td><b>Upload: Sequences Count</b></td><td>26,043,516</td></tr><tr><td><b>Up=
load: Mean Sequence Length</b></td><td>156 =C2=B1 39 bp</td></tr><tr><td><b=
>Upload: Mean GC percent</b></td><td>51 =C2=B1 9 %</td></tr><tr><td><b>Arti=
ficial Duplicate Reads: Sequence Count</b></td><td>4,504,438</td></tr><tr><=
td><b>Post QC: bp Count</b></td><td>3,391,390,969 bp</td></tr><tr><td><b>Po=
st QC: Sequences Count</b></td><td>21,534,137</td></tr><tr><td><b>Post QC: =
Mean Sequence Length</b></td><td>157 =C2=B1 40 bp</td></tr><tr><td><b>Post =
QC: Mean GC percent</b></td><td>51 =C2=B1 10 %</td></tr><tr><td><b>Processe=
d: Predicted Protein Features</b></td><td>13,733,395</td></tr><tr><td><b>Pr=
ocessed: Predicted rRNA Features</b></td><td>34,896</td></tr><tr><td><b>Ali=
gnment: Identified Protein Features</b></td><td>8,477,431</td></tr><tr><td>=
<b>Alignment: Identified rRNA Features</b></td><td>15,120</td></tr><tr><td>=
<b>Annotation: Identified Functional Categories</b></td><td>undefined</td><=
/tr></tbody></table></div><div id=3D"flowItem18" class=3D"notebookTable spa=
n5"><div style=3D"text-align: right;"><button class=3D"btn btn-mini" style=
=3D"position: absolute; margin-top: -30px; margin-left: -30px;" title=3D"do=
wnload table"><img src=3D"https://www.mg-rast.org/Retina/images/cloud-downl=
oad.png" style=3D"width: 16px;"></button></div><table class=3D"table table-=
striped"><tbody><tr><td><b>Investigation Type</b></td><td>WGS</td></tr><tr>=
<td><b>Study Name</b></td><td>SEQ2MGS_publication</td></tr><tr><td><b>Latit=
ude and Longitude</b></td><td></td></tr><tr><td><b>Country and/or Sea, Loca=
tion</b></td><td>Cornell University</td></tr><tr><td><b>Collection Date</b>=
</td><td>2019-01-01T00:00:00-0500</td></tr><tr><td><b>Environment (Biome)</=
b></td><td>intestine environment</td></tr><tr><td><b>Environment (Feature)<=
/b></td><td>digestive system fluid or secretion</td></tr><tr><td><b>Environ=
ment (Material)</b></td><td>feces</td></tr><tr><td><b>Environmental Package=
</b></td><td>human-gut</td></tr><tr><td><b>Sequencing Method</b></td><td>il=
lumina</td></tr><tr><td><b>More Metadata</b></td><td><a href=3D"https://www=
.mg-rast.org/mgmain.html?mgpage=3Doverview&amp;metagenome=3Dmgm4966586.3#sa=
mpledata">click for full table</a></td></tr></tbody></table></div><div styl=
e=3D"clear: both;"></div><a name=3D"drisee" style=3D"padding-top: 60px;"></=
a><div id=3D"flowItem19" class=3D"notebookHeader" style=3D"clear: both;">DR=
ISEE</div><div id=3D"flowItem20" class=3D"notebookParagraph" style=3D"clear=
: both;">Duplicate Read Inferred Sequencing Error Estimation (<a href=3D"ht=
tp://www.ploscompbiol.org/article/info%3Adoi%2F10.1371%2Fjournal.pcbi.10025=
41" target=3D"_blank">Keegan et al., PLoS Computational Biology, 2012</a>)<=
/div><div id=3D"flowItem21" class=3D"notebookParagraph" style=3D"clear: bot=
h;"><b>The total DRISEE error of this data set is not calculated</b></div><=
div id=3D"flowItem22" class=3D"notebookGraphic 800" style=3D"clear: both;">=
<div class=3D"btn-group pull-right" style=3D"display: none;"><button title=
=3D"show provenance information" class=3D"btn btn-mini"><i class=3D"icon-in=
fo-sign"></i></button><button title=3D"download" class=3D"btn btn-mini drop=
down-toggle" role=3D"button" data-toggle=3D"dropdown" data-target=3D"#" hre=
f=3D"/page.html"><img src=3D"https://www.mg-rast.org/Retina/images/cloud-do=
wnload.png" style=3D"width: 16px; margin-right: 3px;"><b class=3D"caret"></=
b></button><ul class=3D"dropdown-menu" role=3D"menu"><li role=3D"presentati=
on"><a href=3D"https://www.mg-rast.org/mgmain.html?mgpage=3Doverview&amp;me=
tagenome=3Dmgm4966586.3#" role=3D"menuitem" class=3D"noclick">download JSON=
 data</a></li><li role=3D"presentation"><a href=3D"https://www.mg-rast.org/=
mgmain.html?mgpage=3Doverview&amp;metagenome=3Dmgm4966586.3#" role=3D"menui=
tem" class=3D"noclick">download as SVG</a></li><li role=3D"presentation"><a=
 href=3D"https://www.mg-rast.org/mgmain.html?mgpage=3Doverview&amp;metageno=
me=3Dmgm4966586.3#" role=3D"menuitem" class=3D"noclick">download as PNG</a>=
</li></ul></div><div id=3D"flowGraphic22" style=3D""><div id=3D"flowItem22"=
 class=3D"alert notebookParagraph">The available data was insufficient to c=
alculate an error profile.</div></div></div><div id=3D"flowItem23" class=3D=
"notebookParagraph" style=3D"clear: both;">The above image shows the range =
of total DRISEE percent errors in all of MG-RAST. The min, max, and mean va=
lues are shown, with the standard deviation ranges (=CF=83 and 2=CF=83) in =
different shades. The total DRISEE percent error of this metagenome is show=
n in red.</div><div id=3D"flowItem24" class=3D"notebookParagraph" style=3D"=
clear: both;">DRISEE is a tool that utilizes artificial duplicate reads (AD=
Rs) to provide a platform-independent assessment of sequencing error in met=
agenomic (or genomic) sequencing data. DRISEE is designed to consider shotg=
un data. Currently, it is not appropriate for amplicon data.</div><div id=
=3D"flowItem25" class=3D"notebookGraphic 800" style=3D"clear: both;"><div c=
lass=3D"btn-group pull-right" style=3D"display: none;"><button title=3D"sho=
w provenance information" class=3D"btn btn-mini"><i class=3D"icon-info-sign=
"></i></button><button title=3D"download" class=3D"btn btn-mini dropdown-to=
ggle" role=3D"button" data-toggle=3D"dropdown" data-target=3D"#" href=3D"/p=
age.html"><img src=3D"https://www.mg-rast.org/Retina/images/cloud-download.=
png" style=3D"width: 16px; margin-right: 3px;"><b class=3D"caret"></b></but=
ton><ul class=3D"dropdown-menu" role=3D"menu"><li role=3D"presentation"><a =
href=3D"https://www.mg-rast.org/mgmain.html?mgpage=3Doverview&amp;metagenom=
e=3Dmgm4966586.3#" role=3D"menuitem" class=3D"noclick">download CSV</a></li=
><li role=3D"presentation"><a href=3D"https://www.mg-rast.org/mgmain.html?m=
gpage=3Doverview&amp;metagenome=3Dmgm4966586.3#" role=3D"menuitem" class=3D=
"noclick">download JSON data</a></li><li role=3D"presentation"><a href=3D"h=
ttps://www.mg-rast.org/mgmain.html?mgpage=3Doverview&amp;metagenome=3Dmgm49=
66586.3#" role=3D"menuitem" class=3D"noclick">download as SVG</a></li><li r=
ole=3D"presentation"><a href=3D"https://www.mg-rast.org/mgmain.html?mgpage=
=3Doverview&amp;metagenome=3Dmgm4966586.3#" role=3D"menuitem" class=3D"nocl=
ick">download as PNG</a></li></ul></div><div id=3D"flowGraphic25" style=3D"=
"><div id=3D"flowItem25" class=3D"alert notebookParagraph">The available da=
ta was insufficient to calculate an error profile.</div></div></div><a name=
=3D"kmer" style=3D"padding-top: 60px;"></a><div id=3D"flowItem26" class=3D"=
notebookHeader" style=3D"clear: both;">K-mer Profile</div><div id=3D"flowIt=
em27" class=3D"notebookParagraph" style=3D"clear: both;">The kmer rank abun=
dance graph plots the kmer coverage as a function of abundance rank, with t=
he most abundant sequences at the left.</div><div id=3D"flowItem28" class=
=3D"notebookGraphic 800" style=3D"clear: both;"><div class=3D"btn-group pul=
l-right"><button title=3D"show provenance information" class=3D"btn btn-min=
i"><i class=3D"icon-info-sign"></i></button><button title=3D"download" clas=
s=3D"btn btn-mini dropdown-toggle" role=3D"button" data-toggle=3D"dropdown"=
 data-target=3D"#" href=3D"/page.html"><img src=3D"https://www.mg-rast.org/=
Retina/images/cloud-download.png" style=3D"width: 16px; margin-right: 3px;"=
><b class=3D"caret"></b></button><ul class=3D"dropdown-menu" role=3D"menu">=
<li role=3D"presentation"><a href=3D"https://www.mg-rast.org/mgmain.html?mg=
page=3Doverview&amp;metagenome=3Dmgm4966586.3#" role=3D"menuitem" class=3D"=
noclick">download CSV</a></li><li role=3D"presentation"><a href=3D"https://=
www.mg-rast.org/mgmain.html?mgpage=3Doverview&amp;metagenome=3Dmgm4966586.3=
#" role=3D"menuitem" class=3D"noclick">download JSON data</a></li><li role=
=3D"presentation"><a href=3D"https://www.mg-rast.org/mgmain.html?mgpage=3Do=
verview&amp;metagenome=3Dmgm4966586.3#" role=3D"menuitem" class=3D"noclick"=
>download as SVG</a></li><li role=3D"presentation"><a href=3D"https://www.m=
g-rast.org/mgmain.html?mgpage=3Doverview&amp;metagenome=3Dmgm4966586.3#" ro=
le=3D"menuitem" class=3D"noclick">download as PNG</a></li></ul></div><div i=
d=3D"flowGraphic28" style=3D"margin-left: auto; margin-right: auto; width: =
800px;"><div id=3D"SVGdiv5" style=3D"width: 800px; height: 400px;" class=3D=
"hasSVG"><svg version=3D"1.1" xmlns=3D"http://www.w3.org/2000/svg" viewBox=
=3D"0 0 800 400"><g><g><g><title>undefined</title><line x1=3D"780" y1=3D"34=
0" x2=3D"760.6089248240202" y2=3D"311.4296939128672" stroke=3D"#3366cc" str=
oke-width=3D"1"></line><line x1=3D"760.6089248240202" y1=3D"311.42969391286=
72" x2=3D"750.6826282518242" y2=3D"298.1452581035442" stroke=3D"#3366cc" st=
roke-width=3D"1"></line><line x1=3D"750.6826282518242" y1=3D"298.1452581035=
442" x2=3D"743.2363557191791" y2=3D"289.3950239315375" stroke=3D"#3366cc" s=
troke-width=3D"1"></line><line x1=3D"743.2363557191791" y1=3D"289.395023931=
5375" x2=3D"737.1017847725855" y2=3D"282.85938782573436" stroke=3D"#3366cc"=
 stroke-width=3D"1"></line><line x1=3D"737.1017847725855" y1=3D"282.8593878=
2573436" x2=3D"731.8709952031498" y2=3D"277.6407831813042" stroke=3D"#3366c=
c" stroke-width=3D"1"></line><line x1=3D"731.8709952031498" y1=3D"277.64078=
31813042" x2=3D"727.295798054116" y2=3D"273.2964058416709" stroke=3D"#3366c=
c" stroke-width=3D"1"></line><line x1=3D"727.295798054116" y1=3D"273.296405=
8416709" x2=3D"723.2168139730036" y2=3D"269.57495201641143" stroke=3D"#3366=
cc" stroke-width=3D"1"></line><line x1=3D"723.2168139730036" y1=3D"269.5749=
5201641143" x2=3D"719.5318203622553" y2=3D"266.31998268655" stroke=3D"#3366=
cc" stroke-width=3D"1"></line><line x1=3D"719.5318203622553" y1=3D"266.3199=
8268655" x2=3D"716.1792988109167" y2=3D"263.42746958378166" stroke=3D"#3366=
cc" stroke-width=3D"1"></line><line x1=3D"716.1792988109167" y1=3D"263.4274=
6958378166" x2=3D"713.0961932228521" y2=3D"260.8247178444047" stroke=3D"#33=
66cc" stroke-width=3D"1"></line><line x1=3D"713.0961932228521" y1=3D"260.82=
47178444047" x2=3D"710.2224914397852" y2=3D"258.45892276324884" stroke=3D"#=
3366cc" stroke-width=3D"1"></line><line x1=3D"710.2224914397852" y1=3D"258.=
45892276324884" x2=3D"707.506236384813" y2=3D"256.29051620708844" stroke=3D=
"#3366cc" stroke-width=3D"1"></line><line x1=3D"707.506236384813" y1=3D"256=
.29051620708844" x2=3D"704.9036615394527" y2=3D"254.28908173860157" stroke=
=3D"#3366cc" stroke-width=3D"1"></line><line x1=3D"704.9036615394527" y1=3D=
"254.28908173860157" x2=3D"702.3778102016387" y2=3D"252.43073326143826" str=
oke=3D"#3366cc" stroke-width=3D"1"></line><line x1=3D"702.3778102016387" y1=
=3D"252.43073326143826" x2=3D"699.9092265391705" y2=3D"250.6963698263554" s=
troke=3D"#3366cc" stroke-width=3D"1"></line><line x1=3D"699.9092265391705" =
y1=3D"250.6963698263554" x2=3D"697.4799544635157" y2=3D"249.0704770941714" =
stroke=3D"#3366cc" stroke-width=3D"1"></line><line x1=3D"697.4799544635157"=
 y1=3D"249.0704770941714" x2=3D"695.0756758798839" y2=3D"247.5402820350817"=
 stroke=3D"#3366cc" stroke-width=3D"1"></line><line x1=3D"695.0756758798839=
" y1=3D"247.5402820350817" x2=3D"692.6820145927169" y2=3D"246.0951428598826=
9" stroke=3D"#3366cc" stroke-width=3D"1"></line><line x1=3D"692.68201459271=
69" y1=3D"246.09514285988269" x2=3D"690.2883448287893" y2=3D"244.7260997545=
3804" stroke=3D"#3366cc" stroke-width=3D"1"></line><line x1=3D"690.28834482=
87893" y1=3D"244.72609975453804" x2=3D"687.8816783515298" y2=3D"243.4255380=
9315655" stroke=3D"#3366cc" stroke-width=3D"1"></line><line x1=3D"687.88167=
83515298" y1=3D"243.42553809315655" x2=3D"685.4521054663716" y2=3D"242.1869=
3194247746" stroke=3D"#3366cc" stroke-width=3D"1"></line><line x1=3D"685.45=
21054663716" y1=3D"242.18693194247746" x2=3D"682.986468630282" y2=3D"241.00=
46459292786" stroke=3D"#3366cc" stroke-width=3D"1"></line><line x1=3D"682.9=
86468630282" y1=3D"241.0046459292786" x2=3D"680.4910235545293" y2=3D"239.87=
37802260943" stroke=3D"#3366cc" stroke-width=3D"1"></line><line x1=3D"680.4=
910235545293" y1=3D"239.8737802260943" x2=3D"677.9682040880925" y2=3D"238.7=
9004786307496" stroke=3D"#3366cc" stroke-width=3D"1"></line><line x1=3D"677=
.9682040880925" y1=3D"238.79004786307496" x2=3D"675.418012615481" y2=3D"237=
.74967659941723" stroke=3D"#3366cc" stroke-width=3D"1"></line><line x1=3D"6=
75.418012615481" y1=3D"237.74967659941723" x2=3D"672.8507336884737" y2=3D"2=
36.7493296812009" stroke=3D"#3366cc" stroke-width=3D"1"></line><line x1=3D"=
672.8507336884737" y1=3D"236.7493296812009" x2=3D"670.2843767543474" y2=3D"=
235.7860412848484" stroke=3D"#3366cc" stroke-width=3D"1"></line><line x1=3D=
"670.2843767543474" y1=3D"235.7860412848484" x2=3D"667.724363843161" y2=3D"=
234.85716349664887" stroke=3D"#3366cc" stroke-width=3D"1"></line><line x1=
=3D"667.724363843161" y1=3D"234.85716349664887" x2=3D"665.1829864101202" y2=
=3D"233.9603224397164" stroke=3D"#3366cc" stroke-width=3D"1"></line><line x=
1=3D"665.1829864101202" y1=3D"233.9603224397164" x2=3D"662.6682592971767" y=
2=3D"233.09338171757224" stroke=3D"#3366cc" stroke-width=3D"1"></line><line=
 x1=3D"662.6682592971767" y1=3D"233.09338171757224" x2=3D"660.2081254386043=
" y2=3D"232.25441175727187" stroke=3D"#3366cc" stroke-width=3D"1"></line><l=
ine x1=3D"660.2081254386043" y1=3D"232.25441175727187" x2=3D"657.8100125854=
085" y2=3D"231.4416639452151" stroke=3D"#3366cc" stroke-width=3D"1"></line>=
<line x1=3D"657.8100125854085" y1=3D"231.4416639452151" x2=3D"655.484666075=
1494" y2=3D"230.65354868372572" stroke=3D"#3366cc" stroke-width=3D"1"></lin=
e><line x1=3D"655.4846660751494" y1=3D"230.65354868372572" x2=3D"653.245500=
3632896" y2=3D"229.88861667611602" stroke=3D"#3366cc" stroke-width=3D"1"></=
line><line x1=3D"653.2455003632896" y1=3D"229.88861667611602" x2=3D"651.092=
6676910316" y2=3D"229.14554288649182" stroke=3D"#3366cc" stroke-width=3D"1"=
></line><line x1=3D"651.0926676910316" y1=3D"229.14554288649182" x2=3D"649.=
0282921809519" y2=3D"228.4231127282888" stroke=3D"#3366cc" stroke-width=3D"=
1"></line><line x1=3D"649.0282921809519" y1=3D"228.4231127282888" x2=3D"647=
.0495282792851" y2=3D"227.72021011995565" stroke=3D"#3366cc" stroke-width=
=3D"1"></line><line x1=3D"647.0495282792851" y1=3D"227.72021011995565" x2=
=3D"645.1535224374446" y2=3D"227.03580711284167" stroke=3D"#3366cc" stroke-=
width=3D"1"></line><line x1=3D"645.1535224374446" y1=3D"227.03580711284167"=
 x2=3D"643.3385149580223" y2=3D"226.36895484931085" stroke=3D"#3366cc" stro=
ke-width=3D"1"></line><line x1=3D"643.3385149580223" y1=3D"226.368954849310=
85" x2=3D"641.5912285922224" y2=3D"225.71877565146877" stroke=3D"#3366cc" s=
troke-width=3D"1"></line><line x1=3D"641.5912285922224" y1=3D"225.718775651=
46877" x2=3D"639.9218929596441" y2=3D"225.08445607498555" stroke=3D"#3366cc=
" stroke-width=3D"1"></line><line x1=3D"639.9218929596441" y1=3D"225.084456=
07498555" x2=3D"638.3072600249016" y2=3D"224.46524079009424" stroke=3D"#336=
6cc" stroke-width=3D"1"></line><line x1=3D"638.3072600249016" y1=3D"224.465=
24079009424" x2=3D"636.7417498720466" y2=3D"223.86042717430547" stroke=3D"#=
3366cc" stroke-width=3D"1"></line><line x1=3D"636.7417498720466" y1=3D"223.=
86042717430547" x2=3D"635.217202457703" y2=3D"223.26936051975508" stroke=3D=
"#3366cc" stroke-width=3D"1"></line><line x1=3D"635.217202457703" y1=3D"223=
.26936051975508" x2=3D"633.722560548205" y2=3D"222.69142977320837" stroke=
=3D"#3366cc" stroke-width=3D"1"></line><line x1=3D"633.722560548205" y1=3D"=
222.69142977320837" x2=3D"632.2613087820666" y2=3D"222.1260637392226" strok=
e=3D"#3366cc" stroke-width=3D"1"></line><line x1=3D"632.2613087820666" y1=
=3D"222.1260637392226" x2=3D"630.8298836610425" y2=3D"221.57272768732588" s=
troke=3D"#3366cc" stroke-width=3D"1"></line><line x1=3D"630.8298836610425" =
y1=3D"221.57272768732588" x2=3D"629.4181004071752" y2=3D"221.03092031269534=
" stroke=3D"#3366cc" stroke-width=3D"1"></line><line x1=3D"629.418100407175=
2" y1=3D"221.03092031269534" x2=3D"628.0097748429814" y2=3D"220.50017100703=
86" stroke=3D"#3366cc" stroke-width=3D"1"></line><line x1=3D"628.0097748429=
814" y1=3D"220.5001710070386" x2=3D"626.6077143757468" y2=3D"219.9800374024=
445" stroke=3D"#3366cc" stroke-width=3D"1"></line><line x1=3D"626.607714375=
7468" y1=3D"219.9800374024445" x2=3D"625.2118877666611" y2=3D"219.470103156=
0819" stroke=3D"#3366cc" stroke-width=3D"1"></line><line x1=3D"625.21188776=
66611" y1=3D"219.4701031560819" x2=3D"623.8085195536845" y2=3D"218.96997594=
79489" stroke=3D"#3366cc" stroke-width=3D"1"></line><line x1=3D"623.8085195=
536845" y1=3D"218.9699759479489" x2=3D"622.4034993316178" y2=3D"218.4792856=
675498" stroke=3D"#3366cc" stroke-width=3D"1"></line><line x1=3D"622.403499=
3316178" y1=3D"218.4792856675498" x2=3D"620.9812997675996" y2=3D"217.997682=
76850187" stroke=3D"#3366cc" stroke-width=3D"1"></line><line x1=3D"620.9812=
997675996" y1=3D"217.99768276850187" x2=3D"619.5401423901735" y2=3D"217.524=
83677274986" stroke=3D"#3366cc" stroke-width=3D"1"></line><line x1=3D"619.5=
401423901735" y1=3D"217.52483677274986" x2=3D"618.0956750360012" y2=3D"217.=
06043490835452" stroke=3D"#3366cc" stroke-width=3D"1"></line><line x1=3D"61=
8.0956750360012" y1=3D"217.06043490835452" x2=3D"616.6356250159547" y2=3D"2=
16.60418086679306" stroke=3D"#3366cc" stroke-width=3D"1"></line><line x1=3D=
"616.6356250159547" y1=3D"216.60418086679306" x2=3D"615.1657560087305" y2=
=3D"216.15579366740522" stroke=3D"#3366cc" stroke-width=3D"1"></line><line =
x1=3D"615.1657560087305" y1=3D"216.15579366740522" x2=3D"613.6774288447269"=
 y2=3D"215.7150066180875" stroke=3D"#3366cc" stroke-width=3D"1"></line><lin=
e x1=3D"613.6774288447269" y1=3D"215.7150066180875" x2=3D"612.1729182774885=
" y2=3D"215.2815663626084" stroke=3D"#3366cc" stroke-width=3D"1"></line><li=
ne x1=3D"612.1729182774885" y1=3D"215.2815663626084" x2=3D"610.642157727464=
8" y2=3D"214.85523200602375" stroke=3D"#3366cc" stroke-width=3D"1"></line><=
line x1=3D"610.6421577274648" y1=3D"214.85523200602375" x2=3D"609.105090015=
2854" y2=3D"214.43577431063267" stroke=3D"#3366cc" stroke-width=3D"1"></lin=
e><line x1=3D"609.1050900152854" y1=3D"214.43577431063267" x2=3D"607.565766=
1356989" y2=3D"214.02297495575476" stroke=3D"#3366cc" stroke-width=3D"1"></=
line><line x1=3D"607.5657661356989" y1=3D"214.02297495575476" x2=3D"606.006=
4639434308" y2=3D"213.61662585534464" stroke=3D"#3366cc" stroke-width=3D"1"=
></line><line x1=3D"606.0064639434308" y1=3D"213.61662585534464" x2=3D"604.=
4337905640103" y2=3D"213.21652852810422" stroke=3D"#3366cc" stroke-width=3D=
"1"></line><line x1=3D"604.4337905640103" y1=3D"213.21652852810422" x2=3D"6=
02.8587659368012" y2=3D"212.82249351531914" stroke=3D"#3366cc" stroke-width=
=3D"1"></line><line x1=3D"602.8587659368012" y1=3D"212.82249351531914" x2=
=3D"601.2776159870647" y2=3D"212.4343398421458" stroke=3D"#3366cc" stroke-w=
idth=3D"1"></line><line x1=3D"601.2776159870647" y1=3D"212.4343398421458" x=
2=3D"599.6943897811487" y2=3D"212.0518945185135" stroke=3D"#3366cc" stroke-=
width=3D"1"></line><line x1=3D"599.6943897811487" y1=3D"212.0518945185135" =
x2=3D"598.1237682038555" y2=3D"211.6749920761975" stroke=3D"#3366cc" stroke=
-width=3D"1"></line><line x1=3D"598.1237682038555" y1=3D"211.6749920761975"=
 x2=3D"596.5570328845048" y2=3D"211.3034741389615" stroke=3D"#3366cc" strok=
e-width=3D"1"></line><line x1=3D"596.5570328845048" y1=3D"211.3034741389615=
" x2=3D"594.9792095459871" y2=3D"210.93718902297508" stroke=3D"#3366cc" str=
oke-width=3D"1"></line><line x1=3D"594.9792095459871" y1=3D"210.93718902297=
508" x2=3D"593.4107022210103" y2=3D"210.5759913649825" stroke=3D"#3366cc" s=
troke-width=3D"1"></line><line x1=3D"593.4107022210103" y1=3D"210.575991364=
9825" x2=3D"591.8538881633783" y2=3D"210.21974177594217" stroke=3D"#3366cc"=
 stroke-width=3D"1"></line><line x1=3D"591.8538881633783" y1=3D"210.2197417=
7594217" x2=3D"590.2972040349191" y2=3D"209.86830651807068" stroke=3D"#3366=
cc" stroke-width=3D"1"></line><line x1=3D"590.2972040349191" y1=3D"209.8683=
0651807068" x2=3D"588.7606790898706" y2=3D"209.52155720341966" stroke=3D"#3=
366cc" stroke-width=3D"1"></line><line x1=3D"588.7606790898706" y1=3D"209.5=
2155720341966" x2=3D"587.2461244082558" y2=3D"209.17937051228444" stroke=3D=
"#3366cc" stroke-width=3D"1"></line><line x1=3D"587.2461244082558" y1=3D"20=
9.17937051228444" x2=3D"585.7538682639815" y2=3D"208.84162792989963" stroke=
=3D"#3366cc" stroke-width=3D"1"></line><line x1=3D"585.7538682639815" y1=3D=
"208.84162792989963" x2=3D"584.28660000889" y2=3D"208.5082155000149" stroke=
=3D"#3366cc" stroke-width=3D"1"></line><line x1=3D"584.28660000889" y1=3D"2=
08.5082155000149" x2=3D"582.8149543624381" y2=3D"208.17902359406807" stroke=
=3D"#3366cc" stroke-width=3D"1"></line><line x1=3D"582.8149543624381" y1=3D=
"208.17902359406807" x2=3D"581.3763321608762" y2=3D"207.85394669478632" str=
oke=3D"#3366cc" stroke-width=3D"1"></line><line x1=3D"581.3763321608762" y1=
=3D"207.85394669478632" x2=3D"579.973750389441" y2=3D"207.53288319314626" s=
troke=3D"#3366cc" stroke-width=3D"1"></line><line x1=3D"579.973750389441" y=
1=3D"207.53288319314626" x2=3D"578.6030661021676" y2=3D"207.21573519771562"=
 stroke=3D"#3366cc" stroke-width=3D"1"></line><line x1=3D"578.6030661021676=
" y1=3D"207.21573519771562" x2=3D"577.2517196357935" y2=3D"206.902408355481=
01" stroke=3D"#3366cc" stroke-width=3D"1"></line><line x1=3D"577.2517196357=
935" y1=3D"206.90240835548101" x2=3D"575.924900102441" y2=3D"206.5928116833=
4172" stroke=3D"#3366cc" stroke-width=3D"1"></line><line x1=3D"575.92490010=
2441" y1=3D"206.59281168334172" x2=3D"574.62369754994" y2=3D"206.2868574095=
1605" stroke=3D"#3366cc" stroke-width=3D"1"></line><line x1=3D"574.62369754=
994" y1=3D"206.28685740951605" x2=3D"573.3297159198139" y2=3D"205.984460824=
16913" stroke=3D"#3366cc" stroke-width=3D"1"></line><line x1=3D"573.3297159=
198139" y1=3D"205.98446082416913" x2=3D"572.0516599071465" y2=3D"205.685540=
13862592" stroke=3D"#3366cc" stroke-width=3D"1"></line><line x1=3D"572.0516=
599071465" y1=3D"205.68554013862592" x2=3D"570.7943770464024" y2=3D"205.390=
01635258361" stroke=3D"#3366cc" stroke-width=3D"1"></line><line x1=3D"570.7=
943770464024" y1=3D"205.39001635258361" x2=3D"569.557360055705" y2=3D"205.0=
9781312878508" stroke=3D"#3366cc" stroke-width=3D"1"></line><line x1=3D"569=
.557360055705" y1=3D"205.09781312878508" x2=3D"568.3354392223293" y2=3D"204=
.80885667465486" stroke=3D"#3366cc" stroke-width=3D"1"></line><line x1=3D"5=
68.3354392223293" y1=3D"204.80885667465486" x2=3D"567.1537441180865" y2=3D"=
204.52307563043945" stroke=3D"#3366cc" stroke-width=3D"1"></line><line x1=
=3D"567.1537441180865" y1=3D"204.52307563043945" x2=3D"565.9728134563377" y=
2=3D"204.24040096342688" stroke=3D"#3366cc" stroke-width=3D"1"></line><line=
 x1=3D"565.9728134563377" y1=3D"204.24040096342688" x2=3D"564.8246450116526=
" y2=3D"203.9607658678542" stroke=3D"#3366cc" stroke-width=3D"1"></line><li=
ne x1=3D"564.8246450116526" y1=3D"203.9607658678542" x2=3D"563.672170194093=
" y2=3D"203.68410567013905" stroke=3D"#3366cc" stroke-width=3D"1"></line><l=
ine x1=3D"563.672170194093" y1=3D"203.68410567013905" x2=3D"562.55346769910=
02" y2=3D"203.41035773909925" stroke=3D"#3366cc" stroke-width=3D"1"></line>=
<line x1=3D"562.5534676991002" y1=3D"203.41035773909925" x2=3D"561.43747797=
00541" y2=3D"203.1394614008491" stroke=3D"#3366cc" stroke-width=3D"1"></lin=
e><line x1=3D"561.4374779700541" y1=3D"203.1394614008491" x2=3D"560.3321059=
127238" y2=3D"202.87135785808226" stroke=3D"#3366cc" stroke-width=3D"1"></l=
ine><line x1=3D"560.3321059127238" y1=3D"202.87135785808226" x2=3D"559.2478=
076072473" y2=3D"202.60599011347355" stroke=3D"#3366cc" stroke-width=3D"1">=
</line><line x1=3D"559.2478076072473" y1=3D"202.60599011347355" x2=3D"558.1=
816366875862" y2=3D"202.34330289694898" stroke=3D"#3366cc" stroke-width=3D"=
1"></line><line x1=3D"558.1816366875862" y1=3D"202.34330289694898" x2=3D"55=
7.1183687522596" y2=3D"202.08324259659292" stroke=3D"#3366cc" stroke-width=
=3D"1"></line><line x1=3D"557.1183687522596" y1=3D"202.08324259659292" x2=
=3D"556.0779964213843" y2=3D"201.82575719297574" stroke=3D"#3366cc" stroke-=
width=3D"1"></line><line x1=3D"556.0779964213843" y1=3D"201.82575719297574"=
 x2=3D"555.0491349734491" y2=3D"201.57079619670077" stroke=3D"#3366cc" stro=
ke-width=3D"1"></line><line x1=3D"555.0491349734491" y1=3D"201.570796196700=
77" x2=3D"554.0266598474839" y2=3D"201.31831058898322" stroke=3D"#3366cc" s=
troke-width=3D"1"></line><line x1=3D"554.0266598474839" y1=3D"201.318310588=
98322" x2=3D"553.006357880472" y2=3D"201.06825276508587" stroke=3D"#3366cc"=
 stroke-width=3D"1"></line><line x1=3D"553.006357880472" y1=3D"201.06825276=
508587" x2=3D"552.0022823870079" y2=3D"200.82057648044858" stroke=3D"#3366c=
c" stroke-width=3D"1"></line><line x1=3D"552.0022823870079" y1=3D"200.82057=
648044858" x2=3D"551.0082405000704" y2=3D"200.575236799359" stroke=3D"#3366=
cc" stroke-width=3D"1"></line><line x1=3D"551.0082405000704" y1=3D"200.5752=
36799359" x2=3D"550.0276339795187" y2=3D"200.33219004602168" stroke=3D"#336=
6cc" stroke-width=3D"1"></line><line x1=3D"550.0276339795187" y1=3D"200.332=
19004602168" x2=3D"549.0542836642228" y2=3D"200.09139375789286" stroke=3D"#=
3366cc" stroke-width=3D"1"></line><line x1=3D"549.0542836642228" y1=3D"200.=
09139375789286" x2=3D"548.0890190738248" y2=3D"199.852806641156" stroke=3D"=
#3366cc" stroke-width=3D"1"></line><line x1=3D"548.0890190738248" y1=3D"199=
.852806641156" x2=3D"547.1300372208851" y2=3D"199.6163885282209" stroke=3D"=
#3366cc" stroke-width=3D"1"></line><line x1=3D"547.1300372208851" y1=3D"199=
.6163885282209" x2=3D"546.2048776553504" y2=3D"199.38210033713773" stroke=
=3D"#3366cc" stroke-width=3D"1"></line><line x1=3D"546.2048776553504" y1=3D=
"199.38210033713773" x2=3D"545.2857359327134" y2=3D"199.14990403282283" str=
oke=3D"#3366cc" stroke-width=3D"1"></line><line x1=3D"545.2857359327134" y1=
=3D"199.14990403282283" x2=3D"544.3710136860628" y2=3D"198.9197625900002" s=
troke=3D"#3366cc" stroke-width=3D"1"></line><line x1=3D"544.3710136860628" =
y1=3D"198.9197625900002" x2=3D"543.477301011364" y2=3D"198.69163995776853" =
stroke=3D"#3366cc" stroke-width=3D"1"></line><line x1=3D"543.477301011364" =
y1=3D"198.69163995776853" x2=3D"542.6098279575211" y2=3D"198.46550102570887=
" stroke=3D"#3366cc" stroke-width=3D"1"></line><line x1=3D"542.609827957521=
1" y1=3D"198.46550102570887" x2=3D"541.7581741881795" y2=3D"198.24131159145=
313" stroke=3D"#3366cc" stroke-width=3D"1"></line><line x1=3D"541.758174188=
1795" y1=3D"198.24131159145313" x2=3D"540.9081654362859" y2=3D"198.01903832=
963853" stroke=3D"#3366cc" stroke-width=3D"1"></line><line x1=3D"540.908165=
4362859" y1=3D"198.01903832963853" x2=3D"540.0672889752616" y2=3D"197.79864=
8762178" stroke=3D"#3366cc" stroke-width=3D"1"></line><line x1=3D"540.06728=
89752616" y1=3D"197.798648762178" x2=3D"539.2341509163772" y2=3D"197.580111=
22977928" stroke=3D"#3366cc" stroke-width=3D"1"></line><line x1=3D"539.2341=
509163772" y1=3D"197.58011122977928" x2=3D"538.4234641888519" y2=3D"197.363=
39486465081" stroke=3D"#3366cc" stroke-width=3D"1"></line><line x1=3D"538.4=
234641888519" y1=3D"197.36339486465081" x2=3D"537.6226288905629" y2=3D"197.=
14846956433598" stroke=3D"#3366cc" stroke-width=3D"1"></line><line x1=3D"53=
7.6226288905629" y1=3D"197.14846956433598" x2=3D"536.8180140777331" y2=3D"1=
96.93530596661915" stroke=3D"#3366cc" stroke-width=3D"1"></line><line x1=3D=
"536.8180140777331" y1=3D"196.93530596661915" x2=3D"536.0145839268969" y2=
=3D"196.7238754254525" stroke=3D"#3366cc" stroke-width=3D"1"></line><line x=
1=3D"536.0145839268969" y1=3D"196.7238754254525" x2=3D"535.2226699710957" y=
2=3D"196.5141499878528" stroke=3D"#3366cc" stroke-width=3D"1"></line><line =
x1=3D"535.2226699710957" y1=3D"196.5141499878528" x2=3D"534.4500461267885" =
y2=3D"196.30610237172283" stroke=3D"#3366cc" stroke-width=3D"1"></line><lin=
e x1=3D"534.4500461267885" y1=3D"196.30610237172283" x2=3D"533.705208976008=
6" y2=3D"196.09970594455305" stroke=3D"#3366cc" stroke-width=3D"1"></line><=
line x1=3D"533.7052089760086" y1=3D"196.09970594455305" x2=3D"532.958062728=
3331" y2=3D"195.89493470296148" stroke=3D"#3366cc" stroke-width=3D"1"></lin=
e><line x1=3D"532.9580627283331" y1=3D"195.89493470296148" x2=3D"532.203921=
9824442" y2=3D"195.69176325303283" stroke=3D"#3366cc" stroke-width=3D"1"></=
line><line x1=3D"532.2039219824442" y1=3D"195.69176325303283" x2=3D"531.470=
0955940339" y2=3D"195.49016679142017" stroke=3D"#3366cc" stroke-width=3D"1"=
></line><line x1=3D"531.4700955940339" y1=3D"195.49016679142017" x2=3D"530.=
742100686525" y2=3D"195.29012108717265" stroke=3D"#3366cc" stroke-width=3D"=
1"></line><line x1=3D"530.742100686525" y1=3D"195.29012108717265" x2=3D"530=
.0197292089834" y2=3D"195.0916024642578" stroke=3D"#3366cc" stroke-width=3D=
"1"></line><line x1=3D"530.0197292089834" y1=3D"195.0916024642578" x2=3D"52=
9.3087872058449" y2=3D"194.8945877847451" stroke=3D"#3366cc" stroke-width=
=3D"1"></line><line x1=3D"529.3087872058449" y1=3D"194.8945877847451" x2=3D=
"528.6069794262531" y2=3D"194.6990544326223" stroke=3D"#3366cc" stroke-widt=
h=3D"1"></line><line x1=3D"528.6069794262531" y1=3D"194.6990544326223" x2=
=3D"527.9216973267098" y2=3D"194.50498029821512" stroke=3D"#3366cc" stroke-=
width=3D"1"></line><line x1=3D"527.9216973267098" y1=3D"194.50498029821512"=
 x2=3D"527.2341146492394" y2=3D"194.3123437631846" stroke=3D"#3366cc" strok=
e-width=3D"1"></line><line x1=3D"527.2341146492394" y1=3D"194.3123437631846=
" x2=3D"526.5570158645446" y2=3D"194.12112368607552" stroke=3D"#3366cc" str=
oke-width=3D"1"></line><line x1=3D"526.5570158645446" y1=3D"194.12112368607=
552" x2=3D"525.8970702869964" y2=3D"193.93129938839263" stroke=3D"#3366cc" =
stroke-width=3D"1"></line><line x1=3D"525.8970702869964" y1=3D"193.93129938=
839263" x2=3D"525.2274875783366" y2=3D"193.7428506411811" stroke=3D"#3366cc=
" stroke-width=3D"1"></line><line x1=3D"525.2274875783366" y1=3D"193.742850=
6411811" x2=3D"524.5825089289951" y2=3D"193.55575765208977" stroke=3D"#3366=
cc" stroke-width=3D"1"></line><line x1=3D"524.5825089289951" y1=3D"193.5557=
5765208977" x2=3D"523.9444175865618" y2=3D"193.37000105289678" stroke=3D"#3=
366cc" stroke-width=3D"1"></line><line x1=3D"523.9444175865618" y1=3D"193.3=
7000105289678" x2=3D"523.3246088509372" y2=3D"193.18556188747684" stroke=3D=
"#3366cc" stroke-width=3D"1"></line><line x1=3D"523.3246088509372" y1=3D"19=
3.18556188747684" x2=3D"522.675451222838" y2=3D"193.00242160019306" stroke=
=3D"#3366cc" stroke-width=3D"1"></line><line x1=3D"522.675451222838" y1=3D"=
193.00242160019306" x2=3D"522.061971565473" y2=3D"192.82056202469403" strok=
e=3D"#3366cc" stroke-width=3D"1"></line><line x1=3D"522.061971565473" y1=3D=
"192.82056202469403" x2=3D"521.456095343568" y2=3D"192.63996537310007" stro=
ke=3D"#3366cc" stroke-width=3D"1"></line><line x1=3D"521.456095343568" y1=
=3D"192.63996537310007" x2=3D"520.8676894633447" y2=3D"192.46061422556252" =
stroke=3D"#3366cc" stroke-width=3D"1"></line><line x1=3D"520.8676894633447"=
 y1=3D"192.46061422556252" x2=3D"520.2800700733271" y2=3D"192.2824915201805=
" stroke=3D"#3366cc" stroke-width=3D"1"></line><line x1=3D"520.280070073327=
1" y1=3D"192.2824915201805" x2=3D"519.6989974183252" y2=3D"192.105580543260=
63" stroke=3D"#3366cc" stroke-width=3D"1"></line><line x1=3D"519.6989974183=
252" y1=3D"192.10558054326063" x2=3D"519.1328263499295" y2=3D"191.929864919=
90575" stroke=3D"#3366cc" stroke-width=3D"1"></line><line x1=3D"519.1328263=
499295" y1=3D"191.92986491990575" x2=3D"518.5706067170136" y2=3D"191.755328=
6049197" stroke=3D"#3366cc" stroke-width=3D"1"></line><line x1=3D"518.57060=
67170136" y1=3D"191.7553286049197" x2=3D"518.0340263285996" y2=3D"191.58195=
587401494" stroke=3D"#3366cc" stroke-width=3D"1"></line><line x1=3D"518.034=
0263285996" y1=3D"191.58195587401494" x2=3D"517.5032609505898" y2=3D"191.40=
973131531172" stroke=3D"#3366cc" stroke-width=3D"1"></line><line x1=3D"517.=
5032609505898" y1=3D"191.40973131531172" x2=3D"516.9597904658729" y2=3D"191=
.23863982111646" stroke=3D"#3366cc" stroke-width=3D"1"></line><line x1=3D"5=
16.9597904658729" y1=3D"191.23863982111646" x2=3D"516.4136751762974" y2=3D"=
191.06866657996926" stroke=3D"#3366cc" stroke-width=3D"1"></line><line x1=
=3D"516.4136751762974" y1=3D"191.06866657996926" x2=3D"515.8714812486612" y=
2=3D"190.89979706894906" stroke=3D"#3366cc" stroke-width=3D"1"></line><line=
 x1=3D"515.8714812486612" y1=3D"190.89979706894906" x2=3D"515.3462621144554=
" y2=3D"190.73201704622775" stroke=3D"#3366cc" stroke-width=3D"1"></line><l=
ine x1=3D"515.3462621144554" y1=3D"190.73201704622775" x2=3D"514.8064749806=
612" y2=3D"190.56531254386212" stroke=3D"#3366cc" stroke-width=3D"1"></line=
><line x1=3D"514.8064749806612" y1=3D"190.56531254386212" x2=3D"514.2743097=
946557" y2=3D"190.39966986081606" stroke=3D"#3366cc" stroke-width=3D"1"></l=
ine><line x1=3D"514.2743097946557" y1=3D"190.39966986081606" x2=3D"513.7482=
451665369" y2=3D"190.23507555620333" stroke=3D"#3366cc" stroke-width=3D"1">=
</line><line x1=3D"513.7482451665369" y1=3D"190.23507555620333" x2=3D"513.2=
280662638234" y2=3D"190.07151644274245" stroke=3D"#3366cc" stroke-width=3D"=
1"></line><line x1=3D"513.2280662638234" y1=3D"190.07151644274245" x2=3D"51=
2.72356074503" y2=3D"189.90897958041697" stroke=3D"#3366cc" stroke-width=3D=
"1"></line><line x1=3D"512.72356074503" y1=3D"189.90897958041697" x2=3D"512=
.2058323427954" y2=3D"189.7474522703317" stroke=3D"#3366cc" stroke-width=3D=
"1"></line><line x1=3D"512.2058323427954" y1=3D"189.7474522703317" x2=3D"51=
1.7085227501475" y2=3D"189.5869220487593" stroke=3D"#3366cc" stroke-width=
=3D"1"></line><line x1=3D"511.7085227501475" y1=3D"189.5869220487593" x2=3D=
"511.201226686141" y2=3D"189.42737668136905" stroke=3D"#3366cc" stroke-widt=
h=3D"1"></line><line x1=3D"511.201226686141" y1=3D"189.42737668136905" x2=
=3D"510.7031038801919" y2=3D"189.2688041576318" stroke=3D"#3366cc" stroke-w=
idth=3D"1"></line><line x1=3D"510.7031038801919" y1=3D"189.2688041576318" x=
2=3D"510.2016927209382" y2=3D"189.11119268539426" stroke=3D"#3366cc" stroke=
-width=3D"1"></line><line x1=3D"510.2016927209382" y1=3D"189.11119268539426=
" x2=3D"509.6902723441568" y2=3D"188.95453068561704" stroke=3D"#3366cc" str=
oke-width=3D"1"></line><line x1=3D"509.6902723441568" y1=3D"188.95453068561=
704" x2=3D"509.203517652986" y2=3D"188.79880678726997" stroke=3D"#3366cc" s=
troke-width=3D"1"></line><line x1=3D"509.203517652986" y1=3D"188.7988067872=
6997" x2=3D"508.7077725037703" y2=3D"188.64400982237927" stroke=3D"#3366cc"=
 stroke-width=3D"1"></line><line x1=3D"508.7077725037703" y1=3D"188.6440098=
2237927" x2=3D"508.2282778878004" y2=3D"188.49012882122173" stroke=3D"#3366=
cc" stroke-width=3D"1"></line><line x1=3D"508.2282778878004" y1=3D"188.4901=
2882122173" x2=3D"507.7552111582006" y2=3D"188.3371530076596" stroke=3D"#33=
66cc" stroke-width=3D"1"></line><line x1=3D"507.7552111582006" y1=3D"188.33=
71530076596" x2=3D"507.28343871095774" y2=3D"188.18507179461244" stroke=3D"=
#3366cc" stroke-width=3D"1"></line><line x1=3D"507.28343871095774" y1=3D"18=
8.18507179461244" x2=3D"506.81575031444413" y2=3D"188.03387477966024" strok=
e=3D"#3366cc" stroke-width=3D"1"></line><line x1=3D"506.81575031444413" y1=
=3D"188.03387477966024" x2=3D"506.3367434154102" y2=3D"187.88355174077384" =
stroke=3D"#3366cc" stroke-width=3D"1"></line><line x1=3D"506.3367434154102"=
 y1=3D"187.88355174077384" x2=3D"505.87751241061443" y2=3D"187.734092632167=
91" stroke=3D"#3366cc" stroke-width=3D"1"></line><line x1=3D"505.8775124106=
1443" y1=3D"187.73409263216791" x2=3D"505.43088435590374" y2=3D"187.5854875=
8027243" stroke=3D"#3366cc" stroke-width=3D"1"></line><line x1=3D"505.43088=
435590374" y1=3D"187.58548758027243" x2=3D"504.98750853357575" y2=3D"187.43=
772687981874" stroke=3D"#3366cc" stroke-width=3D"1"></line><line x1=3D"504.=
98750853357575" y1=3D"187.43772687981874" x2=3D"504.55117555834994" y2=3D"1=
87.29080099003605" stroke=3D"#3366cc" stroke-width=3D"1"></line><line x1=3D=
"504.55117555834994" y1=3D"187.29080099003605" x2=3D"504.1097252779411" y2=
=3D"187.1447005309547" stroke=3D"#3366cc" stroke-width=3D"1"></line><line x=
1=3D"504.1097252779411" y1=3D"187.1447005309547" x2=3D"503.66672173457584" =
y2=3D"186.99941627981295" stroke=3D"#3366cc" stroke-width=3D"1"></line><lin=
e x1=3D"503.66672173457584" y1=3D"186.99941627981295" x2=3D"503.22057475399=
01" y2=3D"186.85493916756332" stroke=3D"#3366cc" stroke-width=3D"1"></line>=
<line x1=3D"503.2205747539901" y1=3D"186.85493916756332" x2=3D"502.76177998=
53726" y2=3D"186.7112602754756" stroke=3D"#3366cc" stroke-width=3D"1"></lin=
e><line x1=3D"502.7617799853726" y1=3D"186.7112602754756" x2=3D"502.3123604=
891154" y2=3D"186.56837083183302" stroke=3D"#3366cc" stroke-width=3D"1"></l=
ine><line x1=3D"502.3123604891154" y1=3D"186.56837083183302" x2=3D"501.8663=
767378042" y2=3D"186.42626220871904" stroke=3D"#3366cc" stroke-width=3D"1">=
</line><line x1=3D"501.8663767378042" y1=3D"186.42626220871904" x2=3D"501.4=
108457735495" y2=3D"186.28492591889093" stroke=3D"#3366cc" stroke-width=3D"=
1"></line><line x1=3D"501.4108457735495" y1=3D"186.28492591889093" x2=3D"50=
0.9525765211074" y2=3D"186.14435361273837" stroke=3D"#3366cc" stroke-width=
=3D"1"></line><line x1=3D"500.9525765211074" y1=3D"186.14435361273837" x2=
=3D"500.472823059198" y2=3D"186.0045370753234" stroke=3D"#3366cc" stroke-wi=
dth=3D"1"></line><line x1=3D"500.472823059198" y1=3D"186.0045370753234" x2=
=3D"500.02595022947025" y2=3D"185.86546822349987" stroke=3D"#3366cc" stroke=
-width=3D"1"></line><line x1=3D"500.02595022947025" y1=3D"185.8654682234998=
7" x2=3D"499.58760783278575" y2=3D"185.72713910310912" stroke=3D"#3366cc" s=
troke-width=3D"1"></line><line x1=3D"499.58760783278575" y1=3D"185.72713910=
310912" x2=3D"499.1345714510815" y2=3D"185.58954188625026" stroke=3D"#3366c=
c" stroke-width=3D"1"></line><line x1=3D"499.1345714510815" y1=3D"185.58954=
188625026" x2=3D"498.70539835117535" y2=3D"185.45266886862194" stroke=3D"#3=
366cc" stroke-width=3D"1"></line><line x1=3D"498.70539835117535" y1=3D"185.=
45266886862194" x2=3D"498.2655109148642" y2=3D"185.31651246693391" stroke=
=3D"#3366cc" stroke-width=3D"1"></line><line x1=3D"498.2655109148642" y1=3D=
"185.31651246693391" x2=3D"497.8058888110312" y2=3D"185.1810652163859" stro=
ke=3D"#3366cc" stroke-width=3D"1"></line><line x1=3D"497.8058888110312" y1=
=3D"185.1810652163859" x2=3D"497.3619764416034" y2=3D"185.04631976821182" s=
troke=3D"#3366cc" stroke-width=3D"1"></line><line x1=3D"497.3619764416034" =
y1=3D"185.04631976821182" x2=3D"496.9105883850834" y2=3D"184.9122688872874"=
 stroke=3D"#3366cc" stroke-width=3D"1"></line><line x1=3D"496.9105883850834=
" y1=3D"184.9122688872874" x2=3D"496.4672939410215" y2=3D"184.7789054497988=
6" stroke=3D"#3366cc" stroke-width=3D"1"></line><line x1=3D"496.46729394102=
15" y1=3D"184.77890544979886" x2=3D"496.01779569158776" y2=3D"184.646222440=
97137" stroke=3D"#3366cc" stroke-width=3D"1"></line><line x1=3D"496.0177956=
9158776" y1=3D"184.64622244097137" x2=3D"495.58669135807133" y2=3D"184.5142=
1295285505" stroke=3D"#3366cc" stroke-width=3D"1"></line><line x1=3D"495.58=
669135807133" y1=3D"184.51421295285505" x2=3D"495.1563518594381" y2=3D"184.=
38287018216676" stroke=3D"#3366cc" stroke-width=3D"1"></line><line x1=3D"49=
5.1563518594381" y1=3D"184.38287018216676" x2=3D"494.73802333901307" y2=3D"=
184.25218742818635" stroke=3D"#3366cc" stroke-width=3D"1"></line><line x1=
=3D"494.73802333901307" y1=3D"184.25218742818635" x2=3D"494.29799299925315"=
 y2=3D"184.1221580907052" stroke=3D"#3366cc" stroke-width=3D"1"></line><lin=
e x1=3D"494.29799299925315" y1=3D"184.1221580907052" x2=3D"493.867040149690=
35" y2=3D"183.99277566802627" stroke=3D"#3366cc" stroke-width=3D"1"></line>=
<line x1=3D"493.86704014969035" y1=3D"183.99277566802627" x2=3D"493.4220780=
684374" y2=3D"183.864033755013" stroke=3D"#3366cc" stroke-width=3D"1"></lin=
e><line x1=3D"493.4220780684374" y1=3D"183.864033755013" x2=3D"492.98856068=
34051" y2=3D"183.7359260411869" stroke=3D"#3366cc" stroke-width=3D"1"></lin=
e><line x1=3D"492.9885606834051" y1=3D"183.7359260411869" x2=3D"492.5594339=
168243" y2=3D"183.60844630887127" stroke=3D"#3366cc" stroke-width=3D"1"></l=
ine><line x1=3D"492.5594339168243" y1=3D"183.60844630887127" x2=3D"492.1534=
5138817753" y2=3D"183.48158843138071" stroke=3D"#3366cc" stroke-width=3D"1"=
></line><line x1=3D"492.15345138817753" y1=3D"183.48158843138071" x2=3D"491=
.69980188905413" y2=3D"183.3553463712539" stroke=3D"#3366cc" stroke-width=
=3D"1"></line><line x1=3D"491.69980188905413" y1=3D"183.3553463712539" x2=
=3D"491.280929433881" y2=3D"183.2297141785298" stroke=3D"#3366cc" stroke-wi=
dth=3D"1"></line><line x1=3D"491.280929433881" y1=3D"183.2297141785298" x2=
=3D"490.8808233169024" y2=3D"183.1046859890647" stroke=3D"#3366cc" stroke-w=
idth=3D"1"></line><line x1=3D"490.8808233169024" y1=3D"183.1046859890647" x=
2=3D"490.463636510908" y2=3D"182.98025602288985" stroke=3D"#3366cc" stroke-=
width=3D"1"></line><line x1=3D"490.463636510908" y1=3D"182.98025602288985" =
x2=3D"490.0492415017592" y2=3D"182.85641858260814" stroke=3D"#3366cc" strok=
e-width=3D"1"></line><line x1=3D"490.0492415017592" y1=3D"182.8564185826081=
4" x2=3D"489.6237626728667" y2=3D"182.7331680518287" stroke=3D"#3366cc" str=
oke-width=3D"1"></line><line x1=3D"489.6237626728667" y1=3D"182.73316805182=
87" x2=3D"489.21013263396975" y2=3D"182.61049889363846" stroke=3D"#3366cc" =
stroke-width=3D"1"></line><line x1=3D"489.21013263396975" y1=3D"182.6104988=
9363846" x2=3D"488.80403911130855" y2=3D"182.48840564910972" stroke=3D"#336=
6cc" stroke-width=3D"1"></line><line x1=3D"488.80403911130855" y1=3D"182.48=
840564910972" x2=3D"488.4090218252729" y2=3D"182.36688293584226" stroke=3D"=
#3366cc" stroke-width=3D"1"></line><line x1=3D"488.4090218252729" y1=3D"182=
.36688293584226" x2=3D"487.9928798644464" y2=3D"182.24592544653967" stroke=
=3D"#3366cc" stroke-width=3D"1"></line><line x1=3D"487.9928798644464" y1=3D=
"182.24592544653967" x2=3D"487.5900071059414" y2=3D"182.12552794761854" str=
oke=3D"#3366cc" stroke-width=3D"1"></line><line x1=3D"487.5900071059414" y1=
=3D"182.12552794761854" x2=3D"487.1691985635998" y2=3D"182.0056852778497" s=
troke=3D"#3366cc" stroke-width=3D"1"></line><line x1=3D"487.1691985635998" =
y1=3D"182.0056852778497" x2=3D"486.7771692994969" y2=3D"181.8863923470305" =
stroke=3D"#3366cc" stroke-width=3D"1"></line><line x1=3D"486.7771692994969"=
 y1=3D"181.8863923470305" x2=3D"486.40981034990494" y2=3D"181.7676441346876=
6" stroke=3D"#3366cc" stroke-width=3D"1"></line><line x1=3D"486.40981034990=
494" y1=3D"181.76764413468766" x2=3D"486.0455395417508" y2=3D"181.649435688=
80935" stroke=3D"#3366cc" stroke-width=3D"1"></line><line x1=3D"486.0455395=
417508" y1=3D"181.64943568880935" x2=3D"485.6705647740872" y2=3D"181.531762=
124606" stroke=3D"#3366cc" stroke-width=3D"1"></line><line x1=3D"485.670564=
7740872" y1=3D"181.531762124606" x2=3D"485.29558427627506" y2=3D"181.414618=
62329933" stroke=3D"#3366cc" stroke-width=3D"1"></line><line x1=3D"485.2955=
8427627506" y1=3D"181.41461862329933" x2=3D"484.91397185149367" y2=3D"181.2=
980004309379" stroke=3D"#3366cc" stroke-width=3D"1"></line><line x1=3D"484.=
91397185149367" y1=3D"181.2980004309379" x2=3D"484.5444259898246" y2=3D"181=
.18190285723983" stroke=3D"#3366cc" stroke-width=3D"1"></line><line x1=3D"4=
84.5444259898246" y1=3D"181.18190285723983" x2=3D"484.1660372330791" y2=3D"=
181.06632127446076" stroke=3D"#3366cc" stroke-width=3D"1"></line><line x1=
=3D"484.1660372330791" y1=3D"181.06632127446076" x2=3D"483.81387896086983" =
y2=3D"180.95125111628684" stroke=3D"#3366cc" stroke-width=3D"1"></line><lin=
e x1=3D"483.81387896086983" y1=3D"180.95125111628684" x2=3D"483.44896529700=
81" y2=3D"180.83668787675256" stroke=3D"#3366cc" stroke-width=3D"1"></line>=
<line x1=3D"483.4489652970081" y1=3D"180.83668787675256" x2=3D"483.07421492=
066493" y2=3D"180.72262710918162" stroke=3D"#3366cc" stroke-width=3D"1"></l=
ine><line x1=3D"483.07421492066493" y1=3D"180.72262710918162" x2=3D"482.732=
37521997703" y2=3D"180.60906442515162" stroke=3D"#3366cc" stroke-width=3D"1=
"></line><line x1=3D"482.73237521997703" y1=3D"180.60906442515162" x2=3D"48=
2.3757932631313" y2=3D"180.49599549348073" stroke=3D"#3366cc" stroke-width=
=3D"1"></line><line x1=3D"482.3757932631313" y1=3D"180.49599549348073" x2=
=3D"482.0151459856359" y2=3D"180.3834160392367" stroke=3D"#3366cc" stroke-w=
idth=3D"1"></line><line x1=3D"482.0151459856359" y1=3D"180.3834160392367" x=
2=3D"481.6805232012132" y2=3D"180.2713218427668" stroke=3D"#3366cc" stroke-=
width=3D"1"></line><line x1=3D"481.6805232012132" y1=3D"180.2713218427668" =
x2=3D"481.3230960867072" y2=3D"180.15970873874903" stroke=3D"#3366cc" strok=
e-width=3D"1"></line><line x1=3D"481.3230960867072" y1=3D"180.1597087387490=
3" x2=3D"480.99679815621926" y2=3D"180.04857261526323" stroke=3D"#3366cc" s=
troke-width=3D"1"></line><line x1=3D"480.99679815621926" y1=3D"180.04857261=
526323" x2=3D"480.67300706691145" y2=3D"179.9379094128821" stroke=3D"#3366c=
c" stroke-width=3D"1"></line><line x1=3D"480.67300706691145" y1=3D"179.9379=
094128821" x2=3D"480.33010112818783" y2=3D"179.82771512378167" stroke=3D"#3=
366cc" stroke-width=3D"1"></line><line x1=3D"480.33010112818783" y1=3D"179.=
82771512378167" x2=3D"479.9925535865954" y2=3D"179.7179857908701" stroke=3D=
"#3366cc" stroke-width=3D"1"></line><line x1=3D"479.9925535865954" y1=3D"17=
9.7179857908701" x2=3D"479.67701605479635" y2=3D"179.60871750693525" stroke=
=3D"#3366cc" stroke-width=3D"1"></line><line x1=3D"479.67701605479635" y1=
=3D"179.60871750693525" x2=3D"479.35815680048825" y2=3D"179.49990641380975"=
 stroke=3D"#3366cc" stroke-width=3D"1"></line><line x1=3D"479.3581568004882=
5" y1=3D"179.49990641380975" x2=3D"479.06052092691215" y2=3D"179.3915487015=
5352" stroke=3D"#3366cc" stroke-width=3D"1"></line><line x1=3D"479.06052092=
691215" y1=3D"179.39154870155352" x2=3D"478.74983460116357" y2=3D"179.28364=
060765352" stroke=3D"#3366cc" stroke-width=3D"1"></line><line x1=3D"478.749=
83460116357" y1=3D"179.28364060765352" x2=3D"478.430039543724" y2=3D"179.17=
617841623957" stroke=3D"#3366cc" stroke-width=3D"1"></line><line x1=3D"478.=
430039543724" y1=3D"179.17617841623957" x2=3D"478.13208325819346" y2=3D"179=
.0691584573168" stroke=3D"#3366cc" stroke-width=3D"1"></line><line x1=3D"47=
8.13208325819346" y1=3D"179.0691584573168" x2=3D"477.85220720701494" y2=3D"=
178.96257710601344" stroke=3D"#3366cc" stroke-width=3D"1"></line><line x1=
=3D"477.85220720701494" y1=3D"178.96257710601344" x2=3D"477.56740008975714"=
 y2=3D"178.85643078184415" stroke=3D"#3366cc" stroke-width=3D"1"></line><li=
ne x1=3D"477.56740008975714" y1=3D"178.85643078184415" x2=3D"477.2814117761=
3173" y2=3D"178.7507159479883" stroke=3D"#3366cc" stroke-width=3D"1"></line=
><line x1=3D"477.28141177613173" y1=3D"178.7507159479883" x2=3D"477.0053201=
051848" y2=3D"178.6454291105828" stroke=3D"#3366cc" stroke-width=3D"1"></li=
ne><line x1=3D"477.0053201051848" y1=3D"178.6454291105828" x2=3D"476.713116=
4999086" y2=3D"178.5405668180293" stroke=3D"#3366cc" stroke-width=3D"1"></l=
ine><line x1=3D"476.7131164999086" y1=3D"178.5405668180293" x2=3D"476.43146=
839828825" y2=3D"178.43612566031518" stroke=3D"#3366cc" stroke-width=3D"1">=
</line><line x1=3D"476.43146839828825" y1=3D"178.43612566031518" x2=3D"476.=
1623477196813" y2=3D"178.33210226834822" stroke=3D"#3366cc" stroke-width=3D=
"1"></line><line x1=3D"476.1623477196813" y1=3D"178.33210226834822" x2=3D"4=
75.8923345995223" y2=3D"178.22849331330437" stroke=3D"#3366cc" stroke-width=
=3D"1"></line><line x1=3D"475.8923345995223" y1=3D"178.22849331330437" x2=
=3D"475.63064115247266" y2=3D"178.12529550598873" stroke=3D"#3366cc" stroke=
-width=3D"1"></line><line x1=3D"475.63064115247266" y1=3D"178.1252955059887=
3" x2=3D"475.3780457757668" y2=3D"178.0225055962089" stroke=3D"#3366cc" str=
oke-width=3D"1"></line><line x1=3D"475.3780457757668" y1=3D"178.02250559620=
89" x2=3D"475.1411791077537" y2=3D"177.92012037216077" stroke=3D"#3366cc" s=
troke-width=3D"1"></line><line x1=3D"475.1411791077537" y1=3D"177.920120372=
16077" x2=3D"474.9115526275004" y2=3D"177.8181366598263" stroke=3D"#3366cc"=
 stroke-width=3D"1"></line><line x1=3D"474.9115526275004" y1=3D"177.8181366=
598263" x2=3D"474.66092185410776" y2=3D"177.71655132238325" stroke=3D"#3366=
cc" stroke-width=3D"1"></line><line x1=3D"474.66092185410776" y1=3D"177.716=
55132238325" x2=3D"474.4031619882824" y2=3D"177.6153612596261" stroke=3D"#3=
366cc" stroke-width=3D"1"></line><line x1=3D"474.4031619882824" y1=3D"177.6=
153612596261" x2=3D"474.1459364191684" y2=3D"177.5145634073985" stroke=3D"#=
3366cc" stroke-width=3D"1"></line><line x1=3D"474.1459364191684" y1=3D"177.=
5145634073985" x2=3D"473.9025703389738" y2=3D"177.41415473703634" stroke=3D=
"#3366cc" stroke-width=3D"1"></line><line x1=3D"473.9025703389738" y1=3D"17=
7.41415473703634" x2=3D"473.67883469559814" y2=3D"177.31413225482189" strok=
e=3D"#3366cc" stroke-width=3D"1"></line><line x1=3D"473.67883469559814" y1=
=3D"177.31413225482189" x2=3D"473.432265150878" y2=3D"177.214493001448" str=
oke=3D"#3366cc" stroke-width=3D"1"></line><line x1=3D"473.432265150878" y1=
=3D"177.214493001448" x2=3D"473.17596979891886" y2=3D"177.11523405149313" s=
troke=3D"#3366cc" stroke-width=3D"1"></line><line x1=3D"473.17596979891886"=
 y1=3D"177.11523405149313" x2=3D"472.91782849363733" y2=3D"177.016352512905=
43" stroke=3D"#3366cc" stroke-width=3D"1"></line><line x1=3D"472.9178284936=
3733" y1=3D"177.01635251290543" x2=3D"472.6822124279101" y2=3D"176.91784552=
649767" stroke=3D"#3366cc" stroke-width=3D"1"></line><line x1=3D"472.682212=
4279101" y1=3D"176.91784552649767" x2=3D"472.4330741459979" y2=3D"176.81971=
02654508" stroke=3D"#3366cc" stroke-width=3D"1"></line><line x1=3D"472.4330=
741459979" y1=3D"176.8197102654508" x2=3D"472.20374694750535" y2=3D"176.721=
9439348274" stroke=3D"#3366cc" stroke-width=3D"1"></line><line x1=3D"472.20=
374694750535" y1=3D"176.7219439348274" x2=3D"471.9856981880005" y2=3D"176.6=
24543771094" stroke=3D"#3366cc" stroke-width=3D"1"></line><line x1=3D"471.9=
856981880005" y1=3D"176.624543771094" x2=3D"471.76054020573554" y2=3D"176.5=
2750704165226" stroke=3D"#3366cc" stroke-width=3D"1"></line><line x1=3D"471=
.76054020573554" y1=3D"176.52750704165226" x2=3D"471.5468711981837" y2=3D"1=
76.43083104437915" stroke=3D"#3366cc" stroke-width=3D"1"></line><line x1=3D=
"471.5468711981837" y1=3D"176.43083104437915" x2=3D"471.3234777214319" y2=
=3D"176.33451310717535" stroke=3D"#3366cc" stroke-width=3D"1"></line><line =
x1=3D"471.3234777214319" y1=3D"176.33451310717535" x2=3D"471.1163266787434"=
 y2=3D"176.23855058752207" stroke=3D"#3366cc" stroke-width=3D"1"></line><li=
ne x1=3D"471.1163266787434" y1=3D"176.23855058752207" x2=3D"470.90271410167=
2" y2=3D"176.1429408720461" stroke=3D"#3366cc" stroke-width=3D"1"></line><l=
ine x1=3D"470.902714101672" y1=3D"176.1429408720461" x2=3D"470.689143052863=
76" y2=3D"176.04768137609275" stroke=3D"#3366cc" stroke-width=3D"1"></line>=
<line x1=3D"470.68914305286376" y1=3D"176.04768137609275" x2=3D"470.4762870=
150147" y2=3D"175.95276954330666" stroke=3D"#3366cc" stroke-width=3D"1"></l=
ine><line x1=3D"470.4762870150147" y1=3D"175.95276954330666" x2=3D"470.2735=
315244745" y2=3D"175.85820284521992" stroke=3D"#3366cc" stroke-width=3D"1">=
</line><line x1=3D"470.2735315244745" y1=3D"175.85820284521992" x2=3D"470.0=
602039506083" y2=3D"175.76397878084833" stroke=3D"#3366cc" stroke-width=3D"=
1"></line><line x1=3D"470.0602039506083" y1=3D"175.76397878084833" x2=3D"46=
9.8537207028356" y2=3D"175.6700948762941" stroke=3D"#3366cc" stroke-width=
=3D"1"></line><line x1=3D"469.8537207028356" y1=3D"175.6700948762941" x2=3D=
"469.65420800167345" y2=3D"175.57654868435634" stroke=3D"#3366cc" stroke-wi=
dth=3D"1"></line><line x1=3D"469.65420800167345" y1=3D"175.57654868435634" =
x2=3D"469.44399661243534" y2=3D"175.48333778414832" stroke=3D"#3366cc" stro=
ke-width=3D"1"></line><line x1=3D"469.44399661243534" y1=3D"175.48333778414=
832" x2=3D"469.2511313380456" y2=3D"175.39045978072141" stroke=3D"#3366cc" =
stroke-width=3D"1"></line><line x1=3D"469.2511313380456" y1=3D"175.39045978=
072141" x2=3D"469.04476558439967" y2=3D"175.297912304696" stroke=3D"#3366cc=
" stroke-width=3D"1"></line><line x1=3D"469.04476558439967" y1=3D"175.29791=
2304696" x2=3D"468.8504300394537" y2=3D"175.20569301189875" stroke=3D"#3366=
cc" stroke-width=3D"1"></line><line x1=3D"468.8504300394537" y1=3D"175.2056=
9301189875" x2=3D"468.66972666112093" y2=3D"175.11379958300626" stroke=3D"#=
3366cc" stroke-width=3D"1"></line><line x1=3D"468.66972666112093" y1=3D"175=
.11379958300626" x2=3D"468.4663076019676" y2=3D"175.02222972319512" stroke=
=3D"#3366cc" stroke-width=3D"1"></line><line x1=3D"468.4663076019676" y1=3D=
"175.02222972319512" x2=3D"468.2737523290575" y2=3D"174.93098116179817" str=
oke=3D"#3366cc" stroke-width=3D"1"></line><line x1=3D"468.2737523290575" y1=
=3D"174.93098116179817" x2=3D"468.06379886938043" y2=3D"174.84005165196643"=
 stroke=3D"#3366cc" stroke-width=3D"1"></line><line x1=3D"468.0637988693804=
3" y1=3D"174.84005165196643" x2=3D"467.85904798105275" y2=3D"174.7494389703=
3728" stroke=3D"#3366cc" stroke-width=3D"1"></line><line x1=3D"467.85904798=
105275" y1=3D"174.74943897033728" x2=3D"467.6509618641068" y2=3D"174.659140=
9167082" stroke=3D"#3366cc" stroke-width=3D"1"></line><line x1=3D"467.65096=
18641068" y1=3D"174.6591409167082" x2=3D"467.4583050329744" y2=3D"174.56915=
531371627" stroke=3D"#3366cc" stroke-width=3D"1"></line><line x1=3D"467.458=
3050329744" y1=3D"174.56915531371627" x2=3D"467.26242466841927" y2=3D"174.4=
7948000652306" stroke=3D"#3366cc" stroke-width=3D"1"></line><line x1=3D"467=
.26242466841927" y1=3D"174.47948000652306" x2=3D"467.06546787938584" y2=3D"=
174.3901128625051" stroke=3D"#3366cc" stroke-width=3D"1"></line><line x1=3D=
"467.06546787938584" y1=3D"174.3901128625051" x2=3D"466.87036477186854" y2=
=3D"174.30105177094944" stroke=3D"#3366cc" stroke-width=3D"1"></line><line =
x1=3D"466.87036477186854" y1=3D"174.30105177094944" x2=3D"466.6704960637725=
" y2=3D"174.21229464275476" stroke=3D"#3366cc" stroke-width=3D"1"></line><l=
ine x1=3D"466.6704960637725" y1=3D"174.21229464275476" x2=3D"466.4672752287=
874" y2=3D"174.12383941013707" stroke=3D"#3366cc" stroke-width=3D"1"></line=
><line x1=3D"466.4672752287874" y1=3D"174.12383941013707" x2=3D"466.2786009=
840682" y2=3D"174.03568402634076" stroke=3D"#3366cc" stroke-width=3D"1"></l=
ine><line x1=3D"466.2786009840682" y1=3D"174.03568402634076" x2=3D"466.0776=
512592362" y2=3D"173.94782646535447" stroke=3D"#3366cc" stroke-width=3D"1">=
</line><line x1=3D"466.0776512592362" y1=3D"173.94782646535447" x2=3D"465.8=
914445625807" y2=3D"173.86026472163172" stroke=3D"#3366cc" stroke-width=3D"=
1"></line><line x1=3D"465.8914445625807" y1=3D"173.86026472163172" x2=3D"46=
5.6997063541129" y2=3D"173.77299680981616" stroke=3D"#3366cc" stroke-width=
=3D"1"></line><line x1=3D"465.6997063541129" y1=3D"173.77299680981616" x2=
=3D"465.51075661794385" y2=3D"173.68602076447144" stroke=3D"#3366cc" stroke=
-width=3D"1"></line><line x1=3D"465.51075661794385" y1=3D"173.6860207644714=
4" x2=3D"465.303906257266" y2=3D"173.59933463981562" stroke=3D"#3366cc" str=
oke-width=3D"1"></line><line x1=3D"465.303906257266" y1=3D"173.599334639815=
62" x2=3D"465.09740072651044" y2=3D"173.5129365094601" stroke=3D"#3366cc" s=
troke-width=3D"1"></line><line x1=3D"465.09740072651044" y1=3D"173.51293650=
94601" x2=3D"464.90912466406536" y2=3D"173.42682446615262" stroke=3D"#3366c=
c" stroke-width=3D"1"></line><line x1=3D"464.90912466406536" y1=3D"173.4268=
2446615262" x2=3D"464.7393727883715" y2=3D"173.34099662152462" stroke=3D"#3=
366cc" stroke-width=3D"1"></line><line x1=3D"464.7393727883715" y1=3D"173.3=
4099662152462" x2=3D"464.5389992583503" y2=3D"173.25545110584292" stroke=3D=
"#3366cc" stroke-width=3D"1"></line><line x1=3D"464.5389992583503" y1=3D"17=
3.25545110584292" x2=3D"464.3524932754149" y2=3D"173.17018606776517" stroke=
=3D"#3366cc" stroke-width=3D"1"></line><line x1=3D"464.3524932754149" y1=3D=
"173.17018606776517" x2=3D"464.1824563950132" y2=3D"173.08519967409944" str=
oke=3D"#3366cc" stroke-width=3D"1"></line><line x1=3D"464.1824563950132" y1=
=3D"173.08519967409944" x2=3D"463.99009604709084" y2=3D"173.00049010956798"=
 stroke=3D"#3366cc" stroke-width=3D"1"></line><line x1=3D"463.9900960470908=
4" y1=3D"173.00049010956798" x2=3D"463.8055112268002" y2=3D"172.91605557657=
414" stroke=3D"#3366cc" stroke-width=3D"1"></line><line x1=3D"463.805511226=
8002" y1=3D"172.91605557657414" x2=3D"463.63687790390793" y2=3D"172.8318942=
949739" stroke=3D"#3366cc" stroke-width=3D"1"></line><line x1=3D"463.636877=
90390793" y1=3D"172.8318942949739" x2=3D"463.44641446012463" y2=3D"172.7480=
045018504" stroke=3D"#3366cc" stroke-width=3D"1"></line><line x1=3D"463.446=
41446012463" y1=3D"172.7480045018504" x2=3D"463.2777051023222" y2=3D"172.66=
438445129256" stroke=3D"#3366cc" stroke-width=3D"1"></line><line x1=3D"463.=
2777051023222" y1=3D"172.66438445129256" x2=3D"463.1171822752606" y2=3D"172=
.5810324141769" stroke=3D"#3366cc" stroke-width=3D"1"></line><line x1=3D"46=
3.1171822752606" y1=3D"172.5810324141769" x2=3D"462.9551169140238" y2=3D"17=
2.49794667795305" stroke=3D"#3366cc" stroke-width=3D"1"></line><line x1=3D"=
462.9551169140238" y1=3D"172.49794667795305" x2=3D"462.78572198897916" y2=
=3D"172.4151255464327" stroke=3D"#3366cc" stroke-width=3D"1"></line><line x=
1=3D"462.78572198897916" y1=3D"172.4151255464327" x2=3D"462.6271152279314" =
y2=3D"172.33256733958174" stroke=3D"#3366cc" stroke-width=3D"1"></line><lin=
e x1=3D"462.6271152279314" y1=3D"172.33256733958174" x2=3D"462.439518054965=
5" y2=3D"172.2502703933158" stroke=3D"#3366cc" stroke-width=3D"1"></line><l=
ine x1=3D"462.4395180549655" y1=3D"172.2502703933158" x2=3D"462.24926047518=
574" y2=3D"172.16823305929898" stroke=3D"#3366cc" stroke-width=3D"1"></line=
><line x1=3D"462.24926047518574" y1=3D"172.16823305929898" x2=3D"462.055463=
97672566" y2=3D"172.08645370474582" stroke=3D"#3366cc" stroke-width=3D"1"><=
/line><line x1=3D"462.05546397672566" y1=3D"172.08645370474582" x2=3D"461.8=
496167593033" y2=3D"172.0049307122262" stroke=3D"#3366cc" stroke-width=3D"1=
"></line><line x1=3D"461.8496167593033" y1=3D"172.0049307122262" x2=3D"461.=
67575273042564" y2=3D"171.9236624794735" stroke=3D"#3366cc" stroke-width=3D=
"1"></line><line x1=3D"461.67575273042564" y1=3D"171.9236624794735" x2=3D"4=
61.4830957105099" y2=3D"171.84264741919566" stroke=3D"#3366cc" stroke-width=
=3D"1"></line><line x1=3D"461.4830957105099" y1=3D"171.84264741919566" x2=
=3D"461.2962719713307" y2=3D"171.76188395888886" stroke=3D"#3366cc" stroke-=
width=3D"1"></line><line x1=3D"461.2962719713307" y1=3D"171.76188395888886"=
 x2=3D"461.10242259545754" y2=3D"171.68137054065497" stroke=3D"#3366cc" str=
oke-width=3D"1"></line><line x1=3D"461.10242259545754" y1=3D"171.6813705406=
5497" x2=3D"460.9075190613516" y2=3D"171.60110562102062" stroke=3D"#3366cc"=
 stroke-width=3D"1"></line><line x1=3D"460.9075190613516" y1=3D"171.6011056=
2102062" x2=3D"460.7185360386177" y2=3D"171.52108767076007" stroke=3D"#3366=
cc" stroke-width=3D"1"></line><line x1=3D"460.7185360386177" y1=3D"171.5210=
8767076007" x2=3D"460.51889382106503" y2=3D"171.4413151747202" stroke=3D"#3=
366cc" stroke-width=3D"1"></line><line x1=3D"460.51889382106503" y1=3D"171.=
4413151747202" x2=3D"460.32343092265035" y2=3D"171.36178663164844" stroke=
=3D"#3366cc" stroke-width=3D"1"></line><line x1=3D"460.32343092265035" y1=
=3D"171.36178663164844" x2=3D"460.135772329111" y2=3D"171.2825005540232" st=
roke=3D"#3366cc" stroke-width=3D"1"></line><line x1=3D"460.135772329111" y1=
=3D"171.2825005540232" x2=3D"459.9015955569123" y2=3D"171.20345546788698" s=
troke=3D"#3366cc" stroke-width=3D"1"></line><line x1=3D"459.9015955569123" =
y1=3D"171.20345546788698" x2=3D"459.6802632212206" y2=3D"171.124649912682" =
stroke=3D"#3366cc" stroke-width=3D"1"></line><line x1=3D"459.6802632212206"=
 y1=3D"171.124649912682" x2=3D"459.4494145286391" y2=3D"171.0460824410881" =
stroke=3D"#3366cc" stroke-width=3D"1"></line><line x1=3D"459.4494145286391"=
 y1=3D"171.0460824410881" x2=3D"459.2207113151899" y2=3D"170.96775161886336=
" stroke=3D"#3366cc" stroke-width=3D"1"></line><line x1=3D"459.220711315189=
9" y1=3D"170.96775161886336" x2=3D"459.03998650854646" y2=3D"170.8896560246=
871" stroke=3D"#3366cc" stroke-width=3D"1"></line><line x1=3D"459.039986508=
54646" y1=3D"170.8896560246871" x2=3D"458.7828504524007" y2=3D"170.81179425=
000494" stroke=3D"#3366cc" stroke-width=3D"1"></line><line x1=3D"458.782850=
4524007" y1=3D"170.81179425000494" x2=3D"458.58229335177094" y2=3D"170.7341=
6489887643" stroke=3D"#3366cc" stroke-width=3D"1"></line><line x1=3D"458.58=
229335177094" y1=3D"170.73416489887643" x2=3D"458.34890404540505" y2=3D"170=
.65676658782508" stroke=3D"#3366cc" stroke-width=3D"1"></line><line x1=3D"4=
58.34890404540505" y1=3D"170.65676658782508" x2=3D"458.0942604227502" y2=3D=
"170.57959794569" stroke=3D"#3366cc" stroke-width=3D"1"></line><line x1=3D"=
458.0942604227502" y1=3D"170.57959794569" x2=3D"457.84347182074254" y2=3D"1=
70.50265761348064" stroke=3D"#3366cc" stroke-width=3D"1"></line><line x1=3D=
"457.84347182074254" y1=3D"170.50265761348064" x2=3D"457.60996716726993" y2=
=3D"170.4259442442328" stroke=3D"#3366cc" stroke-width=3D"1"></line><line x=
1=3D"457.60996716726993" y1=3D"170.4259442442328" x2=3D"457.3854739644361" =
y2=3D"170.34945650286738" stroke=3D"#3366cc" stroke-width=3D"1"></line><lin=
e x1=3D"457.3854739644361" y1=3D"170.34945650286738" x2=3D"457.154743697104=
6" y2=3D"170.2731930660508" stroke=3D"#3366cc" stroke-width=3D"1"></line><l=
ine x1=3D"457.1547436971046" y1=3D"170.2731930660508" x2=3D"456.94968905347=
06" y2=3D"170.19715262205773" stroke=3D"#3366cc" stroke-width=3D"1"></line>=
<line x1=3D"456.9496890534706" y1=3D"170.19715262205773" x2=3D"456.71417426=
91389" y2=3D"170.12133387063574" stroke=3D"#3366cc" stroke-width=3D"1"></li=
ne><line x1=3D"456.7141742691389" y1=3D"170.12133387063574" x2=3D"456.50559=
40153456" y2=3D"170.04573552287175" stroke=3D"#3366cc" stroke-width=3D"1"><=
/line><line x1=3D"456.5055940153456" y1=3D"170.04573552287175" x2=3D"456.26=
12006322598" y2=3D"169.97035630106075" stroke=3D"#3366cc" stroke-width=3D"1=
"></line><line x1=3D"456.2612006322598" y1=3D"169.97035630106075" x2=3D"456=
.0181161098467" y2=3D"169.89519493857605" stroke=3D"#3366cc" stroke-width=
=3D"1"></line><line x1=3D"456.0181161098467" y1=3D"169.89519493857605" x2=
=3D"455.77738092492956" y2=3D"169.82025017974172" stroke=3D"#3366cc" stroke=
-width=3D"1"></line><line x1=3D"455.77738092492956" y1=3D"169.8202501797417=
2" x2=3D"455.54510705619447" y2=3D"169.7455207797066" stroke=3D"#3366cc" st=
roke-width=3D"1"></line><line x1=3D"455.54510705619447" y1=3D"169.745520779=
7066" x2=3D"455.29608410829314" y2=3D"169.67100550432028" stroke=3D"#3366cc=
" stroke-width=3D"1"></line><line x1=3D"455.29608410829314" y1=3D"169.67100=
550432028" x2=3D"455.0494103836774" y2=3D"169.59670313001087" stroke=3D"#33=
66cc" stroke-width=3D"1"></line><line x1=3D"455.0494103836774" y1=3D"169.59=
670313001087" x2=3D"454.8391147613918" y2=3D"169.52261244366431" stroke=3D"=
#3366cc" stroke-width=3D"1"></line><line x1=3D"454.8391147613918" y1=3D"169=
.52261244366431" x2=3D"454.6265429967246" y2=3D"169.4487322425057" stroke=
=3D"#3366cc" stroke-width=3D"1"></line><line x1=3D"454.6265429967246" y1=3D=
"169.4487322425057" x2=3D"454.3626923271888" y2=3D"169.375061333982" stroke=
=3D"#3366cc" stroke-width=3D"1"></line><line x1=3D"454.3626923271888" y1=3D=
"169.375061333982" x2=3D"454.11893596750934" y2=3D"169.30159853564655" stro=
ke=3D"#3366cc" stroke-width=3D"1"></line><line x1=3D"454.11893596750934" y1=
=3D"169.30159853564655" x2=3D"453.86928242618126" y2=3D"169.2283426750452" =
stroke=3D"#3366cc" stroke-width=3D"1"></line><line x1=3D"453.86928242618126=
" y1=3D"169.2283426750452" x2=3D"453.6189421864132" y2=3D"169.1552925896042=
4" stroke=3D"#3366cc" stroke-width=3D"1"></line><line x1=3D"453.61894218641=
32" y1=3D"169.15529258960424" x2=3D"453.326082258601" y2=3D"169.08244712651=
93" stroke=3D"#3366cc" stroke-width=3D"1"></line><line x1=3D"453.3260822586=
01" y1=3D"169.0824471265193" x2=3D"453.07406704451984" y2=3D"169.0098051426=
4648" stroke=3D"#3366cc" stroke-width=3D"1"></line><line x1=3D"453.07406704=
451984" y1=3D"169.00980514264648" x2=3D"452.79958044924706" y2=3D"168.93736=
550439465" stroke=3D"#3366cc" stroke-width=3D"1"></line><line x1=3D"452.799=
58044924706" y1=3D"168.93736550439465" x2=3D"452.52736532496624" y2=3D"168.=
86512708761936" stroke=3D"#3366cc" stroke-width=3D"1"></line><line x1=3D"45=
2.52736532496624" y1=3D"168.86512708761936" x2=3D"452.26743973019296" y2=3D=
"168.793088777518" stroke=3D"#3366cc" stroke-width=3D"1"></line><line x1=3D=
"452.26743973019296" y1=3D"168.793088777518" x2=3D"451.96996599760416" y2=
=3D"168.7212494685267" stroke=3D"#3366cc" stroke-width=3D"1"></line><line x=
1=3D"451.96996599760416" y1=3D"168.7212494685267" x2=3D"451.6902282352204" =
y2=3D"168.64960806421857" stroke=3D"#3366cc" stroke-width=3D"1"></line><lin=
e x1=3D"451.6902282352204" y1=3D"168.64960806421857" x2=3D"451.441108723482=
9" y2=3D"168.57816347720316" stroke=3D"#3366cc" stroke-width=3D"1"></line><=
line x1=3D"451.4411087234829" y1=3D"168.57816347720316" x2=3D"451.158336266=
32485" y2=3D"168.5069146290275" stroke=3D"#3366cc" stroke-width=3D"1"></lin=
e><line x1=3D"451.15833626632485" y1=3D"168.5069146290275" x2=3D"450.850323=
16914356" y2=3D"168.43586045007845" stroke=3D"#3366cc" stroke-width=3D"1"><=
/line><line x1=3D"450.85032316914356" y1=3D"168.43586045007845" x2=3D"450.5=
3964007900896" y2=3D"168.36499987948636" stroke=3D"#3366cc" stroke-width=3D=
"1"></line><line x1=3D"450.53964007900896" y1=3D"168.36499987948636" x2=3D"=
450.21570728205353" y2=3D"168.29433186502993" stroke=3D"#3366cc" stroke-wid=
th=3D"1"></line><line x1=3D"450.21570728205353" y1=3D"168.29433186502993" x=
2=3D"449.9065341367371" y2=3D"168.2238553630425" stroke=3D"#3366cc" stroke-=
width=3D"1"></line><line x1=3D"449.9065341367371" y1=3D"168.2238553630425" =
x2=3D"449.58037631555806" y2=3D"168.1535693383197" stroke=3D"#3366cc" strok=
e-width=3D"1"></line><line x1=3D"449.58037631555806" y1=3D"168.153569338319=
7" x2=3D"449.25362791767026" y2=3D"168.08347276402804" stroke=3D"#3366cc" s=
troke-width=3D"1"></line><line x1=3D"449.25362791767026" y1=3D"168.08347276=
402804" x2=3D"448.93115330722367" y2=3D"168.0135646216149" stroke=3D"#3366c=
c" stroke-width=3D"1"></line><line x1=3D"448.93115330722367" y1=3D"168.0135=
646216149" x2=3D"448.62288679813963" y2=3D"167.94384390071997" stroke=3D"#3=
366cc" stroke-width=3D"1"></line><line x1=3D"448.62288679813963" y1=3D"167.=
94384390071997" x2=3D"448.3353910925299" y2=3D"167.87430959908724" stroke=
=3D"#3366cc" stroke-width=3D"1"></line><line x1=3D"448.3353910925299" y1=3D=
"167.87430959908724" x2=3D"448.02566794904567" y2=3D"167.80496072247894" st=
roke=3D"#3366cc" stroke-width=3D"1"></line><line x1=3D"448.02566794904567" =
y1=3D"167.80496072247894" x2=3D"447.6893890787194" y2=3D"167.73579628459" s=
troke=3D"#3366cc" stroke-width=3D"1"></line><line x1=3D"447.6893890787194" =
y1=3D"167.73579628459" x2=3D"447.38414326860436" y2=3D"167.6668153069639" s=
troke=3D"#3366cc" stroke-width=3D"1"></line><line x1=3D"447.38414326860436"=
 y1=3D"167.6668153069639" x2=3D"447.04048306389404" y2=3D"167.5980168189097=
7" stroke=3D"#3366cc" stroke-width=3D"1"></line><line x1=3D"447.04048306389=
404" y1=3D"167.59801681890977" x2=3D"446.74640323063414" y2=3D"167.52939985=
742026" stroke=3D"#3366cc" stroke-width=3D"1"></line><line x1=3D"446.746403=
23063414" y1=3D"167.52939985742026" x2=3D"446.4485902455109" y2=3D"167.4609=
6346709066" stroke=3D"#3366cc" stroke-width=3D"1"></line><line x1=3D"446.44=
85902455109" y1=3D"167.46096346709066" x2=3D"446.0984226216398" y2=3D"167.3=
9270670003935" stroke=3D"#3366cc" stroke-width=3D"1"></line><line x1=3D"446=
.0984226216398" y1=3D"167.39270670003935" x2=3D"445.7408217867081" y2=3D"16=
7.32462861582866" stroke=3D"#3366cc" stroke-width=3D"1"></line><line x1=3D"=
445.7408217867081" y1=3D"167.32462861582866" x2=3D"445.4197824422926" y2=3D=
"167.25672828138727" stroke=3D"#3366cc" stroke-width=3D"1"></line><line x1=
=3D"445.4197824422926" y1=3D"167.25672828138727" x2=3D"445.1160894044487" y=
2=3D"167.18900477093365" stroke=3D"#3366cc" stroke-width=3D"1"></line><line=
 x1=3D"445.1160894044487" y1=3D"167.18900477093365" x2=3D"444.8070788262801=
3" y2=3D"167.12145716590004" stroke=3D"#3366cc" stroke-width=3D"1"></line><=
line x1=3D"444.80707882628013" y1=3D"167.12145716590004" x2=3D"444.51048131=
748956" y2=3D"167.0540845548578" stroke=3D"#3366cc" stroke-width=3D"1"></li=
ne><line x1=3D"444.51048131748956" y1=3D"167.0540845548578" x2=3D"444.21832=
808901354" y2=3D"166.98688603344385" stroke=3D"#3366cc" stroke-width=3D"1">=
</line><line x1=3D"444.21832808901354" y1=3D"166.98688603344385" x2=3D"443.=
90144475754806" y2=3D"166.91986070428734" stroke=3D"#3366cc" stroke-width=
=3D"1"></line><line x1=3D"443.90144475754806" y1=3D"166.91986070428734" x2=
=3D"443.60426380374946" y2=3D"166.8530076769382" stroke=3D"#3366cc" stroke-=
width=3D"1"></line><line x1=3D"443.60426380374946" y1=3D"166.8530076769382"=
 x2=3D"443.2605683380843" y2=3D"166.78632606779604" stroke=3D"#3366cc" stro=
ke-width=3D"1"></line><line x1=3D"443.2605683380843" y1=3D"166.786326067796=
04" x2=3D"442.9221541359789" y2=3D"166.71981500003983" stroke=3D"#3366cc" s=
troke-width=3D"1"></line><line x1=3D"442.9221541359789" y1=3D"166.719815000=
03983" x2=3D"442.6253867561695" y2=3D"166.65347360355912" stroke=3D"#3366cc=
" stroke-width=3D"1"></line><line x1=3D"442.6253867561695" y1=3D"166.653473=
60355912" x2=3D"442.31592902660293" y2=3D"166.58730101488544" stroke=3D"#33=
66cc" stroke-width=3D"1"></line><line x1=3D"442.31592902660293" y1=3D"166.5=
8730101488544" x2=3D"442.00377609019523" y2=3D"166.521296377125" stroke=3D"=
#3366cc" stroke-width=3D"1"></line><line x1=3D"442.00377609019523" y1=3D"16=
6.521296377125" x2=3D"441.6784848058329" y2=3D"166.455458839892" stroke=3D"=
#3366cc" stroke-width=3D"1"></line><line x1=3D"441.6784848058329" y1=3D"166=
.455458839892" x2=3D"441.38916678701685" y2=3D"166.38978755924313" stroke=
=3D"#3366cc" stroke-width=3D"1"></line><line x1=3D"441.38916678701685" y1=
=3D"166.38978755924313" x2=3D"441.0642676824222" y2=3D"166.3242816976123" s=
troke=3D"#3366cc" stroke-width=3D"1"></line><line x1=3D"441.0642676824222" =
y1=3D"166.3242816976123" x2=3D"440.7104639402019" y2=3D"166.2589404237469" =
stroke=3D"#3366cc" stroke-width=3D"1"></line><line x1=3D"440.7104639402019"=
 y1=3D"166.2589404237469" x2=3D"440.3824051497092" y2=3D"166.19376291264433=
" stroke=3D"#3366cc" stroke-width=3D"1"></line><line x1=3D"440.382405149709=
2" y1=3D"166.19376291264433" x2=3D"440.05442430981606" y2=3D"166.1287483454=
8947" stroke=3D"#3366cc" stroke-width=3D"1"></line><line x1=3D"440.05442430=
981606" y1=3D"166.12874834548947" x2=3D"439.7532053864265" y2=3D"166.063895=
909593" stroke=3D"#3366cc" stroke-width=3D"1"></line><line x1=3D"439.753205=
3864265" y1=3D"166.063895909593" x2=3D"439.435204894598" y2=3D"165.99920479=
833054" stroke=3D"#3366cc" stroke-width=3D"1"></line><line x1=3D"439.435204=
894598" y1=3D"165.99920479833054" x2=3D"439.1398762986661" y2=3D"165.934674=
2110823" stroke=3D"#3366cc" stroke-width=3D"1"></line><line x1=3D"439.13987=
62986661" y1=3D"165.9346742110823" x2=3D"438.80831741736597" y2=3D"165.8703=
033531737" stroke=3D"#3366cc" stroke-width=3D"1"></line><line x1=3D"438.808=
31741736597" y1=3D"165.8703033531737" x2=3D"438.5077559320416" y2=3D"165.80=
60914358167" stroke=3D"#3366cc" stroke-width=3D"1"></line><line x1=3D"438.5=
077559320416" y1=3D"165.8060914358167" x2=3D"438.16043991223256" y2=3D"165.=
74203767605178" stroke=3D"#3366cc" stroke-width=3D"1"></line><line x1=3D"43=
8.16043991223256" y1=3D"165.74203767605178" x2=3D"437.84610865661807" y2=3D=
"165.67814129669048" stroke=3D"#3366cc" stroke-width=3D"1"></line><line x1=
=3D"437.84610865661807" y1=3D"165.67814129669048" x2=3D"437.5223250676113" =
y2=3D"165.61440152625912" stroke=3D"#3366cc" stroke-width=3D"1"></line><lin=
e x1=3D"437.5223250676113" y1=3D"165.61440152625912" x2=3D"437.182121421877=
35" y2=3D"165.55081759894273" stroke=3D"#3366cc" stroke-width=3D"1"></line>=
<line x1=3D"437.18212142187735" y1=3D"165.55081759894273" x2=3D"436.8692458=
3643076" y2=3D"165.48738875452983" stroke=3D"#3366cc" stroke-width=3D"1"></=
line><line x1=3D"436.86924583643076" y1=3D"165.48738875452983" x2=3D"436.53=
647434084735" y2=3D"165.42411423835796" stroke=3D"#3366cc" stroke-width=3D"=
1"></line><line x1=3D"436.53647434084735" y1=3D"165.42411423835796" x2=3D"4=
36.21096634943547" y2=3D"165.36099330125984" stroke=3D"#3366cc" stroke-widt=
h=3D"1"></line><line x1=3D"436.21096634943547" y1=3D"165.36099330125984" x2=
=3D"435.91388990053986" y2=3D"165.29802519951002" stroke=3D"#3366cc" stroke=
-width=3D"1"></line><line x1=3D"435.91388990053986" y1=3D"165.2980251995100=
2" x2=3D"435.60377400567944" y2=3D"165.23520919477238" stroke=3D"#3366cc" s=
troke-width=3D"1"></line><line x1=3D"435.60377400567944" y1=3D"165.23520919=
477238" x2=3D"435.2785235590339" y2=3D"165.17254455404827" stroke=3D"#3366c=
c" stroke-width=3D"1"></line><line x1=3D"435.2785235590339" y1=3D"165.17254=
455404827" x2=3D"434.9914878667285" y2=3D"165.11003054962498" stroke=3D"#33=
66cc" stroke-width=3D"1"></line><line x1=3D"434.9914878667285" y1=3D"165.11=
003054962498" x2=3D"434.70033030637234" y2=3D"165.04766645902524" stroke=3D=
"#3366cc" stroke-width=3D"1"></line><line x1=3D"434.70033030637234" y1=3D"1=
65.04766645902524" x2=3D"434.43043289321986" y2=3D"164.98545156495697" stro=
ke=3D"#3366cc" stroke-width=3D"1"></line><line x1=3D"434.43043289321986" y1=
=3D"164.98545156495697" x2=3D"434.1053179307171" y2=3D"164.9233851552639" s=
troke=3D"#3366cc" stroke-width=3D"1"></line><line x1=3D"434.1053179307171" =
y1=3D"164.9233851552639" x2=3D"433.81239130490115" y2=3D"164.8614665228765"=
 stroke=3D"#3366cc" stroke-width=3D"1"></line><line x1=3D"433.8123913049011=
5" y1=3D"164.8614665228765" x2=3D"433.51518564955154" y2=3D"164.79969496576=
396" stroke=3D"#3366cc" stroke-width=3D"1"></line><line x1=3D"433.515185649=
55154" y1=3D"164.79969496576396" x2=3D"433.2775115274759" y2=3D"164.7380697=
8688594" stroke=3D"#3366cc" stroke-width=3D"1"></line><line x1=3D"433.27751=
15274759" y1=3D"164.73806978688594" x2=3D"432.98717778347054" y2=3D"164.676=
59029414585" stroke=3D"#3366cc" stroke-width=3D"1"></line><line x1=3D"432.9=
8717778347054" y1=3D"164.67659029414585" x2=3D"432.70782968970383" y2=3D"16=
4.61525580034402" stroke=3D"#3366cc" stroke-width=3D"1"></line><line x1=3D"=
432.70782968970383" y1=3D"164.61525580034402" x2=3D"432.44935335474446" y2=
=3D"164.5540656231315" stroke=3D"#3366cc" stroke-width=3D"1"></line><line x=
1=3D"432.44935335474446" y1=3D"164.5540656231315" x2=3D"432.16189117969816"=
 y2=3D"164.4930190849647" stroke=3D"#3366cc" stroke-width=3D"1"></line><lin=
e x1=3D"432.16189117969816" y1=3D"164.4930190849647" x2=3D"431.928690080743=
4" y2=3D"164.43211551306027" stroke=3D"#3366cc" stroke-width=3D"1"></line><=
line x1=3D"431.9286900807434" y1=3D"164.43211551306027" x2=3D"431.642900630=
2982" y2=3D"164.37135423935064" stroke=3D"#3366cc" stroke-width=3D"1"></lin=
e><line x1=3D"431.6429006302982" y1=3D"164.37135423935064" x2=3D"431.382539=
353041" y2=3D"164.3107346004401" stroke=3D"#3366cc" stroke-width=3D"1"></li=
ne><line x1=3D"431.382539353041" y1=3D"164.3107346004401" x2=3D"431.1302422=
5664634" y2=3D"164.25025593756123" stroke=3D"#3366cc" stroke-width=3D"1"></=
line><line x1=3D"431.13024225664634" y1=3D"164.25025593756123" x2=3D"430.88=
61940640026" y2=3D"164.189917596532" stroke=3D"#3366cc" stroke-width=3D"1">=
</line><line x1=3D"430.8861940640026" y1=3D"164.189917596532" x2=3D"430.579=
7904686086" y2=3D"164.12971892771338" stroke=3D"#3366cc" stroke-width=3D"1"=
></line><line x1=3D"430.5797904686086" y1=3D"164.12971892771338" x2=3D"430.=
32175816063216" y2=3D"164.06965928596728" stroke=3D"#3366cc" stroke-width=
=3D"1"></line><line x1=3D"430.32175816063216" y1=3D"164.06965928596728" x2=
=3D"430.0618547024409" y2=3D"164.00973803061504" stroke=3D"#3366cc" stroke-=
width=3D"1"></line><line x1=3D"430.0618547024409" y1=3D"164.00973803061504"=
 x2=3D"429.7068275234519" y2=3D"163.94995452539658" stroke=3D"#3366cc" stro=
ke-width=3D"1"></line><line x1=3D"429.7068275234519" y1=3D"163.949954525396=
58" x2=3D"429.42986917446876" y2=3D"163.89030813842973" stroke=3D"#3366cc" =
stroke-width=3D"1"></line><line x1=3D"429.42986917446876" y1=3D"163.8903081=
3842973" x2=3D"429.1697101880612" y2=3D"163.83079824217018" stroke=3D"#3366=
cc" stroke-width=3D"1"></line><line x1=3D"429.1697101880612" y1=3D"163.8307=
9824217018" x2=3D"428.8630772782674" y2=3D"163.7714242133718" stroke=3D"#33=
66cc" stroke-width=3D"1"></line><line x1=3D"428.8630772782674" y1=3D"163.77=
14242133718" x2=3D"428.5559404764672" y2=3D"163.71218543304772" stroke=3D"#=
3366cc" stroke-width=3D"1"></line><line x1=3D"428.5559404764672" y1=3D"163.=
71218543304772" x2=3D"428.2871778630792" y2=3D"163.65308128643133" stroke=
=3D"#3366cc" stroke-width=3D"1"></line><line x1=3D"428.2871778630792" y1=3D=
"163.65308128643133" x2=3D"428.007685369406" y2=3D"163.59411116293813" stro=
ke=3D"#3366cc" stroke-width=3D"1"></line><line x1=3D"428.007685369406" y1=
=3D"163.59411116293813" x2=3D"427.7347641036158" y2=3D"163.53527445612784" =
stroke=3D"#3366cc" stroke-width=3D"1"></line><line x1=3D"427.7347641036158"=
 y1=3D"163.53527445612784" x2=3D"427.45753998793873" y2=3D"163.476570563667=
1" stroke=3D"#3366cc" stroke-width=3D"1"></line><line x1=3D"427.45753998793=
873" y1=3D"163.4765705636671" x2=3D"427.2382067135414" y2=3D"163.4179988872=
9224" stroke=3D"#3366cc" stroke-width=3D"1"></line><line x1=3D"427.23820671=
35414" y1=3D"163.41799888729224" x2=3D"426.9906808118354" y2=3D"163.3595588=
3277296" stroke=3D"#3366cc" stroke-width=3D"1"></line><line x1=3D"426.99068=
08118354" y1=3D"163.35955883277296" x2=3D"426.7639594312943" y2=3D"163.3012=
49809876" stroke=3D"#3366cc" stroke-width=3D"1"></line><line x1=3D"426.7639=
594312943" y1=3D"163.301249809876" x2=3D"426.4995161772647" y2=3D"163.24307=
12323293" stroke=3D"#3366cc" stroke-width=3D"1"></line><line x1=3D"426.4995=
161772647" y1=3D"163.2430712323293" x2=3D"426.2901988553986" y2=3D"163.1850=
2251778688" stroke=3D"#3366cc" stroke-width=3D"1"></line><line x1=3D"426.29=
01988553986" y1=3D"163.18502251778688" x2=3D"426.0704695666543" y2=3D"163.1=
2710308779367" stroke=3D"#3366cc" stroke-width=3D"1"></line><line x1=3D"426=
.0704695666543" y1=3D"163.12710308779367" x2=3D"425.7892723317682" y2=3D"16=
3.06931236775094" stroke=3D"#3366cc" stroke-width=3D"1"></line><line x1=3D"=
425.7892723317682" y1=3D"163.06931236775094" x2=3D"425.59902350287217" y2=
=3D"163.01164978688212" stroke=3D"#3366cc" stroke-width=3D"1"></line><line =
x1=3D"425.59902350287217" y1=3D"163.01164978688212" x2=3D"425.365637647775"=
 y2=3D"162.9541147781991" stroke=3D"#3366cc" stroke-width=3D"1"></line><lin=
e x1=3D"425.365637647775" y1=3D"162.9541147781991" x2=3D"425.1637031012413"=
 y2=3D"162.8967067784685" stroke=3D"#3366cc" stroke-width=3D"1"></line><lin=
e x1=3D"425.1637031012413" y1=3D"162.8967067784685" x2=3D"424.9416746939876=
4" y2=3D"162.83942522817892" stroke=3D"#3366cc" stroke-width=3D"1"></line><=
line x1=3D"424.94167469398764" y1=3D"162.83942522817892" x2=3D"424.74924284=
810953" y2=3D"162.7822695715079" stroke=3D"#3366cc" stroke-width=3D"1"></li=
ne><line x1=3D"424.74924284810953" y1=3D"162.7822695715079" x2=3D"424.57013=
927160324" y2=3D"162.72523925628977" stroke=3D"#3366cc" stroke-width=3D"1">=
</line><line x1=3D"424.57013927160324" y1=3D"162.72523925628977" x2=3D"424.=
2961760857231" y2=3D"162.66833373398367" stroke=3D"#3366cc" stroke-width=3D=
"1"></line><line x1=3D"424.2961760857231" y1=3D"162.66833373398367" x2=3D"4=
24.0711183030156" y2=3D"162.61155245964167" stroke=3D"#3366cc" stroke-width=
=3D"1"></line><line x1=3D"424.0711183030156" y1=3D"162.61155245964167" x2=
=3D"423.87394212948635" y2=3D"162.55489489187772" stroke=3D"#3366cc" stroke=
-width=3D"1"></line><line x1=3D"423.87394212948635" y1=3D"162.5548948918777=
2" x2=3D"423.6560336410555" y2=3D"162.49836049283644" stroke=3D"#3366cc" st=
roke-width=3D"1"></line><line x1=3D"423.6560336410555" y1=3D"162.4983604928=
3644" x2=3D"423.48124147693903" y2=3D"162.44194872816269" stroke=3D"#3366cc=
" stroke-width=3D"1"></line><line x1=3D"423.48124147693903" y1=3D"162.44194=
872816269" x2=3D"423.27830232073796" y2=3D"162.38565906697113" stroke=3D"#3=
366cc" stroke-width=3D"1"></line><line x1=3D"423.27830232073796" y1=3D"162.=
38565906697113" x2=3D"423.0791993068175" y2=3D"162.32949098181626" stroke=
=3D"#3366cc" stroke-width=3D"1"></line><line x1=3D"423.0791993068175" y1=3D=
"162.32949098181626" x2=3D"422.86643339054996" y2=3D"162.2734439486629" str=
oke=3D"#3366cc" stroke-width=3D"1"></line><line x1=3D"422.86643339054996" y=
1=3D"162.2734439486629" x2=3D"422.67259605680766" y2=3D"162.21751744685662"=
 stroke=3D"#3366cc" stroke-width=3D"1"></line><line x1=3D"422.6725960568076=
6" y1=3D"162.21751744685662" x2=3D"422.4726284353837" y2=3D"162.16171095909=
493" stroke=3D"#3366cc" stroke-width=3D"1"></line><line x1=3D"422.472628435=
3837" y1=3D"162.16171095909493" x2=3D"422.228118522062" y2=3D"162.106023971=
39843" stroke=3D"#3366cc" stroke-width=3D"1"></line><line x1=3D"422.2281185=
22062" y1=3D"162.10602397139843" x2=3D"422.0513409522451" y2=3D"162.0504559=
730826" stroke=3D"#3366cc" stroke-width=3D"1"></line><line x1=3D"422.051340=
9522451" y1=3D"162.0504559730826" x2=3D"421.87110596477146" y2=3D"161.99500=
64567293" stroke=3D"#3366cc" stroke-width=3D"1"></line><line x1=3D"421.8711=
0596477146" y1=3D"161.9950064567293" x2=3D"421.68736559501764" y2=3D"161.93=
96749181595" stroke=3D"#3366cc" stroke-width=3D"1"></line><line x1=3D"421.6=
8736559501764" y1=3D"161.9396749181595" x2=3D"421.47658950790503" y2=3D"161=
.88446085640538" stroke=3D"#3366cc" stroke-width=3D"1"></line><line x1=3D"4=
21.47658950790503" y1=3D"161.88446085640538" x2=3D"421.3117912637065" y2=3D=
"161.82936377368327" stroke=3D"#3366cc" stroke-width=3D"1"></line><line x1=
=3D"421.3117912637065" y1=3D"161.82936377368327" x2=3D"421.1383288746598" y=
2=3D"161.7743831753667" stroke=3D"#3366cc" stroke-width=3D"1"></line><line =
x1=3D"421.1383288746598" y1=3D"161.7743831753667" x2=3D"420.99313281178115"=
 y2=3D"161.71951856995966" stroke=3D"#3366cc" stroke-width=3D"1"></line><li=
ne x1=3D"420.99313281178115" y1=3D"161.71951856995966" x2=3D"420.8260913283=
7626" y2=3D"161.6647694690705" stroke=3D"#3366cc" stroke-width=3D"1"></line=
><line x1=3D"420.82609132837626" y1=3D"161.6647694690705" x2=3D"420.6369003=
996774" y2=3D"161.61013538738558" stroke=3D"#3366cc" stroke-width=3D"1"></l=
ine><line x1=3D"420.6369003996774" y1=3D"161.61013538738558" x2=3D"420.4305=
86346451" y2=3D"161.55561584264348" stroke=3D"#3366cc" stroke-width=3D"1"><=
/line><line x1=3D"420.430586346451" y1=3D"161.55561584264348" x2=3D"420.244=
6931346395" y2=3D"161.50121035560966" stroke=3D"#3366cc" stroke-width=3D"1"=
></line><line x1=3D"420.2446931346395" y1=3D"161.50121035560966" x2=3D"420.=
0659754794986" y2=3D"161.44691845005096" stroke=3D"#3366cc" stroke-width=3D=
"1"></line><line x1=3D"420.0659754794986" y1=3D"161.44691845005096" x2=3D"4=
19.9109079842028" y2=3D"161.3927396527108" stroke=3D"#3366cc" stroke-width=
=3D"1"></line><line x1=3D"419.9109079842028" y1=3D"161.3927396527108" x2=3D=
"419.7414728058548" y2=3D"161.33867349328415" stroke=3D"#3366cc" stroke-wid=
th=3D"1"></line><line x1=3D"419.7414728058548" y1=3D"161.33867349328415" x2=
=3D"419.57673708245915" y2=3D"161.2847195043933" stroke=3D"#3366cc" stroke-=
width=3D"1"></line><line x1=3D"419.57673708245915" y1=3D"161.2847195043933"=
 x2=3D"419.4084759286567" y2=3D"161.23087722156347" stroke=3D"#3366cc" stro=
ke-width=3D"1"></line><line x1=3D"419.4084759286567" y1=3D"161.230877221563=
47" x2=3D"419.25053114253177" y2=3D"161.1771461831989" stroke=3D"#3366cc" s=
troke-width=3D"1"></line><line x1=3D"419.25053114253177" y1=3D"161.17714618=
31989" x2=3D"419.1114076888981" y2=3D"161.123525930559" stroke=3D"#3366cc" =
stroke-width=3D"1"></line><line x1=3D"419.1114076888981" y1=3D"161.12352593=
0559" x2=3D"418.93253800200137" y2=3D"161.07001600773498" stroke=3D"#3366cc=
" stroke-width=3D"1"></line><line x1=3D"418.93253800200137" y1=3D"161.07001=
600773498" x2=3D"418.7893593448809" y2=3D"161.01661596162648" stroke=3D"#33=
66cc" stroke-width=3D"1"></line><line x1=3D"418.7893593448809" y1=3D"161.01=
661596162648" x2=3D"418.6597253617874" y2=3D"160.96332534191868" stroke=3D"=
#3366cc" stroke-width=3D"1"></line><line x1=3D"418.6597253617874" y1=3D"160=
.96332534191868" x2=3D"418.5041102247462" y2=3D"160.91014370105927" stroke=
=3D"#3366cc" stroke-width=3D"1"></line><line x1=3D"418.5041102247462" y1=3D=
"160.91014370105927" x2=3D"418.35635919622655" y2=3D"160.85707059423623" st=
roke=3D"#3366cc" stroke-width=3D"1"></line><line x1=3D"418.35635919622655" =
y1=3D"160.85707059423623" x2=3D"418.2079965552741" y2=3D"160.80410557935528=
" stroke=3D"#3366cc" stroke-width=3D"1"></line><line x1=3D"418.207996555274=
1" y1=3D"160.80410557935528" x2=3D"418.0561461523823" y2=3D"160.75124821701=
777" stroke=3D"#3366cc" stroke-width=3D"1"></line><line x1=3D"418.056146152=
3823" y1=3D"160.75124821701777" x2=3D"417.8949983424998" y2=3D"160.69849807=
049897" stroke=3D"#3366cc" stroke-width=3D"1"></line><line x1=3D"417.894998=
3424998" y1=3D"160.69849807049897" x2=3D"417.73312270715036" y2=3D"160.6458=
547057263" stroke=3D"#3366cc" stroke-width=3D"1"></line><line x1=3D"417.733=
12270715036" y1=3D"160.6458547057263" x2=3D"417.6054198170578" y2=3D"160.59=
331769125788" stroke=3D"#3366cc" stroke-width=3D"1"></line><line x1=3D"417.=
6054198170578" y1=3D"160.59331769125788" x2=3D"417.4597484284179" y2=3D"160=
.54088659826144" stroke=3D"#3366cc" stroke-width=3D"1"></line><line x1=3D"4=
17.4597484284179" y1=3D"160.54088659826144" x2=3D"417.3398545048412" y2=3D"=
160.4885610004932" stroke=3D"#3366cc" stroke-width=3D"1"></line><line x1=3D=
"417.3398545048412" y1=3D"160.4885610004932" x2=3D"417.23718775139014" y2=
=3D"160.4363404742771" stroke=3D"#3366cc" stroke-width=3D"1"></line><line x=
1=3D"417.23718775139014" y1=3D"160.4363404742771" x2=3D"417.1018054915844" =
y2=3D"160.38422459848422" stroke=3D"#3366cc" stroke-width=3D"1"></line><lin=
e x1=3D"417.1018054915844" y1=3D"160.38422459848422" x2=3D"416.957029232982=
85" y2=3D"160.33221295451253" stroke=3D"#3366cc" stroke-width=3D"1"></line>=
<line x1=3D"416.95702923298285" y1=3D"160.33221295451253" x2=3D"416.8205825=
565895" y2=3D"160.28030512626646" stroke=3D"#3366cc" stroke-width=3D"1"></l=
ine><line x1=3D"416.8205825565895" y1=3D"160.28030512626646" x2=3D"416.6925=
631172236" y2=3D"160.22850070013715" stroke=3D"#3366cc" stroke-width=3D"1">=
</line><line x1=3D"416.6925631172236" y1=3D"160.22850070013715" x2=3D"416.5=
8203965192405" y2=3D"160.17679926498255" stroke=3D"#3366cc" stroke-width=3D=
"1"></line><line x1=3D"416.58203965192405" y1=3D"160.17679926498255" x2=3D"=
416.4501611521214" y2=3D"160.12520041210797" stroke=3D"#3366cc" stroke-widt=
h=3D"1"></line><line x1=3D"416.4501611521214" y1=3D"160.12520041210797" x2=
=3D"416.3238228389178" y2=3D"160.07370373524648" stroke=3D"#3366cc" stroke-=
width=3D"1"></line><line x1=3D"416.3238228389178" y1=3D"160.07370373524648"=
 x2=3D"416.203085183481" y2=3D"160.02230883053997" stroke=3D"#3366cc" strok=
e-width=3D"1"></line><line x1=3D"416.203085183481" y1=3D"160.02230883053997=
" x2=3D"416.0819394229743" y2=3D"159.97101529651997" stroke=3D"#3366cc" str=
oke-width=3D"1"></line><line x1=3D"416.0819394229743" y1=3D"159.97101529651=
997" x2=3D"415.9847271196147" y2=3D"159.9198227340889" stroke=3D"#3366cc" s=
troke-width=3D"1"></line><line x1=3D"415.9847271196147" y1=3D"159.919822734=
0889" x2=3D"415.87809838107745" y2=3D"159.86873074650146" stroke=3D"#3366cc=
" stroke-width=3D"1"></line><line x1=3D"415.87809838107745" y1=3D"159.86873=
074650146" x2=3D"415.77115146943987" y2=3D"159.8177389393461" stroke=3D"#33=
66cc" stroke-width=3D"1"></line><line x1=3D"415.77115146943987" y1=3D"159.8=
177389393461" x2=3D"415.61166730808554" y2=3D"159.7668469205268" stroke=3D"=
#3366cc" stroke-width=3D"1"></line><line x1=3D"415.61166730808554" y1=3D"15=
9.7668469205268" x2=3D"415.4946707531467" y2=3D"159.716054300245" stroke=3D=
"#3366cc" stroke-width=3D"1"></line><line x1=3D"415.4946707531467" y1=3D"15=
9.716054300245" x2=3D"415.38038490222584" y2=3D"159.66536069098171" stroke=
=3D"#3366cc" stroke-width=3D"1"></line><line x1=3D"415.38038490222584" y1=
=3D"159.66536069098171" x2=3D"415.27194022305537" y2=3D"159.61476570747965"=
 stroke=3D"#3366cc" stroke-width=3D"1"></line><line x1=3D"415.2719402230553=
7" y1=3D"159.61476570747965" x2=3D"415.18805812727106" y2=3D"159.5642689667=
2576" stroke=3D"#3366cc" stroke-width=3D"1"></line><line x1=3D"415.18805812=
727106" y1=3D"159.56426896672576" x2=3D"415.0759090737144" y2=3D"159.513870=
0879339" stroke=3D"#3366cc" stroke-width=3D"1"></line><line x1=3D"415.07590=
90737144" y1=3D"159.5138700879339" x2=3D"414.96340799534755" y2=3D"159.4635=
6869252745" stroke=3D"#3366cc" stroke-width=3D"1"></line><line x1=3D"414.96=
340799534755" y1=3D"159.46356869252745" x2=3D"414.8693865901112" y2=3D"159.=
4133644041223" stroke=3D"#3366cc" stroke-width=3D"1"></line><line x1=3D"414=
.8693865901112" y1=3D"159.4133644041223" x2=3D"414.7939914760665" y2=3D"159=
.36325684851" stroke=3D"#3366cc" stroke-width=3D"1"></line><line x1=3D"414.=
7939914760665" y1=3D"159.36325684851" x2=3D"414.68690950448286" y2=3D"159.3=
1324565364102" stroke=3D"#3366cc" stroke-width=3D"1"></line><line x1=3D"414=
.68690950448286" y1=3D"159.31324565364102" x2=3D"414.61428986110286" y2=3D"=
159.2633304496082" stroke=3D"#3366cc" stroke-width=3D"1"></line><line x1=3D=
"414.61428986110286" y1=3D"159.2633304496082" x2=3D"414.53835563964367" y2=
=3D"159.2135108686301" stroke=3D"#3366cc" stroke-width=3D"1"></line><line x=
1=3D"414.53835563964367" y1=3D"159.2135108686301" x2=3D"414.46543406998745"=
 y2=3D"159.1637865450351" stroke=3D"#3366cc" stroke-width=3D"1"></line><lin=
e x1=3D"414.46543406998745" y1=3D"159.1637865450351" x2=3D"414.347813249756=
5" y2=3D"159.1141571152451" stroke=3D"#3366cc" stroke-width=3D"1"></line><l=
ine x1=3D"414.3478132497565" y1=3D"159.1141571152451" x2=3D"414.23299967867=
72" y2=3D"159.0646222177595" stroke=3D"#3366cc" stroke-width=3D"1"></line><=
line x1=3D"414.2329996786772" y1=3D"159.0646222177595" x2=3D"414.1530510862=
5313" y2=3D"159.01518149313964" stroke=3D"#3366cc" stroke-width=3D"1"></lin=
e><line x1=3D"414.15305108625313" y1=3D"159.01518149313964" x2=3D"414.07292=
37577259" y2=3D"158.9658345839928" stroke=3D"#3366cc" stroke-width=3D"1"></=
line><line x1=3D"414.0729237577259" y1=3D"158.9658345839928" x2=3D"413.9829=
679651268" y2=3D"158.91658113495714" stroke=3D"#3366cc" stroke-width=3D"1">=
</line><line x1=3D"413.9829679651268" y1=3D"158.91658113495714" x2=3D"413.9=
0890643211947" y2=3D"158.86742079268592" stroke=3D"#3366cc" stroke-width=3D=
"1"></line><line x1=3D"413.90890643211947" y1=3D"158.86742079268592" x2=3D"=
413.80560904890626" y2=3D"158.81835320583258" stroke=3D"#3366cc" stroke-wid=
th=3D"1"></line><line x1=3D"413.80560904890626" y1=3D"158.81835320583258" x=
2=3D"413.72146015553056" y2=3D"158.76937802503554" stroke=3D"#3366cc" strok=
e-width=3D"1"></line><line x1=3D"413.72146015553056" y1=3D"158.769378025035=
54" x2=3D"413.6598415507208" y2=3D"158.72049490290325" stroke=3D"#3366cc" s=
troke-width=3D"1"></line><line x1=3D"413.6598415507208" y1=3D"158.720494902=
90325" x2=3D"413.57534931672467" y2=3D"158.67170349399953" stroke=3D"#3366c=
c" stroke-width=3D"1"></line><line x1=3D"413.57534931672467" y1=3D"158.6717=
0349399953" x2=3D"413.5004397888138" y2=3D"158.62300345482888" stroke=3D"#3=
366cc" stroke-width=3D"1"></line><line x1=3D"413.5004397888138" y1=3D"158.6=
2300345482888" x2=3D"413.4123022739935" y2=3D"158.5743944438219" stroke=3D"=
#3366cc" stroke-width=3D"1"></line><line x1=3D"413.4123022739935" y1=3D"158=
.5743944438219" x2=3D"413.34032592294955" y2=3D"158.52587612132095" stroke=
=3D"#3366cc" stroke-width=3D"1"></line><line x1=3D"413.34032592294955" y1=
=3D"158.52587612132095" x2=3D"413.23537434247305" y2=3D"158.4774481495659" =
stroke=3D"#3366cc" stroke-width=3D"1"></line><line x1=3D"413.23537434247305=
" y1=3D"158.4774481495659" x2=3D"413.13999578335967" y2=3D"158.429110192680=
13" stroke=3D"#3366cc" stroke-width=3D"1"></line><line x1=3D"413.1399957833=
5967" y1=3D"158.42911019268013" x2=3D"413.03775793047834" y2=3D"158.3808619=
1665644" stroke=3D"#3366cc" stroke-width=3D"1"></line><line x1=3D"413.03775=
793047834" y1=3D"158.38086191665644" x2=3D"412.928602662587" y2=3D"158.3327=
0298934315" stroke=3D"#3366cc" stroke-width=3D"1"></line><line x1=3D"412.92=
8602662587" y1=3D"158.33270298934315" x2=3D"412.8290812941555" y2=3D"158.28=
463308043052" stroke=3D"#3366cc" stroke-width=3D"1"></line><line x1=3D"412.=
8290812941555" y1=3D"158.28463308043052" x2=3D"412.75259399073" y2=3D"158.2=
3665186143708" stroke=3D"#3366cc" stroke-width=3D"1"></line><line x1=3D"412=
.75259399073" y1=3D"158.23665186143708" x2=3D"412.65925815901795" y2=3D"158=
.18875900569626" stroke=3D"#3366cc" stroke-width=3D"1"></line><line x1=3D"4=
12.65925815901795" y1=3D"158.18875900569626" x2=3D"412.56902496703367" y2=
=3D"158.1409541883428" stroke=3D"#3366cc" stroke-width=3D"1"></line><line x=
1=3D"412.56902496703367" y1=3D"158.1409541883428" x2=3D"412.4718541287961" =
y2=3D"158.09323708629978" stroke=3D"#3366cc" stroke-width=3D"1"></line><lin=
e x1=3D"412.4718541287961" y1=3D"158.09323708629978" x2=3D"412.387874196465=
1" y2=3D"158.04560737826543" stroke=3D"#3366cc" stroke-width=3D"1"></line><=
line x1=3D"412.3878741964651" y1=3D"158.04560737826543" x2=3D"412.323917584=
67594" y2=3D"157.99806474470023" stroke=3D"#3366cc" stroke-width=3D"1"></li=
ne><line x1=3D"412.32391758467594" y1=3D"157.99806474470023" x2=3D"412.2395=
898926701" y2=3D"157.95060886781377" stroke=3D"#3366cc" stroke-width=3D"1">=
</line><line x1=3D"412.2395898926701" y1=3D"157.95060886781377" x2=3D"412.1=
753678880935" y2=3D"157.9032394315524" stroke=3D"#3366cc" stroke-width=3D"1=
"></line><line x1=3D"412.1753678880935" y1=3D"157.9032394315524" x2=3D"412.=
07712242419" y2=3D"157.85595612158625" stroke=3D"#3366cc" stroke-width=3D"1=
"></line><line x1=3D"412.07712242419" y1=3D"157.85595612158625" x2=3D"412.0=
024113244925" y2=3D"157.80875862529692" stroke=3D"#3366cc" stroke-width=3D"=
1"></line><line x1=3D"412.0024113244925" y1=3D"157.80875862529692" x2=3D"41=
1.913915133551" y2=3D"157.76164663176513" stroke=3D"#3366cc" stroke-width=
=3D"1"></line><line x1=3D"411.913915133551" y1=3D"157.76164663176513" x2=3D=
"411.84227757849993" y2=3D"157.7146198317581" stroke=3D"#3366cc" stroke-wid=
th=3D"1"></line><line x1=3D"411.84227757849993" y1=3D"157.7146198317581" x2=
=3D"411.756807658847" y2=3D"157.66767791771787" stroke=3D"#3366cc" stroke-w=
idth=3D"1"></line><line x1=3D"411.756807658847" y1=3D"157.66767791771787" x=
2=3D"411.67799491139436" y2=3D"157.6208205837487" stroke=3D"#3366cc" stroke=
-width=3D"1"></line><line x1=3D"411.67799491139436" y1=3D"157.6208205837487=
" x2=3D"411.60932093153684" y2=3D"157.57404752560555" stroke=3D"#3366cc" st=
roke-width=3D"1"></line><line x1=3D"411.60932093153684" y1=3D"157.574047525=
60555" x2=3D"411.5370713537645" y2=3D"157.52735844068195" stroke=3D"#3366cc=
" stroke-width=3D"1"></line><line x1=3D"411.5370713537645" y1=3D"157.527358=
44068195" x2=3D"411.4681265616623" y2=3D"157.4807530279984" stroke=3D"#3366=
cc" stroke-width=3D"1"></line><line x1=3D"411.4681265616623" y1=3D"157.4807=
530279984" x2=3D"411.4094190315463" y2=3D"157.43423098819062" stroke=3D"#33=
66cc" stroke-width=3D"1"></line><line x1=3D"411.4094190315463" y1=3D"157.43=
423098819062" x2=3D"411.326373759894" y2=3D"157.38779202349806" stroke=3D"#=
3366cc" stroke-width=3D"1"></line><line x1=3D"411.326373759894" y1=3D"157.3=
8779202349806" x2=3D"411.26396328613805" y2=3D"157.34143583775267" stroke=
=3D"#3366cc" stroke-width=3D"1"></line><line x1=3D"411.26396328613805" y1=
=3D"157.34143583775267" x2=3D"411.15622316982655" y2=3D"157.29516213636705"=
 stroke=3D"#3366cc" stroke-width=3D"1"></line><line x1=3D"411.1562231698265=
5" y1=3D"157.29516213636705" x2=3D"411.08305348305487" y2=3D"157.2489706263=
2377" stroke=3D"#3366cc" stroke-width=3D"1"></line><line x1=3D"411.08305348=
305487" y1=3D"157.24897062632377" x2=3D"410.9922549918175" y2=3D"157.202861=
016164" stroke=3D"#3366cc" stroke-width=3D"1"></line><line x1=3D"410.992254=
9918175" y1=3D"157.202861016164" x2=3D"410.89070763899167" y2=3D"157.156833=
0159763" stroke=3D"#3366cc" stroke-width=3D"1"></line><line x1=3D"410.89070=
763899167" y1=3D"157.1568330159763" x2=3D"410.80996500238376" y2=3D"157.110=
8863373861" stroke=3D"#3366cc" stroke-width=3D"1"></line><line x1=3D"410.80=
996500238376" y1=3D"157.1108863373861" x2=3D"410.73960585312506" y2=3D"157.=
06502069354443" stroke=3D"#3366cc" stroke-width=3D"1"></line><line x1=3D"41=
0.73960585312506" y1=3D"157.06502069354443" x2=3D"410.6902721369776" y2=3D"=
157.01923579911744" stroke=3D"#3366cc" stroke-width=3D"1"></line><line x1=
=3D"410.6902721369776" y1=3D"157.01923579911744" x2=3D"410.5878643393835" y=
2=3D"156.97353137027577" stroke=3D"#3366cc" stroke-width=3D"1"></line><line=
 x1=3D"410.5878643393835" y1=3D"156.97353137027577" x2=3D"410.4887094203546=
" y2=3D"156.9279071246837" stroke=3D"#3366cc" stroke-width=3D"1"></line><li=
ne x1=3D"410.4887094203546" y1=3D"156.9279071246837" x2=3D"410.407055024201=
27" y2=3D"156.88236278148915" stroke=3D"#3366cc" stroke-width=3D"1"></line>=
<line x1=3D"410.40705502420127" y1=3D"156.88236278148915" x2=3D"410.3109618=
8721904" y2=3D"156.83689806131275" stroke=3D"#3366cc" stroke-width=3D"1"></=
line><line x1=3D"410.31096188721904" y1=3D"156.83689806131275" x2=3D"410.21=
818361785023" y2=3D"156.79151268623806" stroke=3D"#3366cc" stroke-width=3D"=
1"></line><line x1=3D"410.21818361785023" y1=3D"156.79151268623806" x2=3D"4=
10.1215820763349" y2=3D"156.7462063798011" stroke=3D"#3366cc" stroke-width=
=3D"1"></line><line x1=3D"410.1215820763349" y1=3D"156.7462063798011" x2=3D=
"410.0498571392054" y2=3D"156.7009788669803" stroke=3D"#3366cc" stroke-widt=
h=3D"1"></line><line x1=3D"410.0498571392054" y1=3D"156.7009788669803" x2=
=3D"409.93119628428764" y2=3D"156.65582987418654" stroke=3D"#3366cc" stroke=
-width=3D"1"></line><line x1=3D"409.93119628428764" y1=3D"156.6558298741865=
4" x2=3D"409.87712938744187" y2=3D"156.6107591292531" stroke=3D"#3366cc" st=
roke-width=3D"1"></line><line x1=3D"409.87712938744187" y1=3D"156.610759129=
2531" x2=3D"409.7940680776772" y2=3D"156.56576636142594" stroke=3D"#3366cc"=
 stroke-width=3D"1"></line><line x1=3D"409.7940680776772" y1=3D"156.5657663=
6142594" x2=3D"409.73979376647947" y2=3D"156.52085130135393" stroke=3D"#336=
6cc" stroke-width=3D"1"></line><line x1=3D"409.73979376647947" y1=3D"156.52=
085130135393" x2=3D"409.62373314574256" y2=3D"156.47601368107902" stroke=3D=
"#3366cc" stroke-width=3D"1"></line><line x1=3D"409.62373314574256" y1=3D"1=
56.47601368107902" x2=3D"409.56920008386186" y2=3D"156.43125323402694" stro=
ke=3D"#3366cc" stroke-width=3D"1"></line><line x1=3D"409.56920008386186" y1=
=3D"156.43125323402694" x2=3D"409.5000055449363" y2=3D"156.38656969499735" =
stroke=3D"#3366cc" stroke-width=3D"1"></line><line x1=3D"409.5000055449363"=
 y1=3D"156.38656969499735" x2=3D"409.42702458076167" y2=3D"156.341962800154=
6" stroke=3D"#3366cc" stroke-width=3D"1"></line><line x1=3D"409.42702458076=
167" y1=3D"156.3419628001546" x2=3D"409.3575547458704" y2=3D"156.2974322870=
185" stroke=3D"#3366cc" stroke-width=3D"1"></line><line x1=3D"409.357554745=
8704" y1=3D"156.2974322870185" x2=3D"409.3209375184084" y2=3D"156.252977894=
45477" stroke=3D"#3366cc" stroke-width=3D"1"></line><line x1=3D"409.3209375=
184084" y1=3D"156.25297789445477" x2=3D"409.28794999732935" y2=3D"156.20859=
936266604" stroke=3D"#3366cc" stroke-width=3D"1"></line><line x1=3D"409.287=
94999732935" y1=3D"156.20859936266604" x2=3D"409.2402476909696" y2=3D"156.1=
6429643318273" stroke=3D"#3366cc" stroke-width=3D"1"></line><line x1=3D"409=
.2402476909696" y1=3D"156.16429643318273" x2=3D"409.1851275604733" y2=3D"15=
6.12006884885398" stroke=3D"#3366cc" stroke-width=3D"1"></line><line x1=3D"=
409.1851275604733" y1=3D"156.12006884885398" x2=3D"409.1115019406583" y2=3D=
"156.07591635383858" stroke=3D"#3366cc" stroke-width=3D"1"></line><line x1=
=3D"409.1115019406583" y1=3D"156.07591635383858" x2=3D"409.04141723316974" =
y2=3D"156.03183869359637" stroke=3D"#3366cc" stroke-width=3D"1"></line><lin=
e x1=3D"409.04141723316974" y1=3D"156.03183869359637" x2=3D"408.95639407950=
114" y2=3D"155.98783561487917" stroke=3D"#3366cc" stroke-width=3D"1"></line=
><line x1=3D"408.95639407950114" y1=3D"155.98783561487917" x2=3D"408.882296=
5978224" y2=3D"155.94390686572225" stroke=3D"#3366cc" stroke-width=3D"1"></=
line><line x1=3D"408.8822965978224" y1=3D"155.94390686572225" x2=3D"408.774=
58241399285" y2=3D"155.90005219543545" stroke=3D"#3366cc" stroke-width=3D"1=
"></line><line x1=3D"408.77458241399285" y1=3D"155.90005219543545" x2=3D"40=
8.68146482687206" y2=3D"155.85627135459484" stroke=3D"#3366cc" stroke-width=
=3D"1"></line><line x1=3D"408.68146482687206" y1=3D"155.85627135459484" x2=
=3D"408.6067961766938" y2=3D"155.812564095034" stroke=3D"#3366cc" stroke-wi=
dth=3D"1"></line><line x1=3D"408.6067961766938" y1=3D"155.812564095034" x2=
=3D"408.54320528540165" y2=3D"155.76893016983567" stroke=3D"#3366cc" stroke=
-width=3D"1"></line><line x1=3D"408.54320528540165" y1=3D"155.7689301698356=
7" x2=3D"408.4795013672163" y2=3D"155.72536933332353" stroke=3D"#3366cc" st=
roke-width=3D"1"></line><line x1=3D"408.4795013672163" y1=3D"155.7253693333=
2353" x2=3D"408.4006516448196" y2=3D"155.68188134105355" stroke=3D"#3366cc"=
 stroke-width=3D"1"></line><line x1=3D"408.4006516448196" y1=3D"155.6818813=
4105355" x2=3D"408.3517528379914" y2=3D"155.63846594980606" stroke=3D"#3366=
cc" stroke-width=3D"1"></line><line x1=3D"408.3517528379914" y1=3D"155.6384=
6594980606" x2=3D"408.3027872259836" y2=3D"155.59512291757756" stroke=3D"#3=
366cc" stroke-width=3D"1"></line><line x1=3D"408.3027872259836" y1=3D"155.5=
9512291757756" x2=3D"408.2273246460011" y2=3D"155.5518520035724" stroke=3D"=
#3366cc" stroke-width=3D"1"></line><line x1=3D"408.2273246460011" y1=3D"155=
.5518520035724" x2=3D"408.16305629218647" y2=3D"155.50865296819504" stroke=
=3D"#3366cc" stroke-width=3D"1"></line><line x1=3D"408.16305629218647" y1=
=3D"155.50865296819504" x2=3D"408.1100427434073" y2=3D"155.46552557304184" =
stroke=3D"#3366cc" stroke-width=3D"1"></line><line x1=3D"408.1100427434073"=
 y1=3D"155.46552557304184" x2=3D"408.06454006384365" y2=3D"155.422469580893=
45" stroke=3D"#3366cc" stroke-width=3D"1"></line><line x1=3D"408.0645400638=
4365" y1=3D"155.42246958089345" x2=3D"407.99617754399713" y2=3D"155.3794847=
5570664" stroke=3D"#3366cc" stroke-width=3D"1"></line><line x1=3D"407.99617=
754399713" y1=3D"155.37948475570664" x2=3D"407.8972009099673" y2=3D"155.336=
5708626068" stroke=3D"#3366cc" stroke-width=3D"1"></line><line x1=3D"407.89=
72009099673" y1=3D"155.3365708626068" x2=3D"407.8132374320305" y2=3D"155.29=
372766788018" stroke=3D"#3366cc" stroke-width=3D"1"></line><line x1=3D"407.=
8132374320305" y1=3D"155.29372766788018" x2=3D"407.72907679343524" y2=3D"15=
5.25095493896617" stroke=3D"#3366cc" stroke-width=3D"1"></line><line x1=3D"=
407.72907679343524" y1=3D"155.25095493896617" x2=3D"407.6754169451368" y2=
=3D"155.20825244444973" stroke=3D"#3366cc" stroke-width=3D"1"></line><line =
x1=3D"407.6754169451368" y1=3D"155.20825244444973" x2=3D"407.5832413115054"=
 y2=3D"155.16561995405405" stroke=3D"#3366cc" stroke-width=3D"1"></line><li=
ne x1=3D"407.5832413115054" y1=3D"155.16561995405405" x2=3D"407.50624678324=
39" y2=3D"155.12305723863295" stroke=3D"#3366cc" stroke-width=3D"1"></line>=
<line x1=3D"407.5062467832439" y1=3D"155.12305723863295" x2=3D"407.43681000=
50729" y2=3D"155.0805640701634" stroke=3D"#3366cc" stroke-width=3D"1"></lin=
e><line x1=3D"407.4368100050729" y1=3D"155.0805640701634" x2=3D"407.3711070=
73525" y2=3D"155.03814022173844" stroke=3D"#3366cc" stroke-width=3D"1"></li=
ne><line x1=3D"407.371107073525" y1=3D"155.03814022173844" x2=3D"407.313033=
70550404" y2=3D"154.99578546755978" stroke=3D"#3366cc" stroke-width=3D"1"><=
/line><line x1=3D"407.31303370550404" y1=3D"154.99578546755978" x2=3D"407.2=
004910073747" y2=3D"154.95349958293042" stroke=3D"#3366cc" stroke-width=3D"=
1"></line><line x1=3D"407.2004910073747" y1=3D"154.95349958293042" x2=3D"40=
7.0953912463389" y2=3D"154.9112823442479" stroke=3D"#3366cc" stroke-width=
=3D"1"></line><line x1=3D"407.0953912463389" y1=3D"154.9112823442479" x2=3D=
"406.9938919499699" y2=3D"154.86913352899674" stroke=3D"#3366cc" stroke-wid=
th=3D"1"></line><line x1=3D"406.9938919499699" y1=3D"154.86913352899674" x2=
=3D"406.903863878846" y2=3D"154.82705291574183" stroke=3D"#3366cc" stroke-w=
idth=3D"1"></line><line x1=3D"406.903863878846" y1=3D"154.82705291574183" x=
2=3D"406.8096798173181" y2=3D"154.7850402841211" stroke=3D"#3366cc" stroke-=
width=3D"1"></line><line x1=3D"406.8096798173181" y1=3D"154.7850402841211" =
x2=3D"406.70736700989744" y2=3D"154.74309541483885" stroke=3D"#3366cc" stro=
ke-width=3D"1"></line><line x1=3D"406.70736700989744" y1=3D"154.74309541483=
885" x2=3D"406.64425980464694" y2=3D"154.70121808965874" stroke=3D"#3366cc"=
 stroke-width=3D"1"></line><line x1=3D"406.64425980464694" y1=3D"154.701218=
08965874" x2=3D"406.54939016296095" y2=3D"154.659408091397" stroke=3D"#3366=
cc" stroke-width=3D"1"></line><line x1=3D"406.54939016296095" y1=3D"154.659=
408091397" x2=3D"406.4542687382306" y2=3D"154.61766520391572" stroke=3D"#33=
66cc" stroke-width=3D"1"></line><line x1=3D"406.4542687382306" y1=3D"154.61=
766520391572" x2=3D"406.37082989764514" y2=3D"154.57598921211613" stroke=3D=
"#3366cc" stroke-width=3D"1"></line><line x1=3D"406.37082989764514" y1=3D"1=
54.57598921211613" x2=3D"406.2871963554383" y2=3D"154.53437990193189" strok=
e=3D"#3366cc" stroke-width=3D"1"></line><line x1=3D"406.2871963554383" y1=
=3D"154.53437990193189" x2=3D"406.18737748870586" y2=3D"154.49283706032256"=
 stroke=3D"#3366cc" stroke-width=3D"1"></line><line x1=3D"406.1873774887058=
6" y1=3D"154.49283706032256" x2=3D"406.10732175043563" y2=3D"154.4513604752=
6702" stroke=3D"#3366cc" stroke-width=3D"1"></line><line x1=3D"406.10732175=
043563" y1=3D"154.45136047526702" x2=3D"406.03511837915573" y2=3D"154.40994=
993575706" stroke=3D"#3366cc" stroke-width=3D"1"></line><line x1=3D"406.035=
11837915573" y1=3D"154.40994993575706" x2=3D"405.9506968582589" y2=3D"154.3=
6860523179072" stroke=3D"#3366cc" stroke-width=3D"1"></line><line x1=3D"405=
.9506968582589" y1=3D"154.36860523179072" x2=3D"405.8660760171547" y2=3D"15=
4.3273261543662" stroke=3D"#3366cc" stroke-width=3D"1"></line><line x1=3D"4=
05.8660760171547" y1=3D"154.3273261543662" x2=3D"405.7650757273486" y2=3D"1=
54.28611249547532" stroke=3D"#3366cc" stroke-width=3D"1"></line><line x1=3D=
"405.7650757273486" y1=3D"154.28611249547532" x2=3D"405.6759594223165" y2=
=3D"154.24496404809724" stroke=3D"#3366cc" stroke-width=3D"1"></line><line =
x1=3D"405.6759594223165" y1=3D"154.24496404809724" x2=3D"405.59881661787375=
" y2=3D"154.20388060619234" stroke=3D"#3366cc" stroke-width=3D"1"></line><l=
ine x1=3D"405.59881661787375" y1=3D"154.20388060619234" x2=3D"405.476673119=
713" y2=3D"154.16286196469588" stroke=3D"#3366cc" stroke-width=3D"1"></line=
><line x1=3D"405.476673119713" y1=3D"154.16286196469588" x2=3D"405.37865772=
83016" y2=3D"154.12190791951195" stroke=3D"#3366cc" stroke-width=3D"1"></li=
ne><line x1=3D"405.3786577283016" y1=3D"154.12190791951195" x2=3D"405.25986=
371880583" y2=3D"154.08101826750737" stroke=3D"#3366cc" stroke-width=3D"1">=
</line><line x1=3D"405.25986371880583" y1=3D"154.08101826750737" x2=3D"405.=
1489073318113" y2=3D"154.04019280650567" stroke=3D"#3366cc" stroke-width=3D=
"1"></line><line x1=3D"405.1489073318113" y1=3D"154.04019280650567" x2=3D"4=
05.01695710777443" y2=3D"153.99943133528097" stroke=3D"#3366cc" stroke-widt=
h=3D"1"></line><line x1=3D"405.01695710777443" y1=3D"153.99943133528097" x2=
=3D"404.93424084876114" y2=3D"153.95873365355212" stroke=3D"#3366cc" stroke=
-width=3D"1"></line><line x1=3D"404.93424084876114" y1=3D"153.9587336535521=
2" x2=3D"404.8222702218167" y2=3D"153.91809956197693" stroke=3D"#3366cc" st=
roke-width=3D"1"></line><line x1=3D"404.8222702218167" y1=3D"153.9180995619=
7693" x2=3D"404.73910290494837" y2=3D"153.87752886214597" stroke=3D"#3366cc=
" stroke-width=3D"1"></line><line x1=3D"404.73910290494837" y1=3D"153.87752=
886214597" x2=3D"404.60145350782005" y2=3D"153.83702135657705" stroke=3D"#3=
366cc" stroke-width=3D"1"></line><line x1=3D"404.60145350782005" y1=3D"153.=
83702135657705" x2=3D"404.48005092318743" y2=3D"153.79657684870944" stroke=
=3D"#3366cc" stroke-width=3D"1"></line><line x1=3D"404.48005092318743" y1=
=3D"153.79657684870944" x2=3D"404.39188128678603" y2=3D"153.75619514289792"=
 stroke=3D"#3366cc" stroke-width=3D"1"></line><line x1=3D"404.3918812867860=
3" y1=3D"153.75619514289792" x2=3D"404.3034942157959" y2=3D"153.71587604440=
734" stroke=3D"#3366cc" stroke-width=3D"1"></line><line x1=3D"404.303494215=
7959" y1=3D"153.71587604440734" x2=3D"404.21066385301157" y2=3D"153.6756193=
5940685" stroke=3D"#3366cc" stroke-width=3D"1"></line><line x1=3D"404.21066=
385301157" y1=3D"153.67561935940685" x2=3D"404.1429995230669" y2=3D"153.635=
4248949644" stroke=3D"#3366cc" stroke-width=3D"1"></line><line x1=3D"404.14=
29995230669" y1=3D"153.6354248949644" x2=3D"404.02003137705947" y2=3D"153.5=
9529245904105" stroke=3D"#3366cc" stroke-width=3D"1"></line><line x1=3D"404=
.02003137705947" y1=3D"153.59529245904105" x2=3D"403.9136846753263" y2=3D"1=
53.55522186048572" stroke=3D"#3366cc" stroke-width=3D"1"></line><line x1=3D=
"403.9136846753263" y1=3D"153.55522186048572" x2=3D"403.82837953182553" y2=
=3D"153.5152129090294" stroke=3D"#3366cc" stroke-width=3D"1"></line><line x=
1=3D"403.82837953182553" y1=3D"153.5152129090294" x2=3D"403.6614482423269" =
y2=3D"153.47526541528003" stroke=3D"#3366cc" stroke-width=3D"1"></line><lin=
e x1=3D"403.6614482423269" y1=3D"153.47526541528003" x2=3D"403.584140015325=
2" y2=3D"153.43537919071687" stroke=3D"#3366cc" stroke-width=3D"1"></line><=
line x1=3D"403.5841400153252" y1=3D"153.43537919071687" x2=3D"403.441973714=
2493" y2=3D"153.39555404768535" stroke=3D"#3366cc" stroke-width=3D"1"></lin=
e><line x1=3D"403.4419737142493" y1=3D"153.39555404768535" x2=3D"403.325234=
92278693" y2=3D"153.35578979939172" stroke=3D"#3366cc" stroke-width=3D"1"><=
/line><line x1=3D"403.32523492278693" y1=3D"153.35578979939172" x2=3D"403.2=
1245927398724" y2=3D"153.31608625989767" stroke=3D"#3366cc" stroke-width=3D=
"1"></line><line x1=3D"403.21245927398724" y1=3D"153.31608625989767" x2=3D"=
403.09932764950105" y2=3D"153.27644324411537" stroke=3D"#3366cc" stroke-wid=
th=3D"1"></line><line x1=3D"403.09932764950105" y1=3D"153.27644324411537" x=
2=3D"402.96397156332887" y2=3D"153.236860567802" stroke=3D"#3366cc" stroke-=
width=3D"1"></line><line x1=3D"402.96397156332887" y1=3D"153.236860567802" =
x2=3D"402.8105332677888" y2=3D"153.19733804755487" stroke=3D"#3366cc" strok=
e-width=3D"1"></line><line x1=3D"402.8105332677888" y1=3D"153.1973380475548=
7" x2=3D"402.72696228517145" y2=3D"153.15787550080609" stroke=3D"#3366cc" s=
troke-width=3D"1"></line><line x1=3D"402.72696228517145" y1=3D"153.15787550=
080609" x2=3D"402.57250377248903" y2=3D"153.11847274581768" stroke=3D"#3366=
cc" stroke-width=3D"1"></line><line x1=3D"402.57250377248903" y1=3D"153.118=
47274581768" x2=3D"402.45289358097665" y2=3D"153.07912960167653" stroke=3D"=
#3366cc" stroke-width=3D"1"></line><line x1=3D"402.45289358097665" y1=3D"15=
3.07912960167653" x2=3D"402.31952352213307" y2=3D"153.03984588828934" strok=
e=3D"#3366cc" stroke-width=3D"1"></line><line x1=3D"402.31952352213307" y1=
=3D"153.03984588828934" x2=3D"402.2214024229335" y2=3D"153.0006214263777" s=
troke=3D"#3366cc" stroke-width=3D"1"></line><line x1=3D"402.2214024229335" =
y1=3D"153.0006214263777" x2=3D"402.12749011995805" y2=3D"152.9614560374732"=
 stroke=3D"#3366cc" stroke-width=3D"1"></line><line x1=3D"402.1274901199580=
5" y1=3D"152.9614560374732" x2=3D"402.01985959125886" y2=3D"152.92234954391=
256" stroke=3D"#3366cc" stroke-width=3D"1"></line><line x1=3D"402.019859591=
25886" y1=3D"152.92234954391256" x2=3D"401.87133787548674" y2=3D"152.883301=
76883284" stroke=3D"#3366cc" stroke-width=3D"1"></line><line x1=3D"401.8713=
3787548674" y1=3D"152.88330176883284" x2=3D"401.72219813679857" y2=3D"152.8=
443125361665" stroke=3D"#3366cc" stroke-width=3D"1"></line><line x1=3D"401.=
72219813679857" y1=3D"152.8443125361665" x2=3D"401.61788403598007" y2=3D"15=
2.80538167063673" stroke=3D"#3366cc" stroke-width=3D"1"></line><line x1=3D"=
401.61788403598007" y1=3D"152.80538167063673" x2=3D"401.50415372819214" y2=
=3D"152.76650899775277" stroke=3D"#3366cc" stroke-width=3D"1"></line><line =
x1=3D"401.50415372819214" y1=3D"152.76650899775277" x2=3D"401.3854901259497=
" y2=3D"152.7276943438051" stroke=3D"#3366cc" stroke-width=3D"1"></line><li=
ne x1=3D"401.3854901259497" y1=3D"152.7276943438051" x2=3D"401.275604687429=
85" y2=3D"152.68893753586087" stroke=3D"#3366cc" stroke-width=3D"1"></line>=
<line x1=3D"401.27560468742985" y1=3D"152.68893753586087" x2=3D"401.1607813=
0760934" y2=3D"152.65023840175934" stroke=3D"#3366cc" stroke-width=3D"1"></=
line><line x1=3D"401.16078130760934" y1=3D"152.65023840175934" x2=3D"401.05=
481791661197" y2=3D"152.611596770107" stroke=3D"#3366cc" stroke-width=3D"1"=
></line><line x1=3D"401.05481791661197" y1=3D"152.611596770107" x2=3D"400.9=
1150020061536" y2=3D"152.57301247027348" stroke=3D"#3366cc" stroke-width=3D=
"1"></line><line x1=3D"400.91150020061536" y1=3D"152.57301247027348" x2=3D"=
400.748998093196" y2=3D"152.53448533238654" stroke=3D"#3366cc" stroke-width=
=3D"1"></line><line x1=3D"400.748998093196" y1=3D"152.53448533238654" x2=3D=
"400.6511419937194" y2=3D"152.49601518732794" stroke=3D"#3366cc" stroke-wid=
th=3D"1"></line><line x1=3D"400.6511419937194" y1=3D"152.49601518732794" x2=
=3D"400.5061976812728" y2=3D"152.45760186672882" stroke=3D"#3366cc" stroke-=
width=3D"1"></line><line x1=3D"400.5061976812728" y1=3D"152.45760186672882"=
 x2=3D"400.40297720664444" y2=3D"152.41924520296524" stroke=3D"#3366cc" str=
oke-width=3D"1"></line><line x1=3D"400.40297720664444" y1=3D"152.4192452029=
6524" x2=3D"400.2664580641706" y2=3D"152.38094502915405" stroke=3D"#3366cc"=
 stroke-width=3D"1"></line><line x1=3D"400.2664580641706" y1=3D"152.3809450=
2915405" x2=3D"400.1672737455434" y2=3D"152.34270117914818" stroke=3D"#3366=
cc" stroke-width=3D"1"></line><line x1=3D"400.1672737455434" y1=3D"152.3427=
0117914818" x2=3D"400.07729842666157" y2=3D"152.30451348753255" stroke=3D"#=
3366cc" stroke-width=3D"1"></line><line x1=3D"400.07729842666157" y1=3D"152=
.30451348753255" x2=3D"399.9918497896047" y2=3D"152.26638178961974" stroke=
=3D"#3366cc" stroke-width=3D"1"></line><line x1=3D"399.9918497896047" y1=3D=
"152.26638178961974" x2=3D"399.88236811873685" y2=3D"152.22830592144567" st=
roke=3D"#3366cc" stroke-width=3D"1"></line><line x1=3D"399.88236811873685" =
y1=3D"152.22830592144567" x2=3D"399.77255099428027" y2=3D"152.1902857197653=
4" stroke=3D"#3366cc" stroke-width=3D"1"></line><line x1=3D"399.77255099428=
027" y1=3D"152.19028571976534" x2=3D"399.65759933367667" y2=3D"152.15232102=
204882" stroke=3D"#3366cc" stroke-width=3D"1"></line><line x1=3D"399.657599=
33367667" y1=3D"152.15232102204882" x2=3D"399.6095937825375" y2=3D"152.1144=
1166647685" stroke=3D"#3366cc" stroke-width=3D"1"></line><line x1=3D"399.60=
95937825375" y1=3D"152.11441166647685" x2=3D"399.4844775951715" y2=3D"152.0=
7655749193685" stroke=3D"#3366cc" stroke-width=3D"1"></line><line x1=3D"399=
.4844775951715" y1=3D"152.07655749193685" x2=3D"399.4265840209378" y2=3D"15=
2.0387583380188" stroke=3D"#3366cc" stroke-width=3D"1"></line><line x1=3D"3=
99.4265840209378" y1=3D"152.0387583380188" x2=3D"399.3444077134325" y2=3D"1=
52.00101404501103" stroke=3D"#3366cc" stroke-width=3D"1"></line><line x1=3D=
"399.3444077134325" y1=3D"152.00101404501103" x2=3D"399.266892810826" y2=3D=
"151.96332445389635" stroke=3D"#3366cc" stroke-width=3D"1"></line><line x1=
=3D"399.266892810826" y1=3D"151.96332445389635" x2=3D"399.18434912263376" y=
2=3D"151.9256894063479" stroke=3D"#3366cc" stroke-width=3D"1"></line><line =
x1=3D"399.18434912263376" y1=3D"151.9256894063479" x2=3D"399.1405724391565"=
 y2=3D"151.88810874472532" stroke=3D"#3366cc" stroke-width=3D"1"></line><li=
ne x1=3D"399.1405724391565" y1=3D"151.88810874472532" x2=3D"399.03333712718=
774" y2=3D"151.8505823120705" stroke=3D"#3366cc" stroke-width=3D"1"></line>=
<line x1=3D"399.03333712718774" y1=3D"151.8505823120705" x2=3D"398.94535986=
98399" y2=3D"151.81310995210387" stroke=3D"#3366cc" stroke-width=3D"1"></li=
ne><line x1=3D"398.9453598698399" y1=3D"151.81310995210387" x2=3D"398.86697=
61554438" y2=3D"151.77569150922062" stroke=3D"#3366cc" stroke-width=3D"1"><=
/line><line x1=3D"398.8669761554438" y1=3D"151.77569150922062" x2=3D"398.76=
383669111016" y2=3D"151.73832682848644" stroke=3D"#3366cc" stroke-width=3D"=
1"></line><line x1=3D"398.76383669111016" y1=3D"151.73832682848644" x2=3D"3=
98.680124904057" y2=3D"151.701015755634" stroke=3D"#3366cc" stroke-width=3D=
"1"></line><line x1=3D"398.680124904057" y1=3D"151.701015755634" x2=3D"398.=
61103867204883" y2=3D"151.66375813705895" stroke=3D"#3366cc" stroke-width=
=3D"1"></line><line x1=3D"398.61103867204883" y1=3D"151.66375813705895" x2=
=3D"398.48238129004847" y2=3D"151.62655381981622" stroke=3D"#3366cc" stroke=
-width=3D"1"></line><line x1=3D"398.48238129004847" y1=3D"151.6265538198162=
2" x2=3D"398.4178789941605" y2=3D"151.58940265161624" stroke=3D"#3366cc" st=
roke-width=3D"1"></line><line x1=3D"398.4178789941605" y1=3D"151.5894026516=
1624" x2=3D"398.3582352042949" y2=3D"151.55230448082108" stroke=3D"#3366cc"=
 stroke-width=3D"1"></line><line x1=3D"398.3582352042949" y1=3D"151.5523044=
8082108" x2=3D"398.2635957436602" y2=3D"151.515259156441" stroke=3D"#3366cc=
" stroke-width=3D"1"></line><line x1=3D"398.2635957436602" y1=3D"151.515259=
156441" x2=3D"398.1937011473748" y2=3D"151.4782665281304" stroke=3D"#3366cc=
" stroke-width=3D"1"></line><line x1=3D"398.1937011473748" y1=3D"151.478266=
5281304" x2=3D"398.06854933670354" y2=3D"151.44132644618455" stroke=3D"#336=
6cc" stroke-width=3D"1"></line><line x1=3D"398.06854933670354" y1=3D"151.44=
132644618455" x2=3D"397.95805308036597" y2=3D"151.40443876153563" stroke=3D=
"#3366cc" stroke-width=3D"1"></line><line x1=3D"397.95805308036597" y1=3D"1=
51.40443876153563" x2=3D"397.88755949937837" y2=3D"151.3676033257493" strok=
e=3D"#3366cc" stroke-width=3D"1"></line><line x1=3D"397.88755949937837" y1=
=3D"151.3676033257493" x2=3D"397.8017733316959" y2=3D"151.33081999102106" s=
troke=3D"#3366cc" stroke-width=3D"1"></line><line x1=3D"397.8017733316959" =
y1=3D"151.33081999102106" x2=3D"397.7107165566493" y2=3D"151.2940886101727"=
 stroke=3D"#3366cc" stroke-width=3D"1"></line><line x1=3D"397.7107165566493=
" y1=3D"151.2940886101727" x2=3D"397.5736961623243" y2=3D"151.2574090366488=
5" stroke=3D"#3366cc" stroke-width=3D"1"></line><line x1=3D"397.57369616232=
43" y1=3D"151.25740903664885" x2=3D"397.50753608552014" y2=3D"151.220781124=
51322" stroke=3D"#3366cc" stroke-width=3D"1"></line><line x1=3D"397.5075360=
8552014" y1=3D"151.22078112451322" x2=3D"397.4514589344253" y2=3D"151.18420=
472844542" stroke=3D"#3366cc" stroke-width=3D"1"></line><line x1=3D"397.451=
4589344253" y1=3D"151.18420472844542" x2=3D"397.37996088453747" y2=3D"151.1=
4767970373728" stroke=3D"#3366cc" stroke-width=3D"1"></line><line x1=3D"397=
.37996088453747" y1=3D"151.14767970373728" x2=3D"397.29294963650733" y2=3D"=
151.11120590628963" stroke=3D"#3366cc" stroke-width=3D"1"></line><line x1=
=3D"397.29294963650733" y1=3D"151.11120590628963" x2=3D"397.2211343630577" =
y2=3D"151.07478319260858" stroke=3D"#3366cc" stroke-width=3D"1"></line><lin=
e x1=3D"397.2211343630577" y1=3D"151.07478319260858" x2=3D"397.123440041997=
1" y2=3D"151.03841141980246" stroke=3D"#3366cc" stroke-width=3D"1"></line><=
line x1=3D"397.1234400419971" y1=3D"151.03841141980246" x2=3D"397.035803038=
23566" y2=3D"151.00209044557823" stroke=3D"#3366cc" stroke-width=3D"1"></li=
ne><line x1=3D"397.03580303823566" y1=3D"151.00209044557823" x2=3D"396.9686=
416191468" y2=3D"150.96582012823825" stroke=3D"#3366cc" stroke-width=3D"1">=
</line><line x1=3D"396.9686416191468" y1=3D"150.96582012823825" x2=3D"396.8=
339400415152" y2=3D"150.92960032667693" stroke=3D"#3366cc" stroke-width=3D"=
1"></line><line x1=3D"396.8339400415152" y1=3D"150.92960032667693" x2=3D"39=
6.74559141922833" y2=3D"150.89343090037744" stroke=3D"#3366cc" stroke-width=
=3D"1"></line><line x1=3D"396.74559141922833" y1=3D"150.89343090037744" x2=
=3D"396.6622403604479" y2=3D"150.8573117094084" stroke=3D"#3366cc" stroke-w=
idth=3D"1"></line><line x1=3D"396.6622403604479" y1=3D"150.8573117094084" x=
2=3D"396.5786950099795" y2=3D"150.8212426144207" stroke=3D"#3366cc" stroke-=
width=3D"1"></line><line x1=3D"396.5786950099795" y1=3D"150.8212426144207" =
x2=3D"396.46350124234544" y2=3D"150.7852234766443" stroke=3D"#3366cc" strok=
e-width=3D"1"></line><line x1=3D"396.46350124234544" y1=3D"150.785223476644=
3" x2=3D"396.37423360187165" y2=3D"150.74925415788485" stroke=3D"#3366cc" s=
troke-width=3D"1"></line><line x1=3D"396.37423360187165" y1=3D"150.74925415=
788485" x2=3D"396.31108701829777" y2=3D"150.7133345205207" stroke=3D"#3366c=
c" stroke-width=3D"1"></line><line x1=3D"396.31108701829777" y1=3D"150.7133=
345205207" x2=3D"396.23199701388535" y2=3D"150.67746442749967" stroke=3D"#3=
366cc" stroke-width=3D"1"></line><line x1=3D"396.23199701388535" y1=3D"150.=
67746442749967" x2=3D"396.14744152996735" y2=3D"150.64164374233593" stroke=
=3D"#3366cc" stroke-width=3D"1"></line><line x1=3D"396.14744152996735" y1=
=3D"150.64164374233593" x2=3D"396.0679891828164" y2=3D"150.60587232910675" =
stroke=3D"#3366cc" stroke-width=3D"1"></line><line x1=3D"396.0679891828164"=
 y1=3D"150.60587232910675" x2=3D"395.9989877237269" y2=3D"150.5701500524497=
2" stroke=3D"#3366cc" stroke-width=3D"1"></line><line x1=3D"395.99898772372=
69" y1=3D"150.57015005244972" x2=3D"395.8978998747321" y2=3D"150.5344767775=
5926" stroke=3D"#3366cc" stroke-width=3D"1"></line><line x1=3D"395.89789987=
47321" y1=3D"150.53447677755926" x2=3D"395.844581002771" y2=3D"150.49885237=
018398" stroke=3D"#3366cc" stroke-width=3D"1"></line><line x1=3D"395.844581=
002771" y1=3D"150.49885237018398" x2=3D"395.7537564829624" y2=3D"150.463276=
69662332" stroke=3D"#3366cc" stroke-width=3D"1"></line><line x1=3D"395.7537=
564829624" y1=3D"150.46327669662332" x2=3D"395.7002225833573" y2=3D"150.427=
74962372476" stroke=3D"#3366cc" stroke-width=3D"1"></line><line x1=3D"395.7=
002225833573" y1=3D"150.42774962372476" x2=3D"395.62514053469454" y2=3D"150=
.39227101888065" stroke=3D"#3366cc" stroke-width=3D"1"></line><line x1=3D"3=
95.62514053469454" y1=3D"150.39227101888065" x2=3D"395.54990086877996" y2=
=3D"150.3568407500254" stroke=3D"#3366cc" stroke-width=3D"1"></line><line x=
1=3D"395.54990086877996" y1=3D"150.3568407500254" x2=3D"395.4421408984804" =
y2=3D"150.32145868563242" stroke=3D"#3366cc" stroke-width=3D"1"></line><lin=
e x1=3D"395.4421408984804" y1=3D"150.32145868563242" x2=3D"395.339467953282=
96" y2=3D"150.28612469471133" stroke=3D"#3366cc" stroke-width=3D"1"></line>=
<line x1=3D"395.33946795328296" y1=3D"150.28612469471133" x2=3D"395.2473527=
064058" y2=3D"150.25083864680488" stroke=3D"#3366cc" stroke-width=3D"1"></l=
ine><line x1=3D"395.2473527064058" y1=3D"150.25083864680488" x2=3D"395.1658=
774744061" y2=3D"150.21560041198606" stroke=3D"#3366cc" stroke-width=3D"1">=
</line><line x1=3D"395.1658774744061" y1=3D"150.21560041198606" x2=3D"395.0=
624089161342" y2=3D"150.1804098608555" stroke=3D"#3366cc" stroke-width=3D"1=
"></line><line x1=3D"395.0624089161342" y1=3D"150.1804098608555" x2=3D"394.=
94222885219733" y2=3D"150.1452668645382" stroke=3D"#3366cc" stroke-width=3D=
"1"></line><line x1=3D"394.94222885219733" y1=3D"150.1452668645382" x2=3D"3=
94.84908564223076" y2=3D"150.1101712946811" stroke=3D"#3366cc" stroke-width=
=3D"1"></line><line x1=3D"394.84908564223076" y1=3D"150.1101712946811" x2=
=3D"394.76119977046113" y2=3D"150.07512302344998" stroke=3D"#3366cc" stroke=
-width=3D"1"></line><line x1=3D"394.76119977046113" y1=3D"150.0751230234499=
8" x2=3D"394.6510385061662" y2=3D"150.04012192352687" stroke=3D"#3366cc" st=
roke-width=3D"1"></line><line x1=3D"394.6510385061662" y1=3D"150.0401219235=
2687" x2=3D"394.55713447385955" y2=3D"150.00516786810704" stroke=3D"#3366cc=
" stroke-width=3D"1"></line><line x1=3D"394.55713447385955" y1=3D"150.00516=
786810704" x2=3D"394.4629837645255" y2=3D"149.9702607308965" stroke=3D"#336=
6cc" stroke-width=3D"1"></line><line x1=3D"394.4629837645255" y1=3D"149.970=
2607308965" x2=3D"394.34077337632607" y2=3D"149.9354003861091" stroke=3D"#3=
366cc" stroke-width=3D"1"></line><line x1=3D"394.34077337632607" y1=3D"149.=
9354003861091" x2=3D"394.234891647556" y2=3D"149.90058670846392" stroke=3D"=
#3366cc" stroke-width=3D"1"></line><line x1=3D"394.234891647556" y1=3D"149.=
90058670846392" x2=3D"394.16226560624693" y2=3D"149.86581957318236" stroke=
=3D"#3366cc" stroke-width=3D"1"></line><line x1=3D"394.16226560624693" y1=
=3D"149.86581957318236" x2=3D"394.0165705311372" y2=3D"149.8310988559858" s=
troke=3D"#3366cc" stroke-width=3D"1"></line><line x1=3D"394.0165705311372" =
y1=3D"149.8310988559858" x2=3D"393.9209871400948" y2=3D"149.7964244330925" =
stroke=3D"#3366cc" stroke-width=3D"1"></line><line x1=3D"393.9209871400948"=
 y1=3D"149.7964244330925" x2=3D"393.8590029519636" y2=3D"149.7617961812154"=
 stroke=3D"#3366cc" stroke-width=3D"1"></line><line x1=3D"393.8590029519636=
" y1=3D"149.7617961812154" x2=3D"393.7573424828917" y2=3D"149.7272139775591=
6" stroke=3D"#3366cc" stroke-width=3D"1"></line><line x1=3D"393.75734248289=
17" y1=3D"149.72721397755916" x2=3D"393.68374128672576" y2=3D"149.692677699=
8177" stroke=3D"#3366cc" stroke-width=3D"1"></line><line x1=3D"393.68374128=
672576" y1=3D"149.6926776998177" x2=3D"393.62134508036047" y2=3D"149.658187=
22617158" stroke=3D"#3366cc" stroke-width=3D"1"></line><line x1=3D"393.6213=
4508036047" y1=3D"149.65818722617158" x2=3D"393.5417742979612" y2=3D"149.62=
374243528532" stroke=3D"#3366cc" stroke-width=3D"1"></line><line x1=3D"393.=
5417742979612" y1=3D"149.62374243528532" x2=3D"393.48482967345876" y2=3D"14=
9.58934320630513" stroke=3D"#3366cc" stroke-width=3D"1"></line><line x1=3D"=
393.48482967345876" y1=3D"149.58934320630513" x2=3D"393.41066614383845" y2=
=3D"149.55498941885594" stroke=3D"#3366cc" stroke-width=3D"1"></line><line =
x1=3D"393.41066614383845" y1=3D"149.55498941885594" x2=3D"393.3249017116189=
" y2=3D"149.52068095303923" stroke=3D"#3366cc" stroke-width=3D"1"></line><l=
ine x1=3D"393.3249017116189" y1=3D"149.52068095303923" x2=3D"393.2331928776=
45" y2=3D"149.48641768943037" stroke=3D"#3366cc" stroke-width=3D"1"></line>=
<line x1=3D"393.233192877645" y1=3D"149.48641768943037" x2=3D"393.164256926=
04105" y2=3D"149.45219950907608" stroke=3D"#3366cc" stroke-width=3D"1"></li=
ne><line x1=3D"393.16425692604105" y1=3D"149.45219950907608" x2=3D"393.0836=
6371063136" y2=3D"149.41802629349215" stroke=3D"#3366cc" stroke-width=3D"1"=
></line><line x1=3D"393.08366371063136" y1=3D"149.41802629349215" x2=3D"392=
.9682152644668" y2=3D"149.3838979246607" stroke=3D"#3366cc" stroke-width=3D=
"1"></line><line x1=3D"392.9682152644668" y1=3D"149.3838979246607" x2=3D"39=
2.8987672741496" y2=3D"149.34981428502795" stroke=3D"#3366cc" stroke-width=
=3D"1"></line><line x1=3D"392.8987672741496" y1=3D"149.34981428502795" x2=
=3D"392.840790976936" y2=3D"149.31577525750168" stroke=3D"#3366cc" stroke-w=
idth=3D"1"></line><line x1=3D"392.840790976936" y1=3D"149.31577525750168" x=
2=3D"392.69543860348676" y2=3D"149.28178072544895" stroke=3D"#3366cc" strok=
e-width=3D"1"></line><line x1=3D"392.69543860348676" y1=3D"149.281780725448=
95" x2=3D"392.6196217647698" y2=3D"149.24783057269346" stroke=3D"#3366cc" s=
troke-width=3D"1"></line><line x1=3D"392.6196217647698" y1=3D"149.247830572=
69346" x2=3D"392.5143791272904" y2=3D"149.21392468351348" stroke=3D"#3366cc=
" stroke-width=3D"1"></line><line x1=3D"392.5143791272904" y1=3D"149.213924=
68351348" x2=3D"392.438177903298" y2=3D"149.18006294263915" stroke=3D"#3366=
cc" stroke-width=3D"1"></line><line x1=3D"392.438177903298" y1=3D"149.18006=
294263915" x2=3D"392.34416882875195" y2=3D"149.14624523525043" stroke=3D"#3=
366cc" stroke-width=3D"1"></line><line x1=3D"392.34416882875195" y1=3D"149.=
14624523525043" x2=3D"392.2793942559014" y2=3D"149.11247144697455" stroke=
=3D"#3366cc" stroke-width=3D"1"></line><line x1=3D"392.2793942559014" y1=3D=
"149.11247144697455" x2=3D"392.1672344273488" y2=3D"149.07874146388383" str=
oke=3D"#3366cc" stroke-width=3D"1"></line><line x1=3D"392.1672344273488" y1=
=3D"149.07874146388383" x2=3D"392.10806165656555" y2=3D"149.0450551724933" =
stroke=3D"#3366cc" stroke-width=3D"1"></line><line x1=3D"392.10806165656555=
" y1=3D"149.0450551724933" x2=3D"392.0072431959319" y2=3D"149.0114124597584=
" stroke=3D"#3366cc" stroke-width=3D"1"></line><line x1=3D"392.007243195931=
9" y1=3D"149.0114124597584" x2=3D"391.9120954669218" y2=3D"148.977813213072=
66" stroke=3D"#3366cc" stroke-width=3D"1"></line><line x1=3D"391.9120954669=
218" y1=3D"148.97781321307266" x2=3D"391.8166944746511" y2=3D"148.944257320=
2657" stroke=3D"#3366cc" stroke-width=3D"1"></line><line x1=3D"391.81669447=
46511" y1=3D"148.9442573202657" x2=3D"391.7330097889154" y2=3D"148.91074466=
96006" stroke=3D"#3366cc" stroke-width=3D"1"></line><line x1=3D"391.7330097=
889154" y1=3D"148.9107446696006" x2=3D"391.67311515745945" y2=3D"148.877275=
14977198" stroke=3D"#3366cc" stroke-width=3D"1"></line><line x1=3D"391.6731=
1515745945" y1=3D"148.87727514977198" x2=3D"391.59510219931025" y2=3D"148.8=
4384864990352" stroke=3D"#3366cc" stroke-width=3D"1"></line><line x1=3D"391=
.59510219931025" y1=3D"148.84384864990352" x2=3D"391.4807769377098" y2=3D"1=
48.8104650595461" stroke=3D"#3366cc" stroke-width=3D"1"></line><line x1=3D"=
391.4807769377098" y1=3D"148.8104650595461" x2=3D"391.3721313671118" y2=3D"=
148.7771242686752" stroke=3D"#3366cc" stroke-width=3D"1"></line><line x1=3D=
"391.3721313671118" y1=3D"148.7771242686752" x2=3D"391.2388935217662" y2=3D=
"148.74382616768906" stroke=3D"#3366cc" stroke-width=3D"1"></line><line x1=
=3D"391.2388935217662" y1=3D"148.74382616768906" x2=3D"391.12951112011586" =
y2=3D"148.71057064740634" stroke=3D"#3366cc" stroke-width=3D"1"></line><lin=
e x1=3D"391.12951112011586" y1=3D"148.71057064740634" x2=3D"391.06250161128=
816" y2=3D"148.67735759906398" stroke=3D"#3366cc" stroke-width=3D"1"></line=
><line x1=3D"391.06250161128816" y1=3D"148.67735759906398" x2=3D"390.977035=
1855545" y2=3D"148.6441869143152" stroke=3D"#3366cc" stroke-width=3D"1"></l=
ine><line x1=3D"390.9770351855545" y1=3D"148.6441869143152" x2=3D"390.86071=
80891299" y2=3D"148.61105848522723" stroke=3D"#3366cc" stroke-width=3D"1"><=
/line><line x1=3D"390.8607180891299" y1=3D"148.61105848522723" x2=3D"390.74=
4022271305" y2=3D"148.57797220427926" stroke=3D"#3366cc" stroke-width=3D"1"=
></line><line x1=3D"390.744022271305" y1=3D"148.57797220427926" x2=3D"390.6=
7628746369616" y2=3D"148.54492796436028" stroke=3D"#3366cc" stroke-width=3D=
"1"></line><line x1=3D"390.67628746369616" y1=3D"148.54492796436028" x2=3D"=
390.5960718481188" y2=3D"148.51192565876724" stroke=3D"#3366cc" stroke-widt=
h=3D"1"></line><line x1=3D"390.5960718481188" y1=3D"148.51192565876724" x2=
=3D"390.50948455014475" y2=3D"148.4789651812026" stroke=3D"#3366cc" stroke-=
width=3D"1"></line><line x1=3D"390.50948455014475" y1=3D"148.4789651812026"=
 x2=3D"390.42889432184734" y2=3D"148.44604642577264" stroke=3D"#3366cc" str=
oke-width=3D"1"></line><line x1=3D"390.42889432184734" y1=3D"148.4460464257=
7264" x2=3D"390.29209667821" y2=3D"148.41316928698512" stroke=3D"#3366cc" s=
troke-width=3D"1"></line><line x1=3D"390.29209667821" y1=3D"148.41316928698=
512" x2=3D"390.161028230607" y2=3D"148.38033365974755" stroke=3D"#3366cc" s=
troke-width=3D"1"></line><line x1=3D"390.161028230607" y1=3D"148.3803336597=
4755" x2=3D"390.0483010881947" y2=3D"148.34753943936485" stroke=3D"#3366cc"=
 stroke-width=3D"1"></line><line x1=3D"390.0483010881947" y1=3D"148.3475394=
3936485" x2=3D"389.8974445801518" y2=3D"148.31478652153766" stroke=3D"#3366=
cc" stroke-width=3D"1"></line><line x1=3D"389.8974445801518" y1=3D"148.3147=
8652153766" x2=3D"389.7965196584898" y2=3D"148.28207480236014" stroke=3D"#3=
366cc" stroke-width=3D"1"></line><line x1=3D"389.7965196584898" y1=3D"148.2=
8207480236014" x2=3D"389.7269685507779" y2=3D"148.249404178318" stroke=3D"#=
3366cc" stroke-width=3D"1"></line><line x1=3D"389.7269685507779" y1=3D"148.=
249404178318" x2=3D"389.6065160020428" y2=3D"148.21677454628667" stroke=3D"=
#3366cc" stroke-width=3D"1"></line><line x1=3D"389.6065160020428" y1=3D"148=
.21677454628667" x2=3D"389.5238672366222" y2=3D"148.1841858035293" stroke=
=3D"#3366cc" stroke-width=3D"1"></line><line x1=3D"389.5238672366222" y1=3D=
"148.1841858035293" x2=3D"389.4282658485916" y2=3D"148.1516378476946" strok=
e=3D"#3366cc" stroke-width=3D"1"></line><line x1=3D"389.4282658485916" y1=
=3D"148.1516378476946" x2=3D"389.3388072270523" y2=3D"148.11913057681534" s=
troke=3D"#3366cc" stroke-width=3D"1"></line><line x1=3D"389.3388072270523" =
y1=3D"148.11913057681534" x2=3D"389.249124758863" y2=3D"148.086663889306" s=
troke=3D"#3366cc" stroke-width=3D"1"></line><line x1=3D"389.249124758863" y=
1=3D"148.086663889306" x2=3D"389.17850219587046" y2=3D"148.0542376839612" s=
troke=3D"#3366cc" stroke-width=3D"1"></line><line x1=3D"389.17850219587046"=
 y1=3D"148.0542376839612" x2=3D"389.10774020028396" y2=3D"148.0218518599535=
3" stroke=3D"#3366cc" stroke-width=3D"1"></line><line x1=3D"389.10774020028=
396" y1=3D"148.02185185995353" x2=3D"388.998105213297" y2=3D"147.9895063168=
3186" stroke=3D"#3366cc" stroke-width=3D"1"></line><line x1=3D"388.99810521=
3297" y1=3D"147.98950631683186" x2=3D"388.8946120849061" y2=3D"147.95720095=
451946" stroke=3D"#3366cc" stroke-width=3D"1"></line><line x1=3D"388.894612=
0849061" y1=3D"147.95720095451946" x2=3D"388.81030331381487" y2=3D"147.9249=
3567331204" stroke=3D"#3366cc" stroke-width=3D"1"></line><line x1=3D"388.81=
030331381487" y1=3D"147.92493567331204" x2=3D"388.72579575519507" y2=3D"147=
.89271037387593" stroke=3D"#3366cc" stroke-width=3D"1"></line><line x1=3D"3=
88.72579575519507" y1=3D"147.89271037387593" x2=3D"388.5953937953639" y2=3D=
"147.86052495724635" stroke=3D"#3366cc" stroke-width=3D"1"></line><line x1=
=3D"388.5953937953639" y1=3D"147.86052495724635" x2=3D"388.49728002174146" =
y2=3D"147.82837932482545" stroke=3D"#3366cc" stroke-width=3D"1"></line><lin=
e x1=3D"388.49728002174146" y1=3D"147.82837932482545" x2=3D"388.38575875210=
324" y2=3D"147.79627337838062" stroke=3D"#3366cc" stroke-width=3D"1"></line=
><line x1=3D"388.38575875210324" y1=3D"147.79627337838062" x2=3D"388.300243=
0267419" y2=3D"147.76420702004253" stroke=3D"#3366cc" stroke-width=3D"1"></=
line><line x1=3D"388.3002430267419" y1=3D"147.76420702004253" x2=3D"388.201=
3168278005" y2=3D"147.73218015230353" stroke=3D"#3366cc" stroke-width=3D"1"=
></line><line x1=3D"388.2013168278005" y1=3D"147.73218015230353" x2=3D"388.=
1418297782568" y2=3D"147.70019267801572" stroke=3D"#3366cc" stroke-width=3D=
"1"></line><line x1=3D"388.1418297782568" y1=3D"147.70019267801572" x2=3D"3=
88.0225586561337" y2=3D"147.66824450038922" stroke=3D"#3366cc" stroke-width=
=3D"1"></line><line x1=3D"388.0225586561337" y1=3D"147.66824450038922" x2=
=3D"387.9428234972806" y2=3D"147.63633552299058" stroke=3D"#3366cc" stroke-=
width=3D"1"></line><line x1=3D"387.9428234972806" y1=3D"147.63633552299058"=
 x2=3D"387.8695767778078" y2=3D"147.60446564974066" stroke=3D"#3366cc" stro=
ke-width=3D"1"></line><line x1=3D"387.8695767778078" y1=3D"147.604465649740=
66" x2=3D"387.76276816347513" y2=3D"147.57263478491328" stroke=3D"#3366cc" =
stroke-width=3D"1"></line><line x1=3D"387.76276816347513" y1=3D"147.5726347=
8491328" x2=3D"387.72932509011247" y2=3D"147.5408428331333" stroke=3D"#3366=
cc" stroke-width=3D"1"></line><line x1=3D"387.72932509011247" y1=3D"147.540=
8428331333" x2=3D"387.66904880717715" y2=3D"147.5090896993749" stroke=3D"#3=
366cc" stroke-width=3D"1"></line><line x1=3D"387.66904880717715" y1=3D"147.=
5090896993749" x2=3D"387.62880822758814" y2=3D"147.47737528895993" stroke=
=3D"#3366cc" stroke-width=3D"1"></line><line x1=3D"387.62880822758814" y1=
=3D"147.47737528895993" x2=3D"387.58852241691477" y2=3D"147.4456995075563" =
stroke=3D"#3366cc" stroke-width=3D"1"></line><line x1=3D"387.58852241691477=
" y1=3D"147.4456995075563" x2=3D"387.51454728410596" y2=3D"147.414062261176=
" stroke=3D"#3366cc" stroke-width=3D"1"></line><line x1=3D"387.514547284105=
96" y1=3D"147.414062261176" x2=3D"387.3931667533798" y2=3D"147.382463456173=
8" stroke=3D"#3366cc" stroke-width=3D"1"></line><line x1=3D"387.39316675337=
98" y1=3D"147.3824634561738" x2=3D"387.31201742258713" y2=3D"147.3509029992=
454" stroke=3D"#3366cc" stroke-width=3D"1"></line><line x1=3D"387.312017422=
58713" y1=3D"147.3509029992454" x2=3D"387.20353171245" y2=3D"147.3193807974=
2562" stroke=3D"#3366cc" stroke-width=3D"1"></line><line x1=3D"387.20353171=
245" y1=3D"147.31938079742562" x2=3D"387.1491654689998" y2=3D"147.287896758=
08713" stroke=3D"#3366cc" stroke-width=3D"1"></line><line x1=3D"387.1491654=
689998" y1=3D"147.28789675808713" x2=3D"387.0674611651011" y2=3D"147.256450=
78893848" stroke=3D"#3366cc" stroke-width=3D"1"></line><line x1=3D"387.0674=
611651011" y1=3D"147.25645078893848" x2=3D"387.0265390608013" y2=3D"147.225=
04279802268" stroke=3D"#3366cc" stroke-width=3D"1"></line><line x1=3D"387.0=
265390608013" y1=3D"147.22504279802268" x2=3D"386.99240157929654" y2=3D"147=
.19367269371554" stroke=3D"#3366cc" stroke-width=3D"1"></line><line x1=3D"3=
86.99240157929654" y1=3D"147.19367269371554" x2=3D"386.91718447063613" y2=
=3D"147.16234038472388" stroke=3D"#3366cc" stroke-width=3D"1"></line><line =
x1=3D"386.91718447063613" y1=3D"147.16234038472388" x2=3D"386.86923671884" =
y2=3D"147.1310457800843" stroke=3D"#3366cc" stroke-width=3D"1"></line><line=
 x1=3D"386.86923671884" y1=3D"147.1310457800843" x2=3D"386.7868910441973" y=
2=3D"147.09978878916127" stroke=3D"#3366cc" stroke-width=3D"1"></line><line=
 x1=3D"386.7868910441973" y1=3D"147.09978878916127" x2=3D"386.7250073929288=
3" y2=3D"147.06856932164573" stroke=3D"#3366cc" stroke-width=3D"1"></line><=
line x1=3D"386.72500739292883" y1=3D"147.06856932164573" x2=3D"386.64922642=
66201" y2=3D"147.03738728755349" stroke=3D"#3366cc" stroke-width=3D"1"></li=
ne><line x1=3D"386.6492264266201" y1=3D"147.03738728755349" x2=3D"386.60782=
37199109" y2=3D"147.00624259722352" stroke=3D"#3366cc" stroke-width=3D"1"><=
/line><line x1=3D"386.6078237199109" y1=3D"147.00624259722352" x2=3D"386.55=
946003568437" y2=3D"146.97513516131676" stroke=3D"#3366cc" stroke-width=3D"=
1"></line><line x1=3D"386.55946003568437" y1=3D"146.97513516131676" x2=3D"3=
86.5387127476247" y2=3D"146.9440648908142" stroke=3D"#3366cc" stroke-width=
=3D"1"></line><line x1=3D"386.5387127476247" y1=3D"146.9440648908142" x2=3D=
"386.48332785868604" y2=3D"146.9130316970155" stroke=3D"#3366cc" stroke-wid=
th=3D"1"></line><line x1=3D"386.48332785868604" y1=3D"146.9130316970155" x2=
=3D"386.4209173849301" y2=3D"146.88203549153764" stroke=3D"#3366cc" stroke-=
width=3D"1"></line><line x1=3D"386.4209173849301" y1=3D"146.88203549153764"=
 x2=3D"386.3166578162418" y2=3D"146.8510761863131" stroke=3D"#3366cc" strok=
e-width=3D"1"></line><line x1=3D"386.3166578162418" y1=3D"146.8510761863131=
" x2=3D"386.27486892018743" y2=3D"146.8047062245765" stroke=3D"#3366cc" str=
oke-width=3D"1"></line><line x1=3D"386.27486892018743" y1=3D"146.8047062245=
765" x2=3D"386.1841588146098" y2=3D"146.77383878674814" stroke=3D"#3366cc" =
stroke-width=3D"1"></line><line x1=3D"386.1841588146098" y1=3D"146.77383878=
674814" x2=3D"386.1072243855482" y2=3D"146.74300794340115" stroke=3D"#3366c=
c" stroke-width=3D"1"></line><line x1=3D"386.1072243855482" y1=3D"146.74300=
794340115" x2=3D"386.0511681643503" y2=3D"146.71221360787013" stroke=3D"#33=
66cc" stroke-width=3D"1"></line><line x1=3D"386.0511681643503" y1=3D"146.71=
221360787013" x2=3D"385.9739474253717" y2=3D"146.68145569379706" stroke=3D"=
#3366cc" stroke-width=3D"1"></line><line x1=3D"385.9739474253717" y1=3D"146=
.68145569379706" x2=3D"385.9036020855722" y2=3D"146.65073411513006" stroke=
=3D"#3366cc" stroke-width=3D"1"></line><line x1=3D"385.9036020855722" y1=3D=
"146.65073411513006" x2=3D"385.80488607830904" y2=3D"146.6200487861218" str=
oke=3D"#3366cc" stroke-width=3D"1"></line><line x1=3D"385.80488607830904" y=
1=3D"146.6200487861218" x2=3D"385.74128191055684" y2=3D"146.58939962132823"=
 stroke=3D"#3366cc" stroke-width=3D"1"></line><line x1=3D"385.7412819105568=
4" y1=3D"146.58939962132823" x2=3D"385.663389885363" y2=3D"146.558786535606=
86" stroke=3D"#3366cc" stroke-width=3D"1"></line><line x1=3D"385.6633898853=
63" y1=3D"146.55878653560686" x2=3D"385.5924317566178" y2=3D"146.5282094441=
1567" stroke=3D"#3366cc" stroke-width=3D"1"></line><line x1=3D"385.59243175=
66178" y1=3D"146.52820944411567" x2=3D"385.5355639317206" y2=3D"146.4976682=
6231158" stroke=3D"#3366cc" stroke-width=3D"1"></line><line x1=3D"385.53556=
39317206" y1=3D"146.49766826231158" x2=3D"385.50709614696564" y2=3D"146.467=
16290594887" stroke=3D"#3366cc" stroke-width=3D"1"></line><line x1=3D"385.5=
0709614696564" y1=3D"146.46716290594887" x2=3D"385.44296083765556" y2=3D"14=
6.43669329107811" stroke=3D"#3366cc" stroke-width=3D"1"></line><line x1=3D"=
385.44296083765556" y1=3D"146.43669329107811" x2=3D"385.39299835344093" y2=
=3D"146.40625933404445" stroke=3D"#3366cc" stroke-width=3D"1"></line><line =
x1=3D"385.39299835344093" y1=3D"146.40625933404445" x2=3D"385.3644170607602=
" y2=3D"146.36067507466538" stroke=3D"#3366cc" stroke-width=3D"1"></line><l=
ine x1=3D"385.3644170607602" y1=3D"146.36067507466538" x2=3D"385.3286583636=
6824" y2=3D"146.33032989815666" stroke=3D"#3366cc" stroke-width=3D"1"></lin=
e><line x1=3D"385.32865836366824" y1=3D"146.33032989815666" x2=3D"385.25703=
37612499" y2=3D"146.30002008899456" stroke=3D"#3366cc" stroke-width=3D"1"><=
/line><line x1=3D"385.2570337612499" y1=3D"146.30002008899456" x2=3D"385.19=
244901014656" y2=3D"146.26974556483364" stroke=3D"#3366cc" stroke-width=3D"=
1"></line><line x1=3D"385.19244901014656" y1=3D"146.26974556483364" x2=3D"3=
85.11335371666684" y2=3D"146.23950624361572" stroke=3D"#3366cc" stroke-widt=
h=3D"1"></line><line x1=3D"385.11335371666684" y1=3D"146.23950624361572" x2=
=3D"385.0485093021349" y2=3D"146.20930204356856" stroke=3D"#3366cc" stroke-=
width=3D"1"></line><line x1=3D"385.0485093021349" y1=3D"146.20930204356856"=
 x2=3D"384.9763220891676" y2=3D"146.1791328832045" stroke=3D"#3366cc" strok=
e-width=3D"1"></line><line x1=3D"384.9763220891676" y1=3D"146.1791328832045=
" x2=3D"384.9257043920918" y2=3D"146.1489986813191" stroke=3D"#3366cc" stro=
ke-width=3D"1"></line><line x1=3D"384.9257043920918" y1=3D"146.148998681319=
1" x2=3D"384.85326916306656" y2=3D"146.11889935699" stroke=3D"#3366cc" stro=
ke-width=3D"1"></line><line x1=3D"384.85326916306656" y1=3D"146.11889935699=
" x2=3D"384.80973765270835" y2=3D"146.0888348295754" stroke=3D"#3366cc" str=
oke-width=3D"1"></line><line x1=3D"384.80973765270835" y1=3D"146.0888348295=
754" x2=3D"384.75888397561386" y2=3D"146.0588050187129" stroke=3D"#3366cc" =
stroke-width=3D"1"></line><line x1=3D"384.75888397561386" y1=3D"146.0588050=
187129" x2=3D"384.72979230265116" y2=3D"146.01382522084546" stroke=3D"#3366=
cc" stroke-width=3D"1"></line><line x1=3D"384.72979230265116" y1=3D"146.013=
82522084546" x2=3D"384.6569596437283" y2=3D"145.98388185159922" stroke=3D"#=
3366cc" stroke-width=3D"1"></line><line x1=3D"384.6569596437283" y1=3D"145.=
98388185159922" x2=3D"384.52548672185947" y2=3D"145.95397291981806" stroke=
=3D"#3366cc" stroke-width=3D"1"></line><line x1=3D"384.52548672185947" y1=
=3D"145.95397291981806" x2=3D"384.4962049072224" y2=3D"145.92409834638076" =
stroke=3D"#3366cc" stroke-width=3D"1"></line><line x1=3D"384.4962049072224"=
 y1=3D"145.92409834638076" x2=3D"384.4155563449444" y2=3D"145.8942580524386=
" stroke=3D"#3366cc" stroke-width=3D"1"></line><line x1=3D"384.415556344944=
4" y1=3D"145.8942580524386" x2=3D"384.37883783018464" y2=3D"145.86445195941=
394" stroke=3D"#3366cc" stroke-width=3D"1"></line><line x1=3D"384.378837830=
18464" y1=3D"145.86445195941394" x2=3D"384.3347258995427" y2=3D"145.8346799=
8899886" stroke=3D"#3366cc" stroke-width=3D"1"></line><line x1=3D"384.33472=
58995427" y1=3D"145.83467998899886" x2=3D"384.2979244391554" y2=3D"145.8049=
4206315436" stroke=3D"#3366cc" stroke-width=3D"1"></line><line x1=3D"384.29=
79244391554" y1=3D"145.80494206315436" x2=3D"384.238963390905" y2=3D"145.77=
523810410855" stroke=3D"#3366cc" stroke-width=3D"1"></line><line x1=3D"384.=
238963390905" y1=3D"145.77523810410855" x2=3D"384.19467886411496" y2=3D"145=
.74556803435598" stroke=3D"#3366cc" stroke-width=3D"1"></line><line x1=3D"3=
84.19467886411496" y1=3D"145.74556803435598" x2=3D"384.1429443311906" y2=3D=
"145.71593177665602" stroke=3D"#3366cc" stroke-width=3D"1"></line><line x1=
=3D"384.1429443311906" y1=3D"145.71593177665602" x2=3D"384.1059453198299" y=
2=3D"145.68632925403193" stroke=3D"#3366cc" stroke-width=3D"1"></line><line=
 x1=3D"384.1059453198299" y1=3D"145.68632925403193" x2=3D"384.0466673420878=
" y2=3D"145.65676038976935" stroke=3D"#3366cc" stroke-width=3D"1"></line><l=
ine x1=3D"384.0466673420878" y1=3D"145.65676038976935" x2=3D"383.9724317332=
7337" y2=3D"145.62722510741554" stroke=3D"#3366cc" stroke-width=3D"1"></lin=
e><line x1=3D"383.97243173327337" y1=3D"145.62722510741554" x2=3D"383.93525=
61888945" y2=3D"145.5977233307777" stroke=3D"#3366cc" stroke-width=3D"1"></=
line><line x1=3D"383.9352561888945" y1=3D"145.5977233307777" x2=3D"383.8682=
4288338437" y2=3D"145.56825498392232" stroke=3D"#3366cc" stroke-width=3D"1"=
></line><line x1=3D"383.86824288338437" y1=3D"145.56825498392232" x2=3D"383=
.80110404553943" y2=3D"145.53881999117345" stroke=3D"#3366cc" stroke-width=
=3D"1"></line><line x1=3D"383.80110404553943" y1=3D"145.53881999117345" x2=
=3D"383.76375027548585" y2=3D"145.50941827711202" stroke=3D"#3366cc" stroke=
-width=3D"1"></line><line x1=3D"383.76375027548585" y1=3D"145.5094182771120=
2" x2=3D"383.7113895077768" y2=3D"145.48004976657438" stroke=3D"#3366cc" st=
roke-width=3D"1"></line><line x1=3D"383.7113895077768" y1=3D"145.4800497665=
7438" x2=3D"383.6514548130036" y2=3D"145.4507143846513" stroke=3D"#3366cc" =
stroke-width=3D"1"></line><line x1=3D"383.6514548130036" y1=3D"145.45071438=
46513" x2=3D"383.60643792730036" y2=3D"145.4214120566866" stroke=3D"#3366cc=
" stroke-width=3D"1"></line><line x1=3D"383.60643792730036" y1=3D"145.42141=
20566866" x2=3D"383.5463273234874" y2=3D"145.39214270827642" stroke=3D"#336=
6cc" stroke-width=3D"1"></line><line x1=3D"383.5463273234874" y1=3D"145.392=
14270827642" x2=3D"383.5162341738419" y2=3D"145.3629062652677" stroke=3D"#3=
366cc" stroke-width=3D"1"></line><line x1=3D"383.5162341738419" y1=3D"145.3=
629062652677" x2=3D"383.47104702040235" y2=3D"145.33370265375714" stroke=3D=
"#3366cc" stroke-width=3D"1"></line><line x1=3D"383.47104702040235" y1=3D"1=
45.33370265375714" x2=3D"383.44089057005596" y2=3D"145.3045318000903" strok=
e=3D"#3366cc" stroke-width=3D"1"></line><line x1=3D"383.44089057005596" y1=
=3D"145.3045318000903" x2=3D"383.41070872480094" y2=3D"145.27539363086018" =
stroke=3D"#3366cc" stroke-width=3D"1"></line><line x1=3D"383.41070872480094=
" y1=3D"145.27539363086018" x2=3D"383.3578292602913" y2=3D"145.246288072906=
28" stroke=3D"#3366cc" stroke-width=3D"1"></line><line x1=3D"383.3578292602=
913" y1=3D"145.24628807290628" x2=3D"383.29729989969866" y2=3D"145.20269072=
268337" stroke=3D"#3366cc" stroke-width=3D"1"></line><line x1=3D"383.297299=
89969866" y1=3D"145.20269072268337" x2=3D"383.2366681421689" y2=3D"145.1591=
6633877106" stroke=3D"#3366cc" stroke-width=3D"1"></line><line x1=3D"383.23=
66681421689" y1=3D"145.15916633877106" x2=3D"383.1911269173347" y2=3D"145.1=
3019049920823" stroke=3D"#3366cc" stroke-width=3D"1"></line><line x1=3D"383=
.1911269173347" y1=3D"145.13019049920823" x2=3D"383.13792224764376" y2=3D"1=
45.10124690877785" stroke=3D"#3366cc" stroke-width=3D"1"></line><line x1=3D=
"383.13792224764376" y1=3D"145.10124690877785" x2=3D"383.0693999852215" y2=
=3D"145.07233549577538" stroke=3D"#3366cc" stroke-width=3D"1"></line><line =
x1=3D"383.0693999852215" y1=3D"145.07233549577538" x2=3D"383.0236455886388"=
 y2=3D"145.04345618873512" stroke=3D"#3366cc" stroke-width=3D"1"></line><li=
ne x1=3D"383.0236455886388" y1=3D"145.04345618873512" x2=3D"382.97019153082=
255" y2=3D"145.01460891642913" stroke=3D"#3366cc" stroke-width=3D"1"></line=
><line x1=3D"382.97019153082255" y1=3D"145.01460891642913" x2=3D"382.886030=
8922272" y2=3D"144.98579360786633" stroke=3D"#3366cc" stroke-width=3D"1"></=
line><line x1=3D"382.8860308922272" y1=3D"144.98579360786633" x2=3D"382.840=
0416569323" y2=3D"144.95701019229128" stroke=3D"#3366cc" stroke-width=3D"1"=
></line><line x1=3D"382.8400416569323" y1=3D"144.95701019229128" x2=3D"382.=
80934935009225" y2=3D"144.9282585991833" stroke=3D"#3366cc" stroke-width=3D=
"1"></line><line x1=3D"382.80934935009225" y1=3D"144.9282585991833" x2=3D"3=
82.75557448760793" y2=3D"144.8995387582552" stroke=3D"#3366cc" stroke-width=
=3D"1"></line><line x1=3D"382.75557448760793" y1=3D"144.8995387582552" x2=
=3D"382.7248097311076" y2=3D"144.8708505994527" stroke=3D"#3366cc" stroke-w=
idth=3D"1"></line><line x1=3D"382.7248097311076" y1=3D"144.8708505994527" x=
2=3D"382.66320088203594" y2=3D"144.84219405295275" stroke=3D"#3366cc" strok=
e-width=3D"1"></line><line x1=3D"382.66320088203594" y1=3D"144.842194052952=
75" x2=3D"382.56286008028843" y2=3D"144.8135690491631" stroke=3D"#3366cc" s=
troke-width=3D"1"></line><line x1=3D"382.56286008028843" y1=3D"144.81356904=
91631" x2=3D"382.44673208435677" y2=3D"144.78497551872093" stroke=3D"#3366c=
c" stroke-width=3D"1"></line><line x1=3D"382.44673208435677" y1=3D"144.7849=
7551872093" x2=3D"382.33022659942264" y2=3D"144.75641339249208" stroke=3D"#=
3366cc" stroke-width=3D"1"></line><line x1=3D"382.33022659942264" y1=3D"144=
.75641339249208" x2=3D"382.23674876563234" y2=3D"144.7278826015698" stroke=
=3D"#3366cc" stroke-width=3D"1"></line><line x1=3D"382.23674876563234" y1=
=3D"144.7278826015698" x2=3D"382.1430264918154" y2=3D"144.69938307727398" s=
troke=3D"#3366cc" stroke-width=3D"1"></line><line x1=3D"382.1430264918154" =
y1=3D"144.69938307727398" x2=3D"382.103903096246" y2=3D"144.67091475115" st=
roke=3D"#3366cc" stroke-width=3D"1"></line><line x1=3D"382.103903096246" y1=
=3D"144.67091475115" x2=3D"382.01768100319345" y2=3D"144.64247755496788" st=
roke=3D"#3366cc" stroke-width=3D"1"></line><line x1=3D"382.01768100319345" =
y1=3D"144.64247755496788" x2=3D"381.9627042040156" y2=3D"144.6140714207211"=
 stroke=3D"#3366cc" stroke-width=3D"1"></line><line x1=3D"381.9627042040156=
" y1=3D"144.6140714207211" x2=3D"381.876141349259" y2=3D"144.58569628062588=
" stroke=3D"#3366cc" stroke-width=3D"1"></line><line x1=3D"381.876141349259=
" y1=3D"144.58569628062588" x2=3D"381.8209468440476" y2=3D"144.557352067119=
98" stroke=3D"#3366cc" stroke-width=3D"1"></line><line x1=3D"381.8209468440=
476" y1=3D"144.55735206711998" x2=3D"381.74194981157683" y2=3D"144.52903871=
28619" stroke=3D"#3366cc" stroke-width=3D"1"></line><line x1=3D"381.7419498=
1157683" y1=3D"144.5290387128619" x2=3D"381.6548514962411" y2=3D"144.500756=
1507298" stroke=3D"#3366cc" stroke-width=3D"1"></line><line x1=3D"381.65485=
14962411" y1=3D"144.5007561507298" x2=3D"381.5357389269153" y2=3D"144.47250=
431382062" stroke=3D"#3366cc" stroke-width=3D"1"></line><line x1=3D"381.535=
7389269153" y1=3D"144.47250431382062" x2=3D"381.4561100580749" y2=3D"144.44=
42831354491" stroke=3D"#3366cc" stroke-width=3D"1"></line><line x1=3D"381.4=
561100580749" y1=3D"144.4442831354491" x2=3D"381.3842925004593" y2=3D"144.4=
1609254914687" stroke=3D"#3366cc" stroke-width=3D"1"></line><line x1=3D"381=
.3842925004593" y1=3D"144.41609254914687" x2=3D"381.2482432213056" y2=3D"14=
4.38793248866142" stroke=3D"#3366cc" stroke-width=3D"1"></line><line x1=3D"=
381.2482432213056" y1=3D"144.38793248866142" x2=3D"381.1599353414101" y2=3D=
"144.3598028879553" stroke=3D"#3366cc" stroke-width=3D"1"></line><line x1=
=3D"381.1599353414101" y1=3D"144.3598028879553" x2=3D"381.05529018934186" y=
2=3D"144.33170368120506" stroke=3D"#3366cc" stroke-width=3D"1"></line><line=
 x1=3D"381.05529018934186" y1=3D"144.33170368120506" x2=3D"380.958422727343=
8" y2=3D"144.30363480280045" stroke=3D"#3366cc" stroke-width=3D"1"></line><=
line x1=3D"380.9584227273438" y1=3D"144.30363480280045" x2=3D"380.780149544=
80597" y2=3D"144.27559618734338" stroke=3D"#3366cc" stroke-width=3D"1"></li=
ne><line x1=3D"380.78014954480597" y1=3D"144.27559618734338" x2=3D"380.6906=
793223894" y2=3D"144.24758776964708" stroke=3D"#3366cc" stroke-width=3D"1">=
</line><line x1=3D"380.6906793223894" y1=3D"144.24758776964708" x2=3D"380.6=
009851951902" y2=3D"144.21960948473517" stroke=3D"#3366cc" stroke-width=3D"=
1"></line><line x1=3D"380.6009851951902" y1=3D"144.21960948473517" x2=3D"38=
0.49469283746555" y2=3D"144.1916612678408" stroke=3D"#3366cc" stroke-width=
=3D"1"></line><line x1=3D"380.49469283746555" y1=3D"144.1916612678408" x2=
=3D"380.41271444142734" y2=3D"144.16374305440564" stroke=3D"#3366cc" stroke=
-width=3D"1"></line><line x1=3D"380.41271444142734" y1=3D"144.1637430544056=
4" x2=3D"380.3058614306033" y2=3D"144.13585478007911" stroke=3D"#3366cc" st=
roke-width=3D"1"></line><line x1=3D"380.3058614306033" y1=3D"144.1358547800=
7911" x2=3D"380.1821723427381" y2=3D"144.1079963807174" stroke=3D"#3366cc" =
stroke-width=3D"1"></line><line x1=3D"380.1821723427381" y1=3D"144.10799638=
07174" x2=3D"380.099475169173" y2=3D"144.0801677923826" stroke=3D"#3366cc" =
stroke-width=3D"1"></line><line x1=3D"380.099475169173" y1=3D"144.080167792=
3826" x2=3D"379.9999860306965" y2=3D"144.052368951342" stroke=3D"#3366cc" s=
troke-width=3D"1"></line><line x1=3D"379.9999860306965" y1=3D"144.052368951=
342" x2=3D"379.8585686567697" y2=3D"144.02459979406677" stroke=3D"#3366cc" =
stroke-width=3D"1"></line><line x1=3D"379.8585686567697" y1=3D"144.02459979=
406677" x2=3D"379.71659108206654" y2=3D"143.9968602572316" stroke=3D"#3366c=
c" stroke-width=3D"1"></line><line x1=3D"379.71659108206654" y1=3D"143.9968=
602572316" x2=3D"379.5740488506503" y2=3D"143.96915027771348" stroke=3D"#33=
66cc" stroke-width=3D"1"></line><line x1=3D"379.5740488506503" y1=3D"143.96=
915027771348" x2=3D"379.41406318777183" y2=3D"143.94146979259108" stroke=3D=
"#3366cc" stroke-width=3D"1"></line><line x1=3D"379.41406318777183" y1=3D"1=
43.94146979259108" x2=3D"379.3295724859323" y2=3D"143.9138187391437" stroke=
=3D"#3366cc" stroke-width=3D"1"></line><line x1=3D"379.3295724859323" y1=3D=
"143.9138187391437" x2=3D"379.16848934232297" y2=3D"143.88619705485047" str=
oke=3D"#3366cc" stroke-width=3D"1"></line><line x1=3D"379.16848934232297" y=
1=3D"143.88619705485047" x2=3D"378.9981423528179" y2=3D"143.85860467738956"=
 stroke=3D"#3366cc" stroke-width=3D"1"></line><line x1=3D"378.9981423528179=
" y1=3D"143.85860467738956" x2=3D"378.80123714006174" y2=3D"143.83104154463=
737" stroke=3D"#3366cc" stroke-width=3D"1"></line><line x1=3D"378.801237140=
06174" y1=3D"143.83104154463737" x2=3D"378.6463792649198" y2=3D"143.8035075=
9466745" stroke=3D"#3366cc" stroke-width=3D"1"></line><line x1=3D"378.64637=
92649198" y1=3D"143.80350759466745" x2=3D"378.5427677089105" y2=3D"143.7760=
0276575004" stroke=3D"#3366cc" stroke-width=3D"1"></line><line x1=3D"378.54=
27677089105" y1=3D"143.77600276575004" x2=3D"378.43885575657083" y2=3D"143.=
74852699635088" stroke=3D"#3366cc" stroke-width=3D"1"></line><line x1=3D"37=
8.43885575657083" y1=3D"143.74852699635088" x2=3D"378.35203173367904" y2=3D=
"143.7210802251306" stroke=3D"#3366cc" stroke-width=3D"1"></line><line x1=
=3D"378.35203173367904" y1=3D"143.7210802251306" x2=3D"378.264996870311" y2=
=3D"143.69366239094384" stroke=3D"#3366cc" stroke-width=3D"1"></line><line =
x1=3D"378.264996870311" y1=3D"143.69366239094384" x2=3D"378.14279189373207"=
 y2=3D"143.66627343283847" stroke=3D"#3366cc" stroke-width=3D"1"></line><li=
ne x1=3D"378.14279189373207" y1=3D"143.66627343283847" x2=3D"378.0289415332=
244" y2=3D"143.6389132900547" stroke=3D"#3366cc" stroke-width=3D"1"></line>=
<line x1=3D"378.0289415332244" y1=3D"143.6389132900547" x2=3D"377.923526930=
4033" y2=3D"143.61158190202426" stroke=3D"#3366cc" stroke-width=3D"1"></lin=
e><line x1=3D"377.9235269304033" y1=3D"143.61158190202426" x2=3D"377.835443=
9685903" y2=3D"143.58427920836976" stroke=3D"#3366cc" stroke-width=3D"1"></=
line><line x1=3D"377.8354439685903" y1=3D"143.58427920836976" x2=3D"377.729=
45787128106" y2=3D"143.55700514890364" stroke=3D"#3366cc" stroke-width=3D"1=
"></line><line x1=3D"377.72945787128106" y1=3D"143.55700514890364" x2=3D"37=
7.6674876017098" y2=3D"143.52975966362766" stroke=3D"#3366cc" stroke-width=
=3D"1"></line><line x1=3D"377.6674876017098" y1=3D"143.52975966362766" x2=
=3D"377.5787723605672" y2=3D"143.50254269273185" stroke=3D"#3366cc" stroke-=
width=3D"1"></line><line x1=3D"377.5787723605672" y1=3D"143.50254269273185"=
 x2=3D"377.52543761988835" y2=3D"143.47535417659384" stroke=3D"#3366cc" str=
oke-width=3D"1"></line><line x1=3D"377.52543761988835" y1=3D"143.4753541765=
9384" x2=3D"377.3917524998752" y2=3D"143.44819405577812" stroke=3D"#3366cc"=
 stroke-width=3D"1"></line><line x1=3D"377.3917524998752" y1=3D"143.4481940=
5577812" x2=3D"377.24860327664106" y2=3D"143.42106227103514" stroke=3D"#336=
6cc" stroke-width=3D"1"></line><line x1=3D"377.24860327664106" y1=3D"143.42=
106227103514" x2=3D"377.0598480512629" y2=3D"143.39395876330073" stroke=3D"=
#3366cc" stroke-width=3D"1"></line><line x1=3D"377.0598480512629" y1=3D"143=
.39395876330073" x2=3D"376.94249944911604" y2=3D"143.366883473695" stroke=
=3D"#3366cc" stroke-width=3D"1"></line><line x1=3D"376.94249944911604" y1=
=3D"143.366883473695" x2=3D"376.87009348686996" y2=3D"143.33983634352188" s=
troke=3D"#3366cc" stroke-width=3D"1"></line><line x1=3D"376.87009348686996"=
 y1=3D"143.33983634352188" x2=3D"376.7339367859979" y2=3D"143.3128173142683=
3" stroke=3D"#3366cc" stroke-width=3D"1"></line><line x1=3D"376.73393678599=
79" y1=3D"143.31281731426833" x2=3D"376.62463777639675" y2=3D"143.285826327=
60336" stroke=3D"#3366cc" stroke-width=3D"1"></line><line x1=3D"376.6246377=
7639675" y1=3D"143.28582632760336" x2=3D"376.5515861554435" y2=3D"143.25886=
33253775" stroke=3D"#3366cc" stroke-width=3D"1"></line><line x1=3D"376.5515=
861554435" y1=3D"143.2588633253775" x2=3D"376.47838533526294" y2=3D"143.231=
9282496219" stroke=3D"#3366cc" stroke-width=3D"1"></line><line x1=3D"376.47=
838533526294" y1=3D"143.2319282496219" x2=3D"376.39585531233087" y2=3D"143.=
20502104254766" stroke=3D"#3366cc" stroke-width=3D"1"></line><line x1=3D"37=
6.39585531233087" y1=3D"143.20502104254766" x2=3D"376.3223354114288" y2=3D"=
143.17814164654516" stroke=3D"#3366cc" stroke-width=3D"1"></line><line x1=
=3D"376.3223354114288" y1=3D"143.17814164654516" x2=3D"376.2486643903774" y=
2=3D"143.15129000418307" stroke=3D"#3366cc" stroke-width=3D"1"></line><line=
 x1=3D"376.2486643903774" y1=3D"143.15129000418307" x2=3D"376.2025429850652=
4" y2=3D"143.12446605820793" stroke=3D"#3366cc" stroke-width=3D"1"></line><=
line x1=3D"376.20254298506524" y1=3D"143.12446605820793" x2=3D"376.06382159=
22178" y2=3D"143.09766975154318" stroke=3D"#3366cc" stroke-width=3D"1"></li=
ne><line x1=3D"376.0638215922178" y1=3D"143.09766975154318" x2=3D"375.91525=
79012762" y2=3D"143.07090102728853" stroke=3D"#3366cc" stroke-width=3D"1"><=
/line><line x1=3D"375.9152579012762" y1=3D"143.07090102728853" x2=3D"375.84=
074448748885" y2=3D"143.04415982871916" stroke=3D"#3366cc" stroke-width=3D"=
1"></line><line x1=3D"375.84074448748885" y1=3D"143.04415982871916" x2=3D"3=
75.77541793018827" y2=3D"143.01744609928517" stroke=3D"#3366cc" stroke-widt=
h=3D"1"></line><line x1=3D"375.77541793018827" y1=3D"143.01744609928517" x2=
=3D"375.6444065185903" y2=3D"142.99075978261067" stroke=3D"#3366cc" stroke-=
width=3D"1"></line><line x1=3D"375.6444065185903" y1=3D"142.99075978261067"=
 x2=3D"375.53172859778664" y2=3D"142.9641008224932" stroke=3D"#3366cc" stro=
ke-width=3D"1"></line><line x1=3D"375.53172859778664" y1=3D"142.96410082249=
32" x2=3D"375.39982173288547" y2=3D"142.93746916290286" stroke=3D"#3366cc" =
stroke-width=3D"1"></line><line x1=3D"375.39982173288547" y1=3D"142.9374691=
6290286" x2=3D"375.3431412691132" y2=3D"142.91086474798183" stroke=3D"#3366=
cc" stroke-width=3D"1"></line><line x1=3D"375.3431412691132" y1=3D"142.9108=
6474798183" x2=3D"375.19155367175676" y2=3D"142.88428752204348" stroke=3D"#=
3366cc" stroke-width=3D"1"></line><line x1=3D"375.19155367175676" y1=3D"142=
.88428752204348" x2=3D"375.14405076338187" y2=3D"142.85773742957176" stroke=
=3D"#3366cc" stroke-width=3D"1"></line><line x1=3D"375.14405076338187" y1=
=3D"142.85773742957176" x2=3D"375.0488556499889" y2=3D"142.83121441522044" =
stroke=3D"#3366cc" stroke-width=3D"1"></line><line x1=3D"375.0488556499889"=
 y1=3D"142.83121441522044" x2=3D"374.92472279416296" y2=3D"142.804718423812=
52" stroke=3D"#3366cc" stroke-width=3D"1"></line><line x1=3D"374.9247227941=
6296" y1=3D"142.80471842381252" x2=3D"374.8672853794308" y2=3D"142.77824940=
033946" stroke=3D"#3366cc" stroke-width=3D"1"></line><line x1=3D"374.867285=
3794308" y1=3D"142.77824940033946" x2=3D"374.72328784092696" y2=3D"142.7518=
072899605" stroke=3D"#3366cc" stroke-width=3D"1"></line><line x1=3D"374.723=
28784092696" y1=3D"142.7518072899605" x2=3D"374.6076718080178" y2=3D"142.72=
539203800196" stroke=3D"#3366cc" stroke-width=3D"1"></line><line x1=3D"374.=
6076718080178" y1=3D"142.72539203800196" x2=3D"374.5497236318983" y2=3D"142=
.69900358995667" stroke=3D"#3366cc" stroke-width=3D"1"></line><line x1=3D"3=
74.5497236318983" y1=3D"142.69900358995667" x2=3D"374.50136181222445" y2=3D=
"142.67264189148315" stroke=3D"#3366cc" stroke-width=3D"1"></line><line x1=
=3D"374.50136181222445" y1=3D"142.67264189148315" x2=3D"374.433545445497" y=
2=3D"142.6463068884051" stroke=3D"#3366cc" stroke-width=3D"1"></line><line =
x1=3D"374.433545445497" y1=3D"142.6463068884051" x2=3D"374.3558835751921" y=
2=3D"142.6199985267105" stroke=3D"#3366cc" stroke-width=3D"1"></line><line =
x1=3D"374.3558835751921" y1=3D"142.6199985267105" x2=3D"374.219569053984" y=
2=3D"142.59371675255116" stroke=3D"#3366cc" stroke-width=3D"1"></line><line=
 x1=3D"374.219569053984" y1=3D"142.59371675255116" x2=3D"374.121883141448" =
y2=3D"142.56746151224206" stroke=3D"#3366cc" stroke-width=3D"1"></line><lin=
e x1=3D"374.121883141448" y1=3D"142.56746151224206" x2=3D"374.0533442395734=
" y2=3D"142.54123275226053" stroke=3D"#3366cc" stroke-width=3D"1"></line><l=
ine x1=3D"374.0533442395734" y1=3D"142.54123275226053" x2=3D"373.9748532383=
214" y2=3D"142.51503041924562" stroke=3D"#3366cc" stroke-width=3D"1"></line=
><line x1=3D"373.9748532383214" y1=3D"142.51503041924562" x2=3D"373.8567934=
913121" y2=3D"142.48885445999767" stroke=3D"#3366cc" stroke-width=3D"1"></l=
ine><line x1=3D"373.8567934913121" y1=3D"142.48885445999767" x2=3D"373.8173=
536643642" y2=3D"142.4627048214774" stroke=3D"#3366cc" stroke-width=3D"1"><=
/line><line x1=3D"373.8173536643642" y1=3D"142.4627048214774" x2=3D"373.728=
45505130755" y2=3D"142.43658145080533" stroke=3D"#3366cc" stroke-width=3D"1=
"></line><line x1=3D"373.72845505130755" y1=3D"142.43658145080533" x2=3D"37=
3.6591589176214" y2=3D"142.41048429526128" stroke=3D"#3366cc" stroke-width=
=3D"1"></line><line x1=3D"373.6591589176214" y1=3D"142.41048429526128" x2=
=3D"373.5897285447659" y2=3D"142.38441330228355" stroke=3D"#3366cc" stroke-=
width=3D"1"></line><line x1=3D"373.5897285447659" y1=3D"142.38441330228355"=
 x2=3D"373.5102145041168" y2=3D"142.3453557530387" stroke=3D"#3366cc" strok=
e-width=3D"1"></line><line x1=3D"373.5102145041168" y1=3D"142.3453557530387=
" x2=3D"373.4703912343283" y2=3D"142.3193499375543" stroke=3D"#3366cc" stro=
ke-width=3D"1"></line><line x1=3D"373.4703912343283" y1=3D"142.319349937554=
3" x2=3D"373.42054984245215" y2=3D"142.29337010190986" stroke=3D"#3366cc" s=
troke-width=3D"1"></line><line x1=3D"373.42054984245215" y1=3D"142.29337010=
190986" x2=3D"373.37063904324" y2=3D"142.26741619424942" stroke=3D"#3366cc"=
 stroke-width=3D"1"></line><line x1=3D"373.37063904324" y1=3D"142.267416194=
24942" x2=3D"373.2906369137677" y2=3D"142.24148816287214" stroke=3D"#3366cc=
" stroke-width=3D"1"></line><line x1=3D"373.2906369137677" y1=3D"142.241488=
16287214" x2=3D"373.21045580846516" y2=3D"142.2155859562315" stroke=3D"#336=
6cc" stroke-width=3D"1"></line><line x1=3D"373.21045580846516" y1=3D"142.21=
55859562315" x2=3D"373.1200371334322" y2=3D"142.18970952293512" stroke=3D"#=
3366cc" stroke-width=3D"1"></line><line x1=3D"373.1200371334322" y1=3D"142.=
18970952293512" x2=3D"373.03947303292443" y2=3D"142.16385881174364" stroke=
=3D"#3366cc" stroke-width=3D"1"></line><line x1=3D"373.03947303292443" y1=
=3D"142.16385881174364" x2=3D"372.93851257427116" y2=3D"142.1380337715705" =
stroke=3D"#3366cc" stroke-width=3D"1"></line><line x1=3D"372.93851257427116=
" y1=3D"142.1380337715705" x2=3D"372.8474043619285" y2=3D"142.1122343514810=
8" stroke=3D"#3366cc" stroke-width=3D"1"></line><line x1=3D"372.84740436192=
85" y1=3D"142.11223435148108" x2=3D"372.7255653580615" y2=3D"142.0864605006=
9225" stroke=3D"#3366cc" stroke-width=3D"1"></line><line x1=3D"372.72556535=
80615" y1=3D"142.08646050069225" x2=3D"372.633913524597" y2=3D"142.06071216=
857177" stroke=3D"#3366cc" stroke-width=3D"1"></line><line x1=3D"372.633913=
524597" y1=3D"142.06071216857177" x2=3D"372.5318025178587" y2=3D"142.022137=
4075056" stroke=3D"#3366cc" stroke-width=3D"1"></line><line x1=3D"372.53180=
25178587" y1=3D"142.0221374075056" x2=3D"372.4908765195525" y2=3D"141.99645=
265152415" stroke=3D"#3366cc" stroke-width=3D"1"></line><line x1=3D"372.490=
8765195525" y1=3D"141.99645265152415" x2=3D"372.4293997649905" y2=3D"141.97=
07932381773" stroke=3D"#3366cc" stroke-width=3D"1"></line><line x1=3D"372.4=
293997649905" y1=3D"141.9707932381773" x2=3D"372.34726638244786" y2=3D"141.=
94515911750415" stroke=3D"#3366cc" stroke-width=3D"1"></line><line x1=3D"37=
2.34726638244786" y1=3D"141.94515911750415" x2=3D"372.3164177742124" y2=3D"=
141.9195502396915" stroke=3D"#3366cc" stroke-width=3D"1"></line><line x1=3D=
"372.3164177742124" y1=3D"141.9195502396915" x2=3D"372.26494434999495" y2=
=3D"141.8939665550731" stroke=3D"#3366cc" stroke-width=3D"1"></line><line x=
1=3D"372.26494434999495" y1=3D"141.8939665550731" x2=3D"372.1824327990268" =
y2=3D"141.86840801412913" stroke=3D"#3366cc" stroke-width=3D"1"></line><lin=
e x1=3D"372.1824327990268" y1=3D"141.86840801412913" x2=3D"372.099730854925=
44" y2=3D"141.84287456748564" stroke=3D"#3366cc" stroke-width=3D"1"></line>=
<line x1=3D"372.09973085492544" y1=3D"141.84287456748564" x2=3D"372.0479450=
647829" y2=3D"141.81736616591402" stroke=3D"#3366cc" stroke-width=3D"1"></l=
ine><line x1=3D"372.0479450647829" y1=3D"141.81736616591402" x2=3D"371.9857=
031866994" y2=3D"141.79188276033028" stroke=3D"#3366cc" stroke-width=3D"1">=
</line><line x1=3D"371.9857031866994" y1=3D"141.79188276033028" x2=3D"371.9=
233530304319" y2=3D"141.76642430179464" stroke=3D"#3366cc" stroke-width=3D"=
1"></line><line x1=3D"371.9233530304319" y1=3D"141.76642430179464" x2=3D"37=
1.84005040345505" y2=3D"141.74099074151098" stroke=3D"#3366cc" stroke-width=
=3D"1"></line><line x1=3D"371.84005040345505" y1=3D"141.74099074151098" x2=
=3D"371.7565537107769" y2=3D"141.71558203082606" stroke=3D"#3366cc" stroke-=
width=3D"1"></line><line x1=3D"371.7565537107769" y1=3D"141.71558203082606"=
 x2=3D"371.6833341978305" y2=3D"141.67751545171802" stroke=3D"#3366cc" stro=
ke-width=3D"1"></line><line x1=3D"371.6833341978305" y1=3D"141.677515451718=
02" x2=3D"371.65190855870867" y2=3D"141.65216865310595" stroke=3D"#3366cc" =
stroke-width=3D"1"></line><line x1=3D"371.65190855870867" y1=3D"141.6521686=
5310595" x2=3D"371.5889744966697" y2=3D"141.62684653492494" stroke=3D"#3366=
cc" stroke-width=3D"1"></line><line x1=3D"371.5889744966697" y1=3D"141.6268=
4653492494" x2=3D"371.5469569782323" y2=3D"141.60154904915842" stroke=3D"#3=
366cc" stroke-width=3D"1"></line><line x1=3D"371.5469569782323" y1=3D"141.6=
0154904915842" x2=3D"371.48383819622103" y2=3D"141.5762761479301" stroke=3D=
"#3366cc" stroke-width=3D"1"></line><line x1=3D"371.48383819622103" y1=3D"1=
41.5762761479301" x2=3D"371.4311541662699" y2=3D"141.53841278770994" stroke=
=3D"#3366cc" stroke-width=3D"1"></line><line x1=3D"371.4311541662699" y1=3D=
"141.53841278770994" x2=3D"371.37839257993863" y2=3D"141.50060447479814" st=
roke=3D"#3366cc" stroke-width=3D"1"></line><line x1=3D"371.37839257993863" =
y1=3D"141.50060447479814" x2=3D"371.25144697217667" y2=3D"141.4754294357389=
3" stroke=3D"#3366cc" stroke-width=3D"1"></line><line x1=3D"371.25144697217=
667" y1=3D"141.47542943573893" x2=3D"371.2090316546557" y2=3D"141.450278743=
91667" stroke=3D"#3366cc" stroke-width=3D"1"></line><line x1=3D"371.2090316=
546557" y1=3D"141.45027874391667" x2=3D"371.1665660820075" y2=3D"141.425152=
3522835" stroke=3D"#3366cc" stroke-width=3D"1"></line><line x1=3D"371.16656=
60820075" y1=3D"141.4251523522835" x2=3D"371.134683850886" y2=3D"141.400050=
21392795" stroke=3D"#3366cc" stroke-width=3D"1"></line><line x1=3D"371.1346=
83850886" y1=3D"141.40005021392795" x2=3D"371.0814836939871" y2=3D"141.3749=
7228207403" stroke=3D"#3366cc" stroke-width=3D"1"></line><line x1=3D"371.08=
14836939871" y1=3D"141.37497228207403" x2=3D"371.06018150071674" y2=3D"141.=
33740066949417" stroke=3D"#3366cc" stroke-width=3D"1"></line><line x1=3D"37=
1.06018150071674" y1=3D"141.33740066949417" x2=3D"371.0175390933995" y2=3D"=
141.29988325978854" stroke=3D"#3366cc" stroke-width=3D"1"></line><line x1=
=3D"371.0175390933995" y1=3D"141.29988325978854" x2=3D"370.97484589106455" =
y2=3D"141.2749016888788" stroke=3D"#3366cc" stroke-width=3D"1"></line><line=
 x1=3D"370.97484589106455" y1=3D"141.2749016888788" x2=3D"370.9000101968049=
4" y2=3D"141.23747427059237" stroke=3D"#3366cc" stroke-width=3D"1"></line><=
line x1=3D"370.90001019680494" y1=3D"141.23747427059237" x2=3D"370.84646030=
0212" y2=3D"141.2125525501252" stroke=3D"#3366cc" stroke-width=3D"1"></line=
><line x1=3D"370.846460300212" y1=3D"141.2125525501252" x2=3D"370.782094633=
4865" y2=3D"141.18765468961428" stroke=3D"#3366cc" stroke-width=3D"1"></lin=
e><line x1=3D"370.7820946334865" y1=3D"141.18765468961428" x2=3D"370.717613=
16639873" y2=3D"141.1627806434164" stroke=3D"#3366cc" stroke-width=3D"1"></=
line><line x1=3D"370.71761316639873" y1=3D"141.1627806434164" x2=3D"370.685=
328877362" y2=3D"141.13793036601928" stroke=3D"#3366cc" stroke-width=3D"1">=
</line><line x1=3D"370.685328877362" y1=3D"141.13793036601928" x2=3D"370.64=
2237872325" y2=3D"141.11310381204095" stroke=3D"#3366cc" stroke-width=3D"1"=
></line><line x1=3D"370.642237872325" y1=3D"141.11310381204095" x2=3D"370.6=
098855856791" y2=3D"141.08830093622927" stroke=3D"#3366cc" stroke-width=3D"=
1"></line><line x1=3D"370.6098855856791" y1=3D"141.08830093622927" x2=3D"37=
0.5775040694373" y2=3D"141.0635216934615" stroke=3D"#3366cc" stroke-width=
=3D"1"></line><line x1=3D"370.5775040694373" y1=3D"141.0635216934615" x2=3D=
"370.5342831547968" y2=3D"141.01403392721033" stroke=3D"#3366cc" stroke-wid=
th=3D"1"></line><line x1=3D"370.5342831547968" y1=3D"141.01403392721033" x2=
=3D"370.4693538994991" y2=3D"140.97697980555245" stroke=3D"#3366cc" stroke-=
width=3D"1"></line><line x1=3D"370.4693538994991" y1=3D"140.97697980555245"=
 x2=3D"370.42600228959043" y2=3D"140.95230635653152" stroke=3D"#3366cc" str=
oke-width=3D"1"></line><line x1=3D"370.42600228959043" y1=3D"140.9523063565=
3152" x2=3D"370.360876398039" y2=3D"140.92765629466962" stroke=3D"#3366cc" =
stroke-width=3D"1"></line><line x1=3D"370.360876398039" y1=3D"140.927656294=
66962" x2=3D"370.3173933000487" y2=3D"140.9030295756728" stroke=3D"#3366cc"=
 stroke-width=3D"1"></line><line x1=3D"370.3173933000487" y1=3D"140.9030295=
756728" x2=3D"370.2629651360242" y2=3D"140.86613316846604" stroke=3D"#3366c=
c" stroke-width=3D"1"></line><line x1=3D"370.2629651360242" y1=3D"140.86613=
316846604" x2=3D"370.2302685190791" y2=3D"140.84156461367013" stroke=3D"#33=
66cc" stroke-width=3D"1"></line><line x1=3D"370.2302685190791" y1=3D"140.84=
156461367013" x2=3D"370.18662657868265" y2=3D"140.81701924769766" stroke=3D=
"#3366cc" stroke-width=3D"1"></line><line x1=3D"370.18662657868265" y1=3D"1=
40.81701924769766" x2=3D"370.1429314326156" y2=3D"140.79249702681676" strok=
e=3D"#3366cc" stroke-width=3D"1"></line><line x1=3D"370.1429314326156" y1=
=3D"140.79249702681676" x2=3D"370.09918295098936" y2=3D"140.7679979074192" =
stroke=3D"#3366cc" stroke-width=3D"1"></line><line x1=3D"370.09918295098936=
" y1=3D"140.7679979074192" x2=3D"370.0444221471779" y2=3D"140.7435218460197=
2" stroke=3D"#3366cc" stroke-width=3D"1"></line><line x1=3D"370.04442214717=
79" y1=3D"140.74352184601972" x2=3D"370.0005531831671" y2=3D"140.7190687992=
559" stroke=3D"#3366cc" stroke-width=3D"1"></line><line x1=3D"370.000553183=
1671" y1=3D"140.7190687992559" x2=3D"369.9566304581575" y2=3D"140.670231576=
79577" stroke=3D"#3366cc" stroke-width=3D"1"></line><line x1=3D"369.9566304=
581575" y1=3D"140.67023157679577" x2=3D"369.91265384022023" y2=3D"140.63366=
375265394" stroke=3D"#3366cc" stroke-width=3D"1"></line><line x1=3D"369.912=
65384022023" y1=3D"140.63366375265394" x2=3D"369.8576070790966" y2=3D"140.6=
0931373840563" stroke=3D"#3366cc" stroke-width=3D"1"></line><line x1=3D"369=
.8576070790966" y1=3D"140.60931373840563" x2=3D"369.80247564364157" y2=3D"1=
40.58498650247142" stroke=3D"#3366cc" stroke-width=3D"1"></line><line x1=3D=
"369.80247564364157" y1=3D"140.58498650247142" x2=3D"369.73620578354917" y2=
=3D"140.56068200227506" stroke=3D"#3366cc" stroke-width=3D"1"></line><line =
x1=3D"369.73620578354917" y1=3D"140.56068200227506" x2=3D"369.6808871445039=
7" y2=3D"140.51214103938648" stroke=3D"#3366cc" stroke-width=3D"1"></line><=
line x1=3D"369.68088714450397" y1=3D"140.51214103938648" x2=3D"369.62548299=
199295" y2=3D"140.47579468362062" stroke=3D"#3366cc" stroke-width=3D"1"></l=
ine><line x1=3D"369.62548299199295" y1=3D"140.47579468362062" x2=3D"369.592=
1993439218" y2=3D"140.45159197055008" stroke=3D"#3366cc" stroke-width=3D"1"=
></line><line x1=3D"369.5921993439218" y1=3D"140.45159197055008" x2=3D"369.=
5255391775474" y2=3D"140.4153300822896" stroke=3D"#3366cc" stroke-width=3D"=
1"></line><line x1=3D"369.5255391775474" y1=3D"140.4153300822896" x2=3D"369=
.4810300887819" y2=3D"140.3911835500839" stroke=3D"#3366cc" stroke-width=3D=
"1"></line><line x1=3D"369.4810300887819" y1=3D"140.3911835500839" x2=3D"36=
9.4141626456508" y2=3D"140.36705941726186" stroke=3D"#3366cc" stroke-width=
=3D"1"></line><line x1=3D"369.4141626456508" y1=3D"140.36705941726186" x2=
=3D"369.3695149424342" y2=3D"140.34295764230478" stroke=3D"#3366cc" stroke-=
width=3D"1"></line><line x1=3D"369.3695149424342" y1=3D"140.34295764230478"=
 x2=3D"369.3024389294899" y2=3D"140.31887818380923" stroke=3D"#3366cc" stro=
ke-width=3D"1"></line><line x1=3D"369.3024389294899" y1=3D"140.318878183809=
23" x2=3D"369.224024591646" y2=3D"140.28280074914372" stroke=3D"#3366cc" st=
roke-width=3D"1"></line><line x1=3D"369.224024591646" y1=3D"140.28280074914=
372" x2=3D"369.17913925187565" y2=3D"140.2587769014147" stroke=3D"#3366cc" =
stroke-width=3D"1"></line><line x1=3D"369.17913925187565" y1=3D"140.2587769=
014147" x2=3D"369.1229534132455" y2=3D"140.23477522613712" stroke=3D"#3366c=
c" stroke-width=3D"1"></line><line x1=3D"369.1229534132455" y1=3D"140.23477=
522613712" x2=3D"369.0666793569019" y2=3D"140.21079568242126" stroke=3D"#33=
66cc" stroke-width=3D"1"></line><line x1=3D"369.0666793569019" y1=3D"140.21=
079568242126" x2=3D"368.9764566808823" y2=3D"140.18683822949043" stroke=3D"=
#3366cc" stroke-width=3D"1"></line><line x1=3D"368.9764566808823" y1=3D"140=
.18683822949043" x2=3D"368.9086403141548" y2=3D"140.16290282668044" stroke=
=3D"#3366cc" stroke-width=3D"1"></line><line x1=3D"368.9086403141548" y1=3D=
"140.16290282668044" x2=3D"368.8633580098089" y2=3D"140.12704097776523" str=
oke=3D"#3366cc" stroke-width=3D"1"></line><line x1=3D"368.8633580098089" y1=
=3D"140.12704097776523" x2=3D"368.80667455797783" y2=3D"140.10316052308693"=
 stroke=3D"#3366cc" stroke-width=3D"1"></line><line x1=3D"368.8066745579778=
3" y1=3D"140.10316052308693" x2=3D"368.7271668169726" y2=3D"140.07930197708=
578" stroke=3D"#3366cc" stroke-width=3D"1"></line><line x1=3D"368.727166816=
9726" y1=3D"140.07930197708578" x2=3D"368.6588766614336" y2=3D"140.05546529=
95991" stroke=3D"#3366cc" stroke-width=3D"1"></line><line x1=3D"368.6588766=
614336" y1=3D"140.0554652995991" x2=3D"368.5676202426305" y2=3D"140.0316504=
5057472" stroke=3D"#3366cc" stroke-width=3D"1"></line><line x1=3D"368.56762=
02426305" y1=3D"140.03165045057472" x2=3D"368.47613087802563" y2=3D"139.995=
96901806112" stroke=3D"#3366cc" stroke-width=3D"1"></line><line x1=3D"368.4=
7613087802563" y1=3D"139.99596901806112" x2=3D"368.39588565856" y2=3D"139.9=
722085656844" stroke=3D"#3366cc" stroke-width=3D"1"></line><line x1=3D"368.=
39588565856" y1=3D"139.9722085656844" x2=3D"368.32696075439094" y2=3D"139.9=
4846980245026" stroke=3D"#3366cc" stroke-width=3D"1"></line><line x1=3D"368=
.32696075439094" y1=3D"139.94846980245026" x2=3D"368.2463804815352" y2=3D"1=
39.91290223823188" stroke=3D"#3366cc" stroke-width=3D"1"></line><line x1=3D=
"368.2463804815352" y1=3D"139.91290223823188" x2=3D"368.18871202320105" y2=
=3D"139.88921752501258" stroke=3D"#3366cc" stroke-width=3D"1"></line><line =
x1=3D"368.18871202320105" y1=3D"139.88921752501258" x2=3D"368.1193871676953=
" y2=3D"139.86555436294566" stroke=3D"#3366cc" stroke-width=3D"1"></line><l=
ine x1=3D"368.1193871676953" y1=3D"139.86555436294566" x2=3D"368.0730959902=
9185" y2=3D"139.84191271284723" stroke=3D"#3366cc" stroke-width=3D"1"></lin=
e><line x1=3D"368.07309599029185" y1=3D"139.84191271284723" x2=3D"368.00354=
69274804" y2=3D"139.81829253564013" stroke=3D"#3366cc" stroke-width=3D"1"><=
/line><line x1=3D"368.0035469274804" y1=3D"139.81829253564013" x2=3D"367.95=
71057948118" y2=3D"139.79469379235357" stroke=3D"#3366cc" stroke-width=3D"1=
"></line><line x1=3D"367.9571057948118" y1=3D"139.79469379235357" x2=3D"367=
.8640426094583" y2=3D"139.74756045218862" stroke=3D"#3366cc" stroke-width=
=3D"1"></line><line x1=3D"367.8640426094583" y1=3D"139.74756045218862" x2=
=3D"367.794086297485" y2=3D"139.7240257778971" stroke=3D"#3366cc" stroke-wi=
dth=3D"1"></line><line x1=3D"367.794086297485" y1=3D"139.7240257778971" x2=
=3D"367.7239931738628" y2=3D"139.7005123826992" stroke=3D"#3366cc" stroke-w=
idth=3D"1"></line><line x1=3D"367.7239931738628" y1=3D"139.7005123826992" x=
2=3D"367.6888951402544" y2=3D"139.6770202281502" stroke=3D"#3366cc" stroke-=
width=3D"1"></line><line x1=3D"367.6888951402544" y1=3D"139.6770202281502" =
x2=3D"367.6303219304175" y2=3D"139.6535492759097" stroke=3D"#3366cc" stroke=
-width=3D"1"></line><line x1=3D"367.6303219304175" y1=3D"139.6535492759097"=
 x2=3D"367.55990748906095" y2=3D"139.63009948774078" stroke=3D"#3366cc" str=
oke-width=3D"1"></line><line x1=3D"367.55990748906095" y1=3D"139.6300994877=
4078" x2=3D"367.5128875556234" y2=3D"139.60667082551004" stroke=3D"#3366cc"=
 stroke-width=3D"1"></line><line x1=3D"367.5128875556234" y1=3D"139.6066708=
2551004" x2=3D"367.4658058554247" y2=3D"139.5832632511869" stroke=3D"#3366c=
c" stroke-width=3D"1"></line><line x1=3D"367.4658058554247" y1=3D"139.58326=
32511869" x2=3D"367.4068666230629" y2=3D"139.55987672684353" stroke=3D"#336=
6cc" stroke-width=3D"1"></line><line x1=3D"367.4068666230629" y1=3D"139.559=
87672684353" x2=3D"367.32418852614074" y2=3D"139.53651121465424" stroke=3D"=
#3366cc" stroke-width=3D"1"></line><line x1=3D"367.32418852614074" y1=3D"13=
9.53651121465424" x2=3D"367.2650157553576" y2=3D"139.5131666768952" stroke=
=3D"#3366cc" stroke-width=3D"1"></line><line x1=3D"367.2650157553576" y1=3D=
"139.5131666768952" x2=3D"367.24131926581856" y2=3D"139.46654037427996" str=
oke=3D"#3366cc" stroke-width=3D"1"></line><line x1=3D"367.24131926581856" y=
1=3D"139.46654037427996" x2=3D"367.18200940763364" y2=3D"139.43162542611668=
" stroke=3D"#3366cc" stroke-width=3D"1"></line><line x1=3D"367.182009407633=
64" y1=3D"139.43162542611668" x2=3D"367.1582579560539" y2=3D"139.4083748091=
748" stroke=3D"#3366cc" stroke-width=3D"1"></line><line x1=3D"367.158257956=
0539" y1=3D"139.4083748091748" x2=3D"367.12260124034" y2=3D"139.38514496098=
682" stroke=3D"#3366cc" stroke-width=3D"1"></line><line x1=3D"367.122601240=
34" y1=3D"139.38514496098682" x2=3D"367.05118121181374" y2=3D"139.361935844=
48228" stroke=3D"#3366cc" stroke-width=3D"1"></line><line x1=3D"367.0511812=
1181374" y1=3D"139.36193584448228" x2=3D"367.0034886710142" y2=3D"139.31557=
965873685" stroke=3D"#3366cc" stroke-width=3D"1"></line><line x1=3D"367.003=
4886710142" y1=3D"139.31557965873685" x2=3D"366.94378361119334" y2=3D"139.2=
9243251584933" stroke=3D"#3366cc" stroke-width=3D"1"></line><line x1=3D"366=
.94378361119334" y1=3D"139.29243251584933" x2=3D"366.9198737109589" y2=3D"1=
39.26930595735124" stroke=3D"#3366cc" stroke-width=3D"1"></line><line x1=3D=
"366.9198737109589" y1=3D"139.26930595735124" x2=3D"366.8720060055168" y2=
=3D"139.2461999466644" stroke=3D"#3366cc" stroke-width=3D"1"></line><line x=
1=3D"366.8720060055168" y1=3D"139.2461999466644" x2=3D"366.81208133159674" =
y2=3D"139.22311444730795" stroke=3D"#3366cc" stroke-width=3D"1"></line><lin=
e x1=3D"366.81208133159674" y1=3D"139.22311444730795" x2=3D"366.74003921865=
284" y2=3D"139.20004942289825" stroke=3D"#3366cc" stroke-width=3D"1"></line=
><line x1=3D"366.74003921865284" y1=3D"139.20004942289825" x2=3D"366.691930=
5683125" y2=3D"139.1654901974572" stroke=3D"#3366cc" stroke-width=3D"1"></l=
ine><line x1=3D"366.6919305683125" y1=3D"139.1654901974572" x2=3D"366.61964=
62968419" y2=3D"139.1424762018692" stroke=3D"#3366cc" stroke-width=3D"1"></=
line><line x1=3D"366.6196462968419" y1=3D"139.1424762018692" x2=3D"366.5351=
299787982" y2=3D"139.1194825546442" stroke=3D"#3366cc" stroke-width=3D"1"><=
/line><line x1=3D"366.5351299787982" y1=3D"139.1194825546442" x2=3D"366.486=
7453084432" y2=3D"139.09650921983106" stroke=3D"#3366cc" stroke-width=3D"1"=
></line><line x1=3D"366.4867453084432" y1=3D"139.09650921983106" x2=3D"366.=
3654970902305" y2=3D"139.07355616157386" stroke=3D"#3366cc" stroke-width=3D=
"1"></line><line x1=3D"366.3654970902305" y1=3D"139.07355616157386" x2=3D"3=
66.31688271977646" y2=3D"139.0391645145286" stroke=3D"#3366cc" stroke-width=
=3D"1"></line><line x1=3D"366.31688271977646" y1=3D"139.0391645145286" x2=
=3D"366.23164857943476" y2=3D"139.01626199141276" stroke=3D"#3366cc" stroke=
-width=3D"1"></line><line x1=3D"366.23164857943476" y1=3D"139.0162619914127=
6" x2=3D"366.1584290664884" y2=3D"138.99337962010162" stroke=3D"#3366cc" st=
roke-width=3D"1"></line><line x1=3D"366.1584290664884" y1=3D"138.9933796201=
0162" x2=3D"366.09729833510335" y2=3D"138.9705173651635" stroke=3D"#3366cc"=
 stroke-width=3D"1"></line><line x1=3D"366.09729833510335" y1=3D"138.970517=
3651635" x2=3D"366.03606316025156" y2=3D"138.93626162367835" stroke=3D"#336=
6cc" stroke-width=3D"1"></line><line x1=3D"366.03606316025156" y1=3D"138.93=
626162367835" x2=3D"365.9624425815644" y2=3D"138.91344950527065" stroke=3D"=
#3366cc" stroke-width=3D"1"></line><line x1=3D"365.9624425815644" y1=3D"138=
.91344950527065" x2=3D"365.8763603395125" y2=3D"138.89065737995787" stroke=
=3D"#3366cc" stroke-width=3D"1"></line><line x1=3D"365.8763603395125" y1=3D=
"138.89065737995787" x2=3D"365.82707750036576" y2=3D"138.86788521272584" st=
roke=3D"#3366cc" stroke-width=3D"1"></line><line x1=3D"365.82707750036576" =
y1=3D"138.86788521272584" x2=3D"365.77772680186666" y2=3D"138.8451329686523=
" stroke=3D"#3366cc" stroke-width=3D"1"></line><line x1=3D"365.777726801866=
66" y1=3D"138.8451329686523" x2=3D"365.71594271636803" y2=3D"138.8224006129=
0653" stroke=3D"#3366cc" stroke-width=3D"1"></line><line x1=3D"365.71594271=
636803" y1=3D"138.82240061290653" x2=3D"365.6664386489368" y2=3D"138.799688=
11074912" stroke=3D"#3366cc" stroke-width=3D"1"></line><line x1=3D"365.6664=
386489368" y1=3D"138.79968811074912" x2=3D"365.56722491327196" y2=3D"138.77=
699542753152" stroke=3D"#3366cc" stroke-width=3D"1"></line><line x1=3D"365.=
56722491327196" y1=3D"138.77699542753152" x2=3D"365.5050765725355" y2=3D"13=
8.75432252869584" stroke=3D"#3366cc" stroke-width=3D"1"></line><line x1=3D"=
365.5050765725355" y1=3D"138.75432252869584" x2=3D"365.4054145295289" y2=3D=
"138.73166937977456" stroke=3D"#3366cc" stroke-width=3D"1"></line><line x1=
=3D"365.4054145295289" y1=3D"138.73166937977456" x2=3D"365.3054745857291" y=
2=3D"138.70903594639006" stroke=3D"#3366cc" stroke-width=3D"1"></line><line=
 x1=3D"365.3054745857291" y1=3D"138.70903594639006" x2=3D"365.255399915869"=
 y2=3D"138.68642219425445" stroke=3D"#3366cc" stroke-width=3D"1"></line><li=
ne x1=3D"365.255399915869" y1=3D"138.68642219425445" x2=3D"365.205255186986=
6" y2=3D"138.66382808916927" stroke=3D"#3366cc" stroke-width=3D"1"></line><=
line x1=3D"365.2052551869866" y1=3D"138.66382808916927" x2=3D"365.104754766=
0784" y2=3D"138.64125359702496" stroke=3D"#3366cc" stroke-width=3D"1"></lin=
e><line x1=3D"365.1047547660784" y1=3D"138.64125359702496" x2=3D"365.066994=
3350644" y2=3D"138.60742855867656" stroke=3D"#3366cc" stroke-width=3D"1"></=
line><line x1=3D"365.0669943350644" y1=3D"138.60742855867656" x2=3D"365.041=
79859474925" y2=3D"138.58490295023728" stroke=3D"#3366cc" stroke-width=3D"1=
"></line><line x1=3D"365.04179859474925" y1=3D"138.58490295023728" x2=3D"36=
4.9534737572818" y2=3D"138.5623968360526" stroke=3D"#3366cc" stroke-width=
=3D"1"></line><line x1=3D"364.9534737572818" y1=3D"138.5623968360526" x2=3D=
"364.85226383722767" y2=3D"138.53991018241013" stroke=3D"#3366cc" stroke-wi=
dth=3D"1"></line><line x1=3D"364.85226383722767" y1=3D"138.53991018241013" =
x2=3D"364.7761683964937" y2=3D"138.51744295568466" stroke=3D"#3366cc" strok=
e-width=3D"1"></line><line x1=3D"364.7761683964937" y1=3D"138.5174429556846=
6" x2=3D"364.6871857035606" y2=3D"138.4949951223381" stroke=3D"#3366cc" str=
oke-width=3D"1"></line><line x1=3D"364.6871857035606" y1=3D"138.49499512233=
81" x2=3D"364.59798154236347" y2=3D"138.47256664891924" stroke=3D"#3366cc" =
stroke-width=3D"1"></line><line x1=3D"364.59798154236347" y1=3D"138.4725666=
4891924" x2=3D"364.50855480773" y2=3D"138.45015750206323" stroke=3D"#3366cc=
" stroke-width=3D"1"></line><line x1=3D"364.50855480773" y1=3D"138.45015750=
206323" x2=3D"364.4445416827975" y2=3D"138.42776764849143" stroke=3D"#3366c=
c" stroke-width=3D"1"></line><line x1=3D"364.4445416827975" y1=3D"138.42776=
764849143" x2=3D"364.3675747116539" y2=3D"138.40539705501112" stroke=3D"#33=
66cc" stroke-width=3D"1"></line><line x1=3D"364.3675747116539" y1=3D"138.40=
539705501112" x2=3D"364.2904421012768" y2=3D"138.38304568851512" stroke=3D"=
#3366cc" stroke-width=3D"1"></line><line x1=3D"364.2904421012768" y1=3D"138=
.38304568851512" x2=3D"364.25181345828236" y2=3D"138.36071351598153" stroke=
=3D"#3366cc" stroke-width=3D"1"></line><line x1=3D"364.25181345828236" y1=
=3D"138.36071351598153" x2=3D"364.20024375280656" y2=3D"138.33840050447347"=
 stroke=3D"#3366cc" stroke-width=3D"1"></line><line x1=3D"364.2002437528065=
6" y1=3D"138.33840050447347" x2=3D"364.1098178357264" y2=3D"138.31610662113=
877" stroke=3D"#3366cc" stroke-width=3D"1"></line><line x1=3D"364.109817835=
7264" y1=3D"138.31610662113877" x2=3D"364.0321279083655" y2=3D"138.29383183=
320974" stroke=3D"#3366cc" stroke-width=3D"1"></line><line x1=3D"364.032127=
9083655" y1=3D"138.29383183320974" x2=3D"363.91527634603005" y2=3D"138.2715=
7610800268" stroke=3D"#3366cc" stroke-width=3D"1"></line><line x1=3D"363.91=
527634603005" y1=3D"138.27157610800268" x2=3D"363.8371631168782" y2=3D"138.=
24933941291783" stroke=3D"#3366cc" stroke-width=3D"1"></line><line x1=3D"36=
3.8371631168782" y1=3D"138.24933941291783" x2=3D"363.79804256820006" y2=3D"=
138.21601998066325" stroke=3D"#3366cc" stroke-width=3D"1"></line><line x1=
=3D"363.79804256820006" y1=3D"138.21601998066325" x2=3D"363.75887927260175"=
 y2=3D"138.19383071880745" stroke=3D"#3366cc" stroke-width=3D"1"></line><li=
ne x1=3D"363.75887927260175" y1=3D"138.19383071880745" x2=3D"363.6673314856=
061" y2=3D"138.17166037363071" stroke=3D"#3366cc" stroke-width=3D"1"></line=
><line x1=3D"363.6673314856061" y1=3D"138.17166037363071" x2=3D"363.5755492=
609999" y2=3D"138.149508912907" stroke=3D"#3366cc" stroke-width=3D"1"></lin=
e><line x1=3D"363.5755492609999" y1=3D"138.149508912907" x2=3D"363.43084349=
2639" y2=3D"138.12737630449263" stroke=3D"#3366cc" stroke-width=3D"1"></lin=
e><line x1=3D"363.430843492639" y1=3D"138.12737630449263" x2=3D"363.3648745=
08209" y2=3D"138.10526251632572" stroke=3D"#3366cc" stroke-width=3D"1"></li=
ne><line x1=3D"363.364874508209" y1=3D"138.10526251632572" x2=3D"363.259070=
9210497" y2=3D"138.08316751642633" stroke=3D"#3366cc" stroke-width=3D"1"></=
line><line x1=3D"363.2590709210497" y1=3D"138.08316751642633" x2=3D"363.139=
6673487959" y2=3D"138.0610912728958" stroke=3D"#3366cc" stroke-width=3D"1">=
</line><line x1=3D"363.1396673487959" y1=3D"138.0610912728958" x2=3D"363.07=
315974180625" y2=3D"138.03903375391675" stroke=3D"#3366cc" stroke-width=3D"=
1"></line><line x1=3D"363.07315974180625" y1=3D"138.03903375391675" x2=3D"3=
62.9931873639873" y2=3D"138.01699492775262" stroke=3D"#3366cc" stroke-width=
=3D"1"></line><line x1=3D"362.9931873639873" y1=3D"138.01699492775262" x2=
=3D"362.9130361435793" y2=3D"137.98397166830912" stroke=3D"#3366cc" stroke-=
width=3D"1"></line><line x1=3D"362.9130361435793" y1=3D"137.98397166830912"=
 x2=3D"362.8058882637114" y2=3D"137.96197943586338" stroke=3D"#3366cc" stro=
ke-width=3D"1"></line><line x1=3D"362.8058882637114" y1=3D"137.961979435863=
38" x2=3D"362.75219396284893" y2=3D"137.94000578578778" stroke=3D"#3366cc" =
stroke-width=3D"1"></line><line x1=3D"362.75219396284893" y1=3D"137.9400057=
8578778" x2=3D"362.684962768642" y2=3D"137.91805068670644" stroke=3D"#3366c=
c" stroke-width=3D"1"></line><line x1=3D"362.684962768642" y1=3D"137.918050=
68670644" x2=3D"362.63108686353706" y2=3D"137.89611410732286" stroke=3D"#33=
66cc" stroke-width=3D"1"></line><line x1=3D"362.63108686353706" y1=3D"137.8=
9611410732286" x2=3D"362.56362789552827" y2=3D"137.87419601641963" stroke=
=3D"#3366cc" stroke-width=3D"1"></line><line x1=3D"362.56362789552827" y1=
=3D"137.87419601641963" x2=3D"362.4960417183776" y2=3D"137.8413534778716" s=
troke=3D"#3366cc" stroke-width=3D"1"></line><line x1=3D"362.4960417183776" =
y1=3D"137.8413534778716" x2=3D"362.4012064432938" y2=3D"137.8194814721103" =
stroke=3D"#3366cc" stroke-width=3D"1"></line><line x1=3D"362.4012064432938"=
 y1=3D"137.8194814721103" x2=3D"362.3333129978689" y2=3D"137.79762784618796=
" stroke=3D"#3366cc" stroke-width=3D"1"></line><line x1=3D"362.333312997868=
9" y1=3D"137.79762784618796" x2=3D"362.3061195677918" y2=3D"137.76488180200=
744" stroke=3D"#3366cc" stroke-width=3D"1"></line><line x1=3D"362.306119567=
7918" y1=3D"137.76488180200744" x2=3D"362.2789054897021" y2=3D"137.74307399=
081985" stroke=3D"#3366cc" stroke-width=3D"1"></line><line x1=3D"362.278905=
4897021" y1=3D"137.74307399081985" x2=3D"362.16984206854187" y2=3D"137.7212=
8445178453" stroke=3D"#3366cc" stroke-width=3D"1"></line><line x1=3D"362.16=
984206854187" y1=3D"137.72128445178453" x2=3D"362.1288575710831" y2=3D"137.=
68863433661411" stroke=3D"#3366cc" stroke-width=3D"1"></line><line x1=3D"36=
2.1288575710831" y1=3D"137.68863433661411" x2=3D"362.0193358995424" y2=3D"1=
37.66689034427944" stroke=3D"#3366cc" stroke-width=3D"1"></line><line x1=3D=
"362.0193358995424" y1=3D"137.66689034427944" x2=3D"361.9644493051677" y2=
=3D"137.64516451735398" stroke=3D"#3366cc" stroke-width=3D"1"></line><line =
x1=3D"361.9644493051677" y1=3D"137.64516451735398" x2=3D"361.85442331201625=
" y2=3D"137.6234568255115" stroke=3D"#3366cc" stroke-width=3D"1"></line><li=
ne x1=3D"361.85442331201625" y1=3D"137.6234568255115" x2=3D"361.74405851619=
57" y2=3D"137.60176723850176" stroke=3D"#3366cc" stroke-width=3D"1"></line>=
<line x1=3D"361.7440585161957" y1=3D"137.60176723850176" x2=3D"361.67490754=
139254" y2=3D"137.58009572614992" stroke=3D"#3366cc" stroke-width=3D"1"></l=
ine><line x1=3D"361.67490754139254" y1=3D"137.58009572614992" x2=3D"361.550=
09857328764" y2=3D"137.55844225835665" stroke=3D"#3366cc" stroke-width=3D"1=
"></line><line x1=3D"361.55009857328764" y1=3D"137.55844225835665" x2=3D"36=
1.48057199644654" y2=3D"137.53680680509774" stroke=3D"#3366cc" stroke-width=
=3D"1"></line><line x1=3D"361.48057199644654" y1=3D"137.53680680509774" x2=
=3D"361.38300764537513" y2=3D"137.51518933642384" stroke=3D"#3366cc" stroke=
-width=3D"1"></line><line x1=3D"361.38300764537513" y1=3D"137.5151893364238=
4" x2=3D"361.2991691530592" y2=3D"137.4935898224602" stroke=3D"#3366cc" str=
oke-width=3D"1"></line><line x1=3D"361.2991691530592" y1=3D"137.49358982246=
02" x2=3D"361.2571762494596" y2=3D"137.47200823340646" stroke=3D"#3366cc" s=
troke-width=3D"1"></line><line x1=3D"361.2571762494596" y1=3D"137.472008233=
40646" x2=3D"361.14495403919267" y2=3D"137.45044453953645" stroke=3D"#3366c=
c" stroke-width=3D"1"></line><line x1=3D"361.14495403919267" y1=3D"137.4504=
4453953645" x2=3D"361.0887108905427" y2=3D"137.42889871119775" stroke=3D"#3=
366cc" stroke-width=3D"1"></line><line x1=3D"361.0887108905427" y1=3D"137.4=
2889871119775" x2=3D"360.97595912119624" y2=3D"137.40737071881168" stroke=
=3D"#3366cc" stroke-width=3D"1"></line><line x1=3D"360.97595912119624" y1=
=3D"137.40737071881168" x2=3D"360.84868794697843" y2=3D"137.38586053287295"=
 stroke=3D"#3366cc" stroke-width=3D"1"></line><line x1=3D"360.8486879469784=
3" y1=3D"137.38586053287295" x2=3D"360.73517735606725" y2=3D"137.3643681239=
495" stroke=3D"#3366cc" stroke-width=3D"1"></line><line x1=3D"360.735177356=
06725" y1=3D"137.3643681239495" x2=3D"360.63555983160063" y2=3D"137.3428934=
6268193" stroke=3D"#3366cc" stroke-width=3D"1"></line><line x1=3D"360.63555=
983160063" y1=3D"137.34289346268193" x2=3D"360.5070719616278" y2=3D"137.321=
4365197838" stroke=3D"#3366cc" stroke-width=3D"1"></line><line x1=3D"360.50=
70719616278" y1=3D"137.3214365197838" x2=3D"360.4498180530912" y2=3D"137.29=
99972660409" stroke=3D"#3366cc" stroke-width=3D"1"></line><line x1=3D"360.4=
498180530912" y1=3D"137.2999972660409" x2=3D"360.39247253826187" y2=3D"137.=
27857567231132" stroke=3D"#3366cc" stroke-width=3D"1"></line><line x1=3D"36=
0.39247253826187" y1=3D"137.27857567231132" x2=3D"360.26310867129035" y2=3D=
"137.2571717095251" stroke=3D"#3366cc" stroke-width=3D"1"></line><line x1=
=3D"360.26310867129035" y1=3D"137.2571717095251" x2=3D"360.1477252666162" y=
2=3D"137.23578534868392" stroke=3D"#3366cc" stroke-width=3D"1"></line><line=
 x1=3D"360.1477252666162" y1=3D"137.23578534868392" x2=3D"360.0609432892972=
" y2=3D"137.21441656086103" stroke=3D"#3366cc" stroke-width=3D"1"></line><l=
ine x1=3D"360.0609432892972" y1=3D"137.21441656086103" x2=3D"359.9884641157=
1486" y2=3D"137.1930653172009" stroke=3D"#3366cc" stroke-width=3D"1"></line=
><line x1=3D"359.98846411571486" y1=3D"137.1930653172009" x2=3D"359.8721917=
0515283" y2=3D"137.17173158891896" stroke=3D"#3366cc" stroke-width=3D"1"></=
line><line x1=3D"359.87219170515283" y1=3D"137.17173158891896" x2=3D"359.68=
24408206515" y2=3D"137.15041534730153" stroke=3D"#3366cc" stroke-width=3D"1=
"></line><line x1=3D"359.6824408206515" y1=3D"137.15041534730153" x2=3D"359=
.5945235097098" y2=3D"137.12911656370537" stroke=3D"#3366cc" stroke-width=
=3D"1"></line><line x1=3D"359.5945235097098" y1=3D"137.12911656370537" x2=
=3D"359.50639000844154" y2=3D"137.1078352095577" stroke=3D"#3366cc" stroke-=
width=3D"1"></line><line x1=3D"359.50639000844154" y1=3D"137.1078352095577"=
 x2=3D"359.4180392509932" y2=3D"137.0865712563556" stroke=3D"#3366cc" strok=
e-width=3D"1"></line><line x1=3D"359.4180392509932" y1=3D"137.0865712563556=
" x2=3D"359.3294701636093" y2=3D"137.06532467566623" stroke=3D"#3366cc" str=
oke-width=3D"1"></line><line x1=3D"359.3294701636093" y1=3D"137.06532467566=
623" x2=3D"359.21103655192775" y2=3D"137.04409543912632" stroke=3D"#3366cc"=
 stroke-width=3D"1"></line><line x1=3D"359.21103655192775" y1=3D"137.044095=
43912632" x2=3D"359.0773292664546" y2=3D"137.02288351844192" stroke=3D"#336=
6cc" stroke-width=3D"1"></line><line x1=3D"359.0773292664546" y1=3D"137.022=
88351844192" x2=3D"359.032649095546" y2=3D"137.00168888538838" stroke=3D"#3=
366cc" stroke-width=3D"1"></line><line x1=3D"359.032649095546" y1=3D"137.00=
168888538838" x2=3D"359.00283134081263" y2=3D"136.98051151180994" stroke=3D=
"#3366cc" stroke-width=3D"1"></line><line x1=3D"359.00283134081263" y1=3D"1=
36.98051151180994" x2=3D"358.97298875863703" y2=3D"136.95935136961947" stro=
ke=3D"#3366cc" stroke-width=3D"1"></line><line x1=3D"358.97298875863703" y1=
=3D"136.95935136961947" x2=3D"358.86834360656877" y2=3D"136.93820843079862"=
 stroke=3D"#3366cc" stroke-width=3D"1"></line><line x1=3D"358.8683436065687=
7" y1=3D"136.93820843079862" x2=3D"358.8084089117956" y2=3D"136.91708266739=
7" stroke=3D"#3366cc" stroke-width=3D"1"></line><line x1=3D"358.80840891179=
56" y1=3D"136.917082667397" x2=3D"358.748373823852" y2=3D"136.8959740515325=
3" stroke=3D"#3366cc" stroke-width=3D"1"></line><line x1=3D"358.74837382385=
2" y1=3D"136.89597405153253" x2=3D"358.7032814222794" y2=3D"136.87488255539=
083" stroke=3D"#3366cc" stroke-width=3D"1"></line><line x1=3D"358.703281422=
2794" y1=3D"136.87488255539083" x2=3D"358.6430698346243" y2=3D"136.85380815=
122514" stroke=3D"#3366cc" stroke-width=3D"1"></line><line x1=3D"358.643069=
8346243" y1=3D"136.85380815122514" x2=3D"358.55256236450197" y2=3D"136.8222=
2853190163" stroke=3D"#3366cc" stroke-width=3D"1"></line><line x1=3D"358.55=
256236450197" y1=3D"136.82222853190163" x2=3D"358.46182576129945" y2=3D"136=
.801196736726" stroke=3D"#3366cc" stroke-width=3D"1"></line><line x1=3D"358=
.46182576129945" y1=3D"136.801196736726" x2=3D"358.4315291076592" y2=3D"136=
.78018193694226" stroke=3D"#3366cc" stroke-width=3D"1"></line><line x1=3D"3=
58.4315291076592" y1=3D"136.78018193694226" x2=3D"358.34048518286266" y2=3D=
"136.7591841051053" stroke=3D"#3366cc" stroke-width=3D"1"></line><line x1=
=3D"358.34048518286266" y1=3D"136.7591841051053" x2=3D"358.2796604943192" y=
2=3D"136.73820321383636" stroke=3D"#3366cc" stroke-width=3D"1"></line><line=
 x1=3D"358.2796604943192" y1=3D"136.73820321383636" x2=3D"358.1729682727054=
" y2=3D"136.71723923582303" stroke=3D"#3366cc" stroke-width=3D"1"></line><l=
ine x1=3D"358.1729682727054" y1=3D"136.71723923582303" x2=3D"358.0353242152=
88" y2=3D"136.69629214381877" stroke=3D"#3366cc" stroke-width=3D"1"></line>=
<line x1=3D"358.035324215288" y1=3D"136.69629214381877" x2=3D"358.004664727=
4284" y2=3D"136.67536191064292" stroke=3D"#3366cc" stroke-width=3D"1"></lin=
e><line x1=3D"358.0046647274284" y1=3D"136.67536191064292" x2=3D"357.850972=
64319285" y2=3D"136.6544485091803" stroke=3D"#3366cc" stroke-width=3D"1"></=
line><line x1=3D"357.85097264319285" y1=3D"136.6544485091803" x2=3D"357.773=
8787457066" y2=3D"136.6335519123812" stroke=3D"#3366cc" stroke-width=3D"1">=
</line><line x1=3D"357.7738787457066" y1=3D"136.6335519123812" x2=3D"357.69=
66186616347" y2=3D"136.61267209326093" stroke=3D"#3366cc" stroke-width=3D"1=
"></line><line x1=3D"357.6966186616347" y1=3D"136.61267209326093" x2=3D"357=
.6501825431257" y2=3D"136.5918090248999" stroke=3D"#3366cc" stroke-width=3D=
"1"></line><line x1=3D"357.6501825431257" y1=3D"136.5918090248999" x2=3D"35=
7.60368618314874" y2=3D"136.57096268044316" stroke=3D"#3366cc" stroke-width=
=3D"1"></line><line x1=3D"357.60368618314874" y1=3D"136.57096268044316" x2=
=3D"357.5105121121593" y2=3D"136.5501330331003" stroke=3D"#3366cc" stroke-w=
idth=3D"1"></line><line x1=3D"357.5105121121593" y1=3D"136.5501330331003" x=
2=3D"357.43268159488093" y2=3D"136.52932005614528" stroke=3D"#3366cc" strok=
e-width=3D"1"></line><line x1=3D"357.43268159488093" y1=3D"136.529320056145=
28" x2=3D"357.3546816965827" y2=3D"136.50852372291607" stroke=3D"#3366cc" s=
troke-width=3D"1"></line><line x1=3D"357.3546816965827" y1=3D"136.508523722=
91607" x2=3D"357.3078001475539" y2=3D"136.48774400681467" stroke=3D"#3366cc=
" stroke-width=3D"1"></line><line x1=3D"357.3078001475539" y1=3D"136.487744=
00681467" x2=3D"357.198170796684" y2=3D"136.46698088130674" stroke=3D"#3366=
cc" stroke-width=3D"1"></line><line x1=3D"357.198170796684" y1=3D"136.46698=
088130674" x2=3D"357.04097344327397" y2=3D"136.43586724251995" stroke=3D"#3=
366cc" stroke-width=3D"1"></line><line x1=3D"357.04097344327397" y1=3D"136.=
43586724251995" x2=3D"356.9147172523956" y2=3D"136.41514547782415" stroke=
=3D"#3366cc" stroke-width=3D"1"></line><line x1=3D"356.9147172523956" y1=3D=
"136.41514547782415" x2=3D"356.8038770607408" y2=3D"136.39444021135046" str=
oke=3D"#3366cc" stroke-width=3D"1"></line><line x1=3D"356.8038770607408" y1=
=3D"136.39444021135046" x2=3D"356.74038556650686" y2=3D"136.3737514168486" =
stroke=3D"#3366cc" stroke-width=3D"1"></line><line x1=3D"356.74038556650686=
" y1=3D"136.3737514168486" x2=3D"356.7085975918091" y2=3D"136.3530790681310=
5" stroke=3D"#3366cc" stroke-width=3D"1"></line><line x1=3D"356.70859759180=
91" y1=3D"136.35307906813105" x2=3D"356.58116300734446" y2=3D"136.332423139=
07272" stroke=3D"#3366cc" stroke-width=3D"1"></line><line x1=3D"356.5811630=
0734446" y1=3D"136.33242313907272" x2=3D"356.5172753984097" y2=3D"136.31178=
36036106" stroke=3D"#3366cc" stroke-width=3D"1"></line><line x1=3D"356.5172=
753984097" y1=3D"136.3117836036106" x2=3D"356.4372554073174" y2=3D"136.2911=
604357437" stroke=3D"#3366cc" stroke-width=3D"1"></line><line x1=3D"356.437=
2554073174" y1=3D"136.2911604357437" x2=3D"356.35705636037864" y2=3D"136.27=
055360953298" stroke=3D"#3366cc" stroke-width=3D"1"></line><line x1=3D"356.=
35705636037864" y1=3D"136.27055360953298" x2=3D"356.29276766310164" y2=3D"1=
36.24996309910082" stroke=3D"#3366cc" stroke-width=3D"1"></line><line x1=3D=
"356.29276766310164" y1=3D"136.24996309910082" x2=3D"356.16384328263877" y2=
=3D"136.2293888786311" stroke=3D"#3366cc" stroke-width=3D"1"></line><line x=
1=3D"356.16384328263877" y1=3D"136.2293888786311" x2=3D"356.13153959489784"=
 y2=3D"136.20883092236906" stroke=3D"#3366cc" stroke-width=3D"1"></line><li=
ne x1=3D"356.13153959489784" y1=3D"136.20883092236906" x2=3D"356.0506527649=
846" y2=3D"136.18828920462073" stroke=3D"#3366cc" stroke-width=3D"1"></line=
><line x1=3D"356.0506527649846" y1=3D"136.18828920462073" x2=3D"355.9858116=
0913153" y2=3D"136.16776369975312" stroke=3D"#3366cc" stroke-width=3D"1"></=
line><line x1=3D"355.98581160913153" y1=3D"136.16776369975312" x2=3D"355.87=
20565492967" y2=3D"136.1472543821939" stroke=3D"#3366cc" stroke-width=3D"1"=
></line><line x1=3D"355.8720565492967" y1=3D"136.1472543821939" x2=3D"355.7=
5793929398225" y2=3D"136.12676122643109" stroke=3D"#3366cc" stroke-width=3D=
"1"></line><line x1=3D"355.75793929398225" y1=3D"136.12676122643109" x2=3D"=
355.62707309976366" y2=3D"136.10628420701306" stroke=3D"#3366cc" stroke-wid=
th=3D"1"></line><line x1=3D"355.62707309976366" y1=3D"136.10628420701306" x=
2=3D"355.54503841272003" y2=3D"136.08582329854826" stroke=3D"#3366cc" strok=
e-width=3D"1"></line><line x1=3D"355.54503841272003" y1=3D"136.085823298548=
26" x2=3D"355.4463482931202" y2=3D"136.065378475705" stroke=3D"#3366cc" str=
oke-width=3D"1"></line><line x1=3D"355.4463482931202" y1=3D"136.06537847570=
5" x2=3D"355.3473856739949" y2=3D"136.04494971321122" stroke=3D"#3366cc" st=
roke-width=3D"1"></line><line x1=3D"355.3473856739949" y1=3D"136.0449497132=
1122" x2=3D"355.31433731838246" y2=3D"136.0245369858545" stroke=3D"#3366cc"=
 stroke-width=3D"1"></line><line x1=3D"355.31433731838246" y1=3D"136.024536=
9858545" x2=3D"355.24814904634513" y2=3D"135.9837595359987" stroke=3D"#3366=
cc" stroke-width=3D"1"></line><line x1=3D"355.24814904634513" y1=3D"135.983=
7595359987" x2=3D"355.18183831675043" y2=3D"135.96339476337053" stroke=3D"#=
3366cc" stroke-width=3D"1"></line><line x1=3D"355.18183831675043" y1=3D"135=
.96339476337053" x2=3D"355.09877700698576" y2=3D"135.94304592562082" stroke=
=3D"#3366cc" stroke-width=3D"1"></line><line x1=3D"355.09877700698576" y1=
=3D"135.94304592562082" x2=3D"355.01552275556173" y2=3D"135.9227129978319" =
stroke=3D"#3366cc" stroke-width=3D"1"></line><line x1=3D"355.01552275556173=
" y1=3D"135.9227129978319" x2=3D"354.9153617054041" y2=3D"135.9023959551444=
" stroke=3D"#3366cc" stroke-width=3D"1"></line><line x1=3D"354.915361705404=
1" y1=3D"135.9023959551444" x2=3D"354.79815226954753" y2=3D"135.88209477275=
73" stroke=3D"#3366cc" stroke-width=3D"1"></line><line x1=3D"354.7981522695=
4753" y1=3D"135.8820947727573" x2=3D"354.69738105286575" y2=3D"135.86180942=
592745" stroke=3D"#3366cc" stroke-width=3D"1"></line><line x1=3D"354.697381=
05286575" y1=3D"135.86180942592745" x2=3D"354.57945541235256" y2=3D"135.841=
5398899697" stroke=3D"#3366cc" stroke-width=3D"1"></line><line x1=3D"354.57=
945541235256" y1=3D"135.8415398899697" x2=3D"354.5456909829857" y2=3D"135.8=
2128614025652" stroke=3D"#3366cc" stroke-width=3D"1"></line><line x1=3D"354=
.5456909829857" y1=3D"135.82128614025652" x2=3D"354.4780665494857" y2=3D"13=
5.80104815221785" stroke=3D"#3366cc" stroke-width=3D"1"></line><line x1=3D"=
354.4780665494857" y1=3D"135.80104815221785" x2=3D"354.4272643593751" y2=3D=
"135.76061936317032" stroke=3D"#3366cc" stroke-width=3D"1"></line><line x1=
=3D"354.4272643593751" y1=3D"135.76061936317032" x2=3D"354.3084451296167" y=
2=3D"135.74042851330728" stroke=3D"#3366cc" stroke-width=3D"1"></line><line=
 x1=3D"354.3084451296167" y1=3D"135.74042851330728" x2=3D"354.2062856140209=
4" y2=3D"135.72025332741006" stroke=3D"#3366cc" stroke-width=3D"1"></line><=
line x1=3D"354.20628561402094" y1=3D"135.72025332741006" x2=3D"354.13801713=
790946" y2=3D"135.70009378119332" stroke=3D"#3366cc" stroke-width=3D"1"></l=
ine><line x1=3D"354.13801713790946" y1=3D"135.70009378119332" x2=3D"354.052=
49827337417" y2=3D"135.67994985042844" stroke=3D"#3366cc" stroke-width=3D"1=
"></line><line x1=3D"354.05249827337417" y1=3D"135.67994985042844" x2=3D"35=
3.91524223536527" y2=3D"135.65982151094272" stroke=3D"#3366cc" stroke-width=
=3D"1"></line><line x1=3D"353.91524223536527" y1=3D"135.65982151094272" x2=
=3D"353.8464165990021" y2=3D"135.63970873861982" stroke=3D"#3366cc" stroke-=
width=3D"1"></line><line x1=3D"353.8464165990021" y1=3D"135.63970873861982"=
 x2=3D"353.72565279095517" y2=3D"135.6196115093992" stroke=3D"#3366cc" stro=
ke-width=3D"1"></line><line x1=3D"353.72565279095517" y1=3D"135.61961150939=
92" x2=3D"353.673772049753" y2=3D"135.59952979927604" stroke=3D"#3366cc" st=
roke-width=3D"1"></line><line x1=3D"353.673772049753" y1=3D"135.59952979927=
604" x2=3D"353.6218161008784" y2=3D"135.56943628002523" stroke=3D"#3366cc" =
stroke-width=3D"1"></line><line x1=3D"353.6218161008784" y1=3D"135.56943628=
002523" x2=3D"353.5176777057093" y2=3D"135.549393262989" stroke=3D"#3366cc"=
 stroke-width=3D"1"></line><line x1=3D"353.5176777057093" y1=3D"135.5493932=
62989" x2=3D"353.48289755827136" y2=3D"135.5293656814699" stroke=3D"#3366cc=
" stroke-width=3D"1"></line><line x1=3D"353.48289755827136" y1=3D"135.52936=
56814699" x2=3D"353.39579924293565" y2=3D"135.49935319883446" stroke=3D"#33=
66cc" stroke-width=3D"1"></line><line x1=3D"353.39579924293565" y1=3D"135.4=
9935319883446" x2=3D"353.3434384752266" y2=3D"135.47936410229516" stroke=3D=
"#3366cc" stroke-width=3D"1"></line><line x1=3D"353.3434384752266" y1=3D"13=
5.47936410229516" x2=3D"353.25600018076796" y2=3D"135.4593903583661" stroke=
=3D"#3366cc" stroke-width=3D"1"></line><line x1=3D"353.25600018076796" y1=
=3D"135.4593903583661" x2=3D"353.15079186905126" y2=3D"135.42945847708302" =
stroke=3D"#3366cc" stroke-width=3D"1"></line><line x1=3D"353.15079186905126=
" y1=3D"135.42945847708302" x2=3D"353.0452738170103" y2=3D"135.399561006860=
9" stroke=3D"#3366cc" stroke-width=3D"1"></line><line x1=3D"353.04527381701=
03" y1=3D"135.3995610068609" x2=3D"352.93944419546597" y2=3D"135.3796484382=
6376" stroke=3D"#3366cc" stroke-width=3D"1"></line><line x1=3D"352.93944419=
546597" y1=3D"135.37964843826376" x2=3D"352.81558005152056" y2=3D"135.35975=
110499223" stroke=3D"#3366cc" stroke-width=3D"1"></line><line x1=3D"352.815=
58005152056" y1=3D"135.35975110499223" x2=3D"352.7446078716515" y2=3D"135.3=
398689837507" stroke=3D"#3366cc" stroke-width=3D"1"></line><line x1=3D"352.=
7446078716515" y1=3D"135.3398689837507" x2=3D"352.65569455608863" y2=3D"135=
.32000205129694" stroke=3D"#3366cc" stroke-width=3D"1"></line><line x1=3D"3=
52.65569455608863" y1=3D"135.32000205129694" x2=3D"352.4950926184045" y2=3D=
"135.29023008088186" stroke=3D"#3366cc" stroke-width=3D"1"></line><line x1=
=3D"352.4950926184045" y1=3D"135.29023008088186" x2=3D"352.4055573754331" y=
2=3D"135.2704010190617" stroke=3D"#3366cc" stroke-width=3D"1"></line><line =
x1=3D"352.4055573754331" y1=3D"135.2704010190617" x2=3D"352.31579790171673"=
 y2=3D"135.25058706509958" stroke=3D"#3366cc" stroke-width=3D"1"></line><li=
ne x1=3D"352.31579790171673" y1=3D"135.25058706509958" x2=3D"352.1717135302=
9255" y2=3D"135.23078819599158" stroke=3D"#3366cc" stroke-width=3D"1"></lin=
e><line x1=3D"352.17171353029255" y1=3D"135.23078819599158" x2=3D"352.09945=
354790807" y2=3D"135.20111812623898" stroke=3D"#3366cc" stroke-width=3D"1">=
</line><line x1=3D"352.09945354790807" y1=3D"135.20111812623898" x2=3D"351.=
95449505254214" y2=3D"135.18135686896804" stroke=3D"#3366cc" stroke-width=
=3D"1"></line><line x1=3D"351.95449505254214" y1=3D"135.18135686896804" x2=
=3D"351.91816363623064" y2=3D"135.16161061644965" stroke=3D"#3366cc" stroke=
-width=3D"1"></line><line x1=3D"351.91816363623064" y1=3D"135.1616106164496=
5" x2=3D"351.6444977167475" y2=3D"135.13201932179027" stroke=3D"#3366cc" st=
roke-width=3D"1"></line><line x1=3D"351.6444977167475" y1=3D"135.1320193217=
9027" x2=3D"351.4976836287268" y2=3D"135.10246165997918" stroke=3D"#3366cc"=
 stroke-width=3D"1"></line><line x1=3D"351.4976836287268" y1=3D"135.1024616=
5997918" x2=3D"351.3871770485145" y2=3D"135.08277519929854" stroke=3D"#3366=
cc" stroke-width=3D"1"></line><line x1=3D"351.3871770485145" y1=3D"135.0827=
7519929854" x2=3D"351.3317957254341" y2=3D"135.0532734226607" stroke=3D"#33=
66cc" stroke-width=3D"1"></line><line x1=3D"351.3317957254341" y1=3D"135.05=
32734226607" x2=3D"351.2578205926253" y2=3D"135.0238050758053" stroke=3D"#3=
366cc" stroke-width=3D"1"></line><line x1=3D"351.2578205926253" y1=3D"135.0=
238050758053" x2=3D"351.1279955741655" y2=3D"135.004178045955" stroke=3D"#3=
366cc" stroke-width=3D"1"></line><line x1=3D"351.1279955741655" y1=3D"135.0=
04178045955" x2=3D"351.0908161734017" y2=3D"134.98456581778774" stroke=3D"#=
3366cc" stroke-width=3D"1"></line><line x1=3D"351.0908161734017" y1=3D"134.=
98456581778774" x2=3D"350.94171168743634" y2=3D"134.94538567731877" stroke=
=3D"#3366cc" stroke-width=3D"1"></line><line x1=3D"350.94171168743634" y1=
=3D"134.94538567731877" x2=3D"350.8482054013641" y2=3D"134.9258177205511" s=
troke=3D"#3366cc" stroke-width=3D"1"></line><line x1=3D"350.8482054013641" =
y1=3D"134.9258177205511" x2=3D"350.7919843088599" y2=3D"134.9062644765343" =
stroke=3D"#3366cc" stroke-width=3D"1"></line><line x1=3D"350.7919843088599"=
 y1=3D"134.9062644765343" x2=3D"350.7544545262452" y2=3D"134.86720203837163=
" stroke=3D"#3366cc" stroke-width=3D"1"></line><line x1=3D"350.754454526245=
2" y1=3D"134.86720203837163" x2=3D"350.62278994686835" y2=3D"134.8379436666=
555" stroke=3D"#3366cc" stroke-width=3D"1"></line><line x1=3D"350.622789946=
86835" y1=3D"134.8379436666555" x2=3D"350.4717214866591" y2=3D"134.80871817=
567862" stroke=3D"#3366cc" stroke-width=3D"1"></line><line x1=3D"350.471721=
4866591" y1=3D"134.80871817567862" x2=3D"350.3390122242958" y2=3D"134.78925=
274564014" stroke=3D"#3366cc" stroke-width=3D"1"></line><line x1=3D"350.339=
0122242958" y1=3D"134.78925274564014" x2=3D"350.28198605614404" y2=3D"134.7=
6980187463823" stroke=3D"#3366cc" stroke-width=3D"1"></line><line x1=3D"350=
.28198605614404" y1=3D"134.76980187463823" x2=3D"350.14857107951315" y2=3D"=
134.75036554091042" stroke=3D"#3366cc" stroke-width=3D"1"></line><line x1=
=3D"350.14857107951315" y1=3D"134.75036554091042" x2=3D"350.0529696914825" =
y2=3D"134.73094372274315" stroke=3D"#3366cc" stroke-width=3D"1"></line><lin=
e x1=3D"350.0529696914825" y1=3D"134.73094372274315" x2=3D"349.937910398053=
13" y2=3D"134.7115363984714" stroke=3D"#3366cc" stroke-width=3D"1"></line><=
line x1=3D"349.93791039805313" y1=3D"134.7115363984714" x2=3D"349.899475070=
9142" y2=3D"134.69214354647858" stroke=3D"#3366cc" stroke-width=3D"1"></lin=
e><line x1=3D"349.8994750709142" y1=3D"134.69214354647858" x2=3D"349.822480=
5426527" y2=3D"134.67276514519648" stroke=3D"#3366cc" stroke-width=3D"1"></=
line><line x1=3D"349.8224805426527" y1=3D"134.67276514519648" x2=3D"349.726=
00420143215" y2=3D"134.65340117310507" stroke=3D"#3366cc" stroke-width=3D"1=
"></line><line x1=3D"349.72600420143215" y1=3D"134.65340117310507" x2=3D"34=
9.64863571132975" y2=3D"134.6340516087323" stroke=3D"#3366cc" stroke-width=
=3D"1"></line><line x1=3D"349.64863571132975" y1=3D"134.6340516087323" x2=
=3D"349.57109984740276" y2=3D"134.61471643065406" stroke=3D"#3366cc" stroke=
-width=3D"1"></line><line x1=3D"349.57109984740276" y1=3D"134.6147164306540=
6" x2=3D"349.4933958839103" y2=3D"134.59539561749403" stroke=3D"#3366cc" st=
roke-width=3D"1"></line><line x1=3D"349.4933958839103" y1=3D"134.5953956174=
9403" x2=3D"349.4155230903807" y2=3D"134.5760891479234" stroke=3D"#3366cc" =
stroke-width=3D"1"></line><line x1=3D"349.4155230903807" y1=3D"134.57608914=
79234" x2=3D"349.3374807315708" y2=3D"134.55679700066085" stroke=3D"#3366cc=
" stroke-width=3D"1"></line><line x1=3D"349.3374807315708" y1=3D"134.556797=
00066085" x2=3D"349.2592680674239" y2=3D"134.53751915447248" stroke=3D"#336=
6cc" stroke-width=3D"1"></line><line x1=3D"349.2592680674239" y1=3D"134.537=
51915447248" x2=3D"349.1808843530278" y2=3D"134.51825558817148" stroke=3D"#=
3366cc" stroke-width=3D"1"></line><line x1=3D"349.1808843530278" y1=3D"134.=
51825558817148" x2=3D"349.1219838646324" y2=3D"134.49900628061812" stroke=
=3D"#3366cc" stroke-width=3D"1"></line><line x1=3D"349.1219838646324" y1=3D=
"134.49900628061812" x2=3D"349.06298642065684" y2=3D"134.47977121071958" st=
roke=3D"#3366cc" stroke-width=3D"1"></line><line x1=3D"349.06298642065684" =
y1=3D"134.47977121071958" x2=3D"348.98417178939764" y2=3D"134.4605503574297=
8" stroke=3D"#3366cc" stroke-width=3D"1"></line><line x1=3D"348.98417178939=
764" y1=3D"134.46055035742978" x2=3D"348.9249468696328" y2=3D"134.441343699=
74932" stroke=3D"#3366cc" stroke-width=3D"1"></line><line x1=3D"348.9249468=
696328" y1=3D"134.44134369974932" x2=3D"348.84582776659323" y2=3D"134.42215=
121672527" stroke=3D"#3366cc" stroke-width=3D"1"></line><line x1=3D"348.845=
82776659323" y1=3D"134.42215121672527" x2=3D"348.7665336211477" y2=3D"134.3=
9338902394942" stroke=3D"#3366cc" stroke-width=3D"1"></line><line x1=3D"348=
.7665336211477" y1=3D"134.39338902394942" x2=3D"348.68706365705395" y2=3D"1=
34.3646586067567" stroke=3D"#3366cc" stroke-width=3D"1"></line><line x1=3D"=
348.68706365705395" y1=3D"134.3646586067567" x2=3D"348.6074170928948" y2=3D=
"134.34552261375404" stroke=3D"#3366cc" stroke-width=3D"1"></line><line x1=
=3D"348.6074170928948" y1=3D"134.34552261375404" x2=3D"348.56752734017147" =
y2=3D"134.31684500013236" stroke=3D"#3366cc" stroke-width=3D"1"></line><lin=
e x1=3D"348.56752734017147" y1=3D"134.31684500013236" x2=3D"348.42756254647=
7" y2=3D"134.29774414483575" stroke=3D"#3366cc" stroke-width=3D"1"></line><=
line x1=3D"348.427562546477" y1=3D"134.29774414483575" x2=3D"348.3473365720=
238" y2=3D"134.2691191410461" stroke=3D"#3366cc" stroke-width=3D"1"></line>=
<line x1=3D"348.3473365720238" y1=3D"134.2691191410461" x2=3D"348.226659895=
3161" y2=3D"134.24052561060392" stroke=3D"#3366cc" stroke-width=3D"1"></lin=
e><line x1=3D"348.2266598953161" y1=3D"134.24052561060392" x2=3D"348.145982=
4518588" y2=3D"134.22148070801916" stroke=3D"#3366cc" stroke-width=3D"1"></=
line><line x1=3D"348.1459824518588" y1=3D"134.22148070801916" x2=3D"348.085=
3549677846" y2=3D"134.20244974242985" stroke=3D"#3366cc" stroke-width=3D"1"=
></line><line x1=3D"348.0853549677846" y1=3D"134.20244974242985" x2=3D"348.=
00435846072054" y2=3D"134.17392938133636" stroke=3D"#3366cc" stroke-width=
=3D"1"></line><line x1=3D"348.00435846072054" y1=3D"134.17392938133636" x2=
=3D"347.9231784959527" y2=3D"134.15493316915698" stroke=3D"#3366cc" stroke-=
width=3D"1"></line><line x1=3D"347.9231784959527" y1=3D"134.15493316915698"=
 x2=3D"347.8214442831041" y2=3D"134.126464843033" stroke=3D"#3366cc" stroke=
-width=3D"1"></line><line x1=3D"347.8214442831041" y1=3D"134.126464843033" =
x2=3D"347.7398484843508" y2=3D"134.107503257565" stroke=3D"#3366cc" stroke-=
width=3D"1"></line><line x1=3D"347.7398484843508" y1=3D"134.107503257565" x=
2=3D"347.6580664999284" y2=3D"134.08855548746104" stroke=3D"#3366cc" stroke=
-width=3D"1"></line><line x1=3D"347.6580664999284" y1=3D"134.08855548746104=
" x2=3D"347.49394056173094" y2=3D"134.0601596921187" stroke=3D"#3366cc" str=
oke-width=3D"1"></line><line x1=3D"347.49394056173094" y1=3D"134.0601596921=
187" x2=3D"347.41159488708826" y2=3D"134.03179486838258" stroke=3D"#3366cc"=
 stroke-width=3D"1"></line><line x1=3D"347.41159488708826" y1=3D"134.031794=
86838258" x2=3D"347.2670331388975" y2=3D"134.012902159003" stroke=3D"#3366c=
c" stroke-width=3D"1"></line><line x1=3D"347.2670331388975" y1=3D"134.01290=
2159003" x2=3D"347.16341659051557" y2=3D"133.99402316484012" stroke=3D"#336=
6cc" stroke-width=3D"1"></line><line x1=3D"347.16341659051557" y1=3D"133.99=
402316484012" x2=3D"347.03868001755" y2=3D"133.9563062426128" stroke=3D"#33=
66cc" stroke-width=3D"1"></line><line x1=3D"347.03868001755" y1=3D"133.9563=
062426128" x2=3D"346.91350780956896" y2=3D"133.93746827488053" stroke=3D"#3=
366cc" stroke-width=3D"1"></line><line x1=3D"346.91350780956896" y1=3D"133.=
93746827488053" x2=3D"346.85075738947404" y2=3D"133.91864394302914" stroke=
=3D"#3366cc" stroke-width=3D"1"></line><line x1=3D"346.85075738947404" y1=
=3D"133.91864394302914" x2=3D"346.8088626575007" y2=3D"133.8904329693887" s=
troke=3D"#3366cc" stroke-width=3D"1"></line><line x1=3D"346.8088626575007" =
y1=3D"133.8904329693887" x2=3D"346.7249259935585" y2=3D"133.8622525657095" =
stroke=3D"#3366cc" stroke-width=3D"1"></line><line x1=3D"346.7249259935585"=
 y1=3D"133.8622525657095" x2=3D"346.66184424223934" y2=3D"133.8434825805444=
2" stroke=3D"#3366cc" stroke-width=3D"1"></line><line x1=3D"346.66184424223=
934" y1=3D"133.84348258054442" x2=3D"346.5775621596093" y2=3D"133.815352979=
8383" stroke=3D"#3366cc" stroke-width=3D"1"></line><line x1=3D"346.57756215=
96093" y1=3D"133.8153529798383" x2=3D"346.4930814154339" y2=3D"133.79661680=
228634" stroke=3D"#3366cc" stroke-width=3D"1"></line><line x1=3D"346.493081=
4154339" y1=3D"133.79661680228634" x2=3D"346.4507662521689" y2=3D"133.77789=
411370426" stroke=3D"#3366cc" stroke-width=3D"1"></line><line x1=3D"346.450=
7662521689" y1=3D"133.77789411370426" x2=3D"346.3659857534477" y2=3D"133.74=
98353302048" stroke=3D"#3366cc" stroke-width=3D"1"></line><line x1=3D"346.3=
659857534477" y1=3D"133.7498353302048" x2=3D"346.32352018079945" y2=3D"133.=
73114627922638" stroke=3D"#3366cc" stroke-width=3D"1"></line><line x1=3D"34=
6.32352018079945" y1=3D"133.73114627922638" x2=3D"346.19582073767197" y2=3D=
"133.70313786153008" stroke=3D"#3366cc" stroke-width=3D"1"></line><line x1=
=3D"346.19582073767197" y1=3D"133.70313786153008" x2=3D"346.1531529479634" =
y2=3D"133.68448232750393" stroke=3D"#3366cc" stroke-width=3D"1"></line><lin=
e x1=3D"346.1531529479634" y1=3D"133.68448232750393" x2=3D"346.089055871346=
9" y2=3D"133.6565240951205" stroke=3D"#3366cc" stroke-width=3D"1"></line><l=
ine x1=3D"346.0890558713469" y1=3D"133.6565240951205" x2=3D"346.04626071507=
17" y2=3D"133.60999373145071" stroke=3D"#3366cc" stroke-width=3D"1"></line>=
<line x1=3D"346.0462607150717" y1=3D"133.60999373145071" x2=3D"345.98197201=
779476" y2=3D"133.55426696730402" stroke=3D"#3366cc" stroke-width=3D"1"></l=
ine><line x1=3D"345.98197201779476" y1=3D"133.55426696730402" x2=3D"345.917=
5677971901" y2=3D"133.53571788426564" stroke=3D"#3366cc" stroke-width=3D"1"=
></line><line x1=3D"345.9175677971901" y1=3D"133.53571788426564" x2=3D"345.=
8745672651907" y2=3D"133.51718202224268" stroke=3D"#3366cc" stroke-width=3D=
"1"></line><line x1=3D"345.8745672651907" y1=3D"133.51718202224268" x2=3D"3=
45.78841112004386" y2=3D"133.48014988594977" stroke=3D"#3366cc" stroke-widt=
h=3D"1"></line><line x1=3D"345.78841112004386" y1=3D"133.48014988594977" x2=
=3D"345.7020473695273" y2=3D"133.4524103491146" stroke=3D"#3366cc" stroke-w=
idth=3D"1"></line><line x1=3D"345.7020473695273" y1=3D"133.4524103491146" x=
2=3D"345.6154750107151" y2=3D"133.42470036959648" stroke=3D"#3366cc" stroke=
-width=3D"1"></line><line x1=3D"345.6154750107151" y1=3D"133.42470036959648=
" x2=3D"345.5504082349827" y2=3D"133.3970198844741" stroke=3D"#3366cc" stro=
ke-width=3D"1"></line><line x1=3D"345.5504082349827" y1=3D"133.397019884474=
1" x2=3D"345.50696466709115" y2=3D"133.3785825825198" stroke=3D"#3366cc" st=
roke-width=3D"1"></line><line x1=3D"345.50696466709115" y1=3D"133.378582582=
5198" x2=3D"345.4199192348162" y2=3D"133.3601583427713" stroke=3D"#3366cc" =
stroke-width=3D"1"></line><line x1=3D"345.4199192348162" y1=3D"133.36015834=
27713" x2=3D"345.33266188405514" y2=3D"133.33254643433705" stroke=3D"#3366c=
c" stroke-width=3D"1"></line><line x1=3D"345.33266188405514" y1=3D"133.3325=
4643433705" x2=3D"345.245191580427" y2=3D"133.28659163652037" stroke=3D"#33=
66cc" stroke-width=3D"1"></line><line x1=3D"345.245191580427" y1=3D"133.286=
59163652037" x2=3D"345.1794484758627" y2=3D"133.2682324311569" stroke=3D"#3=
366cc" stroke-width=3D"1"></line><line x1=3D"345.1794484758627" y1=3D"133.2=
682324311569" x2=3D"345.1355526478133" y2=3D"133.24071790206875" stroke=3D"=
#3366cc" stroke-width=3D"1"></line><line x1=3D"345.1355526478133" y1=3D"133=
.24071790206875" x2=3D"345.0475993788351" y2=3D"133.22239104203106" stroke=
=3D"#3366cc" stroke-width=3D"1"></line><line x1=3D"345.0475993788351" y1=3D=
"133.22239104203106" x2=3D"344.9373534010382" y2=3D"133.20407708823387" str=
oke=3D"#3366cc" stroke-width=3D"1"></line><line x1=3D"344.9373534010382" y1=
=3D"133.20407708823387" x2=3D"344.8931598823412" y2=3D"133.1766303170136" s=
troke=3D"#3366cc" stroke-width=3D"1"></line><line x1=3D"344.8931598823412" =
y1=3D"133.1766303170136" x2=3D"344.782437090785" y2=3D"133.1583485494296" s=
troke=3D"#3366cc" stroke-width=3D"1"></line><line x1=3D"344.782437090785" y=
1=3D"133.1583485494296" x2=3D"344.69361191738477" y2=3D"133.1218235247215" =
stroke=3D"#3366cc" stroke-width=3D"1"></line><line x1=3D"344.69361191738477=
" y1=3D"133.1218235247215" x2=3D"344.6268482735113" y2=3D"133.0944633819377=
" stroke=3D"#3366cc" stroke-width=3D"1"></line><line x1=3D"344.626848273511=
3" y1=3D"133.0944633819377" x2=3D"344.53763618234234" y2=3D"133.03982930025=
276" stroke=3D"#3366cc" stroke-width=3D"1"></line><line x1=3D"344.537636182=
34234" y1=3D"133.03982930025276" x2=3D"344.47058108491154" y2=3D"133.012555=
24078664" stroke=3D"#3366cc" stroke-width=3D"1"></line><line x1=3D"344.4705=
8108491154" y1=3D"133.01255524078664" x2=3D"344.42580788843037" y2=3D"132.9=
8530975551066" stroke=3D"#3366cc" stroke-width=3D"1"></line><line x1=3D"344=
.42580788843037" y1=3D"132.98530975551066" x2=3D"344.380978690438" y2=3D"13=
2.96716194366655" stroke=3D"#3366cc" stroke-width=3D"1"></line><line x1=3D"=
344.380978690438" y1=3D"132.96716194366655" x2=3D"344.246153682085" y2=3D"1=
32.93090426847687" stroke=3D"#3366cc" stroke-width=3D"1"></line><line x1=3D=
"344.246153682085" y1=3D"132.93090426847687" x2=3D"344.20109907009004" y2=
=3D"132.90374414766111" stroke=3D"#3366cc" stroke-width=3D"1"></line><line =
x1=3D"344.20109907009004" y1=3D"132.90374414766111" x2=3D"344.1334107796743=
" y2=3D"132.88565314636304" stroke=3D"#3366cc" stroke-width=3D"1"></line><l=
ine x1=3D"344.1334107796743" y1=3D"132.88565314636304" x2=3D"344.0882141291=
424" y2=3D"132.84950885518373" stroke=3D"#3366cc" stroke-width=3D"1"></line=
><line x1=3D"344.0882141291424" y1=3D"132.84950885518373" x2=3D"343.9976494=
8430976" y2=3D"132.80439902025242" stroke=3D"#3366cc" stroke-width=3D"1"></=
line><line x1=3D"343.99764948430976" y1=3D"132.80439902025242" x2=3D"343.95=
2281200882" y2=3D"132.78637697288028" stroke=3D"#3366cc" stroke-width=3D"1"=
></line><line x1=3D"343.952281200882" y1=3D"132.78637697288028" x2=3D"343.9=
068554164459" y2=3D"132.72339797886903" stroke=3D"#3366cc" stroke-width=3D"=
1"></line><line x1=3D"343.9068554164459" y1=3D"132.72339797886903" x2=3D"34=
3.8613719850598" y2=3D"132.69645360071985" stroke=3D"#3366cc" stroke-width=
=3D"1"></line><line x1=3D"343.8613719850598" y1=3D"132.69645360071985" x2=
=3D"343.77023159488624" y2=3D"132.62473811006728" stroke=3D"#3366cc" stroke=
-width=3D"1"></line><line x1=3D"343.77023159488624" y1=3D"132.6247381100672=
8" x2=3D"343.7245743414224" y2=3D"132.53537096604933" stroke=3D"#3366cc" st=
roke-width=3D"1"></line><line x1=3D"343.7245743414224" y1=3D"132.5353709660=
4933" x2=3D"343.65597922168564" y2=3D"132.4818977190036" stroke=3D"#3366cc"=
 stroke-width=3D"1"></line><line x1=3D"343.65597922168564" y1=3D"132.481897=
7190036" x2=3D"343.5643143657811" y2=3D"132.45520227099587" stroke=3D"#3366=
cc" stroke-width=3D"1"></line><line x1=3D"343.5643143657811" y1=3D"132.4552=
0227099587" x2=3D"343.49541154586285" y2=3D"132.4374205176075" stroke=3D"#3=
366cc" stroke-width=3D"1"></line><line x1=3D"343.49541154586285" y1=3D"132.=
4374205176075" x2=3D"343.449402631814" y2=3D"132.38414809204684" stroke=3D"=
#3366cc" stroke-width=3D"1"></line><line x1=3D"343.449402631814" y1=3D"132.=
38414809204684" x2=3D"343.35720723918257" y2=3D"132.357552746299" stroke=3D=
"#3366cc" stroke-width=3D"1"></line><line x1=3D"343.35720723918257" y1=3D"1=
32.357552746299" x2=3D"343.3110204555715" y2=3D"132.32213454086894" stroke=
=3D"#3366cc" stroke-width=3D"1"></line><line x1=3D"343.3110204555715" y1=3D=
"132.32213454086894" x2=3D"343.2416284898056" y2=3D"132.30444351071918" str=
oke=3D"#3366cc" stroke-width=3D"1"></line><line x1=3D"343.2416284898056" y1=
=3D"132.30444351071918" x2=3D"343.1721019129644" y2=3D"132.26026851569551" =
stroke=3D"#3366cc" stroke-width=3D"1"></line><line x1=3D"343.1721019129644"=
 y1=3D"132.26026851569551" x2=3D"343.0791895106467" y2=3D"132.2426195069983=
" stroke=3D"#3366cc" stroke-width=3D"1"></line><line x1=3D"343.079189510646=
7" y1=3D"132.2426195069983" x2=3D"343.0326428299197" y2=3D"132.145763479519=
3" stroke=3D"#3366cc" stroke-width=3D"1"></line><line x1=3D"343.03264282991=
97" y1=3D"132.1457634795193" x2=3D"342.9627092679811" y2=3D"132.11941068552=
238" stroke=3D"#3366cc" stroke-width=3D"1"></line><line x1=3D"342.962709267=
9811" y1=3D"132.11941068552238" x2=3D"342.8692517466505" y2=3D"132.09308456=
889872" stroke=3D"#3366cc" stroke-width=3D"1"></line><line x1=3D"342.869251=
7466505" y1=3D"132.09308456889872" x2=3D"342.7755498916528" y2=3D"132.05802=
448496726" stroke=3D"#3366cc" stroke-width=3D"1"></line><line x1=3D"342.775=
5498916528" y1=3D"132.05802448496726" x2=3D"342.7051123862653" y2=3D"132.04=
051215210532" stroke=3D"#3366cc" stroke-width=3D"1"></line><line x1=3D"342.=
7051123862653" y1=3D"132.04051215210532" x2=3D"342.6345361787756" y2=3D"132=
.0230116041251" stroke=3D"#3366cc" stroke-width=3D"1"></line><line x1=3D"34=
2.6345361787756" y1=3D"132.0230116041251" x2=3D"342.5402178634963" y2=3D"13=
1.90954420709332" stroke=3D"#3366cc" stroke-width=3D"1"></line><line x1=3D"=
342.5402178634963" y1=3D"131.90954420709332" x2=3D"342.4693158836533" y2=3D=
"131.8660343871443" stroke=3D"#3366cc" stroke-width=3D"1"></line><line x1=
=3D"342.4693158836533" y1=3D"131.8660343871443" x2=3D"342.39827336461053" y=
2=3D"131.84865082144535" stroke=3D"#3366cc" stroke-width=3D"1"></line><line=
 x1=3D"342.39827336461053" y1=3D"131.84865082144535" x2=3D"342.231957803421=
8" y2=3D"131.78789968645245" stroke=3D"#3366cc" stroke-width=3D"1"></line><=
line x1=3D"342.2319578034218" y1=3D"131.78789968645245" x2=3D"342.160442769=
8062" y2=3D"131.77056825407666" stroke=3D"#3366cc" stroke-width=3D"1"></lin=
e><line x1=3D"342.1604427698062" y1=3D"131.77056825407666" x2=3D"342.088784=
753689" y2=3D"131.7532483644473" stroke=3D"#3366cc" stroke-width=3D"1"></li=
ne><line x1=3D"342.088784753689" y1=3D"131.7532483644473" x2=3D"341.9930173=
243061" y2=3D"131.73594000219958" stroke=3D"#3366cc" stroke-width=3D"1"></l=
ine><line x1=3D"341.9930173243061" y1=3D"131.73594000219958" x2=3D"341.8729=
470641965" y2=3D"131.7013577985433" stroke=3D"#3366cc" stroke-width=3D"1"><=
/line><line x1=3D"341.8729470641965" y1=3D"131.7013577985433" x2=3D"341.800=
7113545803" y2=3D"131.6840839265584" stroke=3D"#3366cc" stroke-width=3D"1">=
</line><line x1=3D"341.8007113545803" y1=3D"131.6840839265584" x2=3D"341.72=
832976325697" y2=3D"131.65819461300433" stroke=3D"#3366cc" stroke-width=3D"=
1"></line><line x1=3D"341.72832976325697" y1=3D"131.65819461300433" x2=3D"3=
41.67999403223274" y2=3D"131.63233104715576" stroke=3D"#3366cc" stroke-widt=
h=3D"1"></line><line x1=3D"341.67999403223274" y1=3D"131.63233104715576" x2=
=3D"341.6315930267377" y2=3D"131.60649317784973" stroke=3D"#3366cc" stroke-=
width=3D"1"></line><line x1=3D"341.6315930267377" y1=3D"131.60649317784973"=
 x2=3D"341.58312657023475" y2=3D"131.57208256969682" stroke=3D"#3366cc" str=
oke-width=3D"1"></line><line x1=3D"341.58312657023475" y1=3D"131.5720825696=
9682" x2=3D"341.53459448547017" y2=3D"131.49482477402339" stroke=3D"#3366cc=
" stroke-width=3D"1"></line><line x1=3D"341.53459448547017" y1=3D"131.49482=
477402339" x2=3D"341.43733271853057" y2=3D"131.46912309512305" stroke=3D"#3=
366cc" stroke-width=3D"1"></line><line x1=3D"341.43733271853057" y1=3D"131.=
46912309512305" x2=3D"341.3398062933956" y2=3D"131.45200274340715" stroke=
=3D"#3366cc" stroke-width=3D"1"></line><line x1=3D"341.3398062933956" y1=3D=
"131.45200274340715" x2=3D"341.2664869242419" y2=3D"131.41779581533513" str=
oke=3D"#3366cc" stroke-width=3D"1"></line><line x1=3D"341.2664869242419" y1=
=3D"131.41779581533513" x2=3D"341.21752388503927" y2=3D"131.39217011447636"=
 stroke=3D"#3366cc" stroke-width=3D"1"></line><line x1=3D"341.2175238850392=
7" y1=3D"131.39217011447636" x2=3D"341.14395367968797" y2=3D"131.3665696399=
0634" stroke=3D"#3366cc" stroke-width=3D"1"></line><line x1=3D"341.14395367=
968797" y1=3D"131.36656963990634" x2=3D"341.04562456692355" y2=3D"131.34099=
434200775" stroke=3D"#3366cc" stroke-width=3D"1"></line><line x1=3D"341.045=
62456692355" y1=3D"131.34099434200775" x2=3D"340.9963586634658" y2=3D"131.3=
1544417130942" stroke=3D"#3366cc" stroke-width=3D"1"></line><line x1=3D"340=
.9963586634658" y1=3D"131.31544417130942" x2=3D"340.8976232315407" y2=3D"13=
1.26441901435686" stroke=3D"#3366cc" stroke-width=3D"1"></line><line x1=3D"=
340.8976232315407" y1=3D"131.26441901435686" x2=3D"340.8233927477288" y2=3D=
"131.23894392988646" stroke=3D"#3366cc" stroke-width=3D"1"></line><line x1=
=3D"340.8233927477288" y1=3D"131.23894392988646" x2=3D"340.69933260613146" =
y2=3D"131.17959893486827" stroke=3D"#3366cc" stroke-width=3D"1"></line><lin=
e x1=3D"340.69933260613146" y1=3D"131.17959893486827" x2=3D"340.62468987358=
74" y2=3D"131.14574821311217" stroke=3D"#3366cc" stroke-width=3D"1"></line>=
<line x1=3D"340.6246898735874" y1=3D"131.14574821311217" x2=3D"340.57484154=
96656" y2=3D"131.12038905623464" stroke=3D"#3366cc" stroke-width=3D"1"></li=
ne><line x1=3D"340.5748415496656" y1=3D"131.12038905623464" x2=3D"340.52492=
37990864" y2=3D"131.0950546038489" stroke=3D"#3366cc" stroke-width=3D"1"></=
line><line x1=3D"340.5249237990864" y1=3D"131.0950546038489" x2=3D"340.4248=
79242509" y2=3D"131.0697448078684" stroke=3D"#3366cc" stroke-width=3D"1"></=
line><line x1=3D"340.424879242509" y1=3D"131.0697448078684" x2=3D"340.37475=
204675434" y2=3D"131.04445962034686" stroke=3D"#3366cc" stroke-width=3D"1">=
</line><line x1=3D"340.37475204675434" y1=3D"131.04445962034686" x2=3D"340.=
32455464482024" y2=3D"131.02761647641785" stroke=3D"#3366cc" stroke-width=
=3D"1"></line><line x1=3D"340.32455464482024" y1=3D"131.02761647641785" x2=
=3D"340.24912647431734" y2=3D"130.99396287959294" stroke=3D"#3366cc" stroke=
-width=3D"1"></line><line x1=3D"340.24912647431734" y1=3D"130.9939628795929=
4" x2=3D"340.1987526935412" y2=3D"130.97715239851811" stroke=3D"#3366cc" st=
roke-width=3D"1"></line><line x1=3D"340.1987526935412" y1=3D"130.9771523985=
1811" x2=3D"340.1483080136837" y2=3D"130.96035277692792" stroke=3D"#3366cc"=
 stroke-width=3D"1"></line><line x1=3D"340.1483080136837" y1=3D"130.9603527=
7692792" x2=3D"339.9965465768202" y2=3D"130.94356400080108" stroke=3D"#3366=
cc" stroke-width=3D"1"></line><line x1=3D"339.9965465768202" y1=3D"130.9435=
6400080108" x2=3D"339.9204241996268" y2=3D"130.9267860561435" stroke=3D"#33=
66cc" stroke-width=3D"1"></line><line x1=3D"339.9204241996268" y1=3D"130.92=
67860561435" x2=3D"339.84413980235263" y2=3D"130.91001892898805" stroke=3D"=
#3366cc" stroke-width=3D"1"></line><line x1=3D"339.84413980235263" y1=3D"13=
0.91001892898805" x2=3D"339.7676926938341" y2=3D"130.89326260539465" stroke=
=3D"#3366cc" stroke-width=3D"1"></line><line x1=3D"339.7676926938341" y1=3D=
"130.89326260539465" x2=3D"339.69108217847554" y2=3D"130.86814834625574" st=
roke=3D"#3366cc" stroke-width=3D"1"></line><line x1=3D"339.69108217847554" =
y1=3D"130.86814834625574" x2=3D"339.6143075562111" y2=3D"130.82634506878102=
" stroke=3D"#3366cc" stroke-width=3D"1"></line><line x1=3D"339.614307556211=
1" y1=3D"130.82634506878102" x2=3D"339.53736812246655" y2=3D"130.7929507613=
7717" stroke=3D"#3366cc" stroke-width=3D"1"></line><line x1=3D"339.53736812=
246655" y1=3D"130.79295076137717" x2=3D"339.48598325470823" y2=3D"130.77626=
967464923" stroke=3D"#3366cc" stroke-width=3D"1"></line><line x1=3D"339.485=
98325470823" y1=3D"130.77626967464923" x2=3D"339.4345246110915" y2=3D"130.7=
5959928092632" stroke=3D"#3366cc" stroke-width=3D"1"></line><line x1=3D"339=
.4345246110915" y1=3D"130.75959928092632" x2=3D"339.3829919794642" y2=3D"13=
0.73461370976443" stroke=3D"#3366cc" stroke-width=3D"1"></line><line x1=3D"=
339.3829919794642" y1=3D"130.73461370976443" x2=3D"339.33138514675784" y2=
=3D"130.70133691275143" stroke=3D"#3366cc" stroke-width=3D"1"></line><line =
x1=3D"339.33138514675784" y1=3D"130.70133691275143" x2=3D"339.2797038989821=
" y2=3D"130.6681026420082" stroke=3D"#3366cc" stroke-width=3D"1"></line><li=
ne x1=3D"339.2797038989821" y1=3D"130.6681026420082" x2=3D"339.202042028677=
2" y2=3D"130.62661944080932" stroke=3D"#3366cc" stroke-width=3D"1"></line><=
line x1=3D"339.2020420286772" y1=3D"130.62661944080932" x2=3D"339.046211613=
10064" y2=3D"130.5934804579023" stroke=3D"#3366cc" stroke-width=3D"1"></lin=
e><line x1=3D"339.04621161310064" y1=3D"130.5934804579023" x2=3D"338.941946=
9893958" y2=3D"130.56038364997693" stroke=3D"#3366cc" stroke-width=3D"1"></=
line><line x1=3D"338.9419469893958" y1=3D"130.56038364997693" x2=3D"338.889=
70071320193" y2=3D"130.5355886568538" stroke=3D"#3366cc" stroke-width=3D"1"=
></line><line x1=3D"338.88970071320193" y1=3D"130.5355886568538" x2=3D"338.=
7587508447601" y2=3D"130.5190717853445" stroke=3D"#3366cc" stroke-width=3D"=
1"></line><line x1=3D"338.7587508447601" y1=3D"130.5190717853445" x2=3D"338=
.67995065371616" y2=3D"130.50256539741034" stroke=3D"#3366cc" stroke-width=
=3D"1"></line><line x1=3D"338.67995065371616" y1=3D"130.50256539741034" x2=
=3D"338.6273207777066" y2=3D"130.48606947975142" stroke=3D"#3366cc" stroke-=
width=3D"1"></line><line x1=3D"338.6273207777066" y1=3D"130.48606947975142"=
 x2=3D"338.54823077329416" y2=3D"130.45310900218678" stroke=3D"#3366cc" str=
oke-width=3D"1"></line><line x1=3D"338.54823077329416" y1=3D"130.4531090021=
8678" x2=3D"338.4689658553496" y2=3D"130.43664441580762" stroke=3D"#3366cc"=
 stroke-width=3D"1"></line><line x1=3D"338.4689658553496" y1=3D"130.4366444=
1580762" x2=3D"338.3099081721598" y2=3D"130.40374648186037" stroke=3D"#3366=
cc" stroke-width=3D"1"></line><line x1=3D"338.3099081721598" y1=3D"130.4037=
4648186037" x2=3D"338.2567316948646" y2=3D"130.37910031354855" stroke=3D"#3=
366cc" stroke-width=3D"1"></line><line x1=3D"338.2567316948646" y1=3D"130.3=
7910031354855" x2=3D"338.20347620345814" y2=3D"130.34627504782435" stroke=
=3D"#3366cc" stroke-width=3D"1"></line><line x1=3D"338.20347620345814" y1=
=3D"130.34627504782435" x2=3D"338.0967272366155" y2=3D"130.3298779392627" s=
troke=3D"#3366cc" stroke-width=3D"1"></line><line x1=3D"338.0967272366155" =
y1=3D"130.3298779392627" x2=3D"338.01645634276605" y2=3D"130.30530164511933=
" stroke=3D"#3366cc" stroke-width=3D"1"></line><line x1=3D"338.016456342766=
05" y1=3D"130.30530164511933" x2=3D"337.8553731991567" y2=3D"130.2807485544=
0425" stroke=3D"#3366cc" stroke-width=3D"1"></line><line x1=3D"337.85537319=
91567" y1=3D"130.28074855440425" x2=3D"337.6665232523641" y2=3D"130.2643926=
9643294" stroke=3D"#3366cc" stroke-width=3D"1"></line><line x1=3D"337.66652=
32523641" y1=3D"130.26439269643294" x2=3D"337.6123828506458" y2=3D"130.2480=
471186998" stroke=3D"#3366cc" stroke-width=3D"1"></line><line x1=3D"337.612=
3828506458" y1=3D"130.2480471186998" x2=3D"337.55816054208583" y2=3D"130.23=
171180829004" stroke=3D"#3366cc" stroke-width=3D"1"></line><line x1=3D"337.=
55816054208583" y1=3D"130.23171180829004" x2=3D"337.4494692105001" y2=3D"13=
0.21538675231312" stroke=3D"#3366cc" stroke-width=3D"1"></line><line x1=3D"=
337.4494692105001" y1=3D"130.21538675231312" x2=3D"337.3404472583853" y2=3D=
"130.19091836727085" stroke=3D"#3366cc" stroke-width=3D"1"></line><line x1=
=3D"337.3404472583853" y1=3D"130.19091836727085" x2=3D"337.25846261160615" =
y2=3D"130.1501888157704" stroke=3D"#3366cc" stroke-width=3D"1"></line><line=
 x1=3D"337.25846261160615" y1=3D"130.1501888157704" x2=3D"337.2037018077947=
4" y2=3D"130.13391483944633" stroke=3D"#3366cc" stroke-width=3D"1"></line><=
line x1=3D"337.20370180779474" y1=3D"130.13391483944633" x2=3D"337.14885720=
77703" y2=3D"130.1176510407191" stroke=3D"#3366cc" stroke-width=3D"1"></lin=
e><line x1=3D"337.1488572077703" y1=3D"130.1176510407191" x2=3D"337.0389155=
905128" y2=3D"130.10139740686674" stroke=3D"#3366cc" stroke-width=3D"1"></l=
ine><line x1=3D"337.0389155905128" y1=3D"130.10139740686674" x2=3D"336.9286=
3569082306" y2=3D"130.0770359874578" stroke=3D"#3366cc" stroke-width=3D"1">=
</line><line x1=3D"336.92863569082306" y1=3D"130.0770359874578" x2=3D"336.8=
7336823326837" y2=3D"130.0608077102902" stroke=3D"#3366cc" stroke-width=3D"=
1"></line><line x1=3D"336.87336823326837" y1=3D"130.0608077102902" x2=3D"33=
6.70705267207967" y2=3D"130.04458955365774" stroke=3D"#3366cc" stroke-width=
=3D"1"></line><line x1=3D"336.70705267207967" y1=3D"130.04458955365774" x2=
=3D"336.59574531826433" y2=3D"130.0283815049454" stroke=3D"#3366cc" stroke-=
width=3D"1"></line><line x1=3D"336.59574531826433" y1=3D"130.0283815049454"=
 x2=3D"336.4840912120081" y2=3D"130.01218355156138" stroke=3D"#3366cc" stro=
ke-width=3D"1"></line><line x1=3D"336.4840912120081" y1=3D"130.012183551561=
38" x2=3D"336.4001217730792" y2=3D"129.9959956809377" stroke=3D"#3366cc" st=
roke-width=3D"1"></line><line x1=3D"336.4001217730792" y1=3D"129.9959956809=
377" x2=3D"336.2878556229557" y2=3D"129.96365013781605" stroke=3D"#3366cc" =
stroke-width=3D"1"></line><line x1=3D"336.2878556229557" y1=3D"129.96365013=
781605" x2=3D"336.1752367113724" y2=3D"129.93941735458978" stroke=3D"#3366c=
c" stroke-width=3D"1"></line><line x1=3D"336.1752367113724" y1=3D"129.93941=
735458978" x2=3D"336.0905396909672" y2=3D"129.92327470148473" stroke=3D"#33=
66cc" stroke-width=3D"1"></line><line x1=3D"336.0905396909672" y1=3D"129.92=
327470148473" x2=3D"335.9489316872263" y2=3D"129.89907949429625" stroke=3D"=
#3366cc" stroke-width=3D"1"></line><line x1=3D"335.9489316872263" y1=3D"129=
.89907949429625" x2=3D"335.77826022604" y2=3D"129.8749067768465" stroke=3D"=
#3366cc" stroke-width=3D"1"></line><line x1=3D"335.77826022604" y1=3D"129.8=
749067768465" x2=3D"335.7211886548689" y2=3D"129.85880410554734" stroke=3D"=
#3366cc" stroke-width=3D"1"></line><line x1=3D"335.7211886548689" y1=3D"129=
.85880410554734" x2=3D"335.6067721518832" y2=3D"129.84271139877313" stroke=
=3D"#3366cc" stroke-width=3D"1"></line><line x1=3D"335.6067721518832" y1=3D=
"129.84271139877313" x2=3D"335.4632359603526" y2=3D"129.8266286441992" stro=
ke=3D"#3366cc" stroke-width=3D"1"></line><line x1=3D"335.4632359603526" y1=
=3D"129.8266286441992" x2=3D"335.31912262134506" y2=3D"129.81055582952365" =
stroke=3D"#3366cc" stroke-width=3D"1"></line><line x1=3D"335.31912262134506=
" y1=3D"129.81055582952365" x2=3D"335.2323756509087" y2=3D"129.794492942467=
37" stroke=3D"#3366cc" stroke-width=3D"1"></line><line x1=3D"335.2323756509=
087" y1=3D"129.79449294246737" x2=3D"335.1454182145069" y2=3D"129.754379077=
78507" stroke=3D"#3366cc" stroke-width=3D"1"></line><line x1=3D"335.1454182=
145069" y1=3D"129.75437907778507" x2=3D"335.02914580394486" y2=3D"129.73835=
084102672" stroke=3D"#3366cc" stroke-width=3D"1"></line><line x1=3D"335.029=
14580394486" y1=3D"129.73835084102672" x2=3D"334.97086784131227" y2=3D"129.=
69832341536667" stroke=3D"#3366cc" stroke-width=3D"1"></line><line x1=3D"33=
4.97086784131227" y1=3D"129.69832341536667" x2=3D"334.8832728344796" y2=3D"=
129.6743364989999" stroke=3D"#3366cc" stroke-width=3D"1"></line><line x1=3D=
"334.8832728344796" y1=3D"129.6743364989999" x2=3D"334.73680373352823" y2=
=3D"129.65835750413942" stroke=3D"#3366cc" stroke-width=3D"1"></line><line =
x1=3D"334.73680373352823" y1=3D"129.65835750413942" x2=3D"334.6486340971268=
" y2=3D"129.64238832137343" stroke=3D"#3366cc" stroke-width=3D"1"></line><l=
ine x1=3D"334.6486340971268" y1=3D"129.64238832137343" x2=3D"334.5897336087=
313" y2=3D"129.62642893865885" stroke=3D"#3366cc" stroke-width=3D"1"></line=
><line x1=3D"334.5897336087313" y1=3D"129.62642893865885" x2=3D"334.5012009=
84574" y2=3D"129.59453952532238" stroke=3D"#3366cc" stroke-width=3D"1"></li=
ne><line x1=3D"334.501200984574" y1=3D"129.59453952532238" x2=3D"334.412449=
12959246" y2=3D"129.57860947072484" stroke=3D"#3366cc" stroke-width=3D"1"><=
/line><line x1=3D"334.41244912959246" y1=3D"129.57860947072484" x2=3D"334.2=
937704147903" y2=3D"129.5547326702865" stroke=3D"#3366cc" stroke-width=3D"1=
"></line><line x1=3D"334.2937704147903" y1=3D"129.5547326702865" x2=3D"334.=
1448672545309" y2=3D"129.53882697357218" stroke=3D"#3366cc" stroke-width=3D=
"1"></line><line x1=3D"334.1448672545309" y1=3D"129.53882697357218" x2=3D"3=
34.05522751012495" y2=3D"129.4991052409111" stroke=3D"#3366cc" stroke-width=
=3D"1"></line><line x1=3D"334.05522751012495" y1=3D"129.4991052409111" x2=
=3D"333.9353580367781" y2=3D"129.47530129113264" stroke=3D"#3366cc" stroke-=
width=3D"1"></line><line x1=3D"333.9353580367781" y1=3D"129.47530129113264"=
 x2=3D"333.8752726260213" y2=3D"129.45944408739913" stroke=3D"#3366cc" stro=
ke-width=3D"1"></line><line x1=3D"333.8752726260213" y1=3D"129.459444087399=
13" x2=3D"333.8150863161227" y2=3D"129.3961117862239" stroke=3D"#3366cc" st=
roke-width=3D"1"></line><line x1=3D"333.8150863161227" y1=3D"129.3961117862=
239" x2=3D"333.72461692238494" y2=3D"129.37240188032632" stroke=3D"#3366cc"=
 stroke-width=3D"1"></line><line x1=3D"333.72461692238494" y1=3D"129.372401=
88032632" x2=3D"333.60363473452395" y2=3D"129.34082226100278" stroke=3D"#33=
66cc" stroke-width=3D"1"></line><line x1=3D"333.60363473452395" y1=3D"129.3=
4082226100278" x2=3D"333.51262933872556" y2=3D"129.2777778342065" stroke=3D=
"#3366cc" stroke-width=3D"1"></line><line x1=3D"333.51262933872556" y1=3D"1=
29.2777778342065" x2=3D"333.3909282400516" y2=3D"129.2541755213016" stroke=
=3D"#3366cc" stroke-width=3D"1"></line><line x1=3D"333.3909282400516" y1=3D=
"129.2541755213016" x2=3D"333.32992237149745" y2=3D"129.2384525381641" stro=
ke=3D"#3366cc" stroke-width=3D"1"></line><line x1=3D"333.32992237149745" y1=
=3D"129.2384525381641" x2=3D"333.20759822844974" y2=3D"129.21488587291998" =
stroke=3D"#3366cc" stroke-width=3D"1"></line><line x1=3D"333.20759822844974=
" y1=3D"129.21488587291998" x2=3D"333.1462792415128" y2=3D"129.183496836740=
77" stroke=3D"#3366cc" stroke-width=3D"1"></line><line x1=3D"333.1462792415=
128" y1=3D"129.18349683674077" x2=3D"332.992521223105" y2=3D"129.1678165146=
997" stroke=3D"#3366cc" stroke-width=3D"1"></line><line x1=3D"332.992521223=
105" y1=3D"129.1678165146997" x2=3D"332.7761457717445" y2=3D"129.1521456414=
8238" stroke=3D"#3366cc" stroke-width=3D"1"></line><line x1=3D"332.77614577=
17445" y1=3D"129.15214564148238" x2=3D"332.6519136226742" y2=3D"129.1364842=
057081" stroke=3D"#3366cc" stroke-width=3D"1"></line><line x1=3D"332.651913=
6226742" y1=3D"129.1364842057081" x2=3D"332.58963569367296" y2=3D"129.12083=
219601664" stroke=3D"#3366cc" stroke-width=3D"1"></line><line x1=3D"332.589=
63569367296" y1=3D"129.12083219601664" x2=3D"332.49601542505894" y2=3D"129.=
1051896010685" stroke=3D"#3366cc" stroke-width=3D"1"></line><line x1=3D"332=
.49601542505894" y1=3D"129.1051896010685" x2=3D"332.3708067767685" y2=3D"12=
9.08174333653466" stroke=3D"#3366cc" stroke-width=3D"1"></line><line x1=3D"=
332.3708067767685" y1=3D"129.08174333653466" x2=3D"332.30803804072144" y2=
=3D"129.04271314262994" stroke=3D"#3366cc" stroke-width=3D"1"></line><line =
x1=3D"332.30803804072144" y1=3D"129.04271314262994" x2=3D"332.2136783395606=
" y2=3D"129.01153110853767" stroke=3D"#3366cc" stroke-width=3D"1"></line><l=
ine x1=3D"332.2136783395606" y1=3D"129.01153110853767" x2=3D"332.1190695583=
8936" y2=3D"128.9959541009936" stroke=3D"#3366cc" stroke-width=3D"1"></line=
><line x1=3D"332.11906955838936" y1=3D"128.9959541009936" x2=3D"332.0242103=
7874046" y2=3D"128.9803864182077" stroke=3D"#3366cc" stroke-width=3D"1"></l=
ine><line x1=3D"332.02421037874046" y1=3D"128.9803864182077" x2=3D"331.8337=
354975466" y2=3D"128.9648280490226" stroke=3D"#3366cc" stroke-width=3D"1"><=
/line><line x1=3D"331.8337354975466" y1=3D"128.9648280490226" x2=3D"331.674=
22949720174" y2=3D"128.9492789823009" stroke=3D"#3366cc" stroke-width=3D"1"=
></line><line x1=3D"331.67422949720174" y1=3D"128.9492789823009" x2=3D"331.=
4818805250402" y2=3D"128.93373920692537" stroke=3D"#3366cc" stroke-width=3D=
"1"></line><line x1=3D"331.4818805250402" y1=3D"128.93373920692537" x2=3D"3=
31.38531754128894" y2=3D"128.9182087117984" stroke=3D"#3366cc" stroke-width=
=3D"1"></line><line x1=3D"331.38531754128894" y1=3D"128.9182087117984" x2=
=3D"331.25616086414277" y2=3D"128.89493034534723" stroke=3D"#3366cc" stroke=
-width=3D"1"></line><line x1=3D"331.25616086414277" y1=3D"128.8949303453472=
3" x2=3D"331.1265370732237" y2=3D"128.87167279723224" stroke=3D"#3366cc" st=
roke-width=3D"1"></line><line x1=3D"331.1265370732237" y1=3D"128.8716727972=
3224" x2=3D"330.99644277749496" y2=3D"128.85617931252182" stroke=3D"#3366cc=
" stroke-width=3D"1"></line><line x1=3D"330.99644277749496" y1=3D"128.85617=
931252182" x2=3D"330.8658745488594" y2=3D"128.84069505286985" stroke=3D"#33=
66cc" stroke-width=3D"1"></line><line x1=3D"330.8658745488594" y1=3D"128.84=
069505286985" x2=3D"330.76763527550656" y2=3D"128.82522000729728" stroke=3D=
"#3366cc" stroke-width=3D"1"></line><line x1=3D"330.76763527550656" y1=3D"1=
28.82522000729728" x2=3D"330.6691259900688" y2=3D"128.8020246913693" stroke=
=3D"#3366cc" stroke-width=3D"1"></line><line x1=3D"330.6691259900688" y1=3D=
"128.8020246913693" x2=3D"330.4382125600757" y2=3D"128.78657263309103" stro=
ke=3D"#3366cc" stroke-width=3D"1"></line><line x1=3D"330.4382125600757" y1=
=3D"128.78657263309103" x2=3D"330.20580176528296" y2=3D"128.7634117469077" =
stroke=3D"#3366cc" stroke-width=3D"1"></line><line x1=3D"330.20580176528296=
" y1=3D"128.7634117469077" x2=3D"330.00538592644125" y2=3D"128.740271469553=
6" stroke=3D"#3366cc" stroke-width=3D"1"></line><line x1=3D"330.00538592644=
125" y1=3D"128.7402714695536" x2=3D"329.8711500424763" y2=3D"128.6940525948=
5725" stroke=3D"#3366cc" stroke-width=3D"1"></line><line x1=3D"329.87115004=
24763" y1=3D"128.69405259485725" x2=3D"329.7701421622203" y2=3D"128.6786645=
3919098" stroke=3D"#3366cc" stroke-width=3D"1"></line><line x1=3D"329.77014=
21622203" y1=3D"128.67866453919098" x2=3D"329.70264508177775" y2=3D"128.663=
285583499" stroke=3D"#3366cc" stroke-width=3D"1"></line><line x1=3D"329.702=
64508177775" y1=3D"128.663285583499" x2=3D"329.53334415704575" y2=3D"128.64=
791571702486" stroke=3D"#3366cc" stroke-width=3D"1"></line><line x1=3D"329.=
53334415704575" y1=3D"128.64791571702486" x2=3D"329.39732524949727" y2=3D"1=
28.63255492903116" stroke=3D"#3366cc" stroke-width=3D"1"></line><line x1=3D=
"329.39732524949727" y1=3D"128.63255492903116" x2=3D"329.2949712367015" y2=
=3D"128.6172032087995" stroke=3D"#3366cc" stroke-width=3D"1"></line><line x=
1=3D"329.2949712367015" y1=3D"128.6172032087995" x2=3D"329.2265724771596" y=
2=3D"128.594192607106" stroke=3D"#3366cc" stroke-width=3D"1"></line><line x=
1=3D"329.2265724771596" y1=3D"128.594192607106" x2=3D"329.05500231170123" y=
2=3D"128.57120234777705" stroke=3D"#3366cc" stroke-width=3D"1"></line><line=
 x1=3D"329.05500231170123" y1=3D"128.57120234777705" x2=3D"328.951664597281=
8" y2=3D"128.5558867917883" stroke=3D"#3366cc" stroke-width=3D"1"></line><l=
ine x1=3D"328.9516645972818" y1=3D"128.5558867917883" x2=3D"328.84802807459=
78" y2=3D"128.5405802502533" stroke=3D"#3366cc" stroke-width=3D"1"></line><=
line x1=3D"328.8480280745978" y1=3D"128.5405802502533" x2=3D"328.7787701996=
7036" y2=3D"128.50235326509988" stroke=3D"#3366cc" stroke-width=3D"1"></lin=
e><line x1=3D"328.77877019967036" y1=3D"128.50235326509988" x2=3D"328.63985=
165706333" y2=3D"128.48707819075926" stroke=3D"#3366cc" stroke-width=3D"1">=
</line><line x1=3D"328.63985165706333" y1=3D"128.48707819075926" x2=3D"328.=
50039257401863" y2=3D"128.456554932188" stroke=3D"#3366cc" stroke-width=3D"=
1"></line><line x1=3D"328.50039257401863" y1=3D"128.456554932188" x2=3D"328=
.36038872754807" y2=3D"128.44130672693308" stroke=3D"#3366cc" stroke-width=
=3D"1"></line><line x1=3D"328.36038872754807" y1=3D"128.44130672693308" x2=
=3D"328.2550257733084" y2=3D"128.41845116959502" stroke=3D"#3366cc" stroke-=
width=3D"1"></line><line x1=3D"328.2550257733084" y1=3D"128.41845116959502"=
 x2=3D"328.14935216617437" y2=3D"128.40322528314297" stroke=3D"#3366cc" str=
oke-width=3D"1"></line><line x1=3D"328.14935216617437" y1=3D"128.4032252831=
4297" x2=3D"328.0079676075952" y2=3D"128.38040315502866" stroke=3D"#3366cc"=
 stroke-width=3D"1"></line><line x1=3D"328.0079676075952" y1=3D"128.3804031=
5502866" x2=3D"327.9370656277522" y2=3D"128.35760103755092" stroke=3D"#3366=
cc" stroke-width=3D"1"></line><line x1=3D"327.9370656277522" y1=3D"128.3576=
0103755092" x2=3D"327.83044897266507" y2=3D"128.34241072560198" stroke=3D"#=
3366cc" stroke-width=3D"1"></line><line x1=3D"327.83044897266507" y1=3D"128=
.34241072560198" x2=3D"327.7591945970644" y2=3D"128.28173805108872" stroke=
=3D"#3366cc" stroke-width=3D"1"></line><line x1=3D"327.7591945970644" y1=3D=
"128.28173805108872" x2=3D"327.61625945598826" y2=3D"128.26659197417996" st=
roke=3D"#3366cc" stroke-width=3D"1"></line><line x1=3D"327.61625945598826" =
y1=3D"128.26659197417996" x2=3D"327.5086827695554" y2=3D"128.23632625843655=
" stroke=3D"#3366cc" stroke-width=3D"1"></line><line x1=3D"327.508682769555=
4" y1=3D"128.23632625843655" x2=3D"327.4367851744877" y2=3D"128.22120659910=
527" stroke=3D"#3366cc" stroke-width=3D"1"></line><line x1=3D"327.436785174=
4877" y1=3D"128.22120659910527" x2=3D"327.3647430615438" y2=3D"128.19854357=
95296" stroke=3D"#3366cc" stroke-width=3D"1"></line><line x1=3D"327.3647430=
615438" y1=3D"128.1985435795296" x2=3D"327.25640764670004" y2=3D"128.168356=
9094922" stroke=3D"#3366cc" stroke-width=3D"1"></line><line x1=3D"327.25640=
764670004" y1=3D"128.1683569094922" x2=3D"327.0751177350226" y2=3D"128.1382=
0523850038" stroke=3D"#3366cc" stroke-width=3D"1"></line><line x1=3D"327.07=
51177350226" y1=3D"128.13820523850038" x2=3D"326.9294226599128" y2=3D"128.0=
8552378705372" stroke=3D"#3366cc" stroke-width=3D"1"></line><line x1=3D"326=
.9294226599128" y1=3D"128.08552378705372" x2=3D"326.8563524223257" y2=3D"12=
8.06297865055956" stroke=3D"#3366cc" stroke-width=3D"1"></line><line x1=3D"=
326.8563524223257" y1=3D"128.06297865055956" x2=3D"326.70976350991486" y2=
=3D"128.04045304212028" stroke=3D"#3366cc" stroke-width=3D"1"></line><line =
x1=3D"326.70976350991486" y1=3D"128.04045304212028" x2=3D"326.5625725879614=
" y2=3D"128.0104492161013" stroke=3D"#3366cc" stroke-width=3D"1"></line><li=
ne x1=3D"326.5625725879614" y1=3D"128.0104492161013" x2=3D"326.377729789801=
7" y2=3D"127.99546027429312" stroke=3D"#3366cc" stroke-width=3D"1"></line><=
line x1=3D"326.3777297898017" y1=3D"127.99546027429312" x2=3D"326.191928756=
16284" y2=3D"127.97299304756763" stroke=3D"#3366cc" stroke-width=3D"1"></li=
ne><line x1=3D"326.19192875616284" y1=3D"127.97299304756763" x2=3D"326.0799=
8403489466" y2=3D"127.95054521422111" stroke=3D"#3366cc" stroke-width=3D"1"=
></line><line x1=3D"326.07998403489466" y1=3D"127.95054521422111" x2=3D"325=
.9676885724124" y2=3D"127.92811674080227" stroke=3D"#3366cc" stroke-width=
=3D"1"></line><line x1=3D"325.9676885724124" y1=3D"127.92811674080227" x2=
=3D"325.892628986608" y2=3D"127.91317516422501" stroke=3D"#3366cc" stroke-w=
idth=3D"1"></line><line x1=3D"325.892628986608" y1=3D"127.91317516422501" x=
2=3D"325.8174118779475" y2=3D"127.89824216736494" stroke=3D"#3366cc" stroke=
-width=3D"1"></line><line x1=3D"325.8174118779475" y1=3D"127.89824216736494=
" x2=3D"325.7420365838737" y2=3D"127.88331774037442" stroke=3D"#3366cc" str=
oke-width=3D"1"></line><line x1=3D"325.7420365838737" y1=3D"127.88331774037=
442" x2=3D"325.590808768276" y2=3D"127.86840187342281" stroke=3D"#3366cc" s=
troke-width=3D"1"></line><line x1=3D"325.590808768276" y1=3D"127.8684018734=
2281" x2=3D"325.5149549005504" y2=3D"127.8311495918527" stroke=3D"#3366cc" =
stroke-width=3D"1"></line><line x1=3D"325.5149549005504" y1=3D"127.83114959=
18527" x2=3D"325.40087223938457" y2=3D"127.80138613988595" stroke=3D"#3366c=
c" stroke-width=3D"1"></line><line x1=3D"325.40087223938457" y1=3D"127.8013=
8613988595" x2=3D"325.28642529023136" y2=3D"127.7716567130218" stroke=3D"#3=
366cc" stroke-width=3D"1"></line><line x1=3D"325.28642529023136" y1=3D"127.=
7716567130218" x2=3D"325.09486449684516" y2=3D"127.73454265888856" stroke=
=3D"#3366cc" stroke-width=3D"1"></line><line x1=3D"325.09486449684516" y1=
=3D"127.73454265888856" x2=3D"324.90227435519034" y2=3D"127.71229962404664"=
 stroke=3D"#3366cc" stroke-width=3D"1"></line><line x1=3D"324.9022743551903=
4" y1=3D"127.71229962404664" x2=3D"324.7862215637048" y2=3D"127.68267180732=
198" stroke=3D"#3366cc" stroke-width=3D"1"></line><line x1=3D"324.786221563=
7048" y1=3D"127.68267180732198" x2=3D"324.7086437431088" y2=3D"127.66047307=
501609" stroke=3D"#3366cc" stroke-width=3D"1"></line><line x1=3D"324.708643=
7431088" y1=3D"127.66047307501609" x2=3D"324.6308976407745" y2=3D"127.63829=
327553327" stroke=3D"#3366cc" stroke-width=3D"1"></line><line x1=3D"324.630=
8976407745" y1=3D"127.63829327553327" x2=3D"324.5139613571995" y2=3D"127.62=
351724484185" stroke=3D"#3366cc" stroke-width=3D"1"></line><line x1=3D"324.=
5139613571995" y1=3D"127.62351724484185" x2=3D"324.35745045730084" y2=3D"12=
7.60874960485546" stroke=3D"#3366cc" stroke-width=3D"1"></line><line x1=3D"=
324.35745045730084" y1=3D"127.60874960485546" x2=3D"324.20025310389076" y2=
=3D"127.59399034604994" stroke=3D"#3366cc" stroke-width=3D"1"></line><line =
x1=3D"324.20025310389076" y1=3D"127.59399034604994" x2=3D"324.1213951202142=
3" y2=3D"127.57923945891747" stroke=3D"#3366cc" stroke-width=3D"1"></line><=
line x1=3D"324.12139512021423" y1=3D"127.57923945891747" x2=3D"324.04236324=
889155" y2=3D"127.5423988049065" stroke=3D"#3366cc" stroke-width=3D"1"></li=
ne><line x1=3D"324.04236324889155" y1=3D"127.5423988049065" x2=3D"323.92348=
771993977" y2=3D"127.50561026670579" stroke=3D"#3366cc" stroke-width=3D"1">=
</line><line x1=3D"323.92348771993977" y1=3D"127.50561026670579" x2=3D"323.=
8440177558459" y2=3D"127.47621686056192" stroke=3D"#3366cc" stroke-width=3D=
"1"></line><line x1=3D"323.8440177558459" y1=3D"127.47621686056192" x2=3D"3=
23.484206086865" y2=3D"127.45419358755856" stroke=3D"#3366cc" stroke-width=
=3D"1"></line><line x1=3D"323.484206086865" y1=3D"127.45419358755856" x2=3D=
"323.28273878222547" y2=3D"127.43952176019212" stroke=3D"#3366cc" stroke-wi=
dth=3D"1"></line><line x1=3D"323.28273878222547" y1=3D"127.43952176019212" =
x2=3D"323.16131255951257" y2=3D"127.42485820563547" stroke=3D"#3366cc" stro=
ke-width=3D"1"></line><line x1=3D"323.16131255951257" y1=3D"127.42485820563=
547" x2=3D"323.0394735556455" y2=3D"127.40287836492664" stroke=3D"#3366cc" =
stroke-width=3D"1"></line><line x1=3D"323.0394735556455" y1=3D"127.40287836=
492664" x2=3D"322.7535614139739" y2=3D"127.38823545163592" stroke=3D"#3366c=
c" stroke-width=3D"1"></line><line x1=3D"322.7535614139739" y1=3D"127.38823=
545163592" x2=3D"322.5479329720117" y2=3D"127.37360077858943" stroke=3D"#33=
66cc" stroke-width=3D"1"></line><line x1=3D"322.5479329720117" y1=3D"127.37=
360077858943" x2=3D"322.382576558187" y2=3D"127.34435611616848" stroke=3D"#=
3366cc" stroke-width=3D"1"></line><line x1=3D"322.382576558187" y1=3D"127.3=
4435611616848" x2=3D"322.2164537156043" y2=3D"127.32974610830263" stroke=3D=
"#3366cc" stroke-width=3D"1"></line><line x1=3D"322.2164537156043" y1=3D"12=
7.32974610830263" x2=3D"322.0913543246461" y2=3D"127.31514430369825" stroke=
=3D"#3366cc" stroke-width=3D"1"></line><line x1=3D"322.0913543246461" y1=3D=
"127.31514430369825" x2=3D"321.7977463938051" y2=3D"127.29325695777115" str=
oke=3D"#3366cc" stroke-width=3D"1"></line><line x1=3D"321.7977463938051" y1=
=3D"127.29325695777115" x2=3D"321.459222610352" y2=3D"127.26410245548311" s=
troke=3D"#3366cc" stroke-width=3D"1"></line><line x1=3D"321.459222610352" y=
1=3D"127.26410245548311" x2=3D"321.33144729098353" y2=3D"127.22770523006352=
" stroke=3D"#3366cc" stroke-width=3D"1"></line><line x1=3D"321.331447290983=
53" y1=3D"127.22770523006352" x2=3D"321.0745218959821" y2=3D"127.1986240827=
0285" stroke=3D"#3366cc" stroke-width=3D"1"></line><line x1=3D"321.07452189=
59821" y1=3D"127.19862408270285" x2=3D"320.9022093567617" y2=3D"127.1840956=
9499693" stroke=3D"#3366cc" stroke-width=3D"1"></line><line x1=3D"320.90220=
93567617" y1=3D"127.18409569499693" x2=3D"320.72906438658566" y2=3D"127.169=
57541917733" stroke=3D"#3366cc" stroke-width=3D"1"></line><line x1=3D"320.7=
2906438658566" y1=3D"127.16957541917733" x2=3D"320.46776841184317" y2=3D"12=
7.15506324619068" stroke=3D"#3366cc" stroke-width=3D"1"></line><line x1=3D"=
320.46776841184317" y1=3D"127.15506324619068" x2=3D"320.24855709165337" y2=
=3D"127.14055916699863" stroke=3D"#3366cc" stroke-width=3D"1"></line><line =
x1=3D"320.24855709165337" y1=3D"127.14055916699863" x2=3D"319.9393911895769=
5" y2=3D"127.11881820434135" stroke=3D"#3366cc" stroke-width=3D"1"></line><=
line x1=3D"319.93939118957695" y1=3D"127.11881820434135" x2=3D"319.76152015=
88892" y2=3D"127.09709540203369" stroke=3D"#3366cc" stroke-width=3D"1"></li=
ne><line x1=3D"319.7615201588892" y1=3D"127.09709540203369" x2=3D"319.62753=
518370357" y2=3D"127.08262360793887" stroke=3D"#3366cc" stroke-width=3D"1">=
</line><line x1=3D"319.62753518370357" y1=3D"127.08262360793887" x2=3D"319.=
44810582711693" y2=3D"127.06815986267327" stroke=3D"#3366cc" stroke-width=
=3D"1"></line><line x1=3D"319.44810582711693" y1=3D"127.06815986267327" x2=
=3D"319.22254851173886" y2=3D"127.05370415728868" stroke=3D"#3366cc" stroke=
-width=3D"1"></line><line x1=3D"319.22254851173886" y1=3D"127.0537041572886=
8" x2=3D"319.1319266199142" y2=3D"127.03925648285193" stroke=3D"#3366cc" st=
roke-width=3D"1"></line><line x1=3D"319.1319266199142" y1=3D"127.0392564828=
5193" x2=3D"318.9499925281241" y2=3D"127.0176000097193" stroke=3D"#3366cc" =
stroke-width=3D"1"></line><line x1=3D"318.9499925281241" y1=3D"127.01760000=
97193" x2=3D"318.81293332047767" y2=3D"126.9959615561198" stroke=3D"#3366cc=
" stroke-width=3D"1"></line><line x1=3D"318.81293332047767" y1=3D"126.99596=
15561198" x2=3D"318.53723242929084" y2=3D"126.96713826326373" stroke=3D"#33=
66cc" stroke-width=3D"1"></line><line x1=3D"318.53723242929084" y1=3D"126.9=
6713826326373" x2=3D"318.30585048221656" y2=3D"126.95273858774789" stroke=
=3D"#3366cc" stroke-width=3D"1"></line><line x1=3D"318.30585048221656" y1=
=3D"126.95273858774789" x2=3D"318.11966336677307" y2=3D"126.93115401327543"=
 stroke=3D"#3366cc" stroke-width=3D"1"></line><line x1=3D"318.1196633667730=
7" y1=3D"126.93115401327543" x2=3D"317.93250399044484" y2=3D"126.9167742433=
1147" stroke=3D"#3366cc" stroke-width=3D"1"></line><line x1=3D"317.93250399=
044484" y1=3D"126.91677424331147" x2=3D"317.7443621456986" y2=3D"126.902402=
42016745" stroke=3D"#3366cc" stroke-width=3D"1"></line><line x1=3D"317.7443=
621456986" y1=3D"126.90240242016745" x2=3D"317.5552274634025" y2=3D"126.888=
0385350648" stroke=3D"#3366cc" stroke-width=3D"1"></line><line x1=3D"317.55=
52274634025" y1=3D"126.8880385350648" x2=3D"317.3650894093978" y2=3D"126.87=
368257923941" stroke=3D"#3366cc" stroke-width=3D"1"></line><line x1=3D"317.=
3650894093978" y1=3D"126.87368257923941" x2=3D"317.1739372809769" y2=3D"126=
.8593345439418" stroke=3D"#3366cc" stroke-width=3D"1"></line><line x1=3D"31=
7.1739372809769" y1=3D"126.8593345439418" x2=3D"317.0299011629885" y2=3D"12=
6.84499442043685" stroke=3D"#3366cc" stroke-width=3D"1"></line><line x1=3D"=
317.0299011629885" y1=3D"126.84499442043685" x2=3D"316.885283862049" y2=3D"=
126.83066220000399" stroke=3D"#3366cc" stroke-width=3D"1"></line><line x1=
=3D"316.885283862049" y1=3D"126.83066220000399" x2=3D"316.7400806690268" y2=
=3D"126.81633787393693" stroke=3D"#3366cc" stroke-width=3D"1"></line><line =
x1=3D"316.7400806690268" y1=3D"126.81633787393693" x2=3D"316.64295069326073=
" y2=3D"126.80202143354387" stroke=3D"#3366cc" stroke-width=3D"1"></line><l=
ine x1=3D"316.64295069326073" y1=3D"126.80202143354387" x2=3D"316.545556777=
01876" y2=3D"126.78771287014729" stroke=3D"#3366cc" stroke-width=3D"1"></li=
ne><line x1=3D"316.54555677701876" y1=3D"126.78771287014729" x2=3D"316.3989=
678646079" y2=3D"126.76626477547399" stroke=3D"#3366cc" stroke-width=3D"1">=
</line><line x1=3D"316.3989678646079" y1=3D"126.76626477547399" x2=3D"316.0=
5457733033273" y2=3D"126.75197586669847" stroke=3D"#3366cc" stroke-width=3D=
"1"></line><line x1=3D"316.05457733033273" y1=3D"126.75197586669847" x2=3D"=
315.90596230417464" y2=3D"126.73769480466069" stroke=3D"#3366cc" stroke-wid=
th=3D"1"></line><line x1=3D"315.90596230417464" y1=3D"126.73769480466069" x=
2=3D"315.65689292710556" y2=3D"126.72342158074738" stroke=3D"#3366cc" strok=
e-width=3D"1"></line><line x1=3D"315.65689292710556" y1=3D"126.723421580747=
38" x2=3D"315.5567785069202" y2=3D"126.70202642255398" stroke=3D"#3366cc" s=
troke-width=3D"1"></line><line x1=3D"315.5567785069202" y1=3D"126.702026422=
55398" x2=3D"315.40608057310936" y2=3D"126.68064885183333" stroke=3D"#3366c=
c" stroke-width=3D"1"></line><line x1=3D"315.40608057310936" y1=3D"126.6806=
4885183333" x2=3D"315.15350067561224" y2=3D"126.65928883969431" stroke=3D"#=
3366cc" stroke-width=3D"1"></line><line x1=3D"315.15350067561224" y1=3D"126=
.65928883969431" x2=3D"315.0010939011446" y2=3D"126.64505857213416" stroke=
=3D"#3366cc" stroke-width=3D"1"></line><line x1=3D"315.0010939011446" y1=3D=
"126.64505857213416" x2=3D"314.6943222212585" y2=3D"126.62372776028843" str=
oke=3D"#3366cc" stroke-width=3D"1"></line><line x1=3D"314.6943222212585" y1=
=3D"126.62372776028843" x2=3D"314.59147870988346" y2=3D"126.60951693298551"=
 stroke=3D"#3366cc" stroke-width=3D"1"></line><line x1=3D"314.5914787098834=
6" y1=3D"126.60951693298551" x2=3D"314.4883392455498" y2=3D"126.59531386692=
123" stroke=3D"#3366cc" stroke-width=3D"1"></line><line x1=3D"314.488339245=
5498" y1=3D"126.59531386692123" x2=3D"314.28116561019084" y2=3D"126.5740238=
0161656" stroke=3D"#3366cc" stroke-width=3D"1"></line><line x1=3D"314.28116=
561019084" y1=3D"126.57402380161656" x2=3D"314.12499569372505" y2=3D"126.53=
85790457994" stroke=3D"#3366cc" stroke-width=3D"1"></line><line x1=3D"314.1=
2499569372505" y1=3D"126.5385790457994" x2=3D"313.8105994749073" y2=3D"126.=
52441465911087" stroke=3D"#3366cc" stroke-width=3D"1"></line><line x1=3D"31=
3.8105994749073" y1=3D"126.52441465911087" x2=3D"313.7051848720862" y2=3D"1=
26.51025798303058" stroke=3D"#3366cc" stroke-width=3D"1"></line><line x1=3D=
"313.7051848720862" y1=3D"126.51025798303058" x2=3D"313.44028389441144" y2=
=3D"126.48903740795083" stroke=3D"#3366cc" stroke-width=3D"1"></line><line =
x1=3D"313.44028389441144" y1=3D"126.48903740795083" x2=3D"313.2803983989795=
7" y2=3D"126.46783413460565" stroke=3D"#3366cc" stroke-width=3D"1"></line><=
line x1=3D"313.28039839897957" y1=3D"126.46783413460565" x2=3D"313.11979646=
12954" y2=3D"126.43958996857413" stroke=3D"#3366cc" stroke-width=3D"1"></li=
ne><line x1=3D"313.1197964612954" y1=3D"126.43958996857413" x2=3D"312.85051=
69142056" y2=3D"126.41842695643331" stroke=3D"#3366cc" stroke-width=3D"1"><=
/line><line x1=3D"312.8505169142056" y1=3D"126.41842695643331" x2=3D"312.63=
36270594576" y2=3D"126.40432784341937" stroke=3D"#3366cc" stroke-width=3D"1=
"></line><line x1=3D"312.6336270594576" y1=3D"126.40432784341937" x2=3D"312=
.36065590658677" y2=3D"126.39023637013105" stroke=3D"#3366cc" stroke-width=
=3D"1"></line><line x1=3D"312.36065590658677" y1=3D"126.39023637013105" x2=
=3D"312.1958696893048" y2=3D"126.35504105643963" stroke=3D"#3366cc" stroke-=
width=3D"1"></line><line x1=3D"312.1958696893048" y1=3D"126.35504105643963"=
 x2=3D"311.974969519325" y2=3D"126.34097625711507" stroke=3D"#3366cc" strok=
e-width=3D"1"></line><line x1=3D"311.974969519325" y1=3D"126.34097625711507=
" x2=3D"311.8083963033579" y2=3D"126.3198933104255" stroke=3D"#3366cc" stro=
ke-width=3D"1"></line><line x1=3D"311.8083963033579" y1=3D"126.319893310425=
5" x2=3D"311.472909244255" y2=3D"126.29882744186392" stroke=3D"#3366cc" str=
oke-width=3D"1"></line><line x1=3D"311.472909244255" y1=3D"126.298827441863=
92" x2=3D"311.3039807031415" y2=3D"126.28479300368346" stroke=3D"#3366cc" s=
troke-width=3D"1"></line><line x1=3D"311.3039807031415" y1=3D"126.284793003=
68346" x2=3D"311.13425218173904" y2=3D"126.27076613531901" stroke=3D"#3366c=
c" stroke-width=3D"1"></line><line x1=3D"311.13425218173904" y1=3D"126.2707=
6613531901" x2=3D"311.02065164567665" y2=3D"126.25674682860898" stroke=3D"#=
3366cc" stroke-width=3D"1"></line><line x1=3D"311.02065164567665" y1=3D"126=
.25674682860898" x2=3D"310.84957285248913" y2=3D"126.24273507540516" stroke=
=3D"#3366cc" stroke-width=3D"1"></line><line x1=3D"310.84957285248913" y1=
=3D"126.24273507540516" x2=3D"310.6776735343734" y2=3D"126.22873086757227" =
stroke=3D"#3366cc" stroke-width=3D"1"></line><line x1=3D"310.6776735343734"=
 y1=3D"126.22873086757227" x2=3D"310.50494578260987" y2=3D"126.214734196988=
3" stroke=3D"#3366cc" stroke-width=3D"1"></line><line x1=3D"310.50494578260=
987" y1=3D"126.2147341969883" x2=3D"310.3313815735812" y2=3D"126.2007450555=
4433" stroke=3D"#3366cc" stroke-width=3D"1"></line><line x1=3D"310.33138157=
35812" y1=3D"126.20074505554433" x2=3D"310.04022693327164" y2=3D"126.186763=
43514448" stroke=3D"#3366cc" stroke-width=3D"1"></line><line x1=3D"310.0402=
2693327164" y1=3D"126.18676343514448" x2=3D"309.864392046882" y2=3D"126.172=
78932770603" stroke=3D"#3366cc" stroke-width=3D"1"></line><line x1=3D"309.8=
64392046882" y1=3D"126.17278932770603" x2=3D"309.62859554427007" y2=3D"126.=
14486361944702" stroke=3D"#3366cc" stroke-width=3D"1"></line><line x1=3D"30=
9.62859554427007" y1=3D"126.14486361944702" x2=3D"309.3316515166115" y2=3D"=
126.13091200252595" stroke=3D"#3366cc" stroke-width=3D"1"></line><line x1=
=3D"309.3316515166115" y1=3D"126.13091200252595" x2=3D"309.2121816089169" y=
2=3D"126.10303120294603" stroke=3D"#3366cc" stroke-width=3D"1"></line><line=
 x1=3D"309.2121816089169" y1=3D"126.10303120294603" x2=3D"309.0322267248133=
" y2=3D"126.06126596915561" stroke=3D"#3366cc" stroke-width=3D"1"></line><l=
ine x1=3D"309.0322267248133" y1=3D"126.06126596915561" x2=3D"308.8513637382=
0706" y2=3D"126.04040847841006" stroke=3D"#3366cc" stroke-width=3D"1"></lin=
e><line x1=3D"308.85136373820706" y1=3D"126.04040847841006" x2=3D"308.60878=
45440198" y2=3D"126.01262448718052" stroke=3D"#3366cc" stroke-width=3D"1"><=
/line><line x1=3D"308.6087845440198" y1=3D"126.01262448718052" x2=3D"308.48=
68764702895" y2=3D"125.99874361505096" stroke=3D"#3366cc" stroke-width=3D"1=
"></line><line x1=3D"308.4868764702895" y1=3D"125.99874361505096" x2=3D"308=
.24180926507836" y2=3D"125.98487014802828" stroke=3D"#3366cc" stroke-width=
=3D"1"></line><line x1=3D"308.24180926507836" y1=3D"125.98487014802828" x2=
=3D"308.0569028921575" y2=3D"125.97100407821577" stroke=3D"#3366cc" stroke-=
width=3D"1"></line><line x1=3D"308.0569028921575" y1=3D"125.97100407821577"=
 x2=3D"307.8088677214662" y2=3D"125.95714539772939" stroke=3D"#3366cc" stro=
ke-width=3D"1"></line><line x1=3D"307.8088677214662" y1=3D"125.957145397729=
39" x2=3D"307.559104068745" y2=3D"125.93637121477093" stroke=3D"#3366cc" st=
roke-width=3D"1"></line><line x1=3D"307.559104068745" y1=3D"125.93637121477=
093" x2=3D"307.05429376409086" y2=3D"125.92253097318974" stroke=3D"#3366cc"=
 stroke-width=3D"1"></line><line x1=3D"307.05429376409086" y1=3D"125.922530=
97318974" x2=3D"306.67096455796263" y2=3D"125.90869809343954" stroke=3D"#33=
66cc" stroke-width=3D"1"></line><line x1=3D"306.67096455796263" y1=3D"125.9=
0869809343954" x2=3D"306.41311496293474" y2=3D"125.89487256769274" stroke=
=3D"#3366cc" stroke-width=3D"1"></line><line x1=3D"306.41311496293474" y1=
=3D"125.89487256769274" x2=3D"306.153396876287" y2=3D"125.853440036384" str=
oke=3D"#3366cc" stroke-width=3D"1"></line><line x1=3D"306.153396876287" y1=
=3D"125.853440036384" x2=3D"306.0228286476514" y2=3D"125.83964384862423" st=
roke=3D"#3366cc" stroke-width=3D"1"></line><line x1=3D"306.0228286476514" y=
1=3D"125.83964384862423" x2=3D"305.8260800888608" y2=3D"125.82585497591663"=
 stroke=3D"#3366cc" stroke-width=3D"1"></line><line x1=3D"305.8260800888608=
" y1=3D"125.82585497591663" x2=3D"305.62824551596646" y2=3D"125.80518536562=
155" stroke=3D"#3366cc" stroke-width=3D"1"></line><line x1=3D"305.628245515=
96646" y1=3D"125.80518536562155" x2=3D"305.4957465143345" y2=3D"125.7776514=
1565166" stroke=3D"#3366cc" stroke-width=3D"1"></line><line x1=3D"305.49574=
65143345" y1=3D"125.77765141565166" x2=3D"305.0952849278025" y2=3D"125.7638=
9536491183" stroke=3D"#3366cc" stroke-width=3D"1"></line><line x1=3D"305.09=
52849278025" y1=3D"125.76389536491183" x2=3D"304.82580291298086" y2=3D"125.=
75014658673422" stroke=3D"#3366cc" stroke-width=3D"1"></line><line x1=3D"30=
4.82580291298086" y1=3D"125.75014658673422" x2=3D"304.6902982558378" y2=3D"=
125.70894381077866" stroke=3D"#3366cc" stroke-width=3D"1"></line><line x1=
=3D"304.6902982558378" y1=3D"125.70894381077866" x2=3D"304.34927818431333" =
y2=3D"125.69522404611476" stroke=3D"#3366cc" stroke-width=3D"1"></line><lin=
e x1=3D"304.34927818431333" y1=3D"125.69522404611476" x2=3D"304.14309771664=
75" y2=3D"125.63357451905952" stroke=3D"#3366cc" stroke-width=3D"1"></line>=
<line x1=3D"304.1430977166475" y1=3D"125.63357451905952" x2=3D"303.93572429=
846245" y2=3D"125.6130571110389" stroke=3D"#3366cc" stroke-width=3D"1"></li=
ne><line x1=3D"303.93572429846245" y1=3D"125.6130571110389" x2=3D"303.65734=
66728106" y2=3D"125.58572572300844" stroke=3D"#3366cc" stroke-width=3D"1"><=
/line><line x1=3D"303.6573466728106" y1=3D"125.58572572300844" x2=3D"303.44=
71352835725" y2=3D"125.57207079315035" stroke=3D"#3366cc" stroke-width=3D"1=
"></line><line x1=3D"303.4471352835725" y1=3D"125.57207079315035" x2=3D"303=
.16492170638725" y2=3D"125.55842302935392" stroke=3D"#3366cc" stroke-width=
=3D"1"></line><line x1=3D"303.16492170638725" y1=3D"125.55842302935392" x2=
=3D"303.0229772075014" y2=3D"125.5379648035836" stroke=3D"#3366cc" stroke-w=
idth=3D"1"></line><line x1=3D"303.0229772075014" y1=3D"125.5379648035836" x=
2=3D"302.66563686834735" y2=3D"125.52433492207808" stroke=3D"#3366cc" strok=
e-width=3D"1"></line><line x1=3D"302.66563686834735" y1=3D"125.524334922078=
08" x2=3D"302.01330652111767" y2=3D"125.51071218037458" stroke=3D"#3366cc" =
stroke-width=3D"1"></line><line x1=3D"302.01330652111767" y1=3D"125.5107121=
8037458" x2=3D"301.7931977078048" y2=3D"125.49709657099697" stroke=3D"#3366=
cc" stroke-width=3D"1"></line><line x1=3D"301.7931977078048" y1=3D"125.4970=
9657099697" x2=3D"301.4233188923482" y2=3D"125.4834880864806" stroke=3D"#33=
66cc" stroke-width=3D"1"></line><line x1=3D"301.4233188923482" y1=3D"125.48=
34880864806" x2=3D"301.1995453925565" y2=3D"125.46308870252136" stroke=3D"#=
3366cc" stroke-width=3D"1"></line><line x1=3D"301.1995453925565" y1=3D"125.=
46308870252136" x2=3D"300.8234565364321" y2=3D"125.44949799757802" stroke=
=3D"#3366cc" stroke-width=3D"1"></line><line x1=3D"300.8234565364321" y1=3D=
"125.44949799757802" x2=3D"300.51971794636495" y2=3D"125.43591439146232" st=
roke=3D"#3366cc" stroke-width=3D"1"></line><line x1=3D"300.51971794636495" =
y1=3D"125.43591439146232" x2=3D"300.2133832684982" y2=3D"125.4223378767623"=
 stroke=3D"#3366cc" stroke-width=3D"1"></line><line x1=3D"300.2133832684982=
" y1=3D"125.4223378767623" x2=3D"300.05922845398237" y2=3D"125.408768446077=
6" stroke=3D"#3366cc" stroke-width=3D"1"></line><line x1=3D"300.05922845398=
237" y1=3D"125.4087684460776" x2=3D"299.7489153542898" y2=3D"125.3952060920=
1935" stroke=3D"#3366cc" stroke-width=3D"1"></line><line x1=3D"299.74891535=
42898" y1=3D"125.39520609201935" x2=3D"299.59274543782396" y2=3D"125.374875=
8134721" stroke=3D"#3366cc" stroke-width=3D"1"></line><line x1=3D"299.59274=
543782396" y1=3D"125.3748758134721" x2=3D"299.43589206221645" y2=3D"125.361=
33111872988" stroke=3D"#3366cc" stroke-width=3D"1"></line><line x1=3D"299.4=
3589206221645" y1=3D"125.36133111872988" x2=3D"298.80152259690726" y2=3D"12=
5.34102729467918" stroke=3D"#3366cc" stroke-width=3D"1"></line><line x1=3D"=
298.80152259690726" y1=3D"125.34102729467918" x2=3D"298.5607091100765" y2=
=3D"125.32073931030561" stroke=3D"#3366cc" stroke-width=3D"1"></line><line =
x1=3D"298.5607091100765" y1=3D"125.32073931030561" x2=3D"298.3992631653686"=
 y2=3D"125.30722277501314" stroke=3D"#3366cc" stroke-width=3D"1"></line><li=
ne x1=3D"298.3992631653686" y1=3D"125.30722277501314" x2=3D"297.91051551276=
59" y2=3D"125.28696113525254" stroke=3D"#3366cc" stroke-width=3D"1"></line>=
<line x1=3D"297.9105155127659" y1=3D"125.28696113525254" x2=3D"297.74610724=
685067" y2=3D"125.27346214023504" stroke=3D"#3366cc" stroke-width=3D"1"></l=
ine><line x1=3D"297.74610724685067" y1=3D"125.27346214023504" x2=3D"297.331=
75651497055" y2=3D"125.25997014858754" stroke=3D"#3366cc" stroke-width=3D"1=
"></line><line x1=3D"297.33175651497055" y1=3D"125.25997014858754" x2=3D"29=
7.16466558705804" y2=3D"125.24648515304702" stroke=3D"#3366cc" stroke-width=
=3D"1"></line><line x1=3D"297.16466558705804" y1=3D"125.24648515304702" x2=
=3D"296.9967920289936" y2=3D"125.22627076157664" stroke=3D"#3366cc" stroke-=
width=3D"1"></line><line x1=3D"296.9967920289936" y1=3D"125.22627076157664"=
 x2=3D"296.82812847480574" y2=3D"125.20607207060607" stroke=3D"#3366cc" str=
oke-width=3D"1"></line><line x1=3D"296.82812847480574" y1=3D"125.2060720706=
0607" x2=3D"296.5736355301172" y2=3D"125.1858890557651" stroke=3D"#3366cc" =
stroke-width=3D"1"></line><line x1=3D"296.5736355301172" y1=3D"125.18588905=
57651" x2=3D"296.317322596588" y2=3D"125.14556995727452" stroke=3D"#3366cc"=
 stroke-width=3D"1"></line><line x1=3D"296.317322596588" y1=3D"125.14556995=
727452" x2=3D"296.05916345555374" y2=3D"125.12543382516725" stroke=3D"#3366=
cc" stroke-width=3D"1"></line><line x1=3D"296.05916345555374" y1=3D"125.125=
43382516725" x2=3D"295.62472251063514" y2=3D"125.09190821356626" stroke=3D"=
#3366cc" stroke-width=3D"1"></line><line x1=3D"295.62472251063514" y1=3D"12=
5.09190821356626" x2=3D"295.4494608453973" y2=3D"125.07181357252736" stroke=
=3D"#3366cc" stroke-width=3D"1"></line><line x1=3D"295.4494608453973" y1=3D=
"125.07181357252736" x2=3D"295.27333794001765" y2=3D"125.05173444659053" st=
roke=3D"#3366cc" stroke-width=3D"1"></line><line x1=3D"295.27333794001765" =
y1=3D"125.05173444659053" x2=3D"294.82920661720743" y2=3D"125.0316708118158=
1" stroke=3D"#3366cc" stroke-width=3D"1"></line><line x1=3D"294.82920661720=
743" y1=3D"125.03167081181581" x2=3D"294.560061879669" y2=3D"125.0116226443=
1858" stroke=3D"#3366cc" stroke-width=3D"1"></line><line x1=3D"294.56006187=
9669" y1=3D"125.01162264431858" x2=3D"294.28888071870625" y2=3D"124.9649036=
0359488" stroke=3D"#3366cc" stroke-width=3D"1"></line><line x1=3D"294.28888=
071870625" y1=3D"124.96490360359488" x2=3D"294.1069466269161" y2=3D"124.951=
5707074724" stroke=3D"#3366cc" stroke-width=3D"1"></line><line x1=3D"294.10=
69466269161" y1=3D"124.9515707074724" x2=3D"293.92408429594684" y2=3D"124.9=
1826834241783" stroke=3D"#3366cc" stroke-width=3D"1"></line><line x1=3D"293=
.92408429594684" y1=3D"124.91826834241783" x2=3D"293.64802948484294" y2=3D"=
124.89165712155679" stroke=3D"#3366cc" stroke-width=3D"1"></line><line x1=
=3D"293.64802948484294" y1=3D"124.89165712155679" x2=3D"293.4628045810086" =
y2=3D"124.8783617156858" stroke=3D"#3366cc" stroke-width=3D"1"></line><line=
 x1=3D"293.4628045810086" y1=3D"124.8783617156858" x2=3D"293.1831599442345"=
 y2=3D"124.82524796055259" stroke=3D"#3366cc" stroke-width=3D"1"></line><li=
ne x1=3D"293.1831599442345" y1=3D"124.82524796055259" x2=3D"292.99551061965=
94" y2=3D"124.7854837122589" stroke=3D"#3366cc" stroke-width=3D"1"></line><=
line x1=3D"292.9955106196594" y1=3D"124.7854837122589" x2=3D"292.8068736625=
1254" y2=3D"124.76562436549978" stroke=3D"#3366cc" stroke-width=3D"1"></lin=
e><line x1=3D"292.80687366251254" y1=3D"124.76562436549978" x2=3D"292.52204=
350818977" y2=3D"124.71274013107345" stroke=3D"#3366cc" stroke-width=3D"1">=
</line><line x1=3D"292.52204350818977" y1=3D"124.71274013107345" x2=3D"292.=
3308913797689" y2=3D"124.68633828787458" stroke=3D"#3366cc" stroke-width=3D=
"1"></line><line x1=3D"292.3308913797689" y1=3D"124.68633828787458" x2=3D"2=
92.13871430206154" y2=3D"124.65996322139753" stroke=3D"#3366cc" stroke-widt=
h=3D"1"></line><line x1=3D"292.13871430206154" y1=3D"124.65996322139753" x2=
=3D"291.9455012243217" y2=3D"124.61387112344215" stroke=3D"#3366cc" stroke-=
width=3D"1"></line><line x1=3D"291.9455012243217" y1=3D"124.61387112344215"=
 x2=3D"291.7512409161146" y2=3D"124.57442852743245" stroke=3D"#3366cc" stro=
ke-width=3D"1"></line><line x1=3D"291.7512409161146" y1=3D"124.574428527432=
45" x2=3D"291.55592196339995" y2=3D"124.5547296399985" stroke=3D"#3366cc" s=
troke-width=3D"1"></line><line x1=3D"291.55592196339995" y1=3D"124.55472963=
99985" x2=3D"291.35953276450755" y2=3D"124.54160533322627" stroke=3D"#3366c=
c" stroke-width=3D"1"></line><line x1=3D"291.35953276450755" y1=3D"124.5416=
0533322627" x2=3D"291.0629164029667" y2=3D"124.50882351454374" stroke=3D"#3=
366cc" stroke-width=3D"1"></line><line x1=3D"291.0629164029667" y1=3D"124.5=
0882351454374" x2=3D"290.76382477196853" y2=3D"124.48917424022983" stroke=
=3D"#3366cc" stroke-width=3D"1"></line><line x1=3D"290.76382477196853" y1=
=3D"124.48917424022983" x2=3D"290.5630346719014" y2=3D"124.44992017493948" =
stroke=3D"#3366cc" stroke-width=3D"1"></line><line x1=3D"290.5630346719014"=
 y1=3D"124.44992017493948" x2=3D"290.3611133540355" y2=3D"124.4368486424616=
" stroke=3D"#3366cc" stroke-width=3D"1"></line><line x1=3D"290.361113354035=
5" y1=3D"124.4368486424616" x2=3D"290.05608224375965" y2=3D"124.42378367694=
326" stroke=3D"#3366cc" stroke-width=3D"1"></line><line x1=3D"290.056082243=
75965" y1=3D"124.42378367694326" x2=3D"289.7484328086755" y2=3D"124.3781079=
1731016" stroke=3D"#3366cc" stroke-width=3D"1"></line><line x1=3D"289.74843=
28086755" y1=3D"124.37810791731016" x2=3D"289.5418562188038" y2=3D"124.3650=
7242164012" stroke=3D"#3366cc" stroke-width=3D"1"></line><line x1=3D"289.54=
18562188038" y1=3D"124.36507242164012" x2=3D"289.33408207679537" y2=3D"124.=
33251224045262" stroke=3D"#3366cc" stroke-width=3D"1"></line><line x1=3D"28=
9.33408207679537" y1=3D"124.33251224045262" x2=3D"289.1250964169095" y2=3D"=
124.29349375853849" stroke=3D"#3366cc" stroke-width=3D"1"></line><line x1=
=3D"289.1250964169095" y1=3D"124.29349375853849" x2=3D"288.7034334460727" y=
2=3D"124.28050059648089" stroke=3D"#3366cc" stroke-width=3D"1"></line><line=
 x1=3D"288.7034334460727" y1=3D"124.28050059648089" x2=3D"288.4907269516003=
" y2=3D"124.26102301725263" stroke=3D"#3366cc" stroke-width=3D"1"></line><l=
ine x1=3D"288.4907269516003" y1=3D"124.26102301725263" x2=3D"288.1692813967=
4064" y2=3D"124.24804606423027" stroke=3D"#3366cc" stroke-width=3D"1"></lin=
e><line x1=3D"288.16928139674064" y1=3D"124.24804606423027" x2=3D"287.62704=
807245996" y2=3D"124.2156319838563" stroke=3D"#3366cc" stroke-width=3D"1"><=
/line><line x1=3D"287.62704807245996" y1=3D"124.2156319838563" x2=3D"287.40=
78367522702" y2=3D"124.20267765565956" stroke=3D"#3366cc" stroke-width=3D"1=
"></line><line x1=3D"287.4078367522702" y1=3D"124.20267765565956" x2=3D"286=
.96535040214985" y2=3D"124.17032003879714" stroke=3D"#3366cc" stroke-width=
=3D"1"></line><line x1=3D"286.96535040214985" y1=3D"124.17032003879714" x2=
=3D"286.7420416478392" y2=3D"124.09282562838456" stroke=3D"#3366cc" stroke-=
width=3D"1"></line><line x1=3D"286.7420416478392" y1=3D"124.09282562838456"=
 x2=3D"286.51733282949886" y2=3D"124.07993231462655" stroke=3D"#3366cc" str=
oke-width=3D"1"></line><line x1=3D"286.51733282949886" y1=3D"124.0799323146=
2655" x2=3D"286.1776057444687" y2=3D"124.06060432167644" stroke=3D"#3366cc"=
 stroke-width=3D"1"></line><line x1=3D"286.1776057444687" y1=3D"124.0606043=
2167644" x2=3D"285.9493187362265" y2=3D"124.04129068297422" stroke=3D"#3366=
cc" stroke-width=3D"1"></line><line x1=3D"285.9493187362265" y1=3D"124.0412=
9068297422" x2=3D"285.71956833973604" y2=3D"123.99628122848978" stroke=3D"#=
3366cc" stroke-width=3D"1"></line><line x1=3D"285.71956833973604" y1=3D"123=
.99628122848978" x2=3D"285.3721574859719" y2=3D"123.9385261597534" stroke=
=3D"#3366cc" stroke-width=3D"1"></line><line x1=3D"285.3721574859719" y1=3D=
"123.9385261597534" x2=3D"285.0213461456741" y2=3D"123.9128983544596" strok=
e=3D"#3366cc" stroke-width=3D"1"></line><line x1=3D"285.0213461456741" y1=
=3D"123.9128983544596" x2=3D"284.6670670917824" y2=3D"123.87450393806051" s=
troke=3D"#3366cc" stroke-width=3D"1"></line><line x1=3D"284.6670670917824" =
y1=3D"123.87450393806051" x2=3D"284.42892044070743" y2=3D"123.8553279657152=
8" stroke=3D"#3366cc" stroke-width=3D"1"></line><line x1=3D"284.42892044070=
743" y1=3D"123.85532796571528" x2=3D"284.1891808236053" y2=3D"123.804261060=
12118" stroke=3D"#3366cc" stroke-width=3D"1"></line><line x1=3D"284.1891808=
236053" y1=3D"123.80426106012118" x2=3D"283.8265375363096" y2=3D"123.785136=
79404253" stroke=3D"#3366cc" stroke-width=3D"1"></line><line x1=3D"283.8265=
375363096" y1=3D"123.78513679404253" x2=3D"283.5827206836508" y2=3D"123.746=
93040129799" stroke=3D"#3366cc" stroke-width=3D"1"></line><line x1=3D"283.5=
827206836508" y1=3D"123.74693040129799" x2=3D"283.33723383953605" y2=3D"123=
.69607570248695" stroke=3D"#3366cc" stroke-width=3D"1"></line><line x1=3D"2=
83.33723383953605" y1=3D"123.69607570248695" x2=3D"283.0900539693285" y2=3D=
"123.6833775512008" stroke=3D"#3366cc" stroke-width=3D"1"></line><line x1=
=3D"283.0900539693285" y1=3D"123.6833775512008" x2=3D"282.84115755849524" y=
2=3D"123.6389827853358" stroke=3D"#3366cc" stroke-width=3D"1"></line><line =
x1=3D"282.84115755849524" y1=3D"123.6389827853358" x2=3D"282.5905205991836"=
 y2=3D"123.58833853696962" stroke=3D"#3366cc" stroke-width=3D"1"></line><li=
ne x1=3D"282.5905205991836" y1=3D"123.58833853696962" x2=3D"282.33811857632=
45" y2=3D"123.5251716044871" stroke=3D"#3366cc" stroke-width=3D"1"></line><=
line x1=3D"282.3381185763245" y1=3D"123.5251716044871" x2=3D"282.0839264532=
429" y2=3D"123.48104586532935" stroke=3D"#3366cc" stroke-width=3D"1"></line=
><line x1=3D"282.0839264532429" y1=3D"123.48104586532935" x2=3D"281.8279186=
567546" y2=3D"123.468452250886" stroke=3D"#3366cc" stroke-width=3D"1"></lin=
e><line x1=3D"281.8279186567546" y1=3D"123.468452250886" x2=3D"281.57006906=
172677" y2=3D"123.35538331921512" stroke=3D"#3366cc" stroke-width=3D"1"></l=
ine><line x1=3D"281.57006906172677" y1=3D"123.35538331921512" x2=3D"281.310=
350975079" y2=3D"123.34285039689192" stroke=3D"#3366cc" stroke-width=3D"1">=
</line><line x1=3D"281.310350975079" y1=3D"123.34285039689192" x2=3D"280.91=
72105894962" y2=3D"123.2865268711202" stroke=3D"#3366cc" stroke-width=3D"1"=
></line><line x1=3D"280.9172105894962" y1=3D"123.2865268711202" x2=3D"280.6=
527006131265" y2=3D"123.16802074135364" stroke=3D"#3366cc" stroke-width=3D"=
1"></line><line x1=3D"280.6527006131265" y1=3D"123.16802074135364" x2=3D"28=
0.3862240017801" y2=3D"123.13692446440058" stroke=3D"#3366cc" stroke-width=
=3D"1"></line><line x1=3D"280.3862240017801" y1=3D"123.13692446440058" x2=
=3D"280.1177512923506" y2=3D"123.09965794741825" stroke=3D"#3366cc" stroke-=
width=3D"1"></line><line x1=3D"280.1177512923506" y1=3D"123.09965794741825"=
 x2=3D"279.84725235462975" y2=3D"123.06864325880812" stroke=3D"#3366cc" str=
oke-width=3D"1"></line><line x1=3D"279.84725235462975" y1=3D"123.0686432588=
0812" x2=3D"279.57469637101497" y2=3D"123.03766551444565" stroke=3D"#3366cc=
" stroke-width=3D"1"></line><line x1=3D"279.57469637101497" y1=3D"123.03766=
551444565" x2=3D"279.3000518154395" y2=3D"122.98199839368826" stroke=3D"#33=
66cc" stroke-width=3D"1"></line><line x1=3D"279.3000518154395" y1=3D"122.98=
199839368826" x2=3D"279.0232864314885" y2=3D"122.9018001156538" stroke=3D"#=
3366cc" stroke-width=3D"1"></line><line x1=3D"279.0232864314885" y1=3D"122.=
9018001156538" x2=3D"278.74436720966395" y2=3D"122.75438840313745" stroke=
=3D"#3366cc" stroke-width=3D"1"></line><line x1=3D"278.74436720966395" y1=
=3D"122.75438840313745" x2=3D"278.46326036375837" y2=3D"122.58345755938981"=
 stroke=3D"#3366cc" stroke-width=3D"1"></line><line x1=3D"278.4632603637583=
7" y1=3D"122.58345755938981" x2=3D"278.17993130629344" y2=3D"122.5469752340=
4656" stroke=3D"#3366cc" stroke-width=3D"1"></line><line x1=3D"278.17993130=
629344" y1=3D"122.54697523404656" x2=3D"277.8943446229815" y2=3D"122.323124=
81324462" stroke=3D"#3366cc" stroke-width=3D"1"></line><line x1=3D"277.8943=
446229815" y1=3D"122.32312481324462" x2=3D"277.60646404616045" y2=3D"122.28=
700562227561" stroke=3D"#3366cc" stroke-width=3D"1"></line><line x1=3D"277.=
60646404616045" y1=3D"122.28700562227561" x2=3D"277.316252427153" y2=3D"122=
.25694457012787" stroke=3D"#3366cc" stroke-width=3D"1"></line><line x1=3D"2=
77.316252427153" y1=3D"122.25694457012787" x2=3D"277.0236717074989" y2=3D"1=
22.04748458009149" stroke=3D"#3366cc" stroke-width=3D"1"></line><line x1=3D=
"277.0236717074989" y1=3D"122.04748458009149" x2=3D"276.72868288900133" y2=
=3D"121.98200121105452" stroke=3D"#3366cc" stroke-width=3D"1"></line><line =
x1=3D"276.72868288900133" y1=3D"121.98200121105452" x2=3D"276.4312460025322=
5" y2=3D"121.94041566405016" stroke=3D"#3366cc" stroke-width=3D"1"></line><=
line x1=3D"276.43124600253225" y1=3D"121.94041566405016" x2=3D"276.13132007=
55315" y2=3D"121.89889650978213" stroke=3D"#3366cc" stroke-width=3D"1"></li=
ne><line x1=3D"276.1313200755315" y1=3D"121.89889650978213" x2=3D"275.82886=
309813443" y2=3D"121.85152707352077" stroke=3D"#3366cc" stroke-width=3D"1">=
</line><line x1=3D"275.82886309813443" y1=3D"121.85152707352077" x2=3D"275.=
5238319878585" y2=3D"121.75115259849966" stroke=3D"#3366cc" stroke-width=3D=
"1"></line><line x1=3D"275.5238319878585" y1=3D"121.75115259849966" x2=3D"2=
75.2161825527744" y2=3D"121.7275912711192" stroke=3D"#3366cc" stroke-width=
=3D"1"></line><line x1=3D"275.2161825527744" y1=3D"121.7275912711192" x2=3D=
"274.9058694530818" y2=3D"121.5106550356384" stroke=3D"#3366cc" stroke-widt=
h=3D"1"></line><line x1=3D"274.9058694530818" y1=3D"121.5106550356384" x2=
=3D"274.5928461610084" y2=3D"121.49898014730888" stroke=3D"#3366cc" stroke-=
width=3D"1"></line><line x1=3D"274.5928461610084" y1=3D"121.49898014730888"=
 x2=3D"274.2770649189416" y2=3D"121.4174023554663" stroke=3D"#3366cc" strok=
e-width=3D"1"></line><line x1=3D"274.2770649189416" y1=3D"121.4174023554663=
" x2=3D"273.95847669569923" y2=3D"121.19149009408258" stroke=3D"#3366cc" st=
roke-width=3D"1"></line><line x1=3D"273.95847669569923" y1=3D"121.191490094=
08258" x2=3D"273.63703114083955" y2=3D"120.99040581239694" stroke=3D"#3366c=
c" stroke-width=3D"1"></line><line x1=3D"273.63703114083955" y1=3D"120.9904=
0581239694" x2=3D"273.31267653690384" y2=3D"120.85910628942969" stroke=3D"#=
3366cc" stroke-width=3D"1"></line><line x1=3D"273.31267653690384" y1=3D"120=
.85910628942969" x2=3D"272.98535974947765" y2=3D"120.69449402176949" stroke=
=3D"#3366cc" stroke-width=3D"1"></line><line x1=3D"272.98535974947765" y1=
=3D"120.69449402176949" x2=3D"272.6550261749513" y2=3D"120.66056601523866" =
stroke=3D"#3366cc" stroke-width=3D"1"></line><line x1=3D"272.6550261749513"=
 y1=3D"120.66056601523866" x2=3D"272.32161968585" y2=3D"120.60975685550633"=
 stroke=3D"#3366cc" stroke-width=3D"1"></line><line x1=3D"272.32161968585" =
y1=3D"120.60975685550633" x2=3D"271.98508257359777" y2=3D"120.5140540033943=
4" stroke=3D"#3366cc" stroke-width=3D"1"></line><line x1=3D"271.98508257359=
777" y1=3D"120.51405400339434" x2=3D"271.64535548856753" y2=3D"120.29025044=
212295" stroke=3D"#3366cc" stroke-width=3D"1"></line><line x1=3D"271.645355=
48856753" y1=3D"120.29025044212295" x2=3D"271.3023773772643" y2=3D"119.9746=
2187722746" stroke=3D"#3366cc" stroke-width=3D"1"></line><line x1=3D"271.30=
23773772643" y1=3D"119.97462187722746" x2=3D"270.9560854164722" y2=3D"119.9=
5261568736584" stroke=3D"#3366cc" stroke-width=3D"1"></line><line x1=3D"270=
.9560854164722" y1=3D"119.95261568736584" x2=3D"270.6064149441893" y2=3D"11=
9.9361232568476" stroke=3D"#3366cc" stroke-width=3D"1"></line><line x1=3D"2=
70.6064149441893" y1=3D"119.9361232568476" x2=3D"270.253299387161" y2=3D"11=
9.90316974031492" stroke=3D"#3366cc" stroke-width=3D"1"></line><line x1=3D"=
270.253299387161" y1=3D"119.90316974031492" x2=3D"269.89667018480634" y2=3D=
"119.84286319985233" stroke=3D"#3366cc" stroke-width=3D"1"></line><line x1=
=3D"269.89667018480634" y1=3D"119.84286319985233" x2=3D"269.1725861817345" =
y2=3D"119.77177166717212" stroke=3D"#3366cc" stroke-width=3D"1"></line><lin=
e x1=3D"269.1725861817345" y1=3D"119.77177166717212" x2=3D"268.804983583634=
96" y2=3D"119.67365697529189" stroke=3D"#3366cc" stroke-width=3D"1"></line>=
<line x1=3D"268.80498358363496" y1=3D"119.67365697529189" x2=3D"268.4335715=
6435707" y2=3D"119.57591105948595" stroke=3D"#3366cc" stroke-width=3D"1"></=
line><line x1=3D"268.43357156435707" y1=3D"119.57591105948595" x2=3D"267.86=
913566098656" y2=3D"119.29558034076797" stroke=3D"#3366cc" stroke-width=3D"=
1"></line><line x1=3D"267.86913566098656" y1=3D"119.29558034076797" x2=3D"2=
67.48784547856087" y2=3D"119.22062015165514" stroke=3D"#3366cc" stroke-widt=
h=3D"1"></line><line x1=3D"267.48784547856087" y1=3D"119.22062015165514" x2=
=3D"267.10245532311365" y2=3D"119.16187406517071" stroke=3D"#3366cc" stroke=
-width=3D"1"></line><line x1=3D"267.10245532311365" y1=3D"119.1618740651707=
1" x2=3D"266.712876062192" y2=3D"119.00763113705204" stroke=3D"#3366cc" str=
oke-width=3D"1"></line><line x1=3D"266.712876062192" y1=3D"119.007631137052=
04" x2=3D"266.31901562479413" y2=3D"118.94936368289947" stroke=3D"#3366cc" =
stroke-width=3D"1"></line><line x1=3D"266.31901562479413" y1=3D"118.9493636=
8289947" x2=3D"265.9207788707605" y2=3D"118.88594772792109" stroke=3D"#3366=
cc" stroke-width=3D"1"></line><line x1=3D"265.9207788707605" y1=3D"118.8859=
4772792109" x2=3D"265.5180674528275" y2=3D"118.7753405577102" stroke=3D"#33=
66cc" stroke-width=3D"1"></line><line x1=3D"265.5180674528275" y1=3D"118.77=
53405577102" x2=3D"265.1107796708416" y2=3D"118.50346387712943" stroke=3D"#=
3366cc" stroke-width=3D"1"></line><line x1=3D"265.1107796708416" y1=3D"118.=
50346387712943" x2=3D"264.6988103175958" y2=3D"118.38411143650805" stroke=
=3D"#3366cc" stroke-width=3D"1"></line><line x1=3D"264.6988103175958" y1=3D=
"118.38411143650805" x2=3D"264.28205051570154" y2=3D"118.04974269898901" st=
roke=3D"#3366cc" stroke-width=3D"1"></line><line x1=3D"264.28205051570154" =
y1=3D"118.04974269898901" x2=3D"263.8603875448647" y2=3D"117.77519197320203=
" stroke=3D"#3366cc" stroke-width=3D"1"></line><line x1=3D"263.860387544864=
7" y1=3D"117.77519197320203" x2=3D"263.4337046588794" y2=3D"117.62893568036=
549" stroke=3D"#3366cc" stroke-width=3D"1"></line><line x1=3D"263.433704658=
8794" y1=3D"117.62893568036549" x2=3D"262.784002171252" y2=3D"117.588733448=
87368" stroke=3D"#3366cc" stroke-width=3D"1"></line><line x1=3D"262.7840021=
71252" y1=3D"117.58873344887368" x2=3D"262.34423052964434" y2=3D"117.528546=
39022334" stroke=3D"#3366cc" stroke-width=3D"1"></line><line x1=3D"262.3442=
3052964434" y1=3D"117.52854639022334" x2=3D"261.89899574663116" y2=3D"117.5=
0851495205421" stroke=3D"#3366cc" stroke-width=3D"1"></line><line x1=3D"261=
.89899574663116" y1=3D"117.50851495205421" x2=3D"261.4481603793231" y2=3D"1=
17.46849830508586" stroke=3D"#3366cc" stroke-width=3D"1"></line><line x1=3D=
"261.4481603793231" y1=3D"117.46849830508586" x2=3D"260.99158173195747" y2=
=3D"117.41856393237606" stroke=3D"#3366cc" stroke-width=3D"1"></line><line =
x1=3D"260.99158173195747" y1=3D"117.41856393237606" x2=3D"260.2956192988824=
" y2=3D"117.26437390186607" stroke=3D"#3366cc" stroke-width=3D"1"></line><l=
ine x1=3D"260.2956192988824" y1=3D"117.26437390186607" x2=3D"259.8240211905=
744" y2=3D"117.23958993609313" stroke=3D"#3366cc" stroke-width=3D"1"></line=
><line x1=3D"259.8240211905744" y1=3D"117.23958993609313" x2=3D"259.3461349=
223973" y2=3D"117.19009275077158" stroke=3D"#3366cc" stroke-width=3D"1"></l=
ine><line x1=3D"259.3461349223973" y1=3D"117.19009275077158" x2=3D"258.8617=
905364276" y2=3D"117.08645430263655" stroke=3D"#3366cc" stroke-width=3D"1">=
</line><line x1=3D"258.8617905364276" y1=3D"117.08645430263655" x2=3D"258.3=
7081108974155" y2=3D"117.02250353303657" stroke=3D"#3366cc" stroke-width=3D=
"1"></line><line x1=3D"258.37081108974155" y1=3D"117.02250353303657" x2=3D"=
257.62149587188446" y2=3D"116.88529523041214" stroke=3D"#3366cc" stroke-wid=
th=3D"1"></line><line x1=3D"257.62149587188446" y1=3D"116.88529523041214" x=
2=3D"257.1131052326664" y2=3D"116.81208748763964" stroke=3D"#3366cc" stroke=
-width=3D"1"></line><line x1=3D"257.1131052326664" y1=3D"116.81208748763964=
" x2=3D"256.5973993695997" y2=3D"116.61786841227814" stroke=3D"#3366cc" str=
oke-width=3D"1"></line><line x1=3D"256.5973993695997" y1=3D"116.61786841227=
814" x2=3D"256.07416468828825" y2=3D"116.4827729743549" stroke=3D"#3366cc" =
stroke-width=3D"1"></line><line x1=3D"256.07416468828825" y1=3D"116.4827729=
743549" x2=3D"255.54317810057208" y2=3D"116.35316366877805" stroke=3D"#3366=
cc" stroke-width=3D"1"></line><line x1=3D"255.54317810057208" y1=3D"116.353=
16366877805" x2=3D"255.00420645342174" y2=3D"116.20990689823222" stroke=3D"=
#3366cc" stroke-width=3D"1"></line><line x1=3D"255.00420645342174" y1=3D"11=
6.20990689823222" x2=3D"254.4570059142315" y2=3D"116.03430351310288" stroke=
=3D"#3366cc" stroke-width=3D"1"></line><line x1=3D"254.4570059142315" y1=3D=
"116.03430351310288" x2=3D"253.90132130845595" y2=3D"115.96344937795334" st=
roke=3D"#3366cc" stroke-width=3D"1"></line><line x1=3D"253.90132130845595" =
y1=3D"115.96344937795334" x2=3D"253.33688540508544" y2=3D"115.8833807053767=
4" stroke=3D"#3366cc" stroke-width=3D"1"></line><line x1=3D"253.33688540508=
544" y1=3D"115.88338070537674" x2=3D"252.76341814495245" y2=3D"115.83639638=
669368" stroke=3D"#3366cc" stroke-width=3D"1"></line><line x1=3D"252.763418=
14495245" y1=3D"115.83639638669368" x2=3D"252.1806258062909" y2=3D"115.8270=
0970068049" stroke=3D"#3366cc" stroke-width=3D"1"></line><line x1=3D"252.18=
06258062909" y1=3D"115.82700970068049" x2=3D"251.58820010132428" y2=3D"115.=
81762640152863" stroke=3D"#3366cc" stroke-width=3D"1"></line><line x1=3D"25=
1.58820010132428" y1=3D"115.81762640152863" x2=3D"250.98581719692643" y2=3D=
"115.64930339760238" stroke=3D"#3366cc" stroke-width=3D"1"></line><line x1=
=3D"250.98581719692643" y1=3D"115.64930339760238" x2=3D"250.37313665156637"=
 y2=3D"115.51913459296344" stroke=3D"#3366cc" stroke-width=3D"1"></line><li=
ne x1=3D"250.37313665156637" y1=3D"115.51913459296344" x2=3D"249.7498002598=
0042" y2=3D"115.39884419058069" stroke=3D"#3366cc" stroke-width=3D"1"></lin=
e><line x1=3D"249.74980025980042" y1=3D"115.39884419058069" x2=3D"249.11543=
07944912" y2=3D"115.34811911970823" stroke=3D"#3366cc" stroke-width=3D"1"><=
/line><line x1=3D"249.1154307944912" y1=3D"115.34811911970823" x2=3D"248.46=
963063569584" y2=3D"115.28829859025674" stroke=3D"#3366cc" stroke-width=3D"=
1"></line><line x1=3D"248.46963063569584" y1=3D"115.28829859025674" x2=3D"2=
47.81198027374327" y2=3D"115.22861534875068" stroke=3D"#3366cc" stroke-widt=
h=3D"1"></line><line x1=3D"247.81198027374327" y1=3D"115.22861534875068" x2=
=3D"247.1420366723897" y2=3D"115.18279818870138" stroke=3D"#3366cc" stroke-=
width=3D"1"></line><line x1=3D"247.1420366723897" y1=3D"115.18279818870138"=
 x2=3D"246.45933147605632" y2=3D"115.15534658870271" stroke=3D"#3366cc" str=
oke-width=3D"1"></line><line x1=3D"246.45933147605632" y1=3D"115.1553465887=
0271" x2=3D"245.7633690429813" y2=3D"115.1462024910989" stroke=3D"#3366cc" =
stroke-width=3D"1"></line><line x1=3D"245.7633690429813" y1=3D"115.14620249=
10989" x2=3D"245.05362428359837" y2=3D"115.10965821905017" stroke=3D"#3366c=
c" stroke-width=3D"1"></line><line x1=3D"245.05362428359837" y1=3D"115.1096=
5821905017" x2=3D"244.32954028052652" y2=3D"115.08228367618858" stroke=3D"#=
3366cc" stroke-width=3D"1"></line><line x1=3D"244.32954028052652" y1=3D"115=
.08228367618858" x2=3D"243.59052566314907" y2=3D"115.06404997635852" stroke=
=3D"#3366cc" stroke-width=3D"1"></line><line x1=3D"243.59052566314907" y1=
=3D"115.06404997635852" x2=3D"242.45262249964554" y2=3D"115.00942545779662"=
 stroke=3D"#3366cc" stroke-width=3D"1"></line><line x1=3D"242.4526224996455=
4" y1=3D"115.00942545779662" x2=3D"241.67344096209158" y2=3D"114.9639925089=
293" stroke=3D"#3366cc" stroke-width=3D"1"></line><line x1=3D"241.673440962=
09158" y1=3D"114.9639925089293" x2=3D"240.87694286948536" y2=3D"114.9095775=
3531717" stroke=3D"#3366cc" stroke-width=3D"1"></line><line x1=3D"240.87694=
286948536" y1=3D"114.90957753531717" x2=3D"240.06234100625946" y2=3D"114.85=
527618275225" stroke=3D"#3366cc" stroke-width=3D"1"></line><line x1=3D"240.=
06234100625946" y1=3D"114.85527618275225" x2=3D"239.22879322525543" y2=3D"1=
14.81011150777172" stroke=3D"#3366cc" stroke-width=3D"1"></line><line x1=3D=
"239.22879322525543" y1=3D"114.81011150777172" x2=3D"238.3753972149626" y2=
=3D"114.78305030520792" stroke=3D"#3366cc" stroke-width=3D"1"></line><line =
x1=3D"238.3753972149626" y1=3D"114.78305030520792" x2=3D"237.5011846284364"=
 y2=3D"114.75601723279732" stroke=3D"#3366cc" stroke-width=3D"1"></line><li=
ne x1=3D"237.5011846284364" y1=3D"114.75601723279732" x2=3D"236.14853583074=
94" y2=3D"114.61231352986115" stroke=3D"#3366cc" stroke-width=3D"1"></line>=
<line x1=3D"236.1485358307494" y1=3D"114.61231352986115" x2=3D"235.21755000=
389933" y2=3D"114.52736366441039" stroke=3D"#3366cc" stroke-width=3D"1"></l=
ine><line x1=3D"235.21755000389933" y1=3D"114.52736366441039" x2=3D"233.774=
0956366808" y2=3D"114.40267801924423" stroke=3D"#3366cc" stroke-width=3D"1"=
></line><line x1=3D"233.7740956366808" y1=3D"114.40267801924423" x2=3D"232.=
77844997067646" y2=3D"114.34942377541148" stroke=3D"#3366cc" stroke-width=
=3D"1"></line><line x1=3D"232.77844997067646" y1=3D"114.34942377541148" x2=
=3D"231.7543534683917" y2=3D"114.26090832808765" stroke=3D"#3366cc" stroke-=
width=3D"1"></line><line x1=3D"231.7543534683917" y1=3D"114.26090832808765"=
 x2=3D"230.16116055221374" y2=3D"114.20794331320667" stroke=3D"#3366cc" str=
oke-width=3D"1"></line><line x1=3D"230.16116055221374" y1=3D"114.2079433132=
0667" x2=3D"228.49383950387744" y2=3D"114.11990730050351" stroke=3D"#3366cc=
" stroke-width=3D"1"></line><line x1=3D"228.49383950387744" y1=3D"114.11990=
730050351" x2=3D"227.3375799050829" y2=3D"113.99278212764378" stroke=3D"#33=
66cc" stroke-width=3D"1"></line><line x1=3D"227.3375799050829" y1=3D"113.99=
278212764378" x2=3D"226.1427712957184" y2=3D"113.86627536367254" stroke=3D"=
#3366cc" stroke-width=3D"1"></line><line x1=3D"226.1427712957184" y1=3D"113=
.86627536367254" x2=3D"224.90675435859245" y2=3D"113.80542268899984" stroke=
=3D"#3366cc" stroke-width=3D"1"></line><line x1=3D"224.90675435859245" y1=
=3D"113.80542268899984" x2=3D"223.62658473448784" y2=3D"113.71873656434406"=
 stroke=3D"#3366cc" stroke-width=3D"1"></line><line x1=3D"223.6265847344878=
4" y1=3D"113.71873656434406" x2=3D"222.29899077118174" y2=3D"113.6625451399=
8499" stroke=3D"#3366cc" stroke-width=3D"1"></line><line x1=3D"222.29899077=
118174" y1=3D"113.66254513998499" x2=3D"220.92032314177334" y2=3D"113.62802=
605302892" stroke=3D"#3366cc" stroke-width=3D"1"></line><line x1=3D"220.920=
32314177334" y1=3D"113.62802605302892" x2=3D"219.48649437931851" y2=3D"113.=
48611717018704" stroke=3D"#3366cc" stroke-width=3D"1"></line><line x1=3D"21=
9.48649437931851" y1=3D"113.48611717018704" x2=3D"217.99290580456577" y2=3D=
"113.35351054799398" stroke=3D"#3366cc" stroke-width=3D"1"></line><line x1=
=3D"217.99290580456577" y1=3D"113.35351054799398" x2=3D"216.43435855480936"=
 y2=3D"113.28533206996718" stroke=3D"#3366cc" stroke-width=3D"1"></line><li=
ne x1=3D"216.43435855480936" y1=3D"113.28533206996718" x2=3D"214.8049443731=
7137" y2=3D"113.20460159862785" stroke=3D"#3366cc" stroke-width=3D"1"></lin=
e><line x1=3D"214.80494437317137" y1=3D"113.20460159862785" x2=3D"213.09791=
036883598" y2=3D"112.85484626515071" stroke=3D"#3366cc" stroke-width=3D"1">=
</line><line x1=3D"213.09791036883598" y1=3D"112.85484626515071" x2=3D"211.=
30548992954144" y2=3D"112.81302281882972" stroke=3D"#3366cc" stroke-width=
=3D"1"></line><line x1=3D"211.30548992954144" y1=3D"112.81302281882972" x2=
=3D"208.43668411663418" y2=3D"112.79631225548061" stroke=3D"#3366cc" stroke=
-width=3D"1"></line><line x1=3D"208.43668411663418" y1=3D"112.7963122554806=
1" x2=3D"206.38807288587225" y2=3D"112.7420769630032" stroke=3D"#3366cc" st=
roke-width=3D"1"></line><line x1=3D"206.38807288587225" y1=3D"112.742076963=
0032" x2=3D"203.07732634253645" y2=3D"112.70043433870529" stroke=3D"#3366cc=
" stroke-width=3D"1"></line><line x1=3D"203.07732634253645" y1=3D"112.70043=
433870529" x2=3D"200.68704484915037" y2=3D"112.58833119400009" stroke=3D"#3=
366cc" stroke-width=3D"1"></line><line x1=3D"200.68704484915037" y1=3D"112.=
58833119400009" x2=3D"198.1258884713273" y2=3D"112.34092980394956" stroke=
=3D"#3366cc" stroke-width=3D"1"></line><line x1=3D"198.1258884713273" y1=3D=
"112.34092980394956" x2=3D"195.36753248118237" y2=3D"111.97013950192189" st=
roke=3D"#3366cc" stroke-width=3D"1"></line><line x1=3D"195.36753248118237" =
y1=3D"111.97013950192189" x2=3D"192.37905731128262" y2=3D"111.1067141410173=
9" stroke=3D"#3366cc" stroke-width=3D"1"></line><line x1=3D"192.37905731128=
262" y1=3D"111.10671414101739" x2=3D"189.11854334676835" y2=3D"111.05588715=
751884" stroke=3D"#3366cc" stroke-width=3D"1"></line><line x1=3D"189.118543=
34676835" y1=3D"111.05588715751884" x2=3D"185.53145820148336" y2=3D"110.911=
76710129696" stroke=3D"#3366cc" stroke-width=3D"1"></line><line x1=3D"185.5=
3145820148336" y1=3D"110.91176710129696" x2=3D"181.54502698466425" y2=3D"11=
0.21803320680198" stroke=3D"#3366cc" stroke-width=3D"1"></line><line x1=3D"=
181.54502698466425" y1=3D"110.21803320680198" x2=3D"177.05906239770027" y2=
=3D"108.58721273284803" stroke=3D"#3366cc" stroke-width=3D"1"></line><line =
x1=3D"177.05906239770027" y1=3D"108.58721273284803" x2=3D"171.9301937724323=
5" y2=3D"102.8588870389215" stroke=3D"#3366cc" stroke-width=3D"1"></line><l=
ine x1=3D"171.93019377243235" y1=3D"102.8588870389215" x2=3D"165.9428184938=
9665" y2=3D"99.16423657175577" stroke=3D"#3366cc" stroke-width=3D"1"></line=
><line x1=3D"165.94281849389665" y1=3D"99.16423657175577" x2=3D"158.7505923=
1421818" y2=3D"95.80997504818865" stroke=3D"#3366cc" stroke-width=3D"1"></l=
ine><line x1=3D"158.75059231421818" y1=3D"95.80997504818865" x2=3D"149.7432=
4718965926" y2=3D"89.15604233774513" stroke=3D"#3366cc" stroke-width=3D"1">=
</line><line x1=3D"149.74324718965926" y1=3D"89.15604233774513" x2=3D"137.6=
8376624059118" y2=3D"79.00322556030892" stroke=3D"#3366cc" stroke-width=3D"=
1"></line><line x1=3D"137.68376624059118" y1=3D"79.00322556030892" x2=3D"11=
9.37529615710909" y2=3D"65.82011300797069" stroke=3D"#3366cc" stroke-width=
=3D"1"></line><line x1=3D"119.37529615710909" y1=3D"65.82011300797069" x2=
=3D"80" y2=3D"50" stroke=3D"#3366cc" stroke-width=3D"1"></line></g></g></g>=
<text x=3D"390" y=3D"385" text-anchor=3D"middle">sequence size</text><text =
x=3D"0" y=3D"170" text-anchor=3D"middle" transform=3D"rotate(-90, 15, 170)"=
>k-mer coverage</text><g><line x1=3D"80" y1=3D"340" x2=3D"80" y2=3D"50" str=
oke=3D"black" stroke-width=3D"1"></line><line x1=3D"80" y1=3D"340" x2=3D"70=
" y2=3D"340" stroke=3D"black" stroke-width=3D"1"></line><text x=3D"65" y=3D=
"344" text-anchor=3D"end" transform=3D"rotate(-0,65,344)" font-family=3D"He=
lvetica" font-weight=3D"100" font-size=3D"12">0</text><line x1=3D"80" y1=3D=
"282" x2=3D"70" y2=3D"282" stroke=3D"black" stroke-width=3D"1"></line><text=
 x=3D"65" y=3D"286" text-anchor=3D"end" transform=3D"rotate(-0,65,286)" fon=
t-family=3D"Helvetica" font-weight=3D"100" font-size=3D"12">10<tspan dy=3D"=
-6">1</tspan></text><line x1=3D"80" y1=3D"224" x2=3D"70" y2=3D"224" stroke=
=3D"black" stroke-width=3D"1"></line><text x=3D"65" y=3D"228" text-anchor=
=3D"end" transform=3D"rotate(-0,65,228)" font-family=3D"Helvetica" font-wei=
ght=3D"100" font-size=3D"12">10<tspan dy=3D"-6">2</tspan></text><line x1=3D=
"80" y1=3D"166" x2=3D"70" y2=3D"166" stroke=3D"black" stroke-width=3D"1"></=
line><text x=3D"65" y=3D"170" text-anchor=3D"end" transform=3D"rotate(-0,65=
,170)" font-family=3D"Helvetica" font-weight=3D"100" font-size=3D"12">10<ts=
pan dy=3D"-6">3</tspan></text><line x1=3D"80" y1=3D"108" x2=3D"70" y2=3D"10=
8" stroke=3D"black" stroke-width=3D"1"></line><text x=3D"65" y=3D"112" text=
-anchor=3D"end" transform=3D"rotate(-0,65,112)" font-family=3D"Helvetica" f=
ont-weight=3D"100" font-size=3D"12">10<tspan dy=3D"-6">4</tspan></text><lin=
e x1=3D"80" y1=3D"50" x2=3D"70" y2=3D"50" stroke=3D"black" stroke-width=3D"=
1"></line><text x=3D"65" y=3D"54" text-anchor=3D"end" transform=3D"rotate(-=
0,65,54)" font-family=3D"Helvetica" font-weight=3D"100" font-size=3D"12">10=
<tspan dy=3D"-6">5</tspan></text></g><g><line x1=3D"80" y1=3D"340" x2=3D"78=
0" y2=3D"340" stroke=3D"black" stroke-width=3D"1"></line><line x1=3D"80" y1=
=3D"340" x2=3D"80" y2=3D"350" stroke=3D"black" stroke-width=3D"1"></line><t=
ext x=3D"80" y=3D"362" text-anchor=3D"end" transform=3D"rotate(-0,80,362)" =
font-family=3D"Helvetica" font-weight=3D"100" font-size=3D"12">0</text><lin=
e x1=3D"157.77777777777777" y1=3D"340" x2=3D"157.77777777777777" y2=3D"350"=
 stroke=3D"black" stroke-width=3D"1"></line><text x=3D"157.77777777777777" =
y=3D"362" text-anchor=3D"end" transform=3D"rotate(-0,157.77777777777777,362=
)" font-family=3D"Helvetica" font-weight=3D"100" font-size=3D"12">10<tspan =
dy=3D"-6">1</tspan></text><line x1=3D"235.55555555555554" y1=3D"340" x2=3D"=
235.55555555555554" y2=3D"350" stroke=3D"black" stroke-width=3D"1"></line><=
text x=3D"235.55555555555554" y=3D"362" text-anchor=3D"end" transform=3D"ro=
tate(-0,235.55555555555554,362)" font-family=3D"Helvetica" font-weight=3D"1=
00" font-size=3D"12">10<tspan dy=3D"-6">2</tspan></text><line x1=3D"313.333=
3333333333" y1=3D"340" x2=3D"313.3333333333333" y2=3D"350" stroke=3D"black"=
 stroke-width=3D"1"></line><text x=3D"313.3333333333333" y=3D"362" text-anc=
hor=3D"end" transform=3D"rotate(-0,313.3333333333333,362)" font-family=3D"H=
elvetica" font-weight=3D"100" font-size=3D"12">10<tspan dy=3D"-6">3</tspan>=
</text><line x1=3D"391.1111111111111" y1=3D"340" x2=3D"391.1111111111111" y=
2=3D"350" stroke=3D"black" stroke-width=3D"1"></line><text x=3D"391.1111111=
111111" y=3D"362" text-anchor=3D"end" transform=3D"rotate(-0,391.1111111111=
111,362)" font-family=3D"Helvetica" font-weight=3D"100" font-size=3D"12">10=
<tspan dy=3D"-6">4</tspan></text><line x1=3D"468.88888888888886" y1=3D"340"=
 x2=3D"468.88888888888886" y2=3D"350" stroke=3D"black" stroke-width=3D"1"><=
/line><text x=3D"468.88888888888886" y=3D"362" text-anchor=3D"end" transfor=
m=3D"rotate(-0,468.88888888888886,362)" font-family=3D"Helvetica" font-weig=
ht=3D"100" font-size=3D"12">10<tspan dy=3D"-6">5</tspan></text><line x1=3D"=
546.6666666666666" y1=3D"340" x2=3D"546.6666666666666" y2=3D"350" stroke=3D=
"black" stroke-width=3D"1"></line><text x=3D"546.6666666666666" y=3D"362" t=
ext-anchor=3D"end" transform=3D"rotate(-0,546.6666666666666,362)" font-fami=
ly=3D"Helvetica" font-weight=3D"100" font-size=3D"12">10<tspan dy=3D"-6">6<=
/tspan></text><line x1=3D"624.4444444444443" y1=3D"340" x2=3D"624.444444444=
4443" y2=3D"350" stroke=3D"black" stroke-width=3D"1"></line><text x=3D"624.=
4444444444443" y=3D"362" text-anchor=3D"end" transform=3D"rotate(-0,624.444=
4444444443,362)" font-family=3D"Helvetica" font-weight=3D"100" font-size=3D=
"12">10<tspan dy=3D"-6">7</tspan></text><line x1=3D"702.2222222222222" y1=
=3D"340" x2=3D"702.2222222222222" y2=3D"350" stroke=3D"black" stroke-width=
=3D"1"></line><text x=3D"702.2222222222222" y=3D"362" text-anchor=3D"end" t=
ransform=3D"rotate(-0,702.2222222222222,362)" font-family=3D"Helvetica" fon=
t-weight=3D"100" font-size=3D"12">10<tspan dy=3D"-6">8</tspan></text><line =
x1=3D"780" y1=3D"340" x2=3D"780" y2=3D"350" stroke=3D"black" stroke-width=
=3D"1"></line><text x=3D"780" y=3D"362" text-anchor=3D"end" transform=3D"ro=
tate(-0,780,362)" font-family=3D"Helvetica" font-weight=3D"100" font-size=
=3D"12">10<tspan dy=3D"-6">9</tspan></text></g><g><line x1=3D"80" y1=3D"340=
" x2=3D"780" y2=3D"340" stroke=3D"gray" stroke-width=3D"1" stroke-dasharray=
=3D"2,2"></line><line x1=3D"80" y1=3D"282" x2=3D"780" y2=3D"282" stroke=3D"=
gray" stroke-width=3D"1" stroke-dasharray=3D"2,2"></line><line x1=3D"80" y1=
=3D"224" x2=3D"780" y2=3D"224" stroke=3D"gray" stroke-width=3D"1" stroke-da=
sharray=3D"2,2"></line><line x1=3D"80" y1=3D"166" x2=3D"780" y2=3D"166" str=
oke=3D"gray" stroke-width=3D"1" stroke-dasharray=3D"2,2"></line><line x1=3D=
"80" y1=3D"108" x2=3D"780" y2=3D"108" stroke=3D"gray" stroke-width=3D"1" st=
roke-dasharray=3D"2,2"></line><line x1=3D"80" y1=3D"50" x2=3D"780" y2=3D"50=
" stroke=3D"gray" stroke-width=3D"1" stroke-dasharray=3D"2,2"></line></g><g=
><line x1=3D"80" y1=3D"340" x2=3D"80" y2=3D"50" stroke=3D"gray" stroke-widt=
h=3D"1" stroke-dasharray=3D"2,2"></line><line x1=3D"157.77777777777777" y1=
=3D"340" x2=3D"157.77777777777777" y2=3D"50" stroke=3D"gray" stroke-width=
=3D"1" stroke-dasharray=3D"2,2"></line><line x1=3D"235.55555555555554" y1=
=3D"340" x2=3D"235.55555555555554" y2=3D"50" stroke=3D"gray" stroke-width=
=3D"1" stroke-dasharray=3D"2,2"></line><line x1=3D"313.3333333333333" y1=3D=
"340" x2=3D"313.3333333333333" y2=3D"50" stroke=3D"gray" stroke-width=3D"1"=
 stroke-dasharray=3D"2,2"></line><line x1=3D"391.1111111111111" y1=3D"340" =
x2=3D"391.1111111111111" y2=3D"50" stroke=3D"gray" stroke-width=3D"1" strok=
e-dasharray=3D"2,2"></line><line x1=3D"468.88888888888886" y1=3D"340" x2=3D=
"468.88888888888886" y2=3D"50" stroke=3D"gray" stroke-width=3D"1" stroke-da=
sharray=3D"2,2"></line><line x1=3D"546.6666666666666" y1=3D"340" x2=3D"546.=
6666666666666" y2=3D"50" stroke=3D"gray" stroke-width=3D"1" stroke-dasharra=
y=3D"2,2"></line><line x1=3D"624.4444444444443" y1=3D"340" x2=3D"624.444444=
4444443" y2=3D"50" stroke=3D"gray" stroke-width=3D"1" stroke-dasharray=3D"2=
,2"></line><line x1=3D"702.2222222222222" y1=3D"340" x2=3D"702.222222222222=
2" y2=3D"50" stroke=3D"gray" stroke-width=3D"1" stroke-dasharray=3D"2,2"></=
line><line x1=3D"780" y1=3D"340" x2=3D"780" y2=3D"50" stroke=3D"gray" strok=
e-width=3D"1" stroke-dasharray=3D"2,2"></line></g></svg></div></div></div><=
a name=3D"bpprofile" style=3D"padding-top: 60px;"></a><div id=3D"flowItem29=
" class=3D"notebookHeader" style=3D"clear: both;">Nucleotide Histogram</div=
><div id=3D"flowItem30" class=3D"notebookParagraph" style=3D"clear: both;">=
This graph shows the fraction of base pairs of each type (A, C, G, T, or am=
biguous base N) at each position starting from the beginning of each read. =
Shotgun data sets should have roughly equal proportions of basecalls.</div>=
<div id=3D"flowItem31" class=3D"notebookGraphic 800" style=3D"clear: both;"=
><div class=3D"btn-group pull-right"><button title=3D"show provenance infor=
mation" class=3D"btn btn-mini"><i class=3D"icon-info-sign"></i></button><bu=
tton title=3D"download" class=3D"btn btn-mini dropdown-toggle" role=3D"butt=
on" data-toggle=3D"dropdown" data-target=3D"#" href=3D"/page.html"><img src=
=3D"https://www.mg-rast.org/Retina/images/cloud-download.png" style=3D"widt=
h: 16px; margin-right: 3px;"><b class=3D"caret"></b></button><ul class=3D"d=
ropdown-menu" role=3D"menu"><li role=3D"presentation"><a href=3D"https://ww=
w.mg-rast.org/mgmain.html?mgpage=3Doverview&amp;metagenome=3Dmgm4966586.3#"=
 role=3D"menuitem" class=3D"noclick">download CSV</a></li><li role=3D"prese=
ntation"><a href=3D"https://www.mg-rast.org/mgmain.html?mgpage=3Doverview&a=
mp;metagenome=3Dmgm4966586.3#" role=3D"menuitem" class=3D"noclick">download=
 JSON data</a></li><li role=3D"presentation"><a href=3D"https://www.mg-rast=
.org/mgmain.html?mgpage=3Doverview&amp;metagenome=3Dmgm4966586.3#" role=3D"=
menuitem" class=3D"noclick">download as SVG</a></li><li role=3D"presentatio=
n"><a href=3D"https://www.mg-rast.org/mgmain.html?mgpage=3Doverview&amp;met=
agenome=3Dmgm4966586.3#" role=3D"menuitem" class=3D"noclick">download as PN=
G</a></li></ul></div><div id=3D"flowGraphic31" style=3D"margin-left: auto; =
margin-right: auto; width: 800px;"><div id=3D"SVGdiv6" style=3D"width: 800p=
x; height: 400px;" class=3D"hasSVG"><svg version=3D"1.1" xmlns=3D"http://ww=
w.w3.org/2000/svg" viewBox=3D"0 0 800 400"><text x=3D"315" y=3D"385" text-a=
nchor=3D"middle">bp - position</text><text x=3D"0" y=3D"170" text-anchor=3D=
"middle" transform=3D"rotate(-90, 15, 170)">% - bp</text><g><polygon points=
=3D"627.9720279720327,340 625.9440559440607,340 623.9160839160886,340 621.8=
881118881166,340 619.8601398601445,340 617.8321678321724,340 615.8041958042=
004,340 613.7762237762283,340 611.7482517482563,340 609.7202797202842,340 6=
07.6923076923122,340 605.6643356643401,340 603.6363636363681,340 601.608391=
608396,340 599.580419580424,340 597.5524475524519,340 595.5244755244798,340=
 593.4965034965078,340 591.4685314685357,340 589.4405594405637,340 587.4125=
874125916,340 585.3846153846196,340 583.3566433566475,340 581.3286713286755=
,340 579.3006993007034,340 577.2727272727313,340 575.2447552447593,340 573.=
2167832167872,340 571.1888111888152,340 569.1608391608431,340 567.132867132=
8711,340 565.104895104899,340 563.076923076927,340 561.0489510489549,340 55=
9.0209790209828,340 556.9930069930108,340 554.9650349650387,340 552.9370629=
370667,340 550.9090909090946,340 548.8811188811226,340 546.8531468531505,34=
0 544.8251748251785,340 542.7972027972064,340 540.7692307692344,340 538.741=
2587412623,340 536.7132867132902,340 534.6853146853182,340 532.657342657346=
1,340 530.6293706293741,340 528.601398601402,340 526.57342657343,340 524.54=
54545454579,340 522.5174825174859,340 520.4895104895138,340 518.46153846154=
17,340 516.4335664335697,340 514.4055944055976,340 512.3776223776256,340 51=
0.3496503496536,340 508.32167832168153,340 506.2937062937095,340 504.265734=
2657374,340 502.23776223776537,340 500.2097902097933,340 498.18181818182126=
,340 496.1538461538492,340 494.12587412587715,340 492.0979020979051,340 490=
.06993006993304,340 488.041958041961,340 486.0139860139889,340 483.98601398=
601687,340 481.9580419580448,340 479.93006993007276,340 477.9020979021007,3=
40 475.87412587412865,340 473.8461538461566,340 471.81818181818454,340 469.=
7902097902125,340 467.76223776224043,340 465.7342657342684,340 463.70629370=
62963,340 461.67832167832427,340 459.6503496503522,340 457.62237762238016,3=
40 455.5944055944081,340 453.56643356643605,340 451.538461538464,340 449.51=
048951049194,340 447.4825174825199,340 445.4545454545478,340 443.4265734265=
7577,340 441.3986013986037,340 439.37062937063166,340 437.3426573426596,340=
 435.31468531468755,340 433.2867132867155,340 431.25874125874344,340 429.23=
07692307714,340 427.20279720279933,340 425.1748251748273,340 423.1468531468=
552,340 421.11888111888317,340 419.0909090909111,340 417.06293706293906,340=
 415.034965034967,340 413.00699300699495,340 410.9790209790229,340 408.9510=
4895105084,340 406.9230769230788,340 404.8951048951067,340 402.867132867134=
67,340 400.8391608391626,340 398.81118881119056,340 396.7832167832185,340 3=
94.75524475524645,340 392.7272727272744,340 390.69930069930234,340 388.6713=
286713303,340 386.64335664335823,340 384.6153846153862,340 382.587412587414=
1,340 380.55944055944207,340 378.53146853147,340 376.50349650349796,340 374=
.4755244755259,340 372.44755244755385,340 370.4195804195818,340 368.3916083=
9160974,340 366.3636363636377,340 364.3356643356656,340 362.30769230769357,=
340 360.2797202797215,340 358.25174825174946,340 356.2237762237774,340 354.=
19580419580535,340 352.1678321678333,340 350.13986013986124,340 348.1118881=
118892,340 346.08391608391713,340 344.0559440559451,340 342.027972027973,34=
0 340.00000000000097,340 337.9720279720289,340 335.94405594405686,340 333.9=
160839160848,340 331.88811188811275,340 329.8601398601407,340 327.832167832=
16864,340 325.8041958041966,340 323.7762237762245,340 321.74825174825247,34=
0 319.7202797202804,340 317.69230769230836,340 315.6643356643363,340 313.63=
636363636425,340 311.6083916083922,340 309.58041958042014,340 307.552447552=
4481,340 305.52447552447603,340 303.496503496504,340 301.4685314685319,340 =
299.44055944055987,340 297.4125874125878,340 295.38461538461576,340 293.356=
6433566437,340 291.32867132867165,340 289.3006993006996,340 287.27272727272=
754,340 285.2447552447555,340 283.2167832167834,340 281.18881118881137,340 =
279.1608391608393,340 277.13286713286726,340 275.1048951048952,340 273.0769=
2307692315,340 271.0489510489511,340 269.02097902097904,340 266.99300699300=
7,340 264.96503496503493,340 262.9370629370629,340 260.9090909090908,340 25=
8.88111888111877,340 256.8531468531467,340 254.82517482517468,340 252.79720=
279720266,340 250.76923076923063,340 248.7412587412586,340 246.713286713286=
58,340 244.68531468531455,340 242.65734265734253,340 240.6293706293705,340 =
238.60139860139847,340 236.57342657342645,340 234.54545454545442,340 232.51=
74825174824,340 230.48951048951037,340 228.46153846153834,340 226.433566433=
5663,340 224.4055944055943,340 222.37762237762226,340 220.34965034965023,34=
0 218.3216783216782,340 216.29370629370618,340 214.26573426573415,340 212.2=
3776223776213,340 210.2097902097901,340 208.18181818181807,340 206.15384615=
384605,340 204.12587412587402,340 202.097902097902,340 200.06993006992997,3=
40 198.04195804195794,340 196.0139860139859,340 193.9860139860139,340 191.9=
5804195804186,340 189.93006993006983,340 187.9020979020978,340 185.87412587=
412578,340 183.84615384615375,340 181.81818181818173,340 179.7902097902097,=
340 177.76223776223767,340 175.73426573426565,340 173.70629370629362,340 17=
1.6783216783216,340 169.65034965034957,340 167.62237762237754,340 165.59440=
559440552,340 163.5664335664335,340 161.53846153846146,340 159.510489510489=
44,340 157.4825174825174,340 155.45454545454538,340 153.42657342657336,340 =
151.39860139860133,340 149.3706293706293,340 147.34265734265728,340 145.314=
68531468525,340 143.28671328671322,340 141.2587412587412,340 139.2307692307=
6917,340 137.20279720279714,340 135.17482517482512,340 133.1468531468531,34=
0 131.11888111888106,340 129.09090909090904,340 127.06293706293701,340 125.=
03496503496498,340 123.00699300699296,340 120.97902097902093,340 118.951048=
9510489,340 116.92307692307688,340 114.89510489510485,340 112.8671328671328=
2,340 110.8391608391608,340 108.81118881118877,340 106.78321678321674,340 1=
04.75524475524472,340 102.72727272727269,340 100.69930069930066,340 98.6713=
2867132864,340 96.64335664335661,340 94.61538461538458,340 92.5874125874125=
6,340 90.55944055944053,340 88.5314685314685,340 86.50349650349648,340 84.4=
7552447552445,340 82.44755244755243,340 80.4195804195804,340 78.39160839160=
837,340 76.36363636363635,340 74.33566433566432,340 72.30769230769229,340 7=
0.27972027972027,340 68.25174825174824,340 66.22377622377621,340 64.1958041=
9580419,340 62.16783216783216,340 60.13986013986013,340 58.111888111888106,=
340 56.08391608391608,340 54.05594405594405,340 52.02797202797203,340 50,34=
0 50,279.93399339933995 52.02797202797203,281.64416441644164 54.05594405594=
405,259.59195919591957 56.08391608391608,288.21482148214824 58.111888111888=
106,235.64956495649568 60.13986013986013,232.55925592559257 62.167832167832=
16,252.75127512751277 64.19580419580419,233.51935193519353 66.2237762237762=
1,292.8952895289529 68.25174825174824,265.8925892589259 70.27972027972027,2=
73.06330633063305 72.30769230769229,272.0732073207321 74.33566433566432,279=
.6639663966397 76.36363636363635,284.4944494449445 78.39160839160837,262.80=
22802280228 80.4195804195804,264.2124212421242 82.44755244755243,262.982298=
22982296 84.47552447552445,262.2922292229223 86.50349650349648,263.46234623=
462345 88.5314685314685,264.2724272427243 90.55944055944053,264.27242724272=
43 92.58741258741256,266.34263426342636 94.61538461538458,265.5325532553255=
 96.64335664335661,265.26252625262526 98.67132867132864,266.8826882688269 1=
00.69930069930066,265.86258625862587 102.72727272727269,265.1125112511251 1=
04.75524475524472,266.6126612661266 106.78321678321674,264.8724872487249 10=
8.81118881118877,265.2325232523252 110.8391608391608,264.78247824782477 112=
.86713286713282,264.96249624962496 114.89510489510485,265.4125412541254 116=
.92307692307688,267.24272427242727 118.9510489510489,266.46264626462647 120=
.97902097902093,264.9324932493249 123.00699300699296,267.1827182718272 125.=
03496503496498,264.7524752475248 127.06293706293701,265.0825082508251 129.0=
9090909090904,265.92259225922595 131.11888111888106,265.5325532553255 133.1=
468531468531,265.3825382538254 135.17482517482512,266.73267326732673 137.20=
279720279714,265.6825682568257 139.23076923076917,265.6525652565257 141.258=
7412587412,266.94269426942697 143.28671328671322,265.6825682568257 145.3146=
8531468525,265.56255625562557 147.34265734265728,266.4926492649265 149.3706=
293706293,265.02250225022505 151.39860139860133,265.2325232523252 153.42657=
342657336,267.54275427542757 155.45454545454538,264.48244824482447 157.4825=
174825174,265.62256225622565 159.51048951048944,266.73267326732673 161.5384=
6153846146,265.7725772577258 163.5664335664335,265.5325532553255 165.594405=
59440552,266.52265226522655 167.62237762237754,265.7125712571257 169.650349=
65034957,265.3825382538254 171.6783216783216,267.0627062706271 173.70629370=
629362,266.0726072607261 175.73426573426565,265.7125712571257 177.762237762=
23767,266.7626762676268 179.7902097902097,265.2925292529253 181.81818181818=
173,264.6924692469247 183.84615384615375,266.7926792679268 185.874125874125=
78,266.22262226222625 187.9020979020978,266.1326132613261 189.9300699300698=
3,266.8226822682268 191.95804195804186,266.2826282628263 193.9860139860139,=
266.2826282628263 196.0139860139859,267.24272427242727 198.04195804195794,2=
65.5325532553255 200.06993006992997,266.1926192619262 202.097902097902,267.=
6927692769277 204.12587412587402,266.3726372637264 206.15384615384605,266.3=
4263426342636 208.18181818181807,266.46264626462647 210.2097902097901,266.4=
3264326432643 212.23776223776213,265.8925892589259 214.26573426573415,266.5=
526552655266 216.29370629370618,265.8925892589259 218.3216783216782,265.982=
598259826 220.34965034965023,267.3927392739274 222.37762237762226,265.74257=
425742576 224.4055944055943,266.012601260126 226.4335664335663,267.15271527=
152714 228.46153846153834,266.43264326432643 230.48951048951037,265.4725472=
547255 232.5174825174824,267.3927392739274 234.54545454545442,266.642664266=
42666 236.57342657342645,266.34263426342636 238.60139860139847,266.91269126=
91269 240.6293706293705,265.952595259526 242.65734265734253,266.52265226522=
655 244.68531468531455,267.4227422742274 246.71328671328658,266.55265526552=
66 248.7412587412586,267.03270327032703 250.76923076923063,267.512751275127=
5 252.79720279720266,265.6525652565257 254.82517482517468,266.4326432643264=
3 256.8531468531467,267.6627662766277 258.88111888111877,266.10261026102614=
 260.9090909090908,266.22262226222625 262.9370629370629,267.15271527152714 =
264.96503496503493,266.8526852685269 266.993006993007,266.8226822682268 269=
.02097902097904,267.2727272727273 271.0489510489511,266.5526552655266 273.0=
7692307692315,266.8526852685269 275.1048951048952,267.4827482748275 277.132=
86713286726,267.1827182718272 279.1608391608393,266.5526552655266 281.18881=
118881137,268.7428742874288 283.2167832167834,266.8526852685269 285.2447552=
447555,266.16261626162617 287.27272727272754,268.05280528052805 289.3006993=
006996,266.46264626462647 291.32867132867165,266.3126312631263 293.35664335=
66437,267.7227722772277 295.38461538461576,266.52265226522655 297.412587412=
5878,266.97269726972695 299.44055944055987,267.03270327032703 301.468531468=
5319,266.4926492649265 303.496503496504,266.7626762676268 305.5244755244760=
3,267.57275727572755 307.5524475524481,266.52265226522655 309.5804195804201=
4,267.12271227122716 311.6083916083922,267.7227722772277 313.63636363636425=
,266.70267026702675 315.6643356643363,266.7926792679268 317.69230769230836,=
267.992799279928 319.7202797202804,266.2826282628263 321.74825174825247,266=
.7926792679268 323.7762237762245,268.022802280228 325.8041958041966,266.252=
6252625263 327.83216783216864,268.05280528052805 329.8601398601407,268.1128=
1128112813 331.88811188811275,267.24272427242727 333.9160839160848,266.7926=
792679268 335.94405594405686,268.71287128712873 337.9720279720289,267.84278=
427842787 340.00000000000097,268.23282328232824 342.027972027973,268.862886=
2886289 344.0559440559451,267.24272427242727 346.08391608391713,267.9627962=
79628 348.1118881118892,267.7827782778278 350.13986013986124,266.7926792679=
268 352.1678321678333,267.00270027002705 354.19580419580535,269.88298829882=
99 356.2237762237774,264.032403240324 358.25174825174946,262.7722772277228 =
360.2797202797215,263.7923792379238 362.30769230769357,261.15211521152116 3=
64.3356643356656,264.2724272427243 366.3636363636377,264.78247824782477 368=
.39160839160974,263.2523252325233 370.4195804195818,263.58235823582356 372.=
44755244755385,262.74227422742274 374.4755244755259,263.22232223222323 376.=
50349650349796,261.6621662166217 378.53146853147,263.4923492349235 380.5594=
4055944207,262.83228322832286 382.5874125874141,263.01230123012306 384.6153=
846153862,263.70237023702373 386.64335664335823,263.8523852385239 388.67132=
86713303,263.5523552355236 390.69930069930234,264.2724272427243 392.7272727=
272744,263.94239423942395 394.75524475524645,263.1023102310231 396.78321678=
32185,264.6924692469247 398.81118881119056,261.7221722172217 400.8391608391=
626,263.70237023702373 402.86713286713467,266.70267026702675 404.8951048951=
067,262.952295229523 406.9230769230788,262.62226222622263 408.9510489510508=
4,264.42244224422444 410.9790209790229,263.3723372337234 413.00699300699495=
,263.0723072307231 415.034965034967,264.992499249925 417.06293706293906,264=
.90249024902494 419.0909090909111,264.00240024002403 421.11888111888317,263=
.52235223522354 423.1468531468552,261.992199219922 425.1748251748273,264.33=
24332433243 427.20279720279933,264.36243624362436 429.2307692307714,261.542=
15421542153 431.25874125874344,262.5922592259226 433.2867132867155,264.0324=
03240324 435.31468531468755,262.11221122112215 437.3426573426596,264.062406=
24062406 439.37062937063166,261.81218121812185 441.3986013986037,262.172217=
2217222 443.42657342657577,264.7524752475248 445.4545454545478,262.35223522=
352237 447.4825174825199,263.04230423042304 449.51048951049194,261.75217521=
752177 451.538461538464,264.3324332433243 453.56643356643605,264.2124212421=
242 455.5944055944081,263.5523552355236 457.62237762238016,264.662466246624=
66 459.6503496503522,261.2721272127213 461.67832167832427,263.5823582358235=
6 463.7062937062963,263.52235223522354 465.7342657342684,261.9021902190219 =
467.76223776224043,262.92229222922293 469.7902097902125,264.9324932493249 4=
71.81818181818454,261.51215121512155 473.8461538461566,265.5325532553255 47=
5.87412587412865,263.7923792379238 477.9020979021007,263.64236423642365 479=
.93006993007276,262.53225322532256 481.9580419580448,262.6822682268227 483.=
98601398601687,262.74227422742274 486.0139860139889,265.56255625562557 488.=
041958041961,266.34263426342636 490.06993006993304,262.83228322832286 492.0=
979020979051,265.6525652565257 494.12587412587715,266.6126612661266 496.153=
8461538492,264.0924092409241 498.18181818182126,263.88238823882386 500.2097=
902097933,265.32253225322535 502.23776223776537,263.1023102310231 504.26573=
42657374,267.6927692769277 506.2937062937095,264.992499249925 508.321678321=
68153,263.1023102310231 510.3496503496536,261.7821782178218 512.37762237762=
56,265.1125112511251 514.4055944055976,262.74227422742274 516.4335664335697=
,259.8919891989199 518.4615384615417,262.2022202220222 520.4895104895138,26=
4.48244824482447 522.5174825174859,262.53225322532256 524.5454545454579,267=
.6627662766277 526.57342657343,264.06240624062406 528.601398601402,264.6924=
692469247 530.6293706293741,262.0822082208221 532.6573426573461,262.1122112=
2112215 534.6853146853182,263.34233423342334 536.7132867132902,264.63246324=
63246 538.7412587412623,263.5523552355236 540.7692307692344,263.22232223222=
323 542.7972027972064,264.8124812481248 544.8251748251785,259.3819381938194=
 546.8531468531505,263.34233423342334 548.8811188811226,258.24182418241827 =
550.9090909090946,261.45214521452147 552.9370629370667,264.90249024902494 5=
54.9650349650387,266.7626762676268 556.9930069930108,262.92229222922293 559=
.0209790209828,261.9021902190219 561.0489510489549,262.83228322832286 563.0=
76923076927,260.5820582058206 565.104895104899,262.32223222322233 567.13286=
71328711,263.972397239724 569.1608391608431,262.7122712271227 571.188811188=
8152,265.62256225622565 573.2167832167872,264.54245424542455 575.2447552447=
593,261.24212421242123 577.2727272727313,263.6723672367237 579.300699300703=
4,263.6723672367237 581.3286713286755,263.4323432343234 583.3566433566475,2=
61.4821482148215 585.3846153846196,263.1923192319232 587.4125874125916,262.=
6522652265227 589.4405594405637,266.4926492649265 591.4685314685357,267.092=
7092709271 593.4965034965078,266.8226822682268 595.5244755244798,259.561956=
1956196 597.5524475524519,260.1620162016202 599.580419580424,259.1719171917=
1916 601.608391608396,260.04200420042 603.6363636363681,258.8718871887189 6=
05.6643356643401,261.3621362136214 607.6923076923122,260.7620762076208 609.=
7202797202842,265.6525652565257 611.7482517482563,263.972397239724 613.7762=
237762283,262.05220522052207 615.8041958042004,261.81218121812185 617.83216=
78321724,256.56165616561657 619.8601398601445,256.1116111611161 621.8881118=
881166,259.83198319831985 623.9160839160886,255.8715871587159 625.944055944=
0607,265.5325532553255 627.9720279720327,260.7920792079208" fill=3D"#3366cc=
" stroke=3D"white" stroke-width=3D"1"></polygon><polygon points=3D"627.9720=
279720327,260.7920792079208 625.9440559440607,265.5325532553255 623.9160839=
160886,255.8715871587159 621.8881118881166,259.83198319831985 619.860139860=
1445,256.1116111611161 617.8321678321724,256.56165616561657 615.80419580420=
04,261.81218121812185 613.7762237762283,262.05220522052207 611.748251748256=
3,263.972397239724 609.7202797202842,265.6525652565257 607.6923076923122,26=
0.7620762076208 605.6643356643401,261.3621362136214 603.6363636363681,258.8=
718871887189 601.608391608396,260.04200420042 599.580419580424,259.17191719=
171916 597.5524475524519,260.1620162016202 595.5244755244798,259.5619561956=
196 593.4965034965078,266.8226822682268 591.4685314685357,267.0927092709271=
 589.4405594405637,266.4926492649265 587.4125874125916,262.6522652265227 58=
5.3846153846196,263.1923192319232 583.3566433566475,261.4821482148215 581.3=
286713286755,263.4323432343234 579.3006993007034,263.6723672367237 577.2727=
272727313,263.6723672367237 575.2447552447593,261.24212421242123 573.216783=
2167872,264.54245424542455 571.1888111888152,265.62256225622565 569.1608391=
608431,262.7122712271227 567.1328671328711,263.972397239724 565.10489510489=
9,262.32223222322233 563.076923076927,260.5820582058206 561.0489510489549,2=
62.83228322832286 559.0209790209828,261.9021902190219 556.9930069930108,262=
.92229222922293 554.9650349650387,266.7626762676268 552.9370629370667,264.9=
0249024902494 550.9090909090946,261.45214521452147 548.8811188811226,258.24=
182418241827 546.8531468531505,263.34233423342334 544.8251748251785,259.381=
9381938194 542.7972027972064,264.8124812481248 540.7692307692344,263.222322=
23222323 538.7412587412623,263.5523552355236 536.7132867132902,264.63246324=
63246 534.6853146853182,263.34233423342334 532.6573426573461,262.1122112211=
2215 530.6293706293741,262.0822082208221 528.601398601402,264.6924692469247=
 526.57342657343,264.06240624062406 524.5454545454579,267.6627662766277 522=
.5174825174859,262.53225322532256 520.4895104895138,264.48244824482447 518.=
4615384615417,262.2022202220222 516.4335664335697,259.8919891989199 514.405=
5944055976,262.74227422742274 512.3776223776256,265.1125112511251 510.34965=
03496536,261.7821782178218 508.32167832168153,263.1023102310231 506.2937062=
937095,264.992499249925 504.2657342657374,267.6927692769277 502.23776223776=
537,263.1023102310231 500.2097902097933,265.32253225322535 498.181818181821=
26,263.88238823882386 496.1538461538492,264.0924092409241 494.1258741258771=
5,266.6126612661266 492.0979020979051,265.6525652565257 490.06993006993304,=
262.83228322832286 488.041958041961,266.34263426342636 486.0139860139889,26=
5.56255625562557 483.98601398601687,262.74227422742274 481.9580419580448,26=
2.6822682268227 479.93006993007276,262.53225322532256 477.9020979021007,263=
.64236423642365 475.87412587412865,263.7923792379238 473.8461538461566,265.=
5325532553255 471.81818181818454,261.51215121512155 469.7902097902125,264.9=
324932493249 467.76223776224043,262.92229222922293 465.7342657342684,261.90=
21902190219 463.7062937062963,263.52235223522354 461.67832167832427,263.582=
35823582356 459.6503496503522,261.2721272127213 457.62237762238016,264.6624=
6624662466 455.5944055944081,263.5523552355236 453.56643356643605,264.21242=
12421242 451.538461538464,264.3324332433243 449.51048951049194,261.75217521=
752177 447.4825174825199,263.04230423042304 445.4545454545478,262.352235223=
52237 443.42657342657577,264.7524752475248 441.3986013986037,262.1722172217=
222 439.37062937063166,261.81218121812185 437.3426573426596,264.06240624062=
406 435.31468531468755,262.11221122112215 433.2867132867155,264.03240324032=
4 431.25874125874344,262.5922592259226 429.2307692307714,261.54215421542153=
 427.20279720279933,264.36243624362436 425.1748251748273,264.3324332433243 =
423.1468531468552,261.992199219922 421.11888111888317,263.52235223522354 41=
9.0909090909111,264.00240024002403 417.06293706293906,264.90249024902494 41=
5.034965034967,264.992499249925 413.00699300699495,263.0723072307231 410.97=
90209790229,263.3723372337234 408.95104895105084,264.42244224422444 406.923=
0769230788,262.62226222622263 404.8951048951067,262.952295229523 402.867132=
86713467,266.70267026702675 400.8391608391626,263.70237023702373 398.811188=
81119056,261.7221722172217 396.7832167832185,264.6924692469247 394.75524475=
524645,263.1023102310231 392.7272727272744,263.94239423942395 390.699300699=
30234,264.2724272427243 388.6713286713303,263.5523552355236 386.64335664335=
823,263.8523852385239 384.6153846153862,263.70237023702373 382.587412587414=
1,263.01230123012306 380.55944055944207,262.83228322832286 378.53146853147,=
263.4923492349235 376.50349650349796,261.6621662166217 374.4755244755259,26=
3.22232223222323 372.44755244755385,262.74227422742274 370.4195804195818,26=
3.58235823582356 368.39160839160974,263.2523252325233 366.3636363636377,264=
.78247824782477 364.3356643356656,264.2724272427243 362.30769230769357,261.=
15211521152116 360.2797202797215,263.7923792379238 358.25174825174946,262.7=
722772277228 356.2237762237774,264.032403240324 354.19580419580535,269.8829=
882988299 352.1678321678333,267.00270027002705 350.13986013986124,266.79267=
92679268 348.1118881118892,267.7827782778278 346.08391608391713,267.9627962=
79628 344.0559440559451,267.24272427242727 342.027972027973,268.86288628862=
89 340.00000000000097,268.23282328232824 337.9720279720289,267.842784278427=
87 335.94405594405686,268.71287128712873 333.9160839160848,266.792679267926=
8 331.88811188811275,267.24272427242727 329.8601398601407,268.1128112811281=
3 327.83216783216864,268.05280528052805 325.8041958041966,266.2526252625263=
 323.7762237762245,268.022802280228 321.74825174825247,266.7926792679268 31=
9.7202797202804,266.2826282628263 317.69230769230836,267.992799279928 315.6=
643356643363,266.7926792679268 313.63636363636425,266.70267026702675 311.60=
83916083922,267.7227722772277 309.58041958042014,267.12271227122716 307.552=
4475524481,266.52265226522655 305.52447552447603,267.57275727572755 303.496=
503496504,266.7626762676268 301.4685314685319,266.4926492649265 299.4405594=
4055987,267.03270327032703 297.4125874125878,266.97269726972695 295.3846153=
8461576,266.52265226522655 293.3566433566437,267.7227722772277 291.32867132=
867165,266.3126312631263 289.3006993006996,266.46264626462647 287.272727272=
72754,268.05280528052805 285.2447552447555,266.16261626162617 283.216783216=
7834,266.8526852685269 281.18881118881137,268.7428742874288 279.16083916083=
93,266.5526552655266 277.13286713286726,267.1827182718272 275.1048951048952=
,267.4827482748275 273.07692307692315,266.8526852685269 271.0489510489511,2=
66.5526552655266 269.02097902097904,267.2727272727273 266.993006993007,266.=
8226822682268 264.96503496503493,266.8526852685269 262.9370629370629,267.15=
271527152714 260.9090909090908,266.22262226222625 258.88111888111877,266.10=
261026102614 256.8531468531467,267.6627662766277 254.82517482517468,266.432=
64326432643 252.79720279720266,265.6525652565257 250.76923076923063,267.512=
7512751275 248.7412587412586,267.03270327032703 246.71328671328658,266.5526=
552655266 244.68531468531455,267.4227422742274 242.65734265734253,266.52265=
226522655 240.6293706293705,265.952595259526 238.60139860139847,266.9126912=
691269 236.57342657342645,266.34263426342636 234.54545454545442,266.6426642=
6642666 232.5174825174824,267.3927392739274 230.48951048951037,265.47254725=
47255 228.46153846153834,266.43264326432643 226.4335664335663,267.152715271=
52714 224.4055944055943,266.012601260126 222.37762237762226,265.74257425742=
576 220.34965034965023,267.3927392739274 218.3216783216782,265.982598259826=
 216.29370629370618,265.8925892589259 214.26573426573415,266.5526552655266 =
212.23776223776213,265.8925892589259 210.2097902097901,266.43264326432643 2=
08.18181818181807,266.46264626462647 206.15384615384605,266.34263426342636 =
204.12587412587402,266.3726372637264 202.097902097902,267.6927692769277 200=
.06993006992997,266.1926192619262 198.04195804195794,265.5325532553255 196.=
0139860139859,267.24272427242727 193.9860139860139,266.2826282628263 191.95=
804195804186,266.2826282628263 189.93006993006983,266.8226822682268 187.902=
0979020978,266.1326132613261 185.87412587412578,266.22262226222625 183.8461=
5384615375,266.7926792679268 181.81818181818173,264.6924692469247 179.79020=
97902097,265.2925292529253 177.76223776223767,266.7626762676268 175.7342657=
3426565,265.7125712571257 173.70629370629362,266.0726072607261 171.67832167=
83216,267.0627062706271 169.65034965034957,265.3825382538254 167.6223776223=
7754,265.7125712571257 165.59440559440552,266.52265226522655 163.5664335664=
335,265.5325532553255 161.53846153846146,265.7725772577258 159.510489510489=
44,266.73267326732673 157.4825174825174,265.62256225622565 155.454545454545=
38,264.48244824482447 153.42657342657336,267.54275427542757 151.39860139860=
133,265.2325232523252 149.3706293706293,265.02250225022505 147.342657342657=
28,266.4926492649265 145.31468531468525,265.56255625562557 143.286713286713=
22,265.6825682568257 141.2587412587412,266.94269426942697 139.2307692307691=
7,265.6525652565257 137.20279720279714,265.6825682568257 135.17482517482512=
,266.73267326732673 133.1468531468531,265.3825382538254 131.11888111888106,=
265.5325532553255 129.09090909090904,265.92259225922595 127.06293706293701,=
265.0825082508251 125.03496503496498,264.7524752475248 123.00699300699296,2=
67.1827182718272 120.97902097902093,264.9324932493249 118.9510489510489,266=
.46264626462647 116.92307692307688,267.24272427242727 114.89510489510485,26=
5.4125412541254 112.86713286713282,264.96249624962496 110.8391608391608,264=
.78247824782477 108.81118881118877,265.2325232523252 106.78321678321674,264=
.8724872487249 104.75524475524472,266.6126612661266 102.72727272727269,265.=
1125112511251 100.69930069930066,265.86258625862587 98.67132867132864,266.8=
826882688269 96.64335664335661,265.26252625262526 94.61538461538458,265.532=
5532553255 92.58741258741256,266.34263426342636 90.55944055944053,264.27242=
72427243 88.5314685314685,264.2724272427243 86.50349650349648,263.462346234=
62345 84.47552447552445,262.2922292229223 82.44755244755243,262.98229822982=
296 80.4195804195804,264.2124212421242 78.39160839160837,262.8022802280228 =
76.36363636363635,284.4944494449445 74.33566433566432,279.6639663966397 72.=
30769230769229,272.0732073207321 70.27972027972027,273.06330633063305 68.25=
174825174824,265.8925892589259 66.22377622377621,292.8952895289529 64.19580=
419580419,233.51935193519353 62.16783216783216,252.75127512751277 60.139860=
13986013,232.55925592559257 58.111888111888106,235.64956495649568 56.083916=
08391608,288.21482148214824 54.05594405594405,259.59195919591957 52.0279720=
2797203,281.64416441644164 50,279.93399339933995 50,242.4602460246025 52.02=
797202797203,164.81248124812484 54.05594405594405,176.33363336333633 56.083=
91608391608,176.93369336933696 58.111888111888106,135.04950495049508 60.139=
86013986013,176.21362136213622 62.16783216783216,177.89378937893792 64.1958=
0419580419,173.06330633063308 66.22377622377621,231.1791179117912 68.251748=
25174824,176.42364236423646 70.27972027972027,204.26642664266427 72.3076923=
0769229,181.88418841884192 74.33566433566432,204.98649864986504 76.36363636=
363635,209.93699369936996 78.39160839160837,200.21602160216025 80.419580419=
5804,193.52535253525355 82.44755244755243,186.6246624662466 84.475524475524=
45,186.26462646264628 86.50349650349648,190.13501350135013 88.5314685314685=
,190.49504950495054 90.55944055944053,190.22502250225025 92.58741258741256,=
192.62526252625264 94.61538461538458,191.63516351635164 96.64335664335661,1=
91.48514851485152 98.67132867132864,193.0753075307531 100.69930069930066,19=
1.48514851485152 102.72727272727269,191.63516351635167 104.75524475524472,1=
92.98529852985303 106.78321678321674,191.30513051305132 108.81118881118877,=
192.35523552355238 110.8391608391608,192.2952295229523 112.86713286713282,1=
91.57515751575158 114.89510489510485,191.72517251725174 116.92307692307688,=
193.10531053105314 118.9510489510489,192.83528352835287 120.97902097902093,=
191.27512751275128 123.00699300699296,193.64536453645366 125.03496503496498=
,191.03510351035106 127.06293706293701,192.56525652565256 129.0909090909090=
4,193.40534053405344 131.11888111888106,192.02520252025204 133.146853146853=
1,192.4752475247525 135.17482517482512,193.64536453645366 137.2027972027971=
4,191.2151215121512 139.23076923076917,192.11521152115216 141.2587412587412=
,193.0753075307531 143.28671328671322,191.57515751575158 145.31468531468525=
,192.11521152115213 147.34265734265728,193.3753375337534 149.3706293706293,=
191.84518451845187 151.39860139860133,192.2052205220522 153.42657342657336,=
193.70537053705374 155.45454545454538,191.06510651065105 157.4825174825174,=
192.7452745274528 159.51048951048944,193.88538853885387 161.53846153846146,=
192.89528952895296 163.5664335664335,192.0852085208521 165.59440559440552,1=
92.98529852985303 167.62237762237754,192.02520252025204 169.65034965034957,=
192.56525652565256 171.6783216783216,194.18541854185423 173.70629370629362,=
191.78517851785182 175.73426573426565,192.2952295229523 177.76223776223767,=
194.0954095409541 179.7902097902097,192.35523552355238 181.81818181818173,1=
92.44524452445248 183.84615384615375,193.94539453945396 185.87412587412578,=
192.56525652565261 187.9020979020978,193.1053105310531 189.93006993006983,1=
93.55535553555353 191.95804195804186,192.62526252625264 193.9860139860139,1=
93.0753075307531 196.0139860139859,193.61536153615367 198.04195804195794,19=
2.2052205220522 200.06993006992997,193.13531353135318 202.097902097902,194.=
6654665466547 204.12587412587402,192.98529852985303 206.15384615384605,193.=
3753375337534 208.18181818181807,193.58535853585363 210.2097902097901,192.6=
5526552655268 212.23776223776213,193.10531053105314 214.26573426573415,194.=
7554755475548 216.29370629370618,193.3753375337534 218.3216783216782,193.76=
537653765376 220.34965034965023,194.51545154515458 222.37762237762226,193.0=
4530453045305 224.4055944055943,193.10531053105314 226.4335664335663,194.15=
541554155416 228.46153846153834,193.25532553255326 230.48951048951037,192.6=
2526252625264 232.5174825174824,194.30543054305434 234.54545454545442,192.8=
0528052805283 236.57342657342645,193.52535253525355 238.60139860139847,194.=
60546054605464 240.6293706293705,193.46534653465352 242.65734265734253,194.=
09540954095414 244.68531468531455,194.87548754875485 246.71328671328658,192=
.6552655265527 248.7412587412586,193.73537353735375 250.76923076923063,194.=
12541254125415 252.79720279720266,192.32523252325237 254.82517482517468,193=
.58535853585357 256.8531468531467,194.4854485448545 258.88111888111877,192.=
77527752775282 260.9090909090908,193.10531053105314 262.9370629370629,194.6=
054605460546 264.96503496503493,194.00540054005404 266.993006993007,194.395=
43954395438 269.02097902097904,194.90549054905495 271.0489510489511,193.315=
33153315337 273.07692307692315,193.97539753975406 275.1048951048952,194.515=
45154515452 277.13286713286726,194.12541254125415 279.1608391608393,193.225=
32253225327 281.18881118881137,195.5355535553556 283.2167832167834,193.5253=
5253525357 285.2447552447555,193.2553255325533 287.27272727272754,194.69546=
95469547 289.3006993006996,193.3753375337534 291.32867132867165,193.8553855=
385539 293.3566433566437,195.68556855685569 295.38461538461576,194.03540354=
035408 297.4125874125878,194.57545754575457 299.44055944055987,195.11551155=
115512 301.4685314685319,194.2454245424543 303.496503496504,194.06540654065=
407 305.52447552447603,195.38553855385538 307.5524475524481,194.30543054305=
434 309.58041958042014,194.87548754875493 311.6083916083922,195.53555355535=
553 313.63636363636425,194.72547254725478 315.6643356643363,194.06540654065=
412 317.69230769230836,196.01560156015606 319.7202797202804,193.97539753975=
4 321.74825174825247,194.51545154515455 323.7762237762245,196.2256225622562=
 325.8041958041966,193.37533753375345 327.83216783216864,195.26552655265527=
 329.8601398601407,195.71557155715576 331.88811188811275,194.36543654365443=
 333.9160839160848,194.4554455445545 335.94405594405686,196.5556555655566 3=
37.9720279720289,195.4455445544555 340.00000000000097,195.1755175517552 342=
.027972027973,195.14551455145516 344.0559440559451,193.22532253225324 346.0=
8391608391713,194.12541254125415 348.1118881118892,194.51545154515452 350.1=
3986013986124,193.04530453045308 352.1678321678333,194.00540054005407 354.1=
9580419580535,197.21572157215724 356.2237762237774,187.73477347734774 358.2=
5174825174946,185.33453345334536 360.2797202797215,186.53465346534654 362.3=
0769230769357,185.69456945694571 364.3356643356656,184.70447044704474 366.3=
636363636377,188.87488748874887 368.39160839160974,186.02460246024606 370.4=
195804195818,186.86468646864685 372.44755244755385,185.78457845784578 374.4=
755244755259,187.76477647764779 376.50349650349796,186.954695469547 378.531=
46853147,187.97479747974796 380.55944055944207,187.4347434743475 382.587412=
5874141,187.0147014701471 384.6153846153862,187.13471347134717 386.64335664=
335823,185.39453945394544 388.6713286713303,186.74467446744677 390.69930069=
930234,186.3546354635464 392.7272727272744,187.0747074707471 394.7552447552=
4645,185.84458445844587 396.7832167832185,186.56465646564658 398.8111888111=
9056,185.03450345034506 400.8391608391626,184.76447644764482 402.8671328671=
3467,188.81488148814887 404.8951048951067,186.6546654665467 406.92307692307=
88,186.11461146114613 408.95104895105084,186.92469246924696 410.97902097902=
29,187.19471947194722 413.00699300699495,188.0648064806481 415.034965034967=
,188.6048604860486 417.06293706293906,188.18481848184823 419.0909090909111,=
187.34473447344737 421.11888111888317,186.38463846384641 423.1468531468552,=
185.84458445844587 425.1748251748273,188.33483348334835 427.20279720279933,=
189.3849384938494 429.2307692307714,188.1248124812481 431.25874125874344,18=
6.41464146414643 433.2867132867155,188.6048604860486 435.31468531468755,185=
.00450045004504 437.3426573426596,185.99459945994602 439.37062937063166,185=
.4545454545455 441.3986013986037,185.12451245124515 443.42657342657577,188.=
93489348934898 445.4545454545478,187.79477947794783 447.4825174825199,184.4=
944494449445 449.51048951049194,188.27482748274832 451.538461538464,186.624=
6624662466 453.56643356643605,186.95469546954695 455.5944055944081,187.3447=
3447344737 457.62237762238016,185.75457545754577 459.6503496503522,184.1944=
194419442 461.67832167832427,185.75457545754574 463.7062937062963,187.37473=
747374742 465.7342657342684,185.4545454545455 467.76223776224043,188.424842=
48424847 469.7902097902125,189.86498649864987 471.81818181818454,186.024602=
46024606 473.8461538461566,187.46474647464748 475.87412587412865,188.064806=
4806481 477.9020979021007,187.5847584758476 479.93006993007276,188.33483348=
334838 481.9580419580448,186.50465046504655 483.98601398601687,187.85478547=
854785 486.0139860139889,189.2949294929493 488.041958041961,189.26492649264=
93 490.06993006993304,185.48454845484554 492.0979020979051,192.475247524752=
52 494.12587412587715,188.45484548454846 496.1538461538492,186.354635463546=
37 498.18181818182126,186.56465646564658 500.2097902097933,189.294929492949=
34 502.23776223776537,183.86438643864392 504.2657342657374,189.414941494149=
45 506.2937062937095,187.76477647764779 508.32167832168153,186.594659465946=
62 510.3496503496536,185.4545454545455 512.3776223776256,187.79477947794783=
 514.4055944055976,187.2247224722472 516.4335664335697,184.22442244224422 5=
18.4615384615417,187.91479147914794 520.4895104895138,186.7146714671467 522=
.5174825174859,186.29462946294632 524.5454545454579,191.09510951095112 526.=
57342657343,188.994899489949 528.601398601402,187.91479147914794 530.629370=
6293741,187.49474947494753 532.6573426573461,183.23432343234327 534.6853146=
853182,188.72487248724872 536.7132867132902,187.7047704770477 538.741258741=
2623,186.62466246624666 540.7692307692344,187.2847284728473 542.79720279720=
64,187.94479447944795 544.8251748251785,183.8943894389439 546.8531468531505=
,186.26462646264628 548.8811188811226,186.3546354635464 550.9090909090946,1=
83.80438043804384 552.9370629370667,187.52475247524757 554.9650349650387,19=
1.81518151815183 556.9930069930108,186.62466246624666 559.0209790209828,184=
.6744674467447 561.0489510489549,183.954395439544 563.076923076927,185.3645=
364536454 565.104895104899,185.36453645364537 567.1328671328711,187.0147014=
7014703 569.1608391608431,185.54455445544556 571.1888111888152,187.37473747=
374742 573.2167832167872,187.94479447944798 575.2447552447593,186.834683468=
34684 577.2727272727313,185.24452445244526 579.3006993007034,189.2949294929=
4934 581.3286713286755,188.39483948394837 583.3566433566475,184.22442244224=
425 585.3846153846196,189.05490549054906 587.4125874125916,185.904590459045=
95 589.4405594405637,192.1752175217522 591.4685314685357,190.10501050105015=
 593.4965034965078,187.73477347734774 595.5244755244798,182.81428142814286 =
597.5524475524519,185.12451245124515 599.580419580424,180.77407740774078 60=
1.608391608396,184.25442544254423 603.6363636363681,183.92439243924397 605.=
6643356643401,184.49444944494454 607.6923076923122,188.87488748874893 609.7=
202797202842,188.60486048604866 611.7482517482563,185.3645364536454 613.776=
2237762283,183.29432943294333 615.8041958042004,187.04470447044707 617.8321=
678321724,182.81428142814283 619.8601398601445,177.74377437743777 621.88811=
18881166,184.13441344134418 623.9160839160886,186.98469846984702 625.944055=
9440607,180.53405340534056 627.9720279720327,183.024302430243" fill=3D"#dc3=
912" stroke=3D"white" stroke-width=3D"1"></polygon><polygon points=3D"627.9=
720279720327,183.024302430243 625.9440559440607,180.53405340534056 623.9160=
839160886,186.98469846984702 621.8881118881166,184.13441344134418 619.86013=
98601445,177.74377437743777 617.8321678321724,182.81428142814283 615.804195=
8042004,187.04470447044707 613.7762237762283,183.29432943294333 611.7482517=
482563,185.3645364536454 609.7202797202842,188.60486048604866 607.692307692=
3122,188.87488748874893 605.6643356643401,184.49444944494454 603.6363636363=
681,183.92439243924397 601.608391608396,184.25442544254423 599.580419580424=
,180.77407740774078 597.5524475524519,185.12451245124515 595.5244755244798,=
182.81428142814286 593.4965034965078,187.73477347734774 591.4685314685357,1=
90.10501050105015 589.4405594405637,192.1752175217522 587.4125874125916,185=
.90459045904595 585.3846153846196,189.05490549054906 583.3566433566475,184.=
22442244224425 581.3286713286755,188.39483948394837 579.3006993007034,189.2=
9492949294934 577.2727272727313,185.24452445244526 575.2447552447593,186.83=
468346834684 573.2167832167872,187.94479447944798 571.1888111888152,187.374=
73747374742 569.1608391608431,185.54455445544556 567.1328671328711,187.0147=
0147014703 565.104895104899,185.36453645364537 563.076923076927,185.3645364=
536454 561.0489510489549,183.954395439544 559.0209790209828,184.67446744674=
47 556.9930069930108,186.62466246624666 554.9650349650387,191.8151815181518=
3 552.9370629370667,187.52475247524757 550.9090909090946,183.80438043804384=
 548.8811188811226,186.3546354635464 546.8531468531505,186.26462646264628 5=
44.8251748251785,183.8943894389439 542.7972027972064,187.94479447944795 540=
.7692307692344,187.2847284728473 538.7412587412623,186.62466246624666 536.7=
132867132902,187.7047704770477 534.6853146853182,188.72487248724872 532.657=
3426573461,183.23432343234327 530.6293706293741,187.49474947494753 528.6013=
98601402,187.91479147914794 526.57342657343,188.994899489949 524.5454545454=
579,191.09510951095112 522.5174825174859,186.29462946294632 520.48951048951=
38,186.7146714671467 518.4615384615417,187.91479147914794 516.4335664335697=
,184.22442244224422 514.4055944055976,187.2247224722472 512.3776223776256,1=
87.79477947794783 510.3496503496536,185.4545454545455 508.32167832168153,18=
6.59465946594662 506.2937062937095,187.76477647764779 504.2657342657374,189=
.41494149414945 502.23776223776537,183.86438643864392 500.2097902097933,189=
.29492949294934 498.18181818182126,186.56465646564658 496.1538461538492,186=
.35463546354637 494.12587412587715,188.45484548454846 492.0979020979051,192=
.47524752475252 490.06993006993304,185.48454845484554 488.041958041961,189.=
2649264926493 486.0139860139889,189.2949294929493 483.98601398601687,187.85=
478547854785 481.9580419580448,186.50465046504655 479.93006993007276,188.33=
483348334838 477.9020979021007,187.5847584758476 475.87412587412865,188.064=
8064806481 473.8461538461566,187.46474647464748 471.81818181818454,186.0246=
0246024606 469.7902097902125,189.86498649864987 467.76223776224043,188.4248=
4248424847 465.7342657342684,185.4545454545455 463.7062937062963,187.374737=
47374742 461.67832167832427,185.75457545754574 459.6503496503522,184.194419=
4419442 457.62237762238016,185.75457545754577 455.5944055944081,187.3447344=
7344737 453.56643356643605,186.95469546954695 451.538461538464,186.62466246=
62466 449.51048951049194,188.27482748274832 447.4825174825199,184.494449444=
9445 445.4545454545478,187.79477947794783 443.42657342657577,188.9348934893=
4898 441.3986013986037,185.12451245124515 439.37062937063166,185.4545454545=
455 437.3426573426596,185.99459945994602 435.31468531468755,185.00450045004=
504 433.2867132867155,188.6048604860486 431.25874125874344,186.414641464146=
43 429.2307692307714,188.1248124812481 427.20279720279933,189.3849384938494=
 425.1748251748273,188.33483348334835 423.1468531468552,185.84458445844587 =
421.11888111888317,186.38463846384641 419.0909090909111,187.34473447344737 =
417.06293706293906,188.18481848184823 415.034965034967,188.6048604860486 41=
3.00699300699495,188.0648064806481 410.9790209790229,187.19471947194722 408=
.95104895105084,186.92469246924696 406.9230769230788,186.11461146114613 404=
.8951048951067,186.6546654665467 402.86713286713467,188.81488148814887 400.=
8391608391626,184.76447644764482 398.81118881119056,185.03450345034506 396.=
7832167832185,186.56465646564658 394.75524475524645,185.84458445844587 392.=
7272727272744,187.0747074707471 390.69930069930234,186.3546354635464 388.67=
13286713303,186.74467446744677 386.64335664335823,185.39453945394544 384.61=
53846153862,187.13471347134717 382.5874125874141,187.0147014701471 380.5594=
4055944207,187.4347434743475 378.53146853147,187.97479747974796 376.5034965=
0349796,186.954695469547 374.4755244755259,187.76477647764779 372.447552447=
55385,185.78457845784578 370.4195804195818,186.86468646864685 368.391608391=
60974,186.02460246024606 366.3636363636377,188.87488748874887 364.335664335=
6656,184.70447044704474 362.30769230769357,185.69456945694571 360.279720279=
7215,186.53465346534654 358.25174825174946,185.33453345334536 356.223776223=
7774,187.73477347734774 354.19580419580535,197.21572157215724 352.167832167=
8333,194.00540054005407 350.13986013986124,193.04530453045308 348.111888111=
8892,194.51545154515452 346.08391608391713,194.12541254125415 344.055944055=
9451,193.22532253225324 342.027972027973,195.14551455145516 340.00000000000=
097,195.1755175517552 337.9720279720289,195.4455445544555 335.9440559440568=
6,196.5556555655566 333.9160839160848,194.4554455445545 331.88811188811275,=
194.36543654365443 329.8601398601407,195.71557155715576 327.83216783216864,=
195.26552655265527 325.8041958041966,193.37533753375345 323.7762237762245,1=
96.2256225622562 321.74825174825247,194.51545154515455 319.7202797202804,19=
3.975397539754 317.69230769230836,196.01560156015606 315.6643356643363,194.=
06540654065412 313.63636363636425,194.72547254725478 311.6083916083922,195.=
53555355535553 309.58041958042014,194.87548754875493 307.5524475524481,194.=
30543054305434 305.52447552447603,195.38553855385538 303.496503496504,194.0=
6540654065407 301.4685314685319,194.2454245424543 299.44055944055987,195.11=
551155115512 297.4125874125878,194.57545754575457 295.38461538461576,194.03=
540354035408 293.3566433566437,195.68556855685569 291.32867132867165,193.85=
53855385539 289.3006993006996,193.3753375337534 287.27272727272754,194.6954=
695469547 285.2447552447555,193.2553255325533 283.2167832167834,193.5253525=
3525357 281.18881118881137,195.5355535553556 279.1608391608393,193.22532253=
225327 277.13286713286726,194.12541254125415 275.1048951048952,194.51545154=
515452 273.07692307692315,193.97539753975406 271.0489510489511,193.31533153=
315337 269.02097902097904,194.90549054905495 266.993006993007,194.395439543=
95438 264.96503496503493,194.00540054005404 262.9370629370629,194.605460546=
0546 260.9090909090908,193.10531053105314 258.88111888111877,192.7752775277=
5282 256.8531468531467,194.4854485448545 254.82517482517468,193.58535853585=
357 252.79720279720266,192.32523252325237 250.76923076923063,194.1254125412=
5415 248.7412587412586,193.73537353735375 246.71328671328658,192.6552655265=
527 244.68531468531455,194.87548754875485 242.65734265734253,194.0954095409=
5414 240.6293706293705,193.46534653465352 238.60139860139847,194.6054605460=
5464 236.57342657342645,193.52535253525355 234.54545454545442,192.805280528=
05283 232.5174825174824,194.30543054305434 230.48951048951037,192.625262526=
25264 228.46153846153834,193.25532553255326 226.4335664335663,194.155415541=
55416 224.4055944055943,193.10531053105314 222.37762237762226,193.045304530=
45305 220.34965034965023,194.51545154515458 218.3216783216782,193.765376537=
65376 216.29370629370618,193.3753375337534 214.26573426573415,194.755475547=
5548 212.23776223776213,193.10531053105314 210.2097902097901,192.6552655265=
5268 208.18181818181807,193.58535853585363 206.15384615384605,193.375337533=
7534 204.12587412587402,192.98529852985303 202.097902097902,194.66546654665=
47 200.06993006992997,193.13531353135318 198.04195804195794,192.20522052205=
22 196.0139860139859,193.61536153615367 193.9860139860139,193.0753075307531=
 191.95804195804186,192.62526252625264 189.93006993006983,193.5553555355535=
3 187.9020979020978,193.1053105310531 185.87412587412578,192.56525652565261=
 183.84615384615375,193.94539453945396 181.81818181818173,192.4452445244524=
8 179.7902097902097,192.35523552355238 177.76223776223767,194.0954095409541=
 175.73426573426565,192.2952295229523 173.70629370629362,191.78517851785182=
 171.6783216783216,194.18541854185423 169.65034965034957,192.56525652565256=
 167.62237762237754,192.02520252025204 165.59440559440552,192.9852985298530=
3 163.5664335664335,192.0852085208521 161.53846153846146,192.89528952895296=
 159.51048951048944,193.88538853885387 157.4825174825174,192.7452745274528 =
155.45454545454538,191.06510651065105 153.42657342657336,193.70537053705374=
 151.39860139860133,192.2052205220522 149.3706293706293,191.84518451845187 =
147.34265734265728,193.3753375337534 145.31468531468525,192.11521152115213 =
143.28671328671322,191.57515751575158 141.2587412587412,193.0753075307531 1=
39.23076923076917,192.11521152115216 137.20279720279714,191.2151215121512 1=
35.17482517482512,193.64536453645366 133.1468531468531,192.4752475247525 13=
1.11888111888106,192.02520252025204 129.09090909090904,193.40534053405344 1=
27.06293706293701,192.56525652565256 125.03496503496498,191.03510351035106 =
123.00699300699296,193.64536453645366 120.97902097902093,191.27512751275128=
 118.9510489510489,192.83528352835287 116.92307692307688,193.10531053105314=
 114.89510489510485,191.72517251725174 112.86713286713282,191.5751575157515=
8 110.8391608391608,192.2952295229523 108.81118881118877,192.35523552355238=
 106.78321678321674,191.30513051305132 104.75524475524472,192.9852985298530=
3 102.72727272727269,191.63516351635167 100.69930069930066,191.485148514851=
52 98.67132867132864,193.0753075307531 96.64335664335661,191.48514851485152=
 94.61538461538458,191.63516351635164 92.58741258741256,192.62526252625264 =
90.55944055944053,190.22502250225025 88.5314685314685,190.49504950495054 86=
.50349650349648,190.13501350135013 84.47552447552445,186.26462646264628 82.=
44755244755243,186.6246624662466 80.4195804195804,193.52535253525355 78.391=
60839160837,200.21602160216025 76.36363636363635,209.93699369936996 74.3356=
6433566432,204.98649864986504 72.30769230769229,181.88418841884192 70.27972=
027972027,204.26642664266427 68.25174825174824,176.42364236423646 66.223776=
22377621,231.1791179117912 64.19580419580419,173.06330633063308 62.16783216=
783216,177.89378937893792 60.13986013986013,176.21362136213622 58.111888111=
888106,135.04950495049508 56.08391608391608,176.93369336933696 54.055944055=
94405,176.33363336333633 52.02797202797203,164.81248124812484 50,242.460246=
0246025 50,168.59285928592863 52.02797202797203,90.28502850285032 54.055944=
05594405,98.56585658565857 56.08391608391608,82.69426942694274 58.111888111=
888106,88.63486348634868 60.13986013986013,132.31923192319232 62.1678321678=
3216,118.12781278127817 64.19580419580419,114.25742574257428 66.22377622377=
621,112.36723672367239 68.25174825174824,94.24542454245429 70.2797202797202=
7,149.45094509450945 72.30769230769229,106.24662466246629 74.33566433566432=
,127.99879987998807 76.36363636363635,108.52685268526858 78.39160839160837,=
121.5481548154816 80.4195804195804,119.71797179717974 82.44755244755243,112=
.75727572757275 84.47552447552445,113.56735673567358 86.50349650349648,116.=
53765376537655 88.5314685314685,115.96759675967603 90.55944055944053,115.57=
755775577562 92.58741258741256,116.74767476747678 94.61538461538458,116.087=
60876087611 96.64335664335661,115.99759975997604 98.67132867132864,116.9276=
9276927696 100.69930069930066,116.41764176417647 102.72727272727269,115.877=
58775877592 104.75524475524472,116.29762976297636 106.78321678321674,116.44=
764476447648 108.81118881118877,115.967596759676 110.8391608391608,116.1776=
1776177619 112.86713286713282,115.84758475847588 114.89510489510485,115.427=
54275427545 116.92307692307688,116.957695769577 118.9510489510489,116.35763=
576357641 120.97902097902093,115.93759375937596 123.00699300699296,117.7077=
7077707773 125.03496503496498,115.42754275427546 127.06293706293701,116.837=
68376837685 129.09090909090904,117.67776777677773 131.11888111888106,116.62=
766276627666 133.1468531468531,115.93759375937596 135.17482517482512,117.16=
771677167719 137.20279720279714,115.57755775577557 139.23076923076917,116.3=
5763576357641 141.2587412587412,116.11761176117615 143.28671328671322,115.6=
3756375637566 145.31468531468525,116.05760576057608 147.34265734265728,117.=
19771977197723 149.3706293706293,116.2676267626763 151.39860139860133,115.9=
9759975997601 153.42657342657336,117.22772277227727 155.45454545454538,115.=
18751875187519 157.4825174825174,116.29762976297637 159.51048951048944,117.=
1977197719772 161.53846153846146,117.10771077107718 163.5664335664335,115.7=
2757275727575 165.59440559440552,116.83768376837689 167.62237762237754,116.=
20762076207623 169.65034965034957,115.87758775877589 171.6783216783216,116.=
98769876987704 173.70629370629362,116.50765076507655 175.73426573426565,116=
.20762076207622 177.76223776223767,117.34773477347738 179.7902097902097,116=
.47764776477652 181.81818181818173,116.89768976897695 183.84615384615375,11=
7.40774077407742 185.87412587412578,116.38763876387645 187.9020979020978,11=
6.83768376837685 189.93006993006983,117.43774377437742 191.95804195804186,1=
16.11761176117615 193.9860139860139,116.08760876087612 196.0139860139859,11=
7.55775577557762 198.04195804195794,115.96759675967597 200.06993006992997,1=
16.05760576057611 202.097902097902,116.92769276927697 204.12587412587402,11=
6.59765976597664 206.15384615384605,116.59765976597663 208.18181818181807,1=
17.01770177017707 210.2097902097901,116.5676567656766 212.23776223776213,11=
6.11761176117616 214.26573426573415,117.31773177317737 216.29370629370618,1=
17.43774377437747 218.3216783216782,116.92769276927694 220.34965034965023,1=
17.49774977497756 222.37762237762226,116.44764476447646 224.4055944055943,1=
16.29762976297633 226.4335664335663,117.3777377737774 228.46153846153834,11=
6.89768976897692 230.48951048951037,116.86768676867689 232.5174825174824,11=
7.40774077407745 234.54545454545442,117.07770777077712 236.57342657342645,1=
16.32763276327636 238.60139860139847,117.67776777677773 240.6293706293705,1=
16.50765076507658 242.65734265734253,117.10771077107717 244.68531468531455,=
117.94779477947793 246.71328671328658,116.41764176417648 248.7412587412586,=
117.07770777077711 250.76923076923063,117.61776177617766 252.79720279720266=
,116.11761176117618 254.82517482517468,116.26762676267627 256.8531468531467=
,117.22772277227726 258.88111888111877,116.92769276927699 260.9090909090908=
,116.47764776477652 262.9370629370629,117.94779477947795 264.96503496503493=
,116.86768676867692 266.993006993007,117.04770477047704 269.02097902097904,=
117.67776777677774 271.0489510489511,117.25772577257732 273.07692307692315,=
117.1077107710772 275.1048951048952,117.22772277227723 277.13286713286726,1=
17.49774977497754 279.1608391608393,115.75757575757582 281.18881118881137,1=
18.18781878187825 283.2167832167834,117.01770177017708 285.2447552447555,11=
5.99759975997604 287.27272727272754,117.37773777377741 289.3006993006996,11=
7.7677767776778 291.32867132867165,116.957695769577 293.3566433566437,117.6=
4776477647766 295.38461538461576,117.19771977197726 297.4125874125878,116.8=
3768376837685 299.44055944055987,118.30783078307832 301.4685314685319,118.1=
5781578157821 303.496503496504,117.31773177317734 305.52447552447603,118.30=
783078307832 307.5524475524481,117.49774977497754 309.58041958042014,118.12=
781278127821 311.6083916083922,118.18781878187819 313.63636363636425,117.79=
777977797787 315.6643356643363,116.927692769277 317.69230769230836,118.2478=
2478247829 319.7202797202804,116.71767176717675 321.74825174825247,117.3477=
347734774 323.7762237762245,118.39783978397838 325.8041958041966,117.107710=
7710772 327.83216783216864,116.6876687668767 329.8601398601407,118.51785178=
517856 331.88811188811275,117.6177617761777 333.9160839160848,117.887788778=
87793 335.94405594405686,117.88778877887795 337.9720279720289,117.257725772=
57732 340.00000000000097,116.89768976897695 342.027972027973,116.8676867686=
769 344.0559440559451,116.29762976297633 346.08391608391713,116.95769576957=
7 348.1118881118892,116.50765076507652 350.13986013986124,115.5175517551755=
6 352.1678321678333,116.50765076507659 354.19580419580535,116.7176717671767=
5 356.2237762237774,115.72757275727575 358.25174825174946,113.7173717371737=
5 360.2797202797215,111.49714971497151 362.30769230769357,113.5373537353735=
7 364.3356643356656,112.99729972997305 366.3636363636377,113.56735673567357=
 368.39160839160974,112.48724872487253 370.4195804195818,112.24722472247224=
 372.44755244755385,112.81728172817283 374.4755244755259,112.90729072907294=
 376.50349650349796,113.65736573657372 378.53146853147,113.53735373537354 3=
80.55944055944207,113.95739573957404 382.5874125874141,112.3072307230724 38=
4.6153846153862,113.59735973597364 386.64335664335823,113.35733573357341 38=
8.6713286713303,113.92739273927397 390.69930069930234,111.82718271827189 39=
2.7272727272744,114.22742274227424 394.75524475524645,113.62736273627365 39=
6.7832167832185,112.81728172817284 398.81118881119056,112.84728472847289 40=
0.8391608391626,112.99729972997307 402.86713286713467,113.95739573957403 40=
4.8951048951067,113.98739873987405 406.9230769230788,113.35733573357338 408=
.95104895105084,111.79717971797184 410.9790209790229,113.32733273327337 413=
.00699300699495,113.2673267326733 415.034965034967,114.19741974197422 417.0=
6293706293906,113.29732973297335 419.0909090909111,113.77737773777382 421.1=
1888111888317,111.16711671167121 423.1468531468552,111.43714371437147 425.1=
748251748273,113.53735373537356 427.20279720279933,113.83738373837387 429.2=
307692307714,114.58745874587459 431.25874125874344,113.23732373237326 433.2=
867132867155,114.43744374437446 435.31468531468755,113.38733873387343 437.3=
426573426596,111.73717371737177 439.37062937063166,110.56705670567062 441.3=
986013986037,113.05730573057309 443.42657342657577,114.6474647464747 445.45=
45454545478,113.92739273927397 447.4825174825199,113.56735673567358 449.510=
48951049194,114.01740174017408 451.538461538464,112.39723972397239 453.5664=
3356643605,113.38733873387339 455.5944055944081,113.92739273927397 457.6223=
7762238016,113.89738973897393 459.6503496503522,113.1773177317732 461.67832=
167832427,111.94719471947194 463.7062937062963,113.08730873087313 465.73426=
57342684,113.7473747374738 467.76223776224043,114.49744974497456 469.790209=
7902125,112.7872787278728 471.81818181818454,113.38733873387343 473.8461538=
461566,114.0774077407741 475.87412587412865,113.47734773477352 477.90209790=
21007,115.03750375037505 479.93006993007276,112.96729672967302 481.95804195=
80448,113.50735073507357 483.98601398601687,116.47764776477649 486.01398601=
39889,112.63726372637267 488.041958041961,113.80738073807386 490.0699300699=
3304,113.05730573057312 492.0979020979051,114.97749774977504 494.1258741258=
7715,115.96759675967598 496.1538461538492,114.70747074707474 498.1818181818=
2126,111.52715271527155 500.2097902097933,112.8472847284729 502.23776223776=
537,109.72697269726979 504.2657342657374,114.4674467446745 506.293706293709=
5,114.91749174917494 508.32167832168153,113.71737173717376 510.349650349653=
6,113.11731173117317 512.3776223776256,113.92739273927397 514.4055944055976=
,114.16741674167416 516.4335664335697,112.7872787278728 518.4615384615417,1=
13.11731173117315 520.4895104895138,112.75727572757276 522.5174825174859,11=
1.94719471947198 524.5454545454579,116.62766276627666 526.57342657343,115.9=
0759075907593 528.601398601402,112.84728472847289 530.6293706293741,112.817=
28172817286 532.6573426573461,109.90699069906995 534.6853146853182,114.1974=
197419742 536.7132867132902,111.76717671767177 538.7412587412623,114.527452=
74527457 540.7692307692344,112.96729672967298 542.7972027972064,113.5073507=
3507353 544.8251748251785,108.76687668766878 546.8531468531505,111.28712871=
287132 548.8811188811226,116.74767476747681 550.9090909090946,111.647164716=
47169 552.9370629370667,113.29732973297335 554.9650349650387,116.2976297629=
7631 556.9930069930108,114.19741974197424 559.0209790209828,110.50705070507=
055 561.0489510489549,110.47704770477053 563.076923076927,111.1671167116712=
1 565.104895104899,112.30723072307232 567.1328671328711,112.51725172517256 =
569.1608391608431,111.8571857185719 571.1888111888152,113.89738973897396 57=
3.2167832167872,115.63756375637568 575.2447552447593,113.53735373537356 577=
.2727272727313,110.59705970597062 579.3006993007034,114.13741374137419 581.=
3286713286755,116.23762376237623 583.3566433566475,111.01710171017106 585.3=
846153846196,113.89738973897391 587.4125874125916,113.77737773777383 589.44=
05594405637,111.97719771977201 591.4685314685357,113.86738673867391 593.496=
5034965078,113.86738673867389 595.5244755244798,112.27722772277234 597.5524=
475524519,114.13741374137417 599.580419580424,111.94719471947195 601.608391=
608396,112.99729972997298 603.6363636363681,113.29732973297337 605.66433566=
43401,115.2475247524753 607.6923076923122,112.69726972697276 609.7202797202=
842,110.14701470147023 611.7482517482563,114.97749774977503 613.77622377622=
83,112.21722172217225 615.8041958042004,113.62736273627367 617.832167832172=
4,111.25712571257128 619.8601398601445,107.02670267026707 621.8881118881166=
,107.59675967596765 623.9160839160886,114.79747974797485 625.9440559440607,=
107.8667866786679 627.9720279720327,116.11761176117611" fill=3D"#ff9900" st=
roke=3D"white" stroke-width=3D"1"></polygon><polygon points=3D"627.97202797=
20327,116.11761176117611 625.9440559440607,107.8667866786679 623.9160839160=
886,114.79747974797485 621.8881118881166,107.59675967596765 619.86013986014=
45,107.02670267026707 617.8321678321724,111.25712571257128 615.804195804200=
4,113.62736273627367 613.7762237762283,112.21722172217225 611.7482517482563=
,114.97749774977503 609.7202797202842,110.14701470147023 607.6923076923122,=
112.69726972697276 605.6643356643401,115.2475247524753 603.6363636363681,11=
3.29732973297337 601.608391608396,112.99729972997298 599.580419580424,111.9=
4719471947195 597.5524475524519,114.13741374137417 595.5244755244798,112.27=
722772277234 593.4965034965078,113.86738673867389 591.4685314685357,113.867=
38673867391 589.4405594405637,111.97719771977201 587.4125874125916,113.7773=
7773777383 585.3846153846196,113.89738973897391 583.3566433566475,111.01710=
171017106 581.3286713286755,116.23762376237623 579.3006993007034,114.137413=
74137419 577.2727272727313,110.59705970597062 575.2447552447593,113.5373537=
3537356 573.2167832167872,115.63756375637568 571.1888111888152,113.89738973=
897396 569.1608391608431,111.8571857185719 567.1328671328711,112.5172517251=
7256 565.104895104899,112.30723072307232 563.076923076927,111.1671167116712=
1 561.0489510489549,110.47704770477053 559.0209790209828,110.50705070507055=
 556.9930069930108,114.19741974197424 554.9650349650387,116.29762976297631 =
552.9370629370667,113.29732973297335 550.9090909090946,111.64716471647169 5=
48.8811188811226,116.74767476747681 546.8531468531505,111.28712871287132 54=
4.8251748251785,108.76687668766878 542.7972027972064,113.50735073507353 540=
.7692307692344,112.96729672967298 538.7412587412623,114.52745274527457 536.=
7132867132902,111.76717671767177 534.6853146853182,114.1974197419742 532.65=
73426573461,109.90699069906995 530.6293706293741,112.81728172817286 528.601=
398601402,112.84728472847289 526.57342657343,115.90759075907593 524.5454545=
454579,116.62766276627666 522.5174825174859,111.94719471947198 520.48951048=
95138,112.75727572757276 518.4615384615417,113.11731173117315 516.433566433=
5697,112.7872787278728 514.4055944055976,114.16741674167416 512.37762237762=
56,113.92739273927397 510.3496503496536,113.11731173117317 508.321678321681=
53,113.71737173717376 506.2937062937095,114.91749174917494 504.265734265737=
4,114.4674467446745 502.23776223776537,109.72697269726979 500.2097902097933=
,112.8472847284729 498.18181818182126,111.52715271527155 496.1538461538492,=
114.70747074707474 494.12587412587715,115.96759675967598 492.0979020979051,=
114.97749774977504 490.06993006993304,113.05730573057312 488.041958041961,1=
13.80738073807386 486.0139860139889,112.63726372637267 483.98601398601687,1=
16.47764776477649 481.9580419580448,113.50735073507357 479.93006993007276,1=
12.96729672967302 477.9020979021007,115.03750375037505 475.87412587412865,1=
13.47734773477352 473.8461538461566,114.0774077407741 471.81818181818454,11=
3.38733873387343 469.7902097902125,112.7872787278728 467.76223776224043,114=
.49744974497456 465.7342657342684,113.7473747374738 463.7062937062963,113.0=
8730873087313 461.67832167832427,111.94719471947194 459.6503496503522,113.1=
773177317732 457.62237762238016,113.89738973897393 455.5944055944081,113.92=
739273927397 453.56643356643605,113.38733873387339 451.538461538464,112.397=
23972397239 449.51048951049194,114.01740174017408 447.4825174825199,113.567=
35673567358 445.4545454545478,113.92739273927397 443.42657342657577,114.647=
4647464747 441.3986013986037,113.05730573057309 439.37062937063166,110.5670=
5670567062 437.3426573426596,111.73717371737177 435.31468531468755,113.3873=
3873387343 433.2867132867155,114.43744374437446 431.25874125874344,113.2373=
2373237326 429.2307692307714,114.58745874587459 427.20279720279933,113.8373=
8373837387 425.1748251748273,113.53735373537356 423.1468531468552,111.43714=
371437147 421.11888111888317,111.16711671167121 419.0909090909111,113.77737=
773777382 417.06293706293906,113.29732973297335 415.034965034967,114.197419=
74197422 413.00699300699495,113.2673267326733 410.9790209790229,113.3273327=
3327337 408.95104895105084,111.79717971797184 406.9230769230788,113.3573357=
3357338 404.8951048951067,113.98739873987405 402.86713286713467,113.9573957=
3957403 400.8391608391626,112.99729972997307 398.81118881119056,112.8472847=
2847289 396.7832167832185,112.81728172817284 394.75524475524645,113.6273627=
3627365 392.7272727272744,114.22742274227424 390.69930069930234,111.8271827=
1827189 388.6713286713303,113.92739273927397 386.64335664335823,113.3573357=
3357341 384.6153846153862,113.59735973597364 382.5874125874141,112.30723072=
30724 380.55944055944207,113.95739573957404 378.53146853147,113.53735373537=
354 376.50349650349796,113.65736573657372 374.4755244755259,112.90729072907=
294 372.44755244755385,112.81728172817283 370.4195804195818,112.24722472247=
224 368.39160839160974,112.48724872487253 366.3636363636377,113.56735673567=
357 364.3356643356656,112.99729972997305 362.30769230769357,113.53735373537=
357 360.2797202797215,111.49714971497151 358.25174825174946,113.71737173717=
375 356.2237762237774,115.72757275727575 354.19580419580535,116.71767176717=
675 352.1678321678333,116.50765076507659 350.13986013986124,115.51755175517=
556 348.1118881118892,116.50765076507652 346.08391608391713,116.95769576957=
7 344.0559440559451,116.29762976297633 342.027972027973,116.8676867686769 3=
40.00000000000097,116.89768976897695 337.9720279720289,117.25772577257732 3=
35.94405594405686,117.88778877887795 333.9160839160848,117.88778877887793 3=
31.88811188811275,117.6177617761777 329.8601398601407,118.51785178517856 32=
7.83216783216864,116.6876687668767 325.8041958041966,117.1077107710772 323.=
[truncated: 1,481,876 more chars]
